# Supplementary material for: Deep mutational scanning of H5 hemagglutinin to inform influenza virus surveillance
Source: PLoS Biol. 2024 Nov 12;22(11):e3002916. doi: 10.1371/journal.pbio.3002916 (PMC11584116; doi:10.1371/journal.pbio.3002916)
Supplement: S1 Data — (JSON) [file pbio.3002916.s011.json]

{"version": "v2", "meta": {"title": "H5Nx clade 2.3.4.4b DMS measurements in A/American-Wigeon/South-Carolina/2021  background", "updated": "2024-05-16", "build_url": "https://github.com/nextstrain/avian-flu", "data_provenance": [{"name": "DMS experiments performed by the Bloom Lab", "url": "https://dms-vep.org/Flu_H5_American-Wigeon_South-Carolina_2021-H5N1_DMS/"}, {"name": "GISAID"}], "maintainers": [{"name": "Jordan Ort", "url": "https://lmoncla.github.io/monclalab/team/JordanOrt/"}], "display_defaults": {"map_triplicate": true, "color_by": "mouse_sera_escape_dms_value"}, "genome_annotations": {"nuc": {"end": 1704, "start": 1, "strand": "+", "type": "source", "seqid": "config/reference_h5nx_ha.gb"}, "HA": {"end": 1704, "seqid": "config/reference_h5nx_ha.gb", "start": 1, "strand": "+", "type": "CDS"}}, "description": "This visualization was made possible by deep mutational scanning (DMS) data from [Bernadeta Dadonaite](https://research.fredhutch.org/bloom/en/members.html) of the [Bloom Lab](https://research.fredhutch.org/bloom/en.html). For more information about the DMS assays, phenotypes, and data, visit their lab's [Deep mutational scanning of H5 influenza HA](https://dms-vep.org/Flu_H5_American-Wigeon_South-Carolina_2021-H5N1_DMS/) page.\n\nWe thank the [GISAID Initiative](https://gisaid.org) and the [GISRS Network](http://www.who.int/influenza/gisrs_laboratory/en/) for critical surveillance efforts and open data sharing. We gratefully acknowledge the authors, originating and submitting laboratories of sequences from the GISAID EpiFlu Database on which this research is based. An attribution table is available by clicking on \"Download Data\" at the bottom of the page and then clicking on \"Acknowledgments\" in the resulting dialog box. We would also like to gratefully acknowledge Sam Shepard, the creator of [LABEL](https://wonder.cdc.gov/amd/flu/label/), for his effort in curating and developing this tool for clade annotations. Clade annotations performed by LABEL are viewable with the \"H5 clade\" colorby option in the dropdown menu.", "colorings": [{"key": "gt", "title": "Genotype", "type": "categorical"}, {"key": "num_date", "title": "Date", "type": "continuous"}, {"key": "region", "title": "Region", "type": "categorical", "scale": [["China", "#4042C7"], ["Southeast Asia", "#4274CE"], ["South Asia", "#5199B7"], ["Japan Korea", "#69B091"], ["West Asia", "#ADBD51"], ["Africa", "#CEB541"], ["Europe", "#E39B39"], ["South America", "#E56C2F"], ["North America", "#DC2F24"]]}, {"key": "subtype", "title": "Subtype", "type": "categorical", "scale": [["h5n1", "#4274CE"], ["h5n2", "#E39B39"], ["h5n3", "#4042C7"], ["h5n4", "#E56C2F"], ["h5n5", "#88BB6C"], ["h5n6", "#CEB541"], ["h5n8", "#69B091"]]}, {"key": "host", "title": "Host", "type": "categorical", "scale": [["Avian", "#5076A6"], ["Human", "#44863E"], ["Nonhuman Mammal", "#9E3C75"], ["Cattle", "#C9BB59"]]}, {"key": "h5_label_clade", "title": "H5 clade", "type": "categorical"}, {"key": "furin_cleavage_motif", "title": "Furin cleavage motif", "type": "categorical"}, {"key": "cleavage_site_sequence", "title": "Cleavage site sequence", "type": "categorical"}, {"key": "mouse_sera_escape_dms_value", "title": "Mouse sera escape relative to A/American-Wigeon/South-Carolina/2021", "type": "continuous", "scale": [[0, "#ABABAB"], [2.08723, "#4041C7"]]}, {"key": "ferret_sera_escape_dms_value", "title": "Ferret sera escape relative to A/American-Wigeon/South-Carolina/2021", "type": "continuous", "scale": [[0, "#ABABAB"], [2.94653, "#4041C7"]]}, {"key": "HA_stability_dms_value", "title": "HA stability", "type": "continuous", "scale": [[-2.28734, "#DC2F24"], [0, "#ABABAB"], [2.28734, "#4041C7"]]}, {"key": "cell_entry_dms_value", "title": "Cell entry", "type": "continuous", "scale": [[-23.68075, "#DC2F24"], [0, "#ABABAB"], [23.68075, "#4041C7"]]}, {"key": "SA26_usage_increase_dms_value", "title": "Increase in a2,6 sialic acid usage", "type": "continuous", "scale": [[0, "#ABABAB"], [7.8886, "#4041C7"]]}], "filters": ["subtype", "region", "host"], "panels": ["tree", "entropy"]}, "tree": {"name": "NODE_0000000", "node_attrs": {"div": 0, "num_date": {"value": 2009.941095890411, "confidence": [2009.7683156415574, 2009.941095890411]}, "Ferret sera escape relative to A/American-Wigeon/South-Carolina/2021 mutations": {"value": "H5 (H3) [effect]: 538V (521V) [0.1348], 156T (144T) [0.07452], 14T (8T) [0.06873], 3K (-4K) [0.03149]"}, "Increase in a2,6 sialic acid usage mutations": {"value": "H5 (H3) [effect]: 201A (189A) [1.527], 226V (214V) [1.101], 284E (271E) [0.4534], 156T (144T) [0.3096], 214V (202V) [0.123], 3K (-4K) [0.1169]"}, "HA_stability_dms_value": {"value": -0.00886}, "Cell entry mutations": {"value": "H5 (H3) [effect]: 526I (510I) [0.5244], 120L (111L) [0.2686], 284E (271E) [0.2088], 3K (-4K) [0.0544], 226V (214V) [0.0288], 252N (240N) [-0.0118], 548V (531V) [-0.08635], 14T (8T) [-0.2373], 214V (202V) [-0.2517], 538V (521V) [-0.3652], 201A (189A) [-0.4179], 156T (144T) [-0.4605]"}, "Mouse sera escape relative to A/American-Wigeon/South-Carolina/2021 mutations": {"value": "H5 (H3) [effect]: 284E (271E) [0.1025], 14T (8T) [0.08037], 3K (-4K) [0.07373], 201A (189A) [0.01678], 214V (202V) [0.0001837]"}, "SA26_usage_increase_dms_value": {"value": 3.6309}, "mouse_sera_escape_dms_value": {"value": 0.27356}, "HA stability mutations": {"value": "H5 (H3) [effect]: 252N (240N) [0.1664], 284E (271E) [0.09786], 226V (214V) [0.07241], 548V (531V) [0.009867], 3K (-4K) [0.005408], 14T (8T) [-0.03544], 156T (144T) [-0.03736], 214V (202V) [-0.1182], 120L (111L) [-0.1698]"}, "cell_entry_dms_value": {"value": -0.74575}, "ferret_sera_escape_dms_value": {"value": 0.30954}}, "branch_attrs": {"mutations": {}}, "children": [{"name": "A/goose/Shandong/k1201/2009", "node_attrs": {"div": 1.3524642089662832e-21, "num_date": {"value": 2009.941095890411, "confidence": [2009.941095890411, 2009.941095890411]}, "author": {"author": "Zhao,K.; Gu,M.; Chen,C.; Huang,J.; Wang,X.; Liu,X.", "value": "Zhao,K.; Gu,M.; Chen,C.; Huang,J.; Wang,X.; Liu,X."}, "Ferret sera escape relative to A/American-Wigeon/South-Carolina/2021 mutations": {"value": "H5 (H3) [effect]: 538V (521V) [0.1348], 156T (144T) [0.07452], 14T (8T) [0.06873], 3K (-4K) [0.03149]"}, "region": {"value": "China"}, "Increase in a2,6 sialic acid usage mutations": {"value": "H5 (H3) [effect]: 201A (189A) [1.527], 226V (214V) [1.101], 284E (271E) [0.4534], 156T (144T) [0.3096], 214V (202V) [0.123], 3K (-4K) [0.1169]"}, "HA_stability_dms_value": {"value": -0.00886}, "Cell entry mutations": {"value": "H5 (H3) [effect]: 526I (510I) [0.5244], 120L (111L) [0.2686], 284E (271E) [0.2088], 3K (-4K) [0.0544], 226V (214V) [0.0288], 252N (240N) [-0.0118], 548V (531V) [-0.08635], 14T (8T) [-0.2373], 214V (202V) [-0.2517], 538V (521V) [-0.3652], 201A (189A) [-0.4179], 156T (144T) [-0.4605]"}, "Mouse sera escape relative to A/American-Wigeon/South-Carolina/2021 mutations": {"value": "H5 (H3) [effect]: 284E (271E) [0.1025], 14T (8T) [0.08037], 3K (-4K) [0.07373], 201A (189A) [0.01678], 214V (202V) [0.0001837]"}, "SA26_usage_increase_dms_value": {"value": 3.6309}, "subtype": {"value": "h5n1"}, "mouse_sera_escape_dms_value": {"value": 0.27356}, "furin_cleavage_motif": {"value": "present"}, "HA stability mutations": {"value": "H5 (H3) [effect]: 252N (240N) [0.1664], 284E (271E) [0.09786], 226V (214V) [0.07241], 548V (531V) [0.009867], 3K (-4K) [0.005408], 14T (8T) [-0.03544], 156T (144T) [-0.03736], 214V (202V) [-0.1182], 120L (111L) [-0.1698]"}, "h5_label_clade": {"value": "2.3.4.4b"}, "cell_entry_dms_value": {"value": -0.74575}, "host": {"value": "Avian"}, "cleavage_site_sequence": {"value": "RRKR"}, "ferret_sera_escape_dms_value": {"value": 0.30954}}, "branch_attrs": {"mutations": {}}}, {"name": "NODE_0003331", "node_attrs": {"div": 1.3524642089662832e-21, "num_date": {"value": 2010.5655306407223, "confidence": [2010.1064077653236, 2010.927397260274]}, "Ferret sera escape relative to A/American-Wigeon/South-Carolina/2021 mutations": {"value": "H5 (H3) [effect]: 538V (521V) [0.1348], 156T (144T) [0.07452], 14T (8T) [0.06873], 3K (-4K) [0.03149]"}, "Increase in a2,6 sialic acid usage mutations": {"value": "H5 (H3) [effect]: 201A (189A) [1.527], 226V (214V) [1.101], 284E (271E) [0.4534], 156T (144T) [0.3096], 214V (202V) [0.123], 3K (-4K) [0.1169]"}, "HA_stability_dms_value": {"value": -0.00886}, "Cell entry mutations": {"value": "H5 (H3) [effect]: 526I (510I) [0.5244], 120L (111L) [0.2686], 284E (271E) [0.2088], 3K (-4K) [0.0544], 226V (214V) [0.0288], 252N (240N) [-0.0118], 548V (531V) [-0.08635], 14T (8T) [-0.2373], 214V (202V) [-0.2517], 538V (521V) [-0.3652], 201A (189A) [-0.4179], 156T (144T) [-0.4605]"}, "Mouse sera escape relative to A/American-Wigeon/South-Carolina/2021 mutations": {"value": "H5 (H3) [effect]: 284E (271E) [0.1025], 14T (8T) [0.08037], 3K (-4K) [0.07373], 201A (189A) [0.01678], 214V (202V) [0.0001837]"}, "SA26_usage_increase_dms_value": {"value": 3.6309}, "mouse_sera_escape_dms_value": {"value": 0.27356}, "HA stability mutations": {"value": "H5 (H3) [effect]: 252N (240N) [0.1664], 284E (271E) [0.09786], 226V (214V) [0.07241], 548V (531V) [0.009867], 3K (-4K) [0.005408], 14T (8T) [-0.03544], 156T (144T) [-0.03736], 214V (202V) [-0.1182], 120L (111L) [-0.1698]"}, "cell_entry_dms_value": {"value": -0.74575}, "ferret_sera_escape_dms_value": {"value": 0.30954}}, "branch_attrs": {"mutations": {}}, "children": [{"name": "A/duck/Jiangsu/k1203/2010", "node_attrs": {"div": 2.7049284179325664e-21, "num_date": {"value": 2010.927397260274, "confidence": [2010.927397260274, 2010.927397260274]}, "author": {"author": "Zhao,K.; Gu,M.; Zhong,L.; Duan,Z.; Zhang,Y.; Zhu,Y.; Zhao,G.; Zhao,M.; Chen,Z.; Hu,S.; Liu,W.; Liu,X.; Peng,D.", "value": "Zhao,K.; Gu,M.; Zhong,L.; Duan,Z.; Zhang,Y.; Zhu,Y.; Zhao,G.; Zhao,M.; Chen,Z.; Hu,S.; Liu,W.; Liu,X.; Peng,D."}, "Ferret sera escape relative to A/American-Wigeon/South-Carolina/2021 mutations": {"value": "H5 (H3) [effect]: 538V (521V) [0.1348], 156T (144T) [0.07452], 14T (8T) [0.06873], 3K (-4K) [0.03149]"}, "region": {"value": "China"}, "Increase in a2,6 sialic acid usage mutations": {"value": "H5 (H3) [effect]: 201A (189A) [1.527], 226V (214V) [1.101], 284E (271E) [0.4534], 156T (144T) [0.3096], 214V (202V) [0.123], 3K (-4K) [0.1169]"}, "HA_stability_dms_value": {"value": -0.00886}, "Cell entry mutations": {"value": "H5 (H3) [effect]: 526I (510I) [0.5244], 120L (111L) [0.2686], 284E (271E) [0.2088], 3K (-4K) [0.0544], 226V (214V) [0.0288], 252N (240N) [-0.0118], 548V (531V) [-0.08635], 14T (8T) [-0.2373], 214V (202V) [-0.2517], 538V (521V) [-0.3652], 201A (189A) [-0.4179], 156T (144T) [-0.4605]"}, "Mouse sera escape relative to A/American-Wigeon/South-Carolina/2021 mutations": {"value": "H5 (H3) [effect]: 284E (271E) [0.1025], 14T (8T) [0.08037], 3K (-4K) [0.07373], 201A (189A) [0.01678], 214V (202V) [0.0001837]"}, "SA26_usage_increase_dms_value": {"value": 3.6309}, "subtype": {"value": "h5n8"}, "mouse_sera_escape_dms_value": {"value": 0.27356}, "furin_cleavage_motif": {"value": "present"}, "HA stability mutations": {"value": "H5 (H3) [effect]: 252N (240N) [0.1664], 284E (271E) [0.09786], 226V (214V) [0.07241], 548V (531V) [0.009867], 3K (-4K) [0.005408], 14T (8T) [-0.03544], 156T (144T) [-0.03736], 214V (202V) [-0.1182], 120L (111L) [-0.1698]"}, "h5_label_clade": {"value": "2.3.4.4b"}, "cell_entry_dms_value": {"value": -0.74575}, "host": {"value": "Avian"}, "cleavage_site_sequence": {"value": "RRKR"}, "ferret_sera_escape_dms_value": {"value": 0.30954}}, "branch_attrs": {"mutations": {}}}, {"name": "NODE_0001603", "node_attrs": {"div": 0.0017280464057170342, "num_date": {"value": 2011.1803703010935, "confidence": [2010.911670383219, 2011.298863536138]}, "Ferret sera escape relative to A/American-Wigeon/South-Carolina/2021 mutations": {"value": "H5 (H3) [effect]: 538V (521V) [0.1348], 156T (144T) [0.07452], 3K (-4K) [0.03149]"}, "Increase in a2,6 sialic acid usage mutations": {"value": "H5 (H3) [effect]: 201A (189A) [1.527], 226V (214V) [1.101], 284E (271E) [0.4534], 156T (144T) [0.3096], 214V (202V) [0.123], 3K (-4K) [0.1169]"}, "HA_stability_dms_value": {"value": 0.02658}, "Cell entry mutations": {"value": "H5 (H3) [effect]: 526I (510I) [0.5244], 120L (111L) [0.2686], 284E (271E) [0.2088], 3K (-4K) [0.0544], 226V (214V) [0.0288], 252N (240N) [-0.0118], 548V (531V) [-0.08635], 214V (202V) [-0.2517], 538V (521V) [-0.3652], 201A (189A) [-0.4179], 156T (144T) [-0.4605]"}, "Mouse sera escape relative to A/American-Wigeon/South-Carolina/2021 mutations": {"value": "H5 (H3) [effect]: 284E (271E) [0.1025], 3K (-4K) [0.07373], 201A (189A) [0.01678], 214V (202V) [0.0001837]"}, "SA26_usage_increase_dms_value": {"value": 3.6309}, "mouse_sera_escape_dms_value": {"value": 0.19319}, "HA stability mutations": {"value": "H5 (H3) [effect]: 252N (240N) [0.1664], 284E (271E) [0.09786], 226V (214V) [0.07241], 548V (531V) [0.009867], 3K (-4K) [0.005408], 156T (144T) [-0.03736], 214V (202V) [-0.1182], 120L (111L) [-0.1698]"}, "cell_entry_dms_value": {"value": -0.50845}, "ferret_sera_escape_dms_value": {"value": 0.24081}}, "branch_attrs": {"mutations": {"nuc": ["A31G", "A40G", "C41T"], "HA": ["I11V", "T14V"]}, "labels": {"aa": "HA: I11V, T14V"}}, "children": [{"name": "NODE_0001606", "node_attrs": {"div": 0.0023035525682801017, "num_date": {"value": 2011.2671779330171, "confidence": [2011.1794703580756, 2011.3082191780823]}, "Ferret sera escape relative to A/American-Wigeon/South-Carolina/2021 mutations": {"value": "H5 (H3) [effect]: 538V (521V) [0.1348], 156T (144T) [0.07452], 3K (-4K) [0.03149]"}, "Increase in a2,6 sialic acid usage mutations": {"value": "H5 (H3) [effect]: 201A (189A) [1.527], 226V (214V) [1.101], 284E (271E) [0.4534], 156T (144T) [0.3096], 214V (202V) [0.123], 3K (-4K) [0.1169]"}, "HA_stability_dms_value": {"value": 0.02658}, "Cell entry mutations": {"value": "H5 (H3) [effect]: 526I (510I) [0.5244], 120L (111L) [0.2686], 284E (271E) [0.2088], 3K (-4K) [0.0544], 226V (214V) [0.0288], 252N (240N) [-0.0118], 548V (531V) [-0.08635], 214V (202V) [-0.2517], 538V (521V) [-0.3652], 201A (189A) [-0.4179], 156T (144T) [-0.4605]"}, "Mouse sera escape relative to A/American-Wigeon/South-Carolina/2021 mutations": {"value": "H5 (H3) [effect]: 284E (271E) [0.1025], 3K (-4K) [0.07373], 201A (189A) [0.01678], 214V (202V) [0.0001837]"}, "SA26_usage_increase_dms_value": {"value": 3.6309}, "mouse_sera_escape_dms_value": {"value": 0.19319}, "HA stability mutations": {"value": "H5 (H3) [effect]: 252N (240N) [0.1664], 284E (271E) [0.09786], 226V (214V) [0.07241], 548V (531V) [0.009867], 3K (-4K) [0.005408], 156T (144T) [-0.03736], 214V (202V) [-0.1182], 120L (111L) [-0.1698]"}, "cell_entry_dms_value": {"value": -0.50845}, "ferret_sera_escape_dms_value": {"value": 0.24081}}, "branch_attrs": {"mutations": {"nuc": ["G1503A"]}}, "children": [{"name": "A/duck/EasternChina/L0722/2012", "node_attrs": {"div": 0.004609526390290044, "num_date": {"value": 2012.5560109289618, "confidence": [2012.5560109289618, 2012.5560109289618]}, "author": {"author": "Sun,H.; Sun,Y.; Pu,J.; Liu,L.; Li,C.; Xu,G.; Qin,M.; Zhang,Y.; Zhao,H.; Wei,K.; Liu,J.", "value": "Sun,H.; Sun,Y.; Pu,J.; Liu,L.; Li,C.; Xu,G.; Qin,M.; Zhang,Y.; Zhao,H.; Wei,K.; Liu,J."}, "Ferret sera escape relative to A/American-Wigeon/South-Carolina/2021 mutations": {"value": "H5 (H3) [effect]: 16N (10N) [0.1402], 538V (521V) [0.1348], 156T (144T) [0.07452], 3K (-4K) [0.03149]"}, "region": {"value": "China"}, "Increase in a2,6 sialic acid usage mutations": {"value": "H5 (H3) [effect]: 201A (189A) [1.527], 226V (214V) [1.101], 284E (271E) [0.4534], 156T (144T) [0.3096], 214V (202V) [0.123], 3K (-4K) [0.1169]"}, "HA_stability_dms_value": {"value": -0.17042}, "Cell entry mutations": {"value": "H5 (H3) [effect]: 526I (510I) [0.5244], 120L (111L) [0.2686], 284E (271E) [0.2088], 3K (-4K) [0.0544], 226V (214V) [0.0288], 252N (240N) [-0.0118], 548V (531V) [-0.08635], 214V (202V) [-0.2517], 538V (521V) [-0.3652], 201A (189A) [-0.4179], 156T (144T) [-0.4605], 16N (10N) [-1.445]"}, "Mouse sera escape relative to A/American-Wigeon/South-Carolina/2021 mutations": {"value": "H5 (H3) [effect]: 16N (10N) [0.2026], 284E (271E) [0.1025], 3K (-4K) [0.07373], 201A (189A) [0.01678], 214V (202V) [0.0001837]"}, "SA26_usage_increase_dms_value": {"value": 3.6309}, "subtype": {"value": "h5n8"}, "mouse_sera_escape_dms_value": {"value": 0.39579}, "furin_cleavage_motif": {"value": "present"}, "HA stability mutations": {"value": "H5 (H3) [effect]: 252N (240N) [0.1664], 284E (271E) [0.09786], 226V (214V) [0.07241], 548V (531V) [0.009867], 3K (-4K) [0.005408], 156T (144T) [-0.03736], 214V (202V) [-0.1182], 120L (111L) [-0.1698], 16N (10N) [-0.197]"}, "h5_label_clade": {"value": "2.3.4.4b"}, "cell_entry_dms_value": {"value": -1.95345}, "host": {"value": "Avian"}, "cleavage_site_sequence": {"value": "RRKR"}, "ferret_sera_escape_dms_value": {"value": 0.38101}}, "branch_attrs": {"mutations": {"nuc": ["G47A", "C174T", "A1020G", "G1410A"], "HA": ["S16N"]}, "labels": {"aa": "HA: S16N"}}}, {"name": "A/duck/EasternChina/L0423/2011", "node_attrs": {"div": 0.0028792049081477608, "num_date": {"value": 2011.3082191780823, "confidence": [2011.3082191780823, 2011.3082191780823]}, "author": {"author": "Sun,H.; Sun,Y.; Pu,J.; Liu,L.; Li,C.; Xu,G.; Qin,M.; Zhang,Y.; Zhao,H.; Wei,K.; Liu,J.", "value": "Sun,H.; Sun,Y.; Pu,J.; Liu,L.; Li,C.; Xu,G.; Qin,M.; Zhang,Y.; Zhao,H.; Wei,K.; Liu,J."}, "Ferret sera escape relative to A/American-Wigeon/South-Carolina/2021 mutations": {"value": "H5 (H3) [effect]: 538V (521V) [0.1348], 156T (144T) [0.07452], 3K (-4K) [0.03149]"}, "region": {"value": "China"}, "Increase in a2,6 sialic acid usage mutations": {"value": "H5 (H3) [effect]: 201A (189A) [1.527], 226V (214V) [1.101], 284E (271E) [0.4534], 156T (144T) [0.3096], 214V (202V) [0.123], 3K (-4K) [0.1169]"}, "HA_stability_dms_value": {"value": 0.02658}, "Cell entry mutations": {"value": "H5 (H3) [effect]: 526I (510I) [0.5244], 120L (111L) [0.2686], 284E (271E) [0.2088], 3K (-4K) [0.0544], 226V (214V) [0.0288], 252N (240N) [-0.0118], 548V (531V) [-0.08635], 214V (202V) [-0.2517], 538V (521V) [-0.3652], 201A (189A) [-0.4179], 156T (144T) [-0.4605]"}, "Mouse sera escape relative to A/American-Wigeon/South-Carolina/2021 mutations": {"value": "H5 (H3) [effect]: 284E (271E) [0.1025], 3K (-4K) [0.07373], 201A (189A) [0.01678], 214V (202V) [0.0001837]"}, "SA26_usage_increase_dms_value": {"value": 3.6309}, "subtype": {"value": "h5n8"}, "mouse_sera_escape_dms_value": {"value": 0.19319}, "furin_cleavage_motif": {"value": "present"}, "HA stability mutations": {"value": "H5 (H3) [effect]: 252N (240N) [0.1664], 284E (271E) [0.09786], 226V (214V) [0.07241], 548V (531V) [0.009867], 3K (-4K) [0.005408], 156T (144T) [-0.03736], 214V (202V) [-0.1182], 120L (111L) [-0.1698]"}, "h5_label_clade": {"value": "2.3.4.4b"}, "cell_entry_dms_value": {"value": -0.50845}, "host": {"value": "Avian"}, "cleavage_site_sequence": {"value": "RRKR"}, "ferret_sera_escape_dms_value": {"value": 0.24081}}, "branch_attrs": {"mutations": {"nuc": ["G114A"]}}}]}, {"name": "NODE_0001608", "node_attrs": {"div": 0.00634827433201311, "num_date": {"value": 2012.6018528323066, "confidence": [2012.2428846013333, 2012.7422090638631]}, "Ferret sera escape relative to A/American-Wigeon/South-Carolina/2021 mutations": {"value": "H5 (H3) [effect]: 538V (521V) [0.1348], 156T (144T) [0.07452], 3K (-4K) [0.03149]"}, "Increase in a2,6 sialic acid usage mutations": {"value": "H5 (H3) [effect]: 201A (189A) [1.527], 226V (214V) [1.101], 284E (271E) [0.4534], 156T (144T) [0.3096], 214V (202V) [0.123], 3K (-4K) [0.1169]"}, "HA_stability_dms_value": {"value": -0.02903}, "Cell entry mutations": {"value": "H5 (H3) [effect]: 526I (510I) [0.5244], 120L (111L) [0.2686], 284E (271E) [0.2088], 3K (-4K) [0.0544], 226V (214V) [0.0288], 252N (240N) [-0.0118], 548V (531V) [-0.08635], 214V (202V) [-0.2517], 461R (445R) [-0.2825], 538V (521V) [-0.3652], 201A (189A) [-0.4179], 156T (144T) [-0.4605]"}, "Mouse sera escape relative to A/American-Wigeon/South-Carolina/2021 mutations": {"value": "H5 (H3) [effect]: 284E (271E) [0.1025], 3K (-4K) [0.07373], 201A (189A) [0.01678], 214V (202V) [0.0001837]"}, "SA26_usage_increase_dms_value": {"value": 3.6309}, "mouse_sera_escape_dms_value": {"value": 0.19319}, "HA stability mutations": {"value": "H5 (H3) [effect]: 252N (240N) [0.1664], 284E (271E) [0.09786], 226V (214V) [0.07241], 548V (531V) [0.009867], 3K (-4K) [0.005408], 156T (144T) [-0.03736], 461R (445R) [-0.05561], 214V (202V) [-0.1182], 120L (111L) [-0.1698]"}, "cell_entry_dms_value": {"value": -0.79095}, "ferret_sera_escape_dms_value": {"value": 0.24081}}, "branch_attrs": {"mutations": {"nuc": ["T222A", "T585C", "G969A", "A1002G", "A1020G", "G1122A", "T1185C", "A1382G"], "HA": ["K461R"]}, "labels": {"aa": "HA: K461R"}}, "children": [{"name": "A/goose/EasternChina/L1204/2012", "node_attrs": {"div": 0.007499728157130784, "num_date": {"value": 2012.9248633879781, "confidence": [2012.9248633879781, 2012.9248633879781]}, "author": {"author": "Sun,H.; Sun,Y.; Pu,J.; Liu,L.; Li,C.; Xu,G.; Qin,M.; Zhang,Y.; Zhao,H.; Wei,K.; Liu,J.", "value": "Sun,H.; Sun,Y.; Pu,J.; Liu,L.; Li,C.; Xu,G.; Qin,M.; Zhang,Y.; Zhao,H.; Wei,K.; Liu,J."}, "Ferret sera escape relative to A/American-Wigeon/South-Carolina/2021 mutations": {"value": "H5 (H3) [effect]: 538V (521V) [0.1348], 156T (144T) [0.07452], 3K (-4K) [0.03149]"}, "region": {"value": "China"}, "Increase in a2,6 sialic acid usage mutations": {"value": "H5 (H3) [effect]: 201A (189A) [1.527], 226V (214V) [1.101], 284E (271E) [0.4534], 156T (144T) [0.3096], 214V (202V) [0.123], 3K (-4K) [0.1169]"}, "HA_stability_dms_value": {"value": -0.02903}, "Cell entry mutations": {"value": "H5 (H3) [effect]: 526I (510I) [0.5244], 120L (111L) [0.2686], 284E (271E) [0.2088], 3K (-4K) [0.0544], 226V (214V) [0.0288], 252N (240N) [-0.0118], 548V (531V) [-0.08635], 214V (202V) [-0.2517], 461R (445R) [-0.2825], 538V (521V) [-0.3652], 201A (189A) [-0.4179], 156T (144T) [-0.4605], 385T (369T) [-2.882]"}, "Mouse sera escape relative to A/American-Wigeon/South-Carolina/2021 mutations": {"value": "H5 (H3) [effect]: 284E (271E) [0.1025], 3K (-4K) [0.07373], 201A (189A) [0.01678], 214V (202V) [0.0001837]"}, "SA26_usage_increase_dms_value": {"value": 3.6309}, "subtype": {"value": "h5n8"}, "mouse_sera_escape_dms_value": {"value": 0.19319}, "furin_cleavage_motif": {"value": "present"}, "HA stability mutations": {"value": "H5 (H3) [effect]: 252N (240N) [0.1664], 284E (271E) [0.09786], 226V (214V) [0.07241], 548V (531V) [0.009867], 3K (-4K) [0.005408], 156T (144T) [-0.03736], 461R (445R) [-0.05561], 214V (202V) [-0.1182], 120L (111L) [-0.1698]"}, "h5_label_clade": {"value": "2.3.4.4b"}, "cell_entry_dms_value": {"value": -3.67295}, "host": {"value": "Avian"}, "cleavage_site_sequence": {"value": "RRKR"}, "ferret_sera_escape_dms_value": {"value": 0.24081}}, "branch_attrs": {"mutations": {"nuc": ["T1153A", "A1581G"], "HA": ["S385T"]}, "labels": {"aa": "HA: S385T"}}}, {"name": "A/duck/EasternChina/L1120/2012", "node_attrs": {"div": 0.008076796703376715, "num_date": {"value": 2012.886612021858, "confidence": [2012.886612021858, 2012.886612021858]}, "author": {"author": "Sun,H.; Sun,Y.; Pu,J.; Liu,L.; Li,C.; Xu,G.; Qin,M.; Zhang,Y.; Zhao,H.; Wei,K.; Liu,J.", "value": "Sun,H.; Sun,Y.; Pu,J.; Liu,L.; Li,C.; Xu,G.; Qin,M.; Zhang,Y.; Zhao,H.; Wei,K.; Liu,J."}, "Ferret sera escape relative to A/American-Wigeon/South-Carolina/2021 mutations": {"value": "H5 (H3) [effect]: 538V (521V) [0.1348], 156T (144T) [0.07452], 3K (-4K) [0.03149]"}, "region": {"value": "China"}, "Increase in a2,6 sialic acid usage mutations": {"value": "H5 (H3) [effect]: 201A (189A) [1.527], 226V (214V) [1.101], 284E (271E) [0.4534], 156T (144T) [0.3096], 214V (202V) [0.123], 3K (-4K) [0.1169]"}, "HA_stability_dms_value": {"value": -0.02903}, "Cell entry mutations": {"value": "H5 (H3) [effect]: 526I (510I) [0.5244], 120L (111L) [0.2686], 284E (271E) [0.2088], 3K (-4K) [0.0544], 226V (214V) [0.0288], 252N (240N) [-0.0118], 548V (531V) [-0.08635], 214V (202V) [-0.2517], 461R (445R) [-0.2825], 538V (521V) [-0.3652], 201A (189A) [-0.4179], 156T (144T) [-0.4605]"}, "Mouse sera escape relative to A/American-Wigeon/South-Carolina/2021 mutations": {"value": "H5 (H3) [effect]: 284E (271E) [0.1025], 3K (-4K) [0.07373], 201A (189A) [0.01678], 214V (202V) [0.0001837]"}, "SA26_usage_increase_dms_value": {"value": 3.6309}, "subtype": {"value": "h5n8"}, "mouse_sera_escape_dms_value": {"value": 0.19319}, "furin_cleavage_motif": {"value": "present"}, "HA stability mutations": {"value": "H5 (H3) [effect]: 252N (240N) [0.1664], 284E (271E) [0.09786], 226V (214V) [0.07241], 548V (531V) [0.009867], 3K (-4K) [0.005408], 156T (144T) [-0.03736], 461R (445R) [-0.05561], 214V (202V) [-0.1182], 120L (111L) [-0.1698]"}, "h5_label_clade": {"value": "2.3.4.4b"}, "cell_entry_dms_value": {"value": -0.79095}, "host": {"value": "Avian"}, "cleavage_site_sequence": {"value": "RRKR"}, "ferret_sera_escape_dms_value": {"value": 0.24081}}, "branch_attrs": {"mutations": {"nuc": ["G153A", "A928T", "C1371T"], "HA": ["I310L"]}, "labels": {"aa": "HA: I310L"}}}]}, {"name": "NODE_0001602", "node_attrs": {"div": 0.002879132186660964, "num_date": {"value": 2011.2651063671553, "confidence": [2011.180390934566, 2011.4238603666743]}, "Ferret sera escape relative to A/American-Wigeon/South-Carolina/2021 mutations": {"value": "H5 (H3) [effect]: 538V (521V) [0.1348], 156T (144T) [0.07452], 3K (-4K) [0.03149]"}, "Increase in a2,6 sialic acid usage mutations": {"value": "H5 (H3) [effect]: 201A (189A) [1.527], 226V (214V) [1.101], 284E (271E) [0.4534], 156T (144T) [0.3096], 214V (202V) [0.123], 3K (-4K) [0.1169]"}, "HA_stability_dms_value": {"value": 0.02658}, "Cell entry mutations": {"value": "H5 (H3) [effect]: 526I (510I) [0.5244], 120L (111L) [0.2686], 284E (271E) [0.2088], 3K (-4K) [0.0544], 226V (214V) [0.0288], 252N (240N) [-0.0118], 548V (531V) [-0.08635], 214V (202V) [-0.2517], 538V (521V) [-0.3652], 201A (189A) [-0.4179], 156T (144T) [-0.4605]"}, "Mouse sera escape relative to A/American-Wigeon/South-Carolina/2021 mutations": {"value": "H5 (H3) [effect]: 284E (271E) [0.1025], 3K (-4K) [0.07373], 201A (189A) [0.01678], 214V (202V) [0.0001837]"}, "SA26_usage_increase_dms_value": {"value": 3.6309}, "mouse_sera_escape_dms_value": {"value": 0.19319}, "HA stability mutations": {"value": "H5 (H3) [effect]: 252N (240N) [0.1664], 284E (271E) [0.09786], 226V (214V) [0.07241], 548V (531V) [0.009867], 3K (-4K) [0.005408], 156T (144T) [-0.03736], 214V (202V) [-0.1182], 120L (111L) [-0.1698]"}, "cell_entry_dms_value": {"value": -0.50845}, "ferret_sera_escape_dms_value": {"value": 0.24081}}, "branch_attrs": {"mutations": {"nuc": ["A1047G", "A1353G"]}}, "children": [{"name": "A/duck/EasternChina/L0611/2011", "node_attrs": {"div": 0.004607658662700564, "num_date": {"value": 2011.4424657534246, "confidence": [2011.4424657534246, 2011.4424657534246]}, "author": {"author": "Sun,H.; Sun,Y.; Pu,J.; Liu,L.; Li,C.; Xu,G.; Qin,M.; Zhang,Y.; Zhao,H.; Wei,K.; Liu,J.", "value": "Sun,H.; Sun,Y.; Pu,J.; Liu,L.; Li,C.; Xu,G.; Qin,M.; Zhang,Y.; Zhao,H.; Wei,K.; Liu,J."}, "Ferret sera escape relative to A/American-Wigeon/South-Carolina/2021 mutations": {"value": "H5 (H3) [effect]: 538V (521V) [0.1348], 267K (255K) [0.09894], 156T (144T) [0.07452], 3K (-4K) [0.03149]"}, "region": {"value": "China"}, "Increase in a2,6 sialic acid usage mutations": {"value": "H5 (H3) [effect]: 201A (189A) [1.527], 226V (214V) [1.101], 284E (271E) [0.4534], 156T (144T) [0.3096], 214V (202V) [0.123], 3K (-4K) [0.1169]"}, "HA_stability_dms_value": {"value": -0.15302}, "Cell entry mutations": {"value": "H5 (H3) [effect]: 526I (510I) [0.5244], 120L (111L) [0.2686], 284E (271E) [0.2088], 3K (-4K) [0.0544], 226V (214V) [0.0288], 252N (240N) [-0.0118], 548V (531V) [-0.08635], 214V (202V) [-0.2517], 538V (521V) [-0.3652], 267K (255K) [-0.3687], 201A (189A) [-0.4179], 156T (144T) [-0.4605]"}, "Mouse sera escape relative to A/American-Wigeon/South-Carolina/2021 mutations": {"value": "H5 (H3) [effect]: 267K (255K) [1.039], 284E (271E) [0.1025], 3K (-4K) [0.07373], 201A (189A) [0.01678], 214V (202V) [0.0001837]"}, "SA26_usage_increase_dms_value": {"value": 3.6309}, "subtype": {"value": "h5n8"}, "mouse_sera_escape_dms_value": {"value": 1.23219}, "furin_cleavage_motif": {"value": "present"}, "HA stability mutations": {"value": "H5 (H3) [effect]: 252N (240N) [0.1664], 284E (271E) [0.09786], 226V (214V) [0.07241], 548V (531V) [0.009867], 3K (-4K) [0.005408], 156T (144T) [-0.03736], 214V (202V) [-0.1182], 120L (111L) [-0.1698], 267K (255K) [-0.1796]"}, "h5_label_clade": {"value": "2.3.4.4b"}, "cell_entry_dms_value": {"value": -0.87715}, "host": {"value": "Avian"}, "cleavage_site_sequence": {"value": "RRKR"}, "ferret_sera_escape_dms_value": {"value": 0.33975}}, "branch_attrs": {"mutations": {"nuc": ["T33A", "T543C", "G799A"], "HA": ["E267K"]}, "labels": {"aa": "HA: E267K"}}}, {"name": "NODE_0001601", "node_attrs": {"div": 0.004605865074066376, "num_date": {"value": 2012.0155804809872, "confidence": [2011.5928552795756, 2012.6638082960799]}, "Ferret sera escape relative to A/American-Wigeon/South-Carolina/2021 mutations": {"value": "H5 (H3) [effect]: 538V (521V) [0.1348], 67V (60V) [0.114], 156T (144T) [0.07452], 3K (-4K) [0.03149]"}, "Increase in a2,6 sialic acid usage mutations": {"value": "H5 (H3) [effect]: 201A (189A) [1.527], 226V (214V) [1.101], 284E (271E) [0.4534], 156T (144T) [0.3096], 214V (202V) [0.123], 3K (-4K) [0.1169]"}, "HA_stability_dms_value": {"value": 0.02658}, "Cell entry mutations": {"value": "H5 (H3) [effect]: 526I (510I) [0.5244], 120L (111L) [0.2686], 284E (271E) [0.2088], 3K (-4K) [0.0544], 226V (214V) [0.0288], 252N (240N) [-0.0118], 548V (531V) [-0.08635], 214V (202V) [-0.2517], 538V (521V) [-0.3652], 201A (189A) [-0.4179], 156T (144T) [-0.4605], 67V (60V) [-0.9036]"}, "Mouse sera escape relative to A/American-Wigeon/South-Carolina/2021 mutations": {"value": "H5 (H3) [effect]: 284E (271E) [0.1025], 3K (-4K) [0.07373], 67V (60V) [0.07309], 201A (189A) [0.01678], 214V (202V) [0.0001837]"}, "SA26_usage_increase_dms_value": {"value": 3.6309}, "mouse_sera_escape_dms_value": {"value": 0.26628}, "HA stability mutations": {"value": "H5 (H3) [effect]: 252N (240N) [0.1664], 284E (271E) [0.09786], 226V (214V) [0.07241], 548V (531V) [0.009867], 3K (-4K) [0.005408], 156T (144T) [-0.03736], 214V (202V) [-0.1182], 120L (111L) [-0.1698]"}, "cell_entry_dms_value": {"value": -1.41205}, "ferret_sera_escape_dms_value": {"value": 0.35481}}, "branch_attrs": {"mutations": {"nuc": ["A199G", "C933T", "A1686G"], "HA": ["I67V"]}, "labels": {"aa": "HA: I67V"}}, "children": [{"name": "A/duck/EasternChina/L1021/2012", "node_attrs": {"div": 0.004605865074066376, "num_date": {"value": 2012.8046448087432, "confidence": [2012.8046448087432, 2012.8046448087432]}, "author": {"author": "Sun,H.; Sun,Y.; Pu,J.; Liu,L.; Li,C.; Xu,G.; Qin,M.; Zhang,Y.; Zhao,H.; Wei,K.; Liu,J.", "value": "Sun,H.; Sun,Y.; Pu,J.; Liu,L.; Li,C.; Xu,G.; Qin,M.; Zhang,Y.; Zhao,H.; Wei,K.; Liu,J."}, "Ferret sera escape relative to A/American-Wigeon/South-Carolina/2021 mutations": {"value": "H5 (H3) [effect]: 538V (521V) [0.1348], 67V (60V) [0.114], 156T (144T) [0.07452], 3K (-4K) [0.03149]"}, "region": {"value": "China"}, "Increase in a2,6 sialic acid usage mutations": {"value": "H5 (H3) [effect]: 201A (189A) [1.527], 226V (214V) [1.101], 284E (271E) [0.4534], 156T (144T) [0.3096], 214V (202V) [0.123], 3K (-4K) [0.1169]"}, "HA_stability_dms_value": {"value": 0.02658}, "Cell entry mutations": {"value": "H5 (H3) [effect]: 526I (510I) [0.5244], 120L (111L) [0.2686], 284E (271E) [0.2088], 3K (-4K) [0.0544], 226V (214V) [0.0288], 252N (240N) [-0.0118], 548V (531V) [-0.08635], 214V (202V) [-0.2517], 538V (521V) [-0.3652], 201A (189A) [-0.4179], 156T (144T) [-0.4605], 67V (60V) [-0.9036]"}, "Mouse sera escape relative to A/American-Wigeon/South-Carolina/2021 mutations": {"value": "H5 (H3) [effect]: 284E (271E) [0.1025], 3K (-4K) [0.07373], 67V (60V) [0.07309], 201A (189A) [0.01678], 214V (202V) [0.0001837]"}, "SA26_usage_increase_dms_value": {"value": 3.6309}, "subtype": {"value": "h5n8"}, "mouse_sera_escape_dms_value": {"value": 0.26628}, "furin_cleavage_motif": {"value": "present"}, "HA stability mutations": {"value": "H5 (H3) [effect]: 252N (240N) [0.1664], 284E (271E) [0.09786], 226V (214V) [0.07241], 548V (531V) [0.009867], 3K (-4K) [0.005408], 156T (144T) [-0.03736], 214V (202V) [-0.1182], 120L (111L) [-0.1698]"}, "h5_label_clade": {"value": "2.3.4.4b"}, "cell_entry_dms_value": {"value": -1.41205}, "host": {"value": "Avian"}, "cleavage_site_sequence": {"value": "RRKR"}, "ferret_sera_escape_dms_value": {"value": 0.35481}}, "branch_attrs": {"mutations": {}}}, {"name": "NODE_0001600", "node_attrs": {"div": 0.0074841301470872645, "num_date": {"value": 2012.5977791362975, "confidence": [2012.1829687942384, 2012.9838457314142]}, "Ferret sera escape relative to A/American-Wigeon/South-Carolina/2021 mutations": {"value": "H5 (H3) [effect]: 538V (521V) [0.1348], 67V (60V) [0.114], 156T (144T) [0.07452], 3K (-4K) [0.03149]"}, "Increase in a2,6 sialic acid usage mutations": {"value": "H5 (H3) [effect]: 201A (189A) [1.527], 226V (214V) [1.101], 284E (271E) [0.4534], 156T (144T) [0.3096], 214V (202V) [0.123], 3K (-4K) [0.1169]"}, "HA_stability_dms_value": {"value": 0.02658}, "Cell entry mutations": {"value": "H5 (H3) [effect]: 526I (510I) [0.5244], 120L (111L) [0.2686], 284E (271E) [0.2088], 3K (-4K) [0.0544], 226V (214V) [0.0288], 252N (240N) [-0.0118], 548V (531V) [-0.08635], 214V (202V) [-0.2517], 538V (521V) [-0.3652], 201A (189A) [-0.4179], 156T (144T) [-0.4605], 67V (60V) [-0.9036]"}, "Mouse sera escape relative to A/American-Wigeon/South-Carolina/2021 mutations": {"value": "H5 (H3) [effect]: 284E (271E) [0.1025], 3K (-4K) [0.07373], 67V (60V) [0.07309], 201A (189A) [0.01678], 214V (202V) [0.0001837]"}, "SA26_usage_increase_dms_value": {"value": 3.6309}, "mouse_sera_escape_dms_value": {"value": 0.26628}, "HA stability mutations": {"value": "H5 (H3) [effect]: 252N (240N) [0.1664], 284E (271E) [0.09786], 226V (214V) [0.07241], 548V (531V) [0.009867], 3K (-4K) [0.005408], 156T (144T) [-0.03736], 214V (202V) [-0.1182], 120L (111L) [-0.1698]"}, "cell_entry_dms_value": {"value": -1.41205}, "ferret_sera_escape_dms_value": {"value": 0.35481}}, "branch_attrs": {"mutations": {"nuc": ["A387G", "A892G", "A1038G", "A1041G", "A1263G"], "HA": ["I298V"]}, "labels": {"aa": "HA: I298V"}}, "children": [{"name": "A/duck/Wenzhou/YHQL22/2014", "node_attrs": {"div": 0.014415981861726677, "num_date": {"value": 2014.0835616438355, "confidence": [2014.0098008721302, 2014.0835616438355]}, "author": {"author": "Chen,L.-J.; Lin,X.-D.; Guo,W.-P.; Tian,J.-H.; Zhang,Y.-Z.", "value": "Chen,L.-J.; Lin,X.-D.; Guo,W.-P.; Tian,J.-H.; Zhang,Y.-Z."}, "Ferret sera escape relative to A/American-Wigeon/South-Carolina/2021 mutations": {"value": "H5 (H3) [effect]: 538V (521V) [0.1348], 67V (60V) [0.114], 156T (144T) [0.07452], 3K (-4K) [0.03149]"}, "region": {"value": "China"}, "Increase in a2,6 sialic acid usage mutations": {"value": "H5 (H3) [effect]: 201A (189A) [1.527], 226V (214V) [1.101], 284E (271E) [0.4534], 156T (144T) [0.3096], 214V (202V) [0.123], 3K (-4K) [0.1169]"}, "HA_stability_dms_value": {"value": -0.04455}, "Cell entry mutations": {"value": "H5 (H3) [effect]: 526I (510I) [0.5244], 120L (111L) [0.2686], 284E (271E) [0.2088], 3K (-4K) [0.0544], 226V (214V) [0.0288], 252N (240N) [-0.0118], 548V (531V) [-0.08635], 214V (202V) [-0.2517], 538V (521V) [-0.3652], 201A (189A) [-0.4179], 156T (144T) [-0.4605], 336N (323N) [-0.7511], 67V (60V) [-0.9036]"}, "Mouse sera escape relative to A/American-Wigeon/South-Carolina/2021 mutations": {"value": "H5 (H3) [effect]: 284E (271E) [0.1025], 3K (-4K) [0.07373], 67V (60V) [0.07309], 201A (189A) [0.01678], 214V (202V) [0.0001837]"}, "SA26_usage_increase_dms_value": {"value": 3.6309}, "subtype": {"value": "h5n6"}, "mouse_sera_escape_dms_value": {"value": 0.26628}, "furin_cleavage_motif": {"value": "present"}, "HA stability mutations": {"value": "H5 (H3) [effect]: 252N (240N) [0.1664], 284E (271E) [0.09786], 226V (214V) [0.07241], 548V (531V) [0.009867], 3K (-4K) [0.005408], 156T (144T) [-0.03736], 336N (323N) [-0.07113], 214V (202V) [-0.1182], 120L (111L) [-0.1698]"}, "h5_label_clade": {"value": "2.3.4.4b"}, "cell_entry_dms_value": {"value": -2.16315}, "host": {"value": "Avian"}, "cleavage_site_sequence": {"value": "RRKR"}, "ferret_sera_escape_dms_value": {"value": 0.35481}}, "branch_attrs": {"mutations": {"nuc": ["G153A", "C300T", "C357T", "C591T", "C636T", "G948A", "G1007A", "T1011C", "C1230T", "G1416A", "G1428A", "T1467C"], "HA": ["S336N"]}, "labels": {"aa": "HA: S336N"}}}, {"name": "NODE_0001599", "node_attrs": {"div": 0.009209247514765793, "num_date": {"value": 2012.8931200144812, "confidence": [2012.47893641341, 2013.460756505331]}, "Ferret sera escape relative to A/American-Wigeon/South-Carolina/2021 mutations": {"value": "H5 (H3) [effect]: 538V (521V) [0.1348], 67V (60V) [0.114], 156T (144T) [0.07452], 3K (-4K) [0.03149]"}, "Increase in a2,6 sialic acid usage mutations": {"value": "H5 (H3) [effect]: 201A (189A) [1.527], 226V (214V) [1.101], 284E (271E) [0.4534], 156T (144T) [0.3096], 214V (202V) [0.123], 3K (-4K) [0.1169]"}, "HA_stability_dms_value": {"value": 0.02658}, "Cell entry mutations": {"value": "H5 (H3) [effect]: 526I (510I) [0.5244], 120L (111L) [0.2686], 284E (271E) [0.2088], 3K (-4K) [0.0544], 226V (214V) [0.0288], 252N (240N) [-0.0118], 548V (531V) [-0.08635], 214V (202V) [-0.2517], 538V (521V) [-0.3652], 201A (189A) [-0.4179], 156T (144T) [-0.4605], 67V (60V) [-0.9036]"}, "Mouse sera escape relative to A/American-Wigeon/South-Carolina/2021 mutations": {"value": "H5 (H3) [effect]: 284E (271E) [0.1025], 3K (-4K) [0.07373], 67V (60V) [0.07309], 201A (189A) [0.01678], 214V (202V) [0.0001837]"}, "SA26_usage_increase_dms_value": {"value": 3.6309}, "mouse_sera_escape_dms_value": {"value": 0.26628}, "HA stability mutations": {"value": "H5 (H3) [effect]: 252N (240N) [0.1664], 284E (271E) [0.09786], 226V (214V) [0.07241], 548V (531V) [0.009867], 3K (-4K) [0.005408], 156T (144T) [-0.03736], 214V (202V) [-0.1182], 120L (111L) [-0.1698]"}, "cell_entry_dms_value": {"value": -1.41205}, "ferret_sera_escape_dms_value": {"value": 0.35481}}, "branch_attrs": {"mutations": {"nuc": ["A186G", "G255A", "A981G", "G1059T"]}}, "children": [{"name": "NODE_0001614", "node_attrs": {"div": 0.00978356230682504, "num_date": {"value": 2012.886779018759, "confidence": [2012.7346434783492, 2013.6669468327545]}, "Ferret sera escape relative to A/American-Wigeon/South-Carolina/2021 mutations": {"value": "H5 (H3) [effect]: 538V (521V) [0.1348], 67V (60V) [0.114], 156T (144T) [0.07452], 3K (-4K) [0.03149]"}, "Increase in a2,6 sialic acid usage mutations": {"value": "H5 (H3) [effect]: 201A (189A) [1.527], 226V (214V) [1.101], 284E (271E) [0.4534], 156T (144T) [0.3096], 214V (202V) [0.123], 3K (-4K) [0.1169]"}, "HA_stability_dms_value": {"value": 0.02658}, "Cell entry mutations": {"value": "H5 (H3) [effect]: 526I (510I) [0.5244], 120L (111L) [0.2686], 284E (271E) [0.2088], 3K (-4K) [0.0544], 226V (214V) [0.0288], 252N (240N) [-0.0118], 548V (531V) [-0.08635], 214V (202V) [-0.2517], 538V (521V) [-0.3652], 201A (189A) [-0.4179], 156T (144T) [-0.4605], 67V (60V) [-0.9036]"}, "Mouse sera escape relative to A/American-Wigeon/South-Carolina/2021 mutations": {"value": "H5 (H3) [effect]: 284E (271E) [0.1025], 3K (-4K) [0.07373], 67V (60V) [0.07309], 201A (189A) [0.01678], 214V (202V) [0.0001837]"}, "SA26_usage_increase_dms_value": {"value": 3.6309}, "mouse_sera_escape_dms_value": {"value": 0.26628}, "HA stability mutations": {"value": "H5 (H3) [effect]: 252N (240N) [0.1664], 284E (271E) [0.09786], 226V (214V) [0.07241], 548V (531V) [0.009867], 3K (-4K) [0.005408], 156T (144T) [-0.03736], 214V (202V) [-0.1182], 120L (111L) [-0.1698]"}, "cell_entry_dms_value": {"value": -1.41205}, "ferret_sera_escape_dms_value": {"value": 0.35481}}, "branch_attrs": {"mutations": {}}, "children": [{"name": "NODE_0001615", "node_attrs": {"div": 0.011508467146242624, "num_date": {"value": 2013.61373172937, "confidence": [2013.4966598530712, 2013.7406207936476]}, "Ferret sera escape relative to A/American-Wigeon/South-Carolina/2021 mutations": {"value": "H5 (H3) [effect]: 139L (128L) [0.2183], 538V (521V) [0.1348], 67V (60V) [0.114], 156T (144T) [0.07452], 498K (482K) [0.04667], 3K (-4K) [0.03149]"}, "Increase in a2,6 sialic acid usage mutations": {"value": "H5 (H3) [effect]: 201A (189A) [1.527], 226V (214V) [1.101], 284E (271E) [0.4534], 156T (144T) [0.3096], 498K (482K) [0.2816], 214V (202V) [0.123], 3K (-4K) [0.1169]"}, "HA_stability_dms_value": {"value": -0.00076}, "Cell entry mutations": {"value": "H5 (H3) [effect]: 526I (510I) [0.5244], 120L (111L) [0.2686], 284E (271E) [0.2088], 3K (-4K) [0.0544], 226V (214V) [0.0288], 252N (240N) [-0.0118], 139L (128L) [-0.02323], 548V (531V) [-0.08635], 498K (482K) [-0.2052], 214V (202V) [-0.2517], 538V (521V) [-0.3652], 201A (189A) [-0.4179], 156T (144T) [-0.4605], 67V (60V) [-0.9036]"}, "Mouse sera escape relative to A/American-Wigeon/South-Carolina/2021 mutations": {"value": "H5 (H3) [effect]: 139L (128L) [1.303], 284E (271E) [0.1025], 3K (-4K) [0.07373], 67V (60V) [0.07309], 498K (482K) [0.03618], 201A (189A) [0.01678], 214V (202V) [0.0001837]"}, "SA26_usage_increase_dms_value": {"value": 3.9125}, "mouse_sera_escape_dms_value": {"value": 1.60546}, "HA stability mutations": {"value": "H5 (H3) [effect]: 252N (240N) [0.1664], 284E (271E) [0.09786], 226V (214V) [0.07241], 548V (531V) [0.009867], 3K (-4K) [0.005408], 498K (482K) [-0.004143], 139L (128L) [-0.0232], 156T (144T) [-0.03736], 214V (202V) [-0.1182], 120L (111L) [-0.1698]"}, "cell_entry_dms_value": {"value": -1.64048}, "ferret_sera_escape_dms_value": {"value": 0.61978}}, "branch_attrs": {"mutations": {"nuc": ["C416T", "G1068A", "G1493A"], "HA": ["P139L", "R498K"]}, "labels": {"aa": "HA: P139L, R498K"}}, "children": [{"name": "A/duck/Zhejiang/925169/2014", "node_attrs": {"div": 0.016704870002398103, "num_date": {"value": 2014.7328767123288, "confidence": [2014.7328767123288, 2014.7328767123288]}, "author": {"author": "Wu,H.; Peng,X.; Cheng,L.; Lu,X.; Jin,C.; Xie,T.; Yao,H.; Wu,N.", "value": "Wu,H.; Peng,X.; Cheng,L.; Lu,X.; Jin,C.; Xie,T.; Yao,H.; Wu,N."}, "Ferret sera escape relative to A/American-Wigeon/South-Carolina/2021 mutations": {"value": "H5 (H3) [effect]: 139L (128L) [0.2183], 200E (188E) [0.1712], 538V (521V) [0.1348], 67V (60V) [0.114], 156T (144T) [0.07452], 498K (482K) [0.04667], 341R (328R) [0.03437], 3K (-4K) [0.03149]"}, "region": {"value": "China"}, "Increase in a2,6 sialic acid usage mutations": {"value": "H5 (H3) [effect]: 201A (189A) [1.527], 226V (214V) [1.101], 284E (271E) [0.4534], 156T (144T) [0.3096], 498K (482K) [0.2816], 214V (202V) [0.123], 3K (-4K) [0.1169]"}, "HA_stability_dms_value": {"value": -0.24325}, "Cell entry mutations": {"value": "H5 (H3) [effect]: 341R (328R) [0.7259], 526I (510I) [0.5244], 200E (188E) [0.3666], 120L (111L) [0.2686], 284E (271E) [0.2088], 3K (-4K) [0.0544], 226V (214V) [0.0288], 252N (240N) [-0.0118], 139L (128L) [-0.02323], 548G (531G) [-0.1245], 498K (482K) [-0.2052], 214V (202V) [-0.2517], 538V (521V) [-0.3652], 201A (189A) [-0.4179], 156T (144T) [-0.4605], 67V (60V) [-0.9036]"}, "Mouse sera escape relative to A/American-Wigeon/South-Carolina/2021 mutations": {"value": "H5 (H3) [effect]: 139L (128L) [1.303], 284E (271E) [0.1025], 3K (-4K) [0.07373], 67V (60V) [0.07309], 200E (188E) [0.04773], 498K (482K) [0.03618], 201A (189A) [0.01678], 214V (202V) [0.0001837]"}, "SA26_usage_increase_dms_value": {"value": 3.9125}, "subtype": {"value": "h5n8"}, "mouse_sera_escape_dms_value": {"value": 1.65319}, "furin_cleavage_motif": {"value": "present"}, "HA stability mutations": {"value": "H5 (H3) [effect]: 252N (240N) [0.1664], 284E (271E) [0.09786], 226V (214V) [0.07241], 3K (-4K) [0.005408], 498K (482K) [-0.004143], 139L (128L) [-0.0232], 156T (144T) [-0.03736], 341R (328R) [-0.0673], 200E (188E) [-0.07862], 548G (531G) [-0.0867], 214V (202V) [-0.1182], 120L (111L) [-0.1698]"}, "h5_label_clade": {"value": "2.3.4.4b"}, "cell_entry_dms_value": {"value": -0.58613}, "host": {"value": "Avian"}, "cleavage_site_sequence": {"value": "RRKR"}, "ferret_sera_escape_dms_value": {"value": 0.82535}}, "branch_attrs": {"mutations": {"nuc": ["C69T", "C399T", "C599A", "G969A", "A1002G", "A1022G", "A1530G", "T1643G", "G1644T"], "HA": ["A200E", "K341R", "V548G"]}, "labels": {"aa": "HA: A200E, K341R, V548G"}}}, {"name": "A/goose/EasternChina/CZ/2013", "node_attrs": {"div": 0.0132342467909661, "num_date": {"value": 2013.8616438356164, "confidence": [2013.8616438356164, 2013.8616438356164]}, "author": {"author": "Wang,X.", "value": "Wang,X."}, "Ferret sera escape relative to A/American-Wigeon/South-Carolina/2021 mutations": {"value": "H5 (H3) [effect]: 139L (128L) [0.2183], 538V (521V) [0.1348], 67V (60V) [0.114], 156T (144T) [0.07452], 498K (482K) [0.04667], 3K (-4K) [0.03149]"}, "region": {"value": "China"}, "Increase in a2,6 sialic acid usage mutations": {"value": "H5 (H3) [effect]: 201A (189A) [1.527], 226V (214V) [1.101], 284E (271E) [0.4534], 156T (144T) [0.3096], 498K (482K) [0.2816], 214V (202V) [0.123], 3K (-4K) [0.1169]"}, "HA_stability_dms_value": {"value": -0.00076}, "Cell entry mutations": {"value": "H5 (H3) [effect]: 526I (510I) [0.5244], 120L (111L) [0.2686], 284E (271E) [0.2088], 3K (-4K) [0.0544], 226V (214V) [0.0288], 252N (240N) [-0.0118], 139L (128L) [-0.02323], 548V (531V) [-0.08635], 498K (482K) [-0.2052], 214V (202V) [-0.2517], 538V (521V) [-0.3652], 201A (189A) [-0.4179], 156T (144T) [-0.4605], 67V (60V) [-0.9036]"}, "Mouse sera escape relative to A/American-Wigeon/South-Carolina/2021 mutations": {"value": "H5 (H3) [effect]: 139L (128L) [1.303], 284E (271E) [0.1025], 3K (-4K) [0.07373], 67V (60V) [0.07309], 498K (482K) [0.03618], 201A (189A) [0.01678], 214V (202V) [0.0001837]"}, "SA26_usage_increase_dms_value": {"value": 3.9125}, "subtype": {"value": "h5n8"}, "mouse_sera_escape_dms_value": {"value": 1.60546}, "furin_cleavage_motif": {"value": "present"}, "HA stability mutations": {"value": "H5 (H3) [effect]: 252N (240N) [0.1664], 284E (271E) [0.09786], 226V (214V) [0.07241], 548V (531V) [0.009867], 3K (-4K) [0.005408], 498K (482K) [-0.004143], 139L (128L) [-0.0232], 156T (144T) [-0.03736], 214V (202V) [-0.1182], 120L (111L) [-0.1698]"}, "h5_label_clade": {"value": "2.3.4.4b"}, "cell_entry_dms_value": {"value": -1.64048}, "host": {"value": "Avian"}, "cleavage_site_sequence": {"value": "RRKR"}, "ferret_sera_escape_dms_value": {"value": 0.61978}}, "branch_attrs": {"mutations": {"nuc": ["C771T", "C942T", "A1485G"]}}}, {"name": "A/duck/Zhejiang/W24/2013", "node_attrs": {"div": 0.013812044616508989, "num_date": {"value": 2013.8698630136987, "confidence": [2013.8698630136987, 2013.8698630136987]}, "author": {"author": "Wu,H.; Peng,X.; Xu,L.; Jin,C.; Cheng,L.; Lu,X.; Xie,T.; Yao,H.; Wu,N.", "value": "Wu,H.; Peng,X.; Xu,L.; Jin,C.; Cheng,L.; Lu,X.; Xie,T.; Yao,H.; Wu,N."}, "Ferret sera escape relative to A/American-Wigeon/South-Carolina/2021 mutations": {"value": "H5 (H3) [effect]: 139L (128L) [0.2183], 538V (521V) [0.1348], 67V (60V) [0.114], 156T (144T) [0.07452], 498K (482K) [0.04667], 3K (-4K) [0.03149]"}, "region": {"value": "China"}, "Increase in a2,6 sialic acid usage mutations": {"value": "H5 (H3) [effect]: 201A (189A) [1.527], 226V (214V) [1.101], 284E (271E) [0.4534], 156T (144T) [0.3096], 498K (482K) [0.2816], 214V (202V) [0.123], 3K (-4K) [0.1169]"}, "HA_stability_dms_value": {"value": -0.00076}, "Cell entry mutations": {"value": "H5 (H3) [effect]: 526I (510I) [0.5244], 120L (111L) [0.2686], 284E (271E) [0.2088], 3K (-4K) [0.0544], 226V (214V) [0.0288], 252N (240N) [-0.0118], 139L (128L) [-0.02323], 548V (531V) [-0.08635], 498K (482K) [-0.2052], 214V (202V) [-0.2517], 538V (521V) [-0.3652], 201A (189A) [-0.4179], 156T (144T) [-0.4605], 67V (60V) [-0.9036]"}, "Mouse sera escape relative to A/American-Wigeon/South-Carolina/2021 mutations": {"value": "H5 (H3) [effect]: 139L (128L) [1.303], 284E (271E) [0.1025], 3K (-4K) [0.07373], 67V (60V) [0.07309], 498K (482K) [0.03618], 201A (189A) [0.01678], 214V (202V) [0.0001837]"}, "SA26_usage_increase_dms_value": {"value": 3.9125}, "subtype": {"value": "h5n8"}, "mouse_sera_escape_dms_value": {"value": 1.60546}, "furin_cleavage_motif": {"value": "present"}, "HA stability mutations": {"value": "H5 (H3) [effect]: 252N (240N) [0.1664], 284E (271E) [0.09786], 226V (214V) [0.07241], 548V (531V) [0.009867], 3K (-4K) [0.005408], 498K (482K) [-0.004143], 139L (128L) [-0.0232], 156T (144T) [-0.03736], 214V (202V) [-0.1182], 120L (111L) [-0.1698]"}, "h5_label_clade": {"value": "2.3.4.4b"}, "cell_entry_dms_value": {"value": -1.64048}, "host": {"value": "Avian"}, "cleavage_site_sequence": {"value": "RRKR"}, "ferret_sera_escape_dms_value": {"value": 0.61978}}, "branch_attrs": {"mutations": {"nuc": ["G31A", "A111G", "T453C", "T816A"], "HA": ["V11I"]}, "labels": {"aa": "HA: V11I"}}}, {"name": "NODE_0001618", "node_attrs": {"div": 0.012083071458883113, "num_date": {"value": 2013.7004488821594, "confidence": [2013.6169456655912, 2013.7903280232554]}, "Ferret sera escape relative to A/American-Wigeon/South-Carolina/2021 mutations": {"value": "H5 (H3) [effect]: 139L (128L) [0.2183], 538V (521V) [0.1348], 67V (60V) [0.114], 156T (144T) [0.07452], 498K (482K) [0.04667], 3K (-4K) [0.03149]"}, "Increase in a2,6 sialic acid usage mutations": {"value": "H5 (H3) [effect]: 201A (189A) [1.527], 226V (214V) [1.101], 284E (271E) [0.4534], 156T (144T) [0.3096], 498K (482K) [0.2816], 214V (202V) [0.123], 3K (-4K) [0.1169]"}, "HA_stability_dms_value": {"value": -0.00076}, "Cell entry mutations": {"value": "H5 (H3) [effect]: 526I (510I) [0.5244], 120L (111L) [0.2686], 284E (271E) [0.2088], 3K (-4K) [0.0544], 226V (214V) [0.0288], 252N (240N) [-0.0118], 139L (128L) [-0.02323], 548V (531V) [-0.08635], 498K (482K) [-0.2052], 214V (202V) [-0.2517], 538V (521V) [-0.3652], 201A (189A) [-0.4179], 156T (144T) [-0.4605], 67V (60V) [-0.9036]"}, "Mouse sera escape relative to A/American-Wigeon/South-Carolina/2021 mutations": {"value": "H5 (H3) [effect]: 139L (128L) [1.303], 284E (271E) [0.1025], 3K (-4K) [0.07373], 67V (60V) [0.07309], 498K (482K) [0.03618], 201A (189A) [0.01678], 214V (202V) [0.0001837]"}, "SA26_usage_increase_dms_value": {"value": 3.9125}, "mouse_sera_escape_dms_value": {"value": 1.60546}, "HA stability mutations": {"value": "H5 (H3) [effect]: 252N (240N) [0.1664], 284E (271E) [0.09786], 226V (214V) [0.07241], 548V (531V) [0.009867], 3K (-4K) [0.005408], 498K (482K) [-0.004143], 139L (128L) [-0.0232], 156T (144T) [-0.03736], 214V (202V) [-0.1182], 120L (111L) [-0.1698]"}, "cell_entry_dms_value": {"value": -1.64048}, "ferret_sera_escape_dms_value": {"value": 0.61978}}, "branch_attrs": {"mutations": {"nuc": ["T1335C"]}}, "children": [{"name": "A/VonSchrencksbittern/Jiangxi/Y9/2014", "node_attrs": {"div": 0.012658234842353998, "num_date": {"value": 2014.7246575342465, "confidence": [2014.7246575342465, 2014.7246575342465]}, "author": {"author": "Wang,C.; Luo,J.; Jin,W.; He,H.", "value": "Wang,C.; Luo,J.; Jin,W.; He,H."}, "Ferret sera escape relative to A/American-Wigeon/South-Carolina/2021 mutations": {"value": "H5 (H3) [effect]: 139L (128L) [0.2183], 538V (521V) [0.1348], 67V (60V) [0.114], 156T (144T) [0.07452], 498K (482K) [0.04667], 3K (-4K) [0.03149]"}, "region": {"value": "China"}, "Increase in a2,6 sialic acid usage mutations": {"value": "H5 (H3) [effect]: 201A (189A) [1.527], 226V (214V) [1.101], 284E (271E) [0.4534], 156T (144T) [0.3096], 498K (482K) [0.2816], 214V (202V) [0.123], 3K (-4K) [0.1169]"}, "HA_stability_dms_value": {"value": -0.00076}, "Cell entry mutations": {"value": "H5 (H3) [effect]: 526I (510I) [0.5244], 120L (111L) [0.2686], 284E (271E) [0.2088], 3K (-4K) [0.0544], 226V (214V) [0.0288], 252N (240N) [-0.0118], 139L (128L) [-0.02323], 548V (531V) [-0.08635], 498K (482K) [-0.2052], 214V (202V) [-0.2517], 538V (521V) [-0.3652], 201A (189A) [-0.4179], 156T (144T) [-0.4605], 67V (60V) [-0.9036]"}, "Mouse sera escape relative to A/American-Wigeon/South-Carolina/2021 mutations": {"value": "H5 (H3) [effect]: 139L (128L) [1.303], 284E (271E) [0.1025], 3K (-4K) [0.07373], 67V (60V) [0.07309], 498K (482K) [0.03618], 201A (189A) [0.01678], 214V (202V) [0.0001837]"}, "SA26_usage_increase_dms_value": {"value": 3.9125}, "subtype": {"value": "h5n8"}, "mouse_sera_escape_dms_value": {"value": 1.60546}, "furin_cleavage_motif": {"value": "present"}, "HA stability mutations": {"value": "H5 (H3) [effect]: 252N (240N) [0.1664], 284E (271E) [0.09786], 226V (214V) [0.07241], 548V (531V) [0.009867], 3K (-4K) [0.005408], 498K (482K) [-0.004143], 139L (128L) [-0.0232], 156T (144T) [-0.03736], 214V (202V) [-0.1182], 120L (111L) [-0.1698]"}, "h5_label_clade": {"value": "2.3.4.4b"}, "cell_entry_dms_value": {"value": -1.64048}, "host": {"value": "Avian"}, "cleavage_site_sequence": {"value": "RRKR"}, "ferret_sera_escape_dms_value": {"value": 0.61978}}, "branch_attrs": {"mutations": {"nuc": ["T818Y", "G1680A", "A1704N"], "HA": ["V273X", "*568X"]}, "labels": {"aa": "HA: V273X, *568X"}}}, {"name": "NODE_0001619", "node_attrs": {"div": 0.014384835784464752, "num_date": {"value": 2013.8671232876711, "confidence": [2013.817695176446, 2013.8671232876711]}, "Ferret sera escape relative to A/American-Wigeon/South-Carolina/2021 mutations": {"value": "H5 (H3) [effect]: 139L (128L) [0.2183], 538V (521V) [0.1348], 67V (60V) [0.114], 156T (144T) [0.07452], 14T (8T) [0.06873], 498K (482K) [0.04667], 3K (-4K) [0.03149]"}, "Increase in a2,6 sialic acid usage mutations": {"value": "H5 (H3) [effect]: 201A (189A) [1.527], 226V (214V) [1.101], 284E (271E) [0.4534], 156T (144T) [0.3096], 498K (482K) [0.2816], 214V (202V) [0.123], 3K (-4K) [0.1169]"}, "HA_stability_dms_value": {"value": -0.0362}, "Cell entry mutations": {"value": "H5 (H3) [effect]: 526I (510I) [0.5244], 120L (111L) [0.2686], 284E (271E) [0.2088], 3K (-4K) [0.0544], 226V (214V) [0.0288], 252N (240N) [-0.0118], 139L (128L) [-0.02323], 548V (531V) [-0.08635], 498K (482K) [-0.2052], 14T (8T) [-0.2373], 214V (202V) [-0.2517], 538V (521V) [-0.3652], 201A (189A) [-0.4179], 156T (144T) [-0.4605], 67V (60V) [-0.9036]"}, "Mouse sera escape relative to A/American-Wigeon/South-Carolina/2021 mutations": {"value": "H5 (H3) [effect]: 139L (128L) [1.303], 284E (271E) [0.1025], 14T (8T) [0.08037], 3K (-4K) [0.07373], 67V (60V) [0.07309], 498K (482K) [0.03618], 201A (189A) [0.01678], 214V (202V) [0.0001837]"}, "SA26_usage_increase_dms_value": {"value": 3.9125}, "mouse_sera_escape_dms_value": {"value": 1.68583}, "HA stability mutations": {"value": "H5 (H3) [effect]: 252N (240N) [0.1664], 284E (271E) [0.09786], 226V (214V) [0.07241], 548V (531V) [0.009867], 3K (-4K) [0.005408], 498K (482K) [-0.004143], 139L (128L) [-0.0232], 14T (8T) [-0.03544], 156T (144T) [-0.03736], 214V (202V) [-0.1182], 120L (111L) [-0.1698]"}, "cell_entry_dms_value": {"value": -1.87778}, "ferret_sera_escape_dms_value": {"value": 0.68851}}, "branch_attrs": {"mutations": {"nuc": ["G31A", "G40A", "T41C", "G1686A"], "HA": ["V11I", "V14T"]}, "labels": {"aa": "HA: V11I, V14T"}}, "children": [{"name": "A/mallard/Shanghai/SH9/2013", "node_attrs": {"div": 0.014384835784464752, "num_date": {"value": 2013.8671232876711, "confidence": [2013.8671232876711, 2013.8671232876711]}, "author": {"author": "Fan,S.; Zhou,L.; Wu,D.; Gao,X.; Pei,E.; Wang,T.; Gao,Y.; Xia,X.; Ying,Y.; Guo,J.; Sun,W.; Ren,Z.; Yu,Z.; Li,Y.; Zhao,Y.; Yang,S.", "value": "Fan,S.; Zhou,L.; Wu,D.; Gao,X.; Pei,E.; Wang,T.; Gao,Y.; Xia,X.; Ying,Y.; Guo,J.; Sun,W.; Ren,Z.; Yu,Z.; Li,Y.; Zhao,Y.; Yang,S."}, "Ferret sera escape relative to A/American-Wigeon/South-Carolina/2021 mutations": {"value": "H5 (H3) [effect]: 139L (128L) [0.2183], 538V (521V) [0.1348], 67V (60V) [0.114], 156T (144T) [0.07452], 14T (8T) [0.06873], 498K (482K) [0.04667], 3K (-4K) [0.03149]"}, "region": {"value": "China"}, "Increase in a2,6 sialic acid usage mutations": {"value": "H5 (H3) [effect]: 201A (189A) [1.527], 226V (214V) [1.101], 284E (271E) [0.4534], 156T (144T) [0.3096], 498K (482K) [0.2816], 214V (202V) [0.123], 3K (-4K) [0.1169]"}, "HA_stability_dms_value": {"value": -0.0362}, "Cell entry mutations": {"value": "H5 (H3) [effect]: 526I (510I) [0.5244], 120L (111L) [0.2686], 284E (271E) [0.2088], 3K (-4K) [0.0544], 226V (214V) [0.0288], 252N (240N) [-0.0118], 139L (128L) [-0.02323], 548V (531V) [-0.08635], 498K (482K) [-0.2052], 14T (8T) [-0.2373], 214V (202V) [-0.2517], 538V (521V) [-0.3652], 201A (189A) [-0.4179], 156T (144T) [-0.4605], 67V (60V) [-0.9036]"}, "Mouse sera escape relative to A/American-Wigeon/South-Carolina/2021 mutations": {"value": "H5 (H3) [effect]: 139L (128L) [1.303], 284E (271E) [0.1025], 14T (8T) [0.08037], 3K (-4K) [0.07373], 67V (60V) [0.07309], 498K (482K) [0.03618], 201A (189A) [0.01678], 214V (202V) [0.0001837]"}, "SA26_usage_increase_dms_value": {"value": 3.9125}, "subtype": {"value": "h5n8"}, "mouse_sera_escape_dms_value": {"value": 1.68583}, "furin_cleavage_motif": {"value": "present"}, "HA stability mutations": {"value": "H5 (H3) [effect]: 252N (240N) [0.1664], 284E (271E) [0.09786], 226V (214V) [0.07241], 548V (531V) [0.009867], 3K (-4K) [0.005408], 498K (482K) [-0.004143], 139L (128L) [-0.0232], 14T (8T) [-0.03544], 156T (144T) [-0.03736], 214V (202V) [-0.1182], 120L (111L) [-0.1698]"}, "h5_label_clade": {"value": "2.3.4.4b"}, "cell_entry_dms_value": {"value": -1.87778}, "host": {"value": "Avian"}, "cleavage_site_sequence": {"value": "RRKR"}, "ferret_sera_escape_dms_value": {"value": 0.68851}}, "branch_attrs": {"mutations": {}}}, {"name": "A/mallardduck/Shanghai/SH9/2013", "node_attrs": {"div": 0.014384835784464752, "num_date": {"value": 2013.8808219178081, "confidence": [2013.8808219178081, 2013.8808219178081]}, "author": {"author": "Fan,S.; Gao,X.;Ying,Y.; Guo,J.; Sun,W.; Wang,T.;Ren,Z.; Yu,Z.; Li,Y.; Zhao,Y.; Yang,S.;Gao,Y. ; Xia,X.", "value": "Fan,S.; Gao,X.;Ying,Y.; Guo,J.; Sun,W.; Wang,T.;Ren,Z.; Yu,Z.; Li,Y.; Zhao,Y.; Yang,S.;Gao,Y. ; Xia,X."}, "Ferret sera escape relative to A/American-Wigeon/South-Carolina/2021 mutations": {"value": "H5 (H3) [effect]: 139L (128L) [0.2183], 538V (521V) [0.1348], 67V (60V) [0.114], 156T (144T) [0.07452], 14T (8T) [0.06873], 498K (482K) [0.04667], 3K (-4K) [0.03149]"}, "region": {"value": "China"}, "Increase in a2,6 sialic acid usage mutations": {"value": "H5 (H3) [effect]: 201A (189A) [1.527], 226V (214V) [1.101], 284E (271E) [0.4534], 156T (144T) [0.3096], 498K (482K) [0.2816], 214V (202V) [0.123], 3K (-4K) [0.1169]"}, "HA_stability_dms_value": {"value": -0.0362}, "Cell entry mutations": {"value": "H5 (H3) [effect]: 526I (510I) [0.5244], 120L (111L) [0.2686], 284E (271E) [0.2088], 3K (-4K) [0.0544], 226V (214V) [0.0288], 252N (240N) [-0.0118], 139L (128L) [-0.02323], 548V (531V) [-0.08635], 498K (482K) [-0.2052], 14T (8T) [-0.2373], 214V (202V) [-0.2517], 538V (521V) [-0.3652], 201A (189A) [-0.4179], 156T (144T) [-0.4605], 67V (60V) [-0.9036]"}, "Mouse sera escape relative to A/American-Wigeon/South-Carolina/2021 mutations": {"value": "H5 (H3) [effect]: 139L (128L) [1.303], 284E (271E) [0.1025], 14T (8T) [0.08037], 3K (-4K) [0.07373], 67V (60V) [0.07309], 498K (482K) [0.03618], 201A (189A) [0.01678], 214V (202V) [0.0001837]"}, "SA26_usage_increase_dms_value": {"value": 3.9125}, "subtype": {"value": "h5n8"}, "mouse_sera_escape_dms_value": {"value": 1.68583}, "furin_cleavage_motif": {"value": "present"}, "HA stability mutations": {"value": "H5 (H3) [effect]: 252N (240N) [0.1664], 284E (271E) [0.09786], 226V (214V) [0.07241], 548V (531V) [0.009867], 3K (-4K) [0.005408], 498K (482K) [-0.004143], 139L (128L) [-0.0232], 14T (8T) [-0.03544], 156T (144T) [-0.03736], 214V (202V) [-0.1182], 120L (111L) [-0.1698]"}, "h5_label_clade": {"value": "2.3.4.4b"}, "cell_entry_dms_value": {"value": -1.87778}, "host": {"value": "Avian"}, "cleavage_site_sequence": {"value": "RRKR"}, "ferret_sera_escape_dms_value": {"value": 0.68851}}, "branch_attrs": {"mutations": {}}}]}]}]}, {"name": "NODE_0001620", "node_attrs": {"div": 0.01035787661680213, "num_date": {"value": 2013.4286552838125, "confidence": [2012.9498397162818, 2013.6361533910028]}, "Ferret sera escape relative to A/American-Wigeon/South-Carolina/2021 mutations": {"value": "H5 (H3) [effect]: 538V (521V) [0.1348], 67V (60V) [0.114], 156T (144T) [0.07452], 3K (-4K) [0.03149], 422L (406L) [0.02826]"}, "Increase in a2,6 sialic acid usage mutations": {"value": "H5 (H3) [effect]: 201A (189A) [1.527], 226V (214V) [1.101], 284E (271E) [0.4534], 156T (144T) [0.3096], 214V (202V) [0.123], 3K (-4K) [0.1169]"}, "HA_stability_dms_value": {"value": 0.96508}, "Cell entry mutations": {"value": "H5 (H3) [effect]: 526I (510I) [0.5244], 120L (111L) [0.2686], 284E (271E) [0.2088], 3K (-4K) [0.0544], 226V (214V) [0.0288], 252N (240N) [-0.0118], 548V (531V) [-0.08635], 214V (202V) [-0.2517], 538V (521V) [-0.3652], 201A (189A) [-0.4179], 156T (144T) [-0.4605], 422L (406L) [-0.6047], 67V (60V) [-0.9036]"}, "Mouse sera escape relative to A/American-Wigeon/South-Carolina/2021 mutations": {"value": "H5 (H3) [effect]: 284E (271E) [0.1025], 422L (406L) [0.08109], 3K (-4K) [0.07373], 67V (60V) [0.07309], 201A (189A) [0.01678], 214V (202V) [0.0001837]"}, "SA26_usage_increase_dms_value": {"value": 3.6309}, "mouse_sera_escape_dms_value": {"value": 0.34737}, "HA stability mutations": {"value": "H5 (H3) [effect]: 422L (406L) [0.9385], 252N (240N) [0.1664], 284E (271E) [0.09786], 226V (214V) [0.07241], 548V (531V) [0.009867], 3K (-4K) [0.005408], 156T (144T) [-0.03736], 214V (202V) [-0.1182], 120L (111L) [-0.1698]"}, "cell_entry_dms_value": {"value": -2.01675}, "ferret_sera_escape_dms_value": {"value": 0.38307}}, "branch_attrs": {"mutations": {"nuc": ["A1264C"], "HA": ["I422L"]}, "labels": {"aa": "HA: I422L"}}, "children": [{"name": "A/duck/EasternChina/S1210/2013", "node_attrs": {"div": 0.013811653531601896, "num_date": {"value": 2013.941095890411, "confidence": [2013.941095890411, 2013.941095890411]}, "author": {"author": "Sun,H.; Sun,Y.; Pu,J.; Liu,L.; Li,C.; Xu,G.; Qin,M.; Zhang,Y.; Zhao,H.; Wei,K.; Liu,J.", "value": "Sun,H.; Sun,Y.; Pu,J.; Liu,L.; Li,C.; Xu,G.; Qin,M.; Zhang,Y.; Zhao,H.; Wei,K.; Liu,J."}, "Ferret sera escape relative to A/American-Wigeon/South-Carolina/2021 mutations": {"value": "H5 (H3) [effect]: 538V (521V) [0.1348], 67V (60V) [0.114], 156T (144T) [0.07452], 3K (-4K) [0.03149], 422L (406L) [0.02826]"}, "region": {"value": "China"}, "Increase in a2,6 sialic acid usage mutations": {"value": "H5 (H3) [effect]: 201A (189A) [1.527], 226V (214V) [1.101], 284E (271E) [0.4534], 156T (144T) [0.3096], 214V (202V) [0.123], 3K (-4K) [0.1169]"}, "HA_stability_dms_value": {"value": 0.96508}, "Cell entry mutations": {"value": "H5 (H3) [effect]: 526I (510I) [0.5244], 120L (111L) [0.2686], 284E (271E) [0.2088], 3K (-4K) [0.0544], 226V (214V) [0.0288], 252N (240N) [-0.0118], 548V (531V) [-0.08635], 214V (202V) [-0.2517], 538V (521V) [-0.3652], 201A (189A) [-0.4179], 156T (144T) [-0.4605], 422L (406L) [-0.6047], 67V (60V) [-0.9036]"}, "Mouse sera escape relative to A/American-Wigeon/South-Carolina/2021 mutations": {"value": "H5 (H3) [effect]: 284E (271E) [0.1025], 422L (406L) [0.08109], 3K (-4K) [0.07373], 67V (60V) [0.07309], 201A (189A) [0.01678], 214V (202V) [0.0001837]"}, "SA26_usage_increase_dms_value": {"value": 3.6309}, "subtype": {"value": "h5n8"}, "mouse_sera_escape_dms_value": {"value": 0.34737}, "furin_cleavage_motif": {"value": "present"}, "HA stability mutations": {"value": "H5 (H3) [effect]: 422L (406L) [0.9385], 252N (240N) [0.1664], 284E (271E) [0.09786], 226V (214V) [0.07241], 548V (531V) [0.009867], 3K (-4K) [0.005408], 156T (144T) [-0.03736], 214V (202V) [-0.1182], 120L (111L) [-0.1698]"}, "h5_label_clade": {"value": "2.3.4.4b"}, "cell_entry_dms_value": {"value": -2.01675}, "host": {"value": "Avian"}, "cleavage_site_sequence": {"value": "RRKR"}, "ferret_sera_escape_dms_value": {"value": 0.38307}}, "branch_attrs": {"mutations": {"nuc": ["T33C", "G384A", "G897A", "C1012T", "G1164A", "G1227A"]}}}, {"name": "NODE_0001621", "node_attrs": {"div": 0.01093201833105646, "num_date": {"value": 2013.6124372452541, "confidence": [2013.3885738223294, 2013.6948790048298]}, "Ferret sera escape relative to A/American-Wigeon/South-Carolina/2021 mutations": {"value": "H5 (H3) [effect]: 538V (521V) [0.1348], 156T (144T) [0.07452], 3K (-4K) [0.03149], 422L (406L) [0.02826]"}, "Increase in a2,6 sialic acid usage mutations": {"value": "H5 (H3) [effect]: 201A (189A) [1.527], 226V (214V) [1.101], 284E (271E) [0.4534], 156T (144T) [0.3096], 214V (202V) [0.123], 3K (-4K) [0.1169]"}, "HA_stability_dms_value": {"value": 0.96508}, "Cell entry mutations": {"value": "H5 (H3) [effect]: 526I (510I) [0.5244], 120L (111L) [0.2686], 284E (271E) [0.2088], 3K (-4K) [0.0544], 226V (214V) [0.0288], 252N (240N) [-0.0118], 548V (531V) [-0.08635], 214V (202V) [-0.2517], 538V (521V) [-0.3652], 201A (189A) [-0.4179], 156T (144T) [-0.4605], 422L (406L) [-0.6047]"}, "Mouse sera escape relative to A/American-Wigeon/South-Carolina/2021 mutations": {"value": "H5 (H3) [effect]: 284E (271E) [0.1025], 422L (406L) [0.08109], 3K (-4K) [0.07373], 201A (189A) [0.01678], 214V (202V) [0.0001837]"}, "SA26_usage_increase_dms_value": {"value": 3.6309}, "mouse_sera_escape_dms_value": {"value": 0.27428}, "HA stability mutations": {"value": "H5 (H3) [effect]: 422L (406L) [0.9385], 252N (240N) [0.1664], 284E (271E) [0.09786], 226V (214V) [0.07241], 548V (531V) [0.009867], 3K (-4K) [0.005408], 156T (144T) [-0.03736], 214V (202V) [-0.1182], 120L (111L) [-0.1698]"}, "cell_entry_dms_value": {"value": -1.11315}, "ferret_sera_escape_dms_value": {"value": 0.26907}}, "branch_attrs": {"mutations": {"nuc": ["G199A"], "HA": ["V67I"]}, "labels": {"aa": "HA: V67I"}}, "children": [{"name": "NODE_0001622", "node_attrs": {"div": 0.011506305427288371, "num_date": {"value": 2013.935505789504, "confidence": [2013.7264538324632, 2014.012032075689]}, "Ferret sera escape relative to A/American-Wigeon/South-Carolina/2021 mutations": {"value": "H5 (H3) [effect]: 538V (521V) [0.1348], 156T (144T) [0.07452], 3K (-4K) [0.03149], 422L (406L) [0.02826]"}, "Increase in a2,6 sialic acid usage mutations": {"value": "H5 (H3) [effect]: 201A (189A) [1.527], 226V (214V) [1.101], 284E (271E) [0.4534], 156T (144T) [0.3096], 214V (202V) [0.123], 3K (-4K) [0.1169]"}, "HA_stability_dms_value": {"value": 0.89395}, "Cell entry mutations": {"value": "H5 (H3) [effect]: 526I (510I) [0.5244], 120L (111L) [0.2686], 284E (271E) [0.2088], 3K (-4K) [0.0544], 226V (214V) [0.0288], 252N (240N) [-0.0118], 548V (531V) [-0.08635], 214V (202V) [-0.2517], 538V (521V) [-0.3652], 201A (189A) [-0.4179], 156T (144T) [-0.4605], 422L (406L) [-0.6047], 336N (323N) [-0.7511]"}, "Mouse sera escape relative to A/American-Wigeon/South-Carolina/2021 mutations": {"value": "H5 (H3) [effect]: 284E (271E) [0.1025], 422L (406L) [0.08109], 3K (-4K) [0.07373], 201A (189A) [0.01678], 214V (202V) [0.0001837]"}, "SA26_usage_increase_dms_value": {"value": 3.6309}, "mouse_sera_escape_dms_value": {"value": 0.27428}, "HA stability mutations": {"value": "H5 (H3) [effect]: 422L (406L) [0.9385], 252N (240N) [0.1664], 284E (271E) [0.09786], 226V (214V) [0.07241], 548V (531V) [0.009867], 3K (-4K) [0.005408], 156T (144T) [-0.03736], 336N (323N) [-0.07113], 214V (202V) [-0.1182], 120L (111L) [-0.1698]"}, "cell_entry_dms_value": {"value": -1.86425}, "ferret_sera_escape_dms_value": {"value": 0.26907}}, "branch_attrs": {"mutations": {"nuc": ["G1007A"], "HA": ["S336N"]}, "labels": {"aa": "HA: S336N"}}, "children": [{"name": "A/breederduck/Korea/Gochang1/2014", "node_attrs": {"div": 0.011506305427288371, "num_date": {"value": 2014.0424657534247, "confidence": [2014.0424657534247, 2014.0424657534247]}, "author": {"author": "Lee,Y.-J.; Kang,H.-M.; Lee,E.-K.; Song,B.-M.; Jeong,J.; Kwon,Y.-K.; Kim,H.-R.; Lee,K.-J.; Hong,M.-S.; Jang,I.; Choi,K.-S.; Kim,J.-Y.; Lee,H.-J.; Kang,M.-S.; Jeong,O.-M.; Baek,J.-H.; Joo,Y.-S.; Park,Y.Ho.; Lee,H.-S.; Park,Y.H.", "value": "Lee,Y.-J.; Kang,H.-M.; Lee,E.-K.; Song,B.-M.; Jeong,J.; Kwon,Y.-K.; Kim,H.-R.; Lee,K.-J.; Hong,M.-S.; Jang,I.; Choi,K.-S.; Kim,J.-Y.; Lee,H.-J.; Kang,M.-S.; Jeong,O.-M.; Baek,J.-H.; Joo,Y.-S.; Park,Y.Ho.; Lee,H.-S.; Park,Y.H."}, "Ferret sera escape relative to A/American-Wigeon/South-Carolina/2021 mutations": {"value": "H5 (H3) [effect]: 538V (521V) [0.1348], 156T (144T) [0.07452], 3K (-4K) [0.03149], 422L (406L) [0.02826]"}, "region": {"value": "Japan Korea"}, "Increase in a2,6 sialic acid usage mutations": {"value": "H5 (H3) [effect]: 201A (189A) [1.527], 226V (214V) [1.101], 284E (271E) [0.4534], 156T (144T) [0.3096], 214V (202V) [0.123], 3K (-4K) [0.1169]"}, "HA_stability_dms_value": {"value": 0.89395}, "Cell entry mutations": {"value": "H5 (H3) [effect]: 526I (510I) [0.5244], 120L (111L) [0.2686], 284E (271E) [0.2088], 3K (-4K) [0.0544], 226V (214V) [0.0288], 252N (240N) [-0.0118], 548V (531V) [-0.08635], 214V (202V) [-0.2517], 538V (521V) [-0.3652], 201A (189A) [-0.4179], 156T (144T) [-0.4605], 422L (406L) [-0.6047], 336N (323N) [-0.7511]"}, "Mouse sera escape relative to A/American-Wigeon/South-Carolina/2021 mutations": {"value": "H5 (H3) [effect]: 284E (271E) [0.1025], 422L (406L) [0.08109], 3K (-4K) [0.07373], 201A (189A) [0.01678], 214V (202V) [0.0001837]"}, "SA26_usage_increase_dms_value": {"value": 3.6309}, "subtype": {"value": "h5n8"}, "mouse_sera_escape_dms_value": {"value": 0.27428}, "furin_cleavage_motif": {"value": "present"}, "HA stability mutations": {"value": "H5 (H3) [effect]: 422L (406L) [0.9385], 252N (240N) [0.1664], 284E (271E) [0.09786], 226V (214V) [0.07241], 548V (531V) [0.009867], 3K (-4K) [0.005408], 156T (144T) [-0.03736], 336N (323N) [-0.07113], 214V (202V) [-0.1182], 120L (111L) [-0.1698]"}, "h5_label_clade": {"value": "2.3.4.4b"}, "cell_entry_dms_value": {"value": -1.86425}, "host": {"value": "Avian"}, "cleavage_site_sequence": {"value": "RRKR"}, "ferret_sera_escape_dms_value": {"value": 0.26907}}, "branch_attrs": {"mutations": {}}}, {"name": "A/Baikalteal/Korea/H52/2014", "node_attrs": {"div": 0.01265553067948366, "num_date": {"value": 2014.0534246575342, "confidence": [2014.0534246575342, 2014.0534246575342]}, "author": {"author": "Jeong,J.; Kang,H.M.; Lee,E.K.; Song,B.M.; Kwon,Y.K.; Kim,H.R.; Choi,K.S.; Kim,J.Y.; Lee,H.J.; Moon,O.K.; Jeong,W.; Choi,J.; Baek,J.H.; Joo,Y.S.; Park,Y.H.; Lee,H.S.; Lee,Y.J.; Lee,Y.-J.; Kang,H.-M.; Lee,E.-K.; Song,B.-M.; Lee,K.-J.; Hong,M.-S.", "value": "Jeong,J.; Kang,H.M.; Lee,E.K.; Song,B.M.; Kwon,Y.K.; Kim,H.R.; Choi,K.S.; Kim,J.Y.; Lee,H.J.; Moon,O.K.; Jeong,W.; Choi,J.; Baek,J.H.; Joo,Y.S.; Park,Y.H.; Lee,H.S.; Lee,Y.J.; Lee,Y.-J.; Kang,H.-M.; Lee,E.-K.; Song,B.-M.; Lee,K.-J.; Hong,M.-S."}, "Ferret sera escape relative to A/American-Wigeon/South-Carolina/2021 mutations": {"value": "H5 (H3) [effect]: 538V (521V) [0.1348], 156T (144T) [0.07452], 3K (-4K) [0.03149], 422L (406L) [0.02826]"}, "region": {"value": "Japan Korea"}, "Increase in a2,6 sialic acid usage mutations": {"value": "H5 (H3) [effect]: 201A (189A) [1.527], 226V (214V) [1.101], 284E (271E) [0.4534], 156T (144T) [0.3096], 149V (137V) [0.2832], 214V (202V) [0.123], 3K (-4K) [0.1169], 190V (178V) [0.1046]"}, "HA_stability_dms_value": {"value": 0.66455}, "Cell entry mutations": {"value": "H5 (H3) [effect]: 526I (510I) [0.5244], 120L (111L) [0.2686], 284E (271E) [0.2088], 3K (-4K) [0.0544], 226V (214V) [0.0288], 252N (240N) [-0.0118], 548V (531V) [-0.08635], 214V (202V) [-0.2517], 538V (521V) [-0.3652], 201A (189A) [-0.4179], 156T (144T) [-0.4605], 422L (406L) [-0.6047], 190V (178V) [-0.7505], 336N (323N) [-0.7511], 149V (137V) [-0.7706]"}, "Mouse sera escape relative to A/American-Wigeon/South-Carolina/2021 mutations": {"value": "H5 (H3) [effect]: 284E (271E) [0.1025], 422L (406L) [0.08109], 3K (-4K) [0.07373], 201A (189A) [0.01678], 214V (202V) [0.0001837]"}, "SA26_usage_increase_dms_value": {"value": 4.0187}, "subtype": {"value": "h5n8"}, "mouse_sera_escape_dms_value": {"value": 0.27428}, "furin_cleavage_motif": {"value": "present"}, "HA stability mutations": {"value": "H5 (H3) [effect]: 422L (406L) [0.9385], 252N (240N) [0.1664], 284E (271E) [0.09786], 226V (214V) [0.07241], 548V (531V) [0.009867], 3K (-4K) [0.005408], 156T (144T) [-0.03736], 336N (323N) [-0.07113], 214V (202V) [-0.1182], 120L (111L) [-0.1698], 149V (137V) [-0.2294]"}, "h5_label_clade": {"value": "2.3.4.4b"}, "cell_entry_dms_value": {"value": -3.38535}, "host": {"value": "Avian"}, "cleavage_site_sequence": {"value": "RRKR"}, "ferret_sera_escape_dms_value": {"value": 0.26907}}, "branch_attrs": {"mutations": {"nuc": ["C446T", "A568G"], "HA": ["A149V", "I190V"]}, "labels": {"aa": "HA: A149V, I190V"}}}]}, {"name": "NODE_0001623", "node_attrs": {"div": 0.012080955865385457, "num_date": {"value": 2013.7027949960334, "confidence": [2013.609388196847, 2013.797829511559]}, "Ferret sera escape relative to A/American-Wigeon/South-Carolina/2021 mutations": {"value": "H5 (H3) [effect]: 538V (521V) [0.1348], 156T (144T) [0.07452], 3K (-4K) [0.03149], 422L (406L) [0.02826]"}, "Increase in a2,6 sialic acid usage mutations": {"value": "H5 (H3) [effect]: 201A (189A) [1.527], 226V (214V) [1.101], 284E (271E) [0.4534], 156T (144T) [0.3096], 214V (202V) [0.123], 3K (-4K) [0.1169]"}, "HA_stability_dms_value": {"value": 0.96508}, "Cell entry mutations": {"value": "H5 (H3) [effect]: 526I (510I) [0.5244], 194V (182V) [0.4801], 120L (111L) [0.2686], 284E (271E) [0.2088], 3K (-4K) [0.0544], 226V (214V) [0.0288], 252N (240N) [-0.0118], 548V (531V) [-0.08635], 214V (202V) [-0.2517], 538V (521V) [-0.3652], 201A (189A) [-0.4179], 156T (144T) [-0.4605], 422L (406L) [-0.6047]"}, "Mouse sera escape relative to A/American-Wigeon/South-Carolina/2021 mutations": {"value": "H5 (H3) [effect]: 284E (271E) [0.1025], 422L (406L) [0.08109], 3K (-4K) [0.07373], 201A (189A) [0.01678], 214V (202V) [0.0001837]"}, "SA26_usage_increase_dms_value": {"value": 3.6309}, "mouse_sera_escape_dms_value": {"value": 0.27428}, "HA stability mutations": {"value": "H5 (H3) [effect]: 422L (406L) [0.9385], 252N (240N) [0.1664], 284E (271E) [0.09786], 226V (214V) [0.07241], 548V (531V) [0.009867], 3K (-4K) [0.005408], 156T (144T) [-0.03736], 214V (202V) [-0.1182], 120L (111L) [-0.1698]"}, "cell_entry_dms_value": {"value": -0.63305}, "ferret_sera_escape_dms_value": {"value": 0.26907}}, "branch_attrs": {"mutations": {"nuc": ["A580G", "G981A"], "HA": ["I194V"]}, "labels": {"aa": "HA: I194V"}}, "children": [{"name": "A/goose/Jiangsu/QD5/2014", "node_attrs": {"div": 0.013806291133398759, "num_date": {"value": 2014.1575342465753, "confidence": [2014.1575342465753, 2014.1575342465753]}, "author": {"author": "Li,J.; Gu,M.; Liu,D.; Liu,B.; Jiang,K.; Zhong,L.; Liu,K.; Sun,W.; Hu,J.; Wang,X.; Hu,S.; Liu,X.", "value": "Li,J.; Gu,M.; Liu,D.; Liu,B.; Jiang,K.; Zhong,L.; Liu,K.; Sun,W.; Hu,J.; Wang,X.; Hu,S.; Liu,X."}, "Ferret sera escape relative to A/American-Wigeon/South-Carolina/2021 mutations": {"value": "H5 (H3) [effect]: 538V (521V) [0.1348], 156T (144T) [0.07452], 3K (-4K) [0.03149], 422L (406L) [0.02826]"}, "region": {"value": "China"}, "Increase in a2,6 sialic acid usage mutations": {"value": "H5 (H3) [effect]: 201A (189A) [1.527], 226V (214V) [1.101], 284E (271E) [0.4534], 156T (144T) [0.3096], 214V (202V) [0.123], 3K (-4K) [0.1169]"}, "HA_stability_dms_value": {"value": 0.96508}, "Cell entry mutations": {"value": "H5 (H3) [effect]: 526I (510I) [0.5244], 194V (182V) [0.4801], 120L (111L) [0.2686], 284E (271E) [0.2088], 3K (-4K) [0.0544], 226V (214V) [0.0288], 252N (240N) [-0.0118], 548V (531V) [-0.08635], 214V (202V) [-0.2517], 538V (521V) [-0.3652], 201A (189A) [-0.4179], 156T (144T) [-0.4605], 422L (406L) [-0.6047]"}, "Mouse sera escape relative to A/American-Wigeon/South-Carolina/2021 mutations": {"value": "H5 (H3) [effect]: 284E (271E) [0.1025], 422L (406L) [0.08109], 3K (-4K) [0.07373], 201A (189A) [0.01678], 214V (202V) [0.0001837]"}, "SA26_usage_increase_dms_value": {"value": 3.6309}, "subtype": {"value": "h5n8"}, "mouse_sera_escape_dms_value": {"value": 0.27428}, "furin_cleavage_motif": {"value": "present"}, "HA stability mutations": {"value": "H5 (H3) [effect]: 422L (406L) [0.9385], 252N (240N) [0.1664], 284E (271E) [0.09786], 226V (214V) [0.07241], 548V (531V) [0.009867], 3K (-4K) [0.005408], 156T (144T) [-0.03736], 214V (202V) [-0.1182], 120L (111L) [-0.1698]"}, "h5_label_clade": {"value": "2.3.4.4b"}, "cell_entry_dms_value": {"value": -0.63305}, "host": {"value": "Avian"}, "cleavage_site_sequence": {"value": "RRKR"}, "ferret_sera_escape_dms_value": {"value": 0.26907}}, "branch_attrs": {"mutations": {"nuc": ["C120A", "C768T", "C1455T"]}}}, {"name": "NODE_0001628", "node_attrs": {"div": 0.012655094494953627, "num_date": {"value": 2013.8046144020316, "confidence": [2013.6922531807027, 2013.8897004345276]}, "Ferret sera escape relative to A/American-Wigeon/South-Carolina/2021 mutations": {"value": "H5 (H3) [effect]: 538V (521V) [0.1348], 156T (144T) [0.07452], 3K (-4K) [0.03149], 422L (406L) [0.02826]"}, "Increase in a2,6 sialic acid usage mutations": {"value": "H5 (H3) [effect]: 201A (189A) [1.527], 226V (214V) [1.101], 284E (271E) [0.4534], 156T (144T) [0.3096], 214V (202V) [0.123], 3K (-4K) [0.1169]"}, "HA_stability_dms_value": {"value": 0.96508}, "Cell entry mutations": {"value": "H5 (H3) [effect]: 526I (510I) [0.5244], 194V (182V) [0.4801], 120L (111L) [0.2686], 284E (271E) [0.2088], 3K (-4K) [0.0544], 226V (214V) [0.0288], 252N (240N) [-0.0118], 548V (531V) [-0.08635], 214V (202V) [-0.2517], 538V (521V) [-0.3652], 201A (189A) [-0.4179], 156T (144T) [-0.4605], 422L (406L) [-0.6047]"}, "Mouse sera escape relative to A/American-Wigeon/South-Carolina/2021 mutations": {"value": "H5 (H3) [effect]: 284E (271E) [0.1025], 422L (406L) [0.08109], 3K (-4K) [0.07373], 201A (189A) [0.01678], 214V (202V) [0.0001837]"}, "SA26_usage_increase_dms_value": {"value": 3.6309}, "mouse_sera_escape_dms_value": {"value": 0.27428}, "HA stability mutations": {"value": "H5 (H3) [effect]: 422L (406L) [0.9385], 252N (240N) [0.1664], 284E (271E) [0.09786], 226V (214V) [0.07241], 548V (531V) [0.009867], 3K (-4K) [0.005408], 156T (144T) [-0.03736], 214V (202V) [-0.1182], 120L (111L) [-0.1698]"}, "cell_entry_dms_value": {"value": -0.63305}, "ferret_sera_escape_dms_value": {"value": 0.26907}}, "branch_attrs": {"mutations": {"nuc": ["T1320C"]}}, "children": [{"name": "A/duck/EasternChina/JY/2014", "node_attrs": {"div": 0.015530107921171963, "num_date": {"value": 2014.009589041096, "confidence": [2014.009589041096, 2014.009589041096]}, "author": {"author": "Wang,X.", "value": "Wang,X."}, "Ferret sera escape relative to A/American-Wigeon/South-Carolina/2021 mutations": {"value": "H5 (H3) [effect]: 538V (521V) [0.1348], 156T (144T) [0.07452], 3K (-4K) [0.03149], 422L (406L) [0.02826]"}, "region": {"value": "China"}, "Increase in a2,6 sialic acid usage mutations": {"value": "H5 (H3) [effect]: 201A (189A) [1.527], 226V (214V) [1.101], 284E (271E) [0.4534], 156T (144T) [0.3096], 214V (202V) [0.123], 3K (-4K) [0.1169]"}, "HA_stability_dms_value": {"value": 0.96508}, "Cell entry mutations": {"value": "H5 (H3) [effect]: 526I (510I) [0.5244], 194V (182V) [0.4801], 120L (111L) [0.2686], 284E (271E) [0.2088], 3K (-4K) [0.0544], 226V (214V) [0.0288], 252N (240N) [-0.0118], 548V (531V) [-0.08635], 214V (202V) [-0.2517], 538V (521V) [-0.3652], 201A (189A) [-0.4179], 156T (144T) [-0.4605], 422L (406L) [-0.6047]"}, "Mouse sera escape relative to A/American-Wigeon/South-Carolina/2021 mutations": {"value": "H5 (H3) [effect]: 284E (271E) [0.1025], 422L (406L) [0.08109], 3K (-4K) [0.07373], 201A (189A) [0.01678], 214V (202V) [0.0001837]"}, "SA26_usage_increase_dms_value": {"value": 3.6309}, "subtype": {"value": "h5n8"}, "mouse_sera_escape_dms_value": {"value": 0.27428}, "furin_cleavage_motif": {"value": "present"}, "HA stability mutations": {"value": "H5 (H3) [effect]: 422L (406L) [0.9385], 252N (240N) [0.1664], 284E (271E) [0.09786], 226V (214V) [0.07241], 548V (531V) [0.009867], 3K (-4K) [0.005408], 156T (144T) [-0.03736], 214V (202V) [-0.1182], 120L (111L) [-0.1698]"}, "h5_label_clade": {"value": "2.3.4.4b"}, "cell_entry_dms_value": {"value": -0.63305}, "host": {"value": "Avian"}, "cleavage_site_sequence": {"value": "RRKR"}, "ferret_sera_escape_dms_value": {"value": 0.26907}}, "branch_attrs": {"mutations": {"nuc": ["C252T", "A852G", "T912C", "T1413C", "C1455T"]}}}, {"name": "A/Streptopeliadecaocto/Jiangxi/E1/2015", "node_attrs": {"div": 0.01668610091871387, "num_date": {"value": 2015.7493150684932, "confidence": [2015.7493150684932, 2015.7493150684932]}, "author": {"author": "?", "value": "?"}, "Ferret sera escape relative to A/American-Wigeon/South-Carolina/2021 mutations": {"value": "H5 (H3) [effect]: 538V (521V) [0.1348], 429V (413V) [0.08154], 156T (144T) [0.07452], 3K (-4K) [0.03149], 422L (406L) [0.02826]"}, "region": {"value": "China"}, "Increase in a2,6 sialic acid usage mutations": {"value": "H5 (H3) [effect]: 201A (189A) [1.527], 226V (214V) [1.101], 284E (271E) [0.4534], 156T (144T) [0.3096], 272V (260V) [0.1514], 214V (202V) [0.123], 3K (-4K) [0.1169]"}, "HA_stability_dms_value": {"value": 1.52004}, "Cell entry mutations": {"value": "H5 (H3) [effect]: 526I (510I) [0.5244], 194V (182V) [0.4801], 120L (111L) [0.2686], 284E (271E) [0.2088], 3K (-4K) [0.0544], 226V (214V) [0.0288], 272V (260V) [0.0153], 429V (413V) [0.0039], 252N (240N) [-0.0118], 548V (531V) [-0.08635], 214V (202V) [-0.2517], 538V (521V) [-0.3652], 201A (189A) [-0.4179], 156T (144T) [-0.4605], 422L (406L) [-0.6047], 362I (346I) [-2.109], 353S (337S) [-5.385]"}, "Mouse sera escape relative to A/American-Wigeon/South-Carolina/2021 mutations": {"value": "H5 (H3) [effect]: 362I (346I) [0.1416], 284E (271E) [0.1025], 422L (406L) [0.08109], 3K (-4K) [0.07373], 201A (189A) [0.01678], 214V (202V) [0.0001837]"}, "SA26_usage_increase_dms_value": {"value": 3.7823}, "subtype": {"value": "h5n6"}, "mouse_sera_escape_dms_value": {"value": 0.41588}, "furin_cleavage_motif": {"value": "present"}, "HA stability mutations": {"value": "H5 (H3) [effect]: 422L (406L) [0.9385], 272V (260V) [0.7052], 252N (240N) [0.1664], 284E (271E) [0.09786], 226V (214V) [0.07241], 548V (531V) [0.009867], 3K (-4K) [0.005408], 429V (413V) [-0.01825], 156T (144T) [-0.03736], 214V (202V) [-0.1182], 362I (346I) [-0.132], 120L (111L) [-0.1698]"}, "h5_label_clade": {"value": "2.3.4.4b"}, "cell_entry_dms_value": {"value": -8.10785}, "host": {"value": "Avian"}, "cleavage_site_sequence": {"value": "RRKR"}, "ferret_sera_escape_dms_value": {"value": 0.35061}}, "branch_attrs": {"mutations": {"nuc": ["G327A", "A814G", "G855A", "A918G", "G1057A", "G1086T", "A1285G"], "HA": ["I272V", "G353S", "M362I", "M429V"]}, "labels": {"aa": "HA: I272V, G353S, M362I, M429V"}}}]}, {"name": "NODE_0001624", "node_attrs": {"div": 0.013805853957741676, "num_date": {"value": 2013.8203985876019, "confidence": [2013.734872292561, 2013.8946612237537]}, "Ferret sera escape relative to A/American-Wigeon/South-Carolina/2021 mutations": {"value": "H5 (H3) [effect]: 538V (521V) [0.1348], 156T (144T) [0.07452], 3K (-4K) [0.03149], 422L (406L) [0.02826]"}, "Increase in a2,6 sialic acid usage mutations": {"value": "H5 (H3) [effect]: 201A (189A) [1.527], 226V (214V) [1.101], 284E (271E) [0.4534], 156T (144T) [0.3096], 214V (202V) [0.123], 3K (-4K) [0.1169], 188I (176I) [0.08049]"}, "HA_stability_dms_value": {"value": 0.75199}, "Cell entry mutations": {"value": "H5 (H3) [effect]: 526I (510I) [0.5244], 194V (182V) [0.4801], 120L (111L) [0.2686], 284E (271E) [0.2088], 3K (-4K) [0.0544], 226V (214V) [0.0288], 252N (240N) [-0.0118], 548V (531V) [-0.08635], 214V (202V) [-0.2517], 188I (176I) [-0.3124], 538V (521V) [-0.3652], 201A (189A) [-0.4179], 156T (144T) [-0.4605], 422L (406L) [-0.6047]"}, "Mouse sera escape relative to A/American-Wigeon/South-Carolina/2021 mutations": {"value": "H5 (H3) [effect]: 284E (271E) [0.1025], 422L (406L) [0.08109], 3K (-4K) [0.07373], 188I (176I) [0.03269], 201A (189A) [0.01678], 214V (202V) [0.0001837]"}, "SA26_usage_increase_dms_value": {"value": 3.71139}, "mouse_sera_escape_dms_value": {"value": 0.30697}, "HA stability mutations": {"value": "H5 (H3) [effect]: 422L (406L) [0.9385], 252N (240N) [0.1664], 284E (271E) [0.09786], 226V (214V) [0.07241], 548V (531V) [0.009867], 3K (-4K) [0.005408], 156T (144T) [-0.03736], 214V (202V) [-0.1182], 120L (111L) [-0.1698], 188I (176I) [-0.2131]"}, "cell_entry_dms_value": {"value": -0.94545}, "ferret_sera_escape_dms_value": {"value": 0.26907}}, "branch_attrs": {"mutations": {"nuc": ["G288A", "C562A", "T927C"], "HA": ["L188I"]}, "labels": {"aa": "HA: L188I"}}, "children": [{"name": "A/goose/EasternChina/S0408/2014", "node_attrs": {"div": 0.014380312943409006, "num_date": {"value": 2014.2671232876712, "confidence": [2014.2671232876712, 2014.2671232876712]}, "author": {"author": "Sun,H.; Sun,Y.; Pu,J.; Liu,L.; Li,C.; Xu,G.; Qin,M.; Zhang,Y.; Zhao,H.; Wei,K.; Liu,J.", "value": "Sun,H.; Sun,Y.; Pu,J.; Liu,L.; Li,C.; Xu,G.; Qin,M.; Zhang,Y.; Zhao,H.; Wei,K.; Liu,J."}, "Ferret sera escape relative to A/American-Wigeon/South-Carolina/2021 mutations": {"value": "H5 (H3) [effect]: 538V (521V) [0.1348], 156T (144T) [0.07452], 3K (-4K) [0.03149], 422L (406L) [0.02826]"}, "region": {"value": "China"}, "Increase in a2,6 sialic acid usage mutations": {"value": "H5 (H3) [effect]: 201A (189A) [1.527], 226V (214V) [1.101], 284E (271E) [0.4534], 156T (144T) [0.3096], 214V (202V) [0.123], 3K (-4K) [0.1169], 188I (176I) [0.08049]"}, "HA_stability_dms_value": {"value": 0.68085}, "Cell entry mutations": {"value": "H5 (H3) [effect]: 526I (510I) [0.5244], 194V (182V) [0.4801], 120L (111L) [0.2686], 284E (271E) [0.2088], 3K (-4K) [0.0544], 226V (214V) [0.0288], 252N (240N) [-0.0118], 548V (531V) [-0.08635], 214V (202V) [-0.2517], 188I (176I) [-0.3124], 538V (521V) [-0.3652], 201A (189A) [-0.4179], 156T (144T) [-0.4605], 422L (406L) [-0.6047], 336N (323N) [-0.7511]"}, "Mouse sera escape relative to A/American-Wigeon/South-Carolina/2021 mutations": {"value": "H5 (H3) [effect]: 284E (271E) [0.1025], 422L (406L) [0.08109], 3K (-4K) [0.07373], 188I (176I) [0.03269], 201A (189A) [0.01678], 214V (202V) [0.0001837]"}, "SA26_usage_increase_dms_value": {"value": 3.71139}, "subtype": {"value": "h5n8"}, "mouse_sera_escape_dms_value": {"value": 0.30697}, "furin_cleavage_motif": {"value": "present"}, "HA stability mutations": {"value": "H5 (H3) [effect]: 422L (406L) [0.9385], 252N (240N) [0.1664], 284E (271E) [0.09786], 226V (214V) [0.07241], 548V (531V) [0.009867], 3K (-4K) [0.005408], 156T (144T) [-0.03736], 336N (323N) [-0.07113], 214V (202V) [-0.1182], 120L (111L) [-0.1698], 188I (176I) [-0.2131]"}, "h5_label_clade": {"value": "2.3.4.4b"}, "cell_entry_dms_value": {"value": -1.69655}, "host": {"value": "Avian"}, "cleavage_site_sequence": {"value": "RRKR"}, "ferret_sera_escape_dms_value": {"value": 0.26907}}, "branch_attrs": {"mutations": {"nuc": ["G1007A"], "HA": ["S336N"]}, "labels": {"aa": "HA: S336N"}}}, {"name": "NODE_0001625", "node_attrs": {"div": 0.014380167458152385, "num_date": {"value": 2013.8730206915275, "confidence": [2013.798480589222, 2013.930111054752]}, "Ferret sera escape relative to A/American-Wigeon/South-Carolina/2021 mutations": {"value": "H5 (H3) [effect]: 538V (521V) [0.1348], 156T (144T) [0.07452], 3K (-4K) [0.03149], 422L (406L) [0.02826]"}, "Increase in a2,6 sialic acid usage mutations": {"value": "H5 (H3) [effect]: 201A (189A) [1.527], 226V (214V) [1.101], 284E (271E) [0.4534], 156T (144T) [0.3096], 214V (202V) [0.123], 3K (-4K) [0.1169], 188I (176I) [0.08049]"}, "HA_stability_dms_value": {"value": 0.75199}, "Cell entry mutations": {"value": "H5 (H3) [effect]: 526I (510I) [0.5244], 194V (182V) [0.4801], 120L (111L) [0.2686], 284E (271E) [0.2088], 3K (-4K) [0.0544], 226V (214V) [0.0288], 252N (240N) [-0.0118], 548V (531V) [-0.08635], 214V (202V) [-0.2517], 188I (176I) [-0.3124], 538V (521V) [-0.3652], 201A (189A) [-0.4179], 156T (144T) [-0.4605], 422L (406L) [-0.6047]"}, "Mouse sera escape relative to A/American-Wigeon/South-Carolina/2021 mutations": {"value": "H5 (H3) [effect]: 284E (271E) [0.1025], 422L (406L) [0.08109], 3K (-4K) [0.07373], 188I (176I) [0.03269], 201A (189A) [0.01678], 214V (202V) [0.0001837]"}, "SA26_usage_increase_dms_value": {"value": 3.71139}, "mouse_sera_escape_dms_value": {"value": 0.30697}, "HA stability mutations": {"value": "H5 (H3) [effect]: 422L (406L) [0.9385], 252N (240N) [0.1664], 284E (271E) [0.09786], 226V (214V) [0.07241], 548V (531V) [0.009867], 3K (-4K) [0.005408], 156T (144T) [-0.03736], 214V (202V) [-0.1182], 120L (111L) [-0.1698], 188I (176I) [-0.2131]"}, "cell_entry_dms_value": {"value": -0.94545}, "ferret_sera_escape_dms_value": {"value": 0.26907}}, "branch_attrs": {"mutations": {"nuc": ["A681G"]}}, "children": [{"name": "A/goose/Jiangsu/WX202/2014", "node_attrs": {"div": 0.017257560678469345, "num_date": {"value": 2014.1246575342466, "confidence": [2014.1246575342466, 2014.1246575342466]}, "author": {"author": "?", "value": "?"}, "Ferret sera escape relative to A/American-Wigeon/South-Carolina/2021 mutations": {"value": "H5 (H3) [effect]: 172T (160T) [2.26], 538V (521V) [0.1348], 156T (144T) [0.07452], 3K (-4K) [0.03149], 422L (406L) [0.02826]"}, "region": {"value": "China"}, "Increase in a2,6 sialic acid usage mutations": {"value": "H5 (H3) [effect]: 201A (189A) [1.527], 226V (214V) [1.101], 284E (271E) [0.4534], 156T (144T) [0.3096], 214V (202V) [0.123], 3K (-4K) [0.1169], 172T (160T) [0.1077], 188I (176I) [0.08049]"}, "HA_stability_dms_value": {"value": 0.67272}, "Cell entry mutations": {"value": "H5 (H3) [effect]: 526I (510I) [0.5244], 194V (182V) [0.4801], 172T (160T) [0.3247], 120L (111L) [0.2686], 284E (271E) [0.2088], 3K (-4K) [0.0544], 226V (214V) [0.0288], 252N (240N) [-0.0118], 548V (531V) [-0.08635], 214V (202V) [-0.2517], 188I (176I) [-0.3124], 538V (521V) [-0.3652], 201A (189A) [-0.4179], 156T (144T) [-0.4605], 422L (406L) [-0.6047]"}, "Mouse sera escape relative to A/American-Wigeon/South-Carolina/2021 mutations": {"value": "H5 (H3) [effect]: 172T (160T) [0.8689], 284E (271E) [0.1025], 422L (406L) [0.08109], 3K (-4K) [0.07373], 188I (176I) [0.03269], 201A (189A) [0.01678], 214V (202V) [0.0001837]"}, "SA26_usage_increase_dms_value": {"value": 3.81909}, "subtype": {"value": "h5n8"}, "mouse_sera_escape_dms_value": {"value": 1.17587}, "furin_cleavage_motif": {"value": "present"}, "HA stability mutations": {"value": "H5 (H3) [effect]: 422L (406L) [0.9385], 252N (240N) [0.1664], 284E (271E) [0.09786], 226V (214V) [0.07241], 548V (531V) [0.009867], 3K (-4K) [0.005408], 156T (144T) [-0.03736], 172T (160T) [-0.07926], 214V (202V) [-0.1182], 120L (111L) [-0.1698], 188I (176I) [-0.2131]"}, "h5_label_clade": {"value": "2.3.4.4b"}, "cell_entry_dms_value": {"value": -0.62075}, "host": {"value": "Avian"}, "cleavage_site_sequence": {"value": "RRKR"}, "ferret_sera_escape_dms_value": {"value": 2.52907}}, "branch_attrs": {"mutations": {"nuc": ["G514A", "G567A", "G969A", "G1122A", "A1176G"], "HA": ["A172T"]}, "labels": {"aa": "HA: A172T"}}}, {"name": "A/duck/Zhejiang/6D18/2013", "node_attrs": {"div": 0.015529445668537471, "num_date": {"value": 2013.9520547945206, "confidence": [2013.9520547945206, 2013.9520547945206]}, "author": {"author": "Wu,H.; Peng,X.; Xu,L.; Jin,C.; Cheng,L.; Lu,X.; Xie,T.; Yao,H.; Wu,N.", "value": "Wu,H.; Peng,X.; Xu,L.; Jin,C.; Cheng,L.; Lu,X.; Xie,T.; Yao,H.; Wu,N."}, "Ferret sera escape relative to A/American-Wigeon/South-Carolina/2021 mutations": {"value": "H5 (H3) [effect]: 538V (521V) [0.1348], 156T (144T) [0.07452], 3K (-4K) [0.03149], 422L (406L) [0.02826]"}, "region": {"value": "China"}, "Increase in a2,6 sialic acid usage mutations": {"value": "H5 (H3) [effect]: 201A (189A) [1.527], 226V (214V) [1.101], 284E (271E) [0.4534], 156T (144T) [0.3096], 214V (202V) [0.123], 3K (-4K) [0.1169], 188I (176I) [0.08049]"}, "HA_stability_dms_value": {"value": 0.75199}, "Cell entry mutations": {"value": "H5 (H3) [effect]: 526I (510I) [0.5244], 194V (182V) [0.4801], 120L (111L) [0.2686], 284E (271E) [0.2088], 3K (-4K) [0.0544], 226V (214V) [0.0288], 252N (240N) [-0.0118], 548V (531V) [-0.08635], 214V (202V) [-0.2517], 188I (176I) [-0.3124], 538V (521V) [-0.3652], 201A (189A) [-0.4179], 156T (144T) [-0.4605], 422L (406L) [-0.6047]"}, "Mouse sera escape relative to A/American-Wigeon/South-Carolina/2021 mutations": {"value": "H5 (H3) [effect]: 284E (271E) [0.1025], 422L (406L) [0.08109], 3K (-4K) [0.07373], 188I (176I) [0.03269], 201A (189A) [0.01678], 214V (202V) [0.0001837]"}, "SA26_usage_increase_dms_value": {"value": 3.71139}, "subtype": {"value": "h5n8"}, "mouse_sera_escape_dms_value": {"value": 0.30697}, "furin_cleavage_motif": {"value": "present"}, "HA stability mutations": {"value": "H5 (H3) [effect]: 422L (406L) [0.9385], 252N (240N) [0.1664], 284E (271E) [0.09786], 226V (214V) [0.07241], 548V (531V) [0.009867], 3K (-4K) [0.005408], 156T (144T) [-0.03736], 214V (202V) [-0.1182], 120L (111L) [-0.1698], 188I (176I) [-0.2131]"}, "h5_label_clade": {"value": "2.3.4.4b"}, "cell_entry_dms_value": {"value": -0.94545}, "host": {"value": "Avian"}, "cleavage_site_sequence": {"value": "RRKR"}, "ferret_sera_escape_dms_value": {"value": 0.26907}}, "branch_attrs": {"mutations": {"nuc": ["C396T", "G490A"], "HA": ["V164I"]}, "labels": {"aa": "HA: V164I"}}}]}]}, {"name": "NODE_0001630", "node_attrs": {"div": 0.012655312154561567, "num_date": {"value": 2013.8039899295384, "confidence": [2013.7015962501075, 2013.9444055021145]}, "Ferret sera escape relative to A/American-Wigeon/South-Carolina/2021 mutations": {"value": "H5 (H3) [effect]: 538V (521V) [0.1348], 156T (144T) [0.07452], 3K (-4K) [0.03149], 422L (406L) [0.02826]"}, "Increase in a2,6 sialic acid usage mutations": {"value": "H5 (H3) [effect]: 201A (189A) [1.527], 226V (214V) [1.101], 284E (271E) [0.4534], 156T (144T) [0.3096], 214V (202V) [0.123], 3K (-4K) [0.1169]"}, "HA_stability_dms_value": {"value": 0.96508}, "Cell entry mutations": {"value": "H5 (H3) [effect]: 526I (510I) [0.5244], 194V (182V) [0.4801], 120L (111L) [0.2686], 284E (271E) [0.2088], 3K (-4K) [0.0544], 226V (214V) [0.0288], 252N (240N) [-0.0118], 548V (531V) [-0.08635], 214V (202V) [-0.2517], 538V (521V) [-0.3652], 201A (189A) [-0.4179], 156T (144T) [-0.4605], 422L (406L) [-0.6047]"}, "Mouse sera escape relative to A/American-Wigeon/South-Carolina/2021 mutations": {"value": "H5 (H3) [effect]: 284E (271E) [0.1025], 422L (406L) [0.08109], 3K (-4K) [0.07373], 201A (189A) [0.01678], 214V (202V) [0.0001837]"}, "SA26_usage_increase_dms_value": {"value": 3.6309}, "mouse_sera_escape_dms_value": {"value": 0.27428}, "HA stability mutations": {"value": "H5 (H3) [effect]: 422L (406L) [0.9385], 252N (240N) [0.1664], 284E (271E) [0.09786], 226V (214V) [0.07241], 548V (531V) [0.009867], 3K (-4K) [0.005408], 156T (144T) [-0.03736], 214V (202V) [-0.1182], 120L (111L) [-0.1698]"}, "cell_entry_dms_value": {"value": -0.63305}, "ferret_sera_escape_dms_value": {"value": 0.26907}}, "branch_attrs": {"mutations": {"nuc": ["T1669G"], "HA": ["S557A"]}, "labels": {"aa": "HA: S557A"}}, "children": [{"name": "A/goose/Yangzhou/0420/2014", "node_attrs": {"div": 0.01553196551446823, "num_date": {"value": 2014.3, "confidence": [2014.3, 2014.3]}, "author": {"author": "Li,J.; Gu,M.; Liu,D.; Liu,B.; Jiang,K.; Zhong,L.; Liu,K.; Sun,W.; Hu,J.; Wang,X.; Hu,S.; Liu,X.", "value": "Li,J.; Gu,M.; Liu,D.; Liu,B.; Jiang,K.; Zhong,L.; Liu,K.; Sun,W.; Hu,J.; Wang,X.; Hu,S.; Liu,X."}, "Ferret sera escape relative to A/American-Wigeon/South-Carolina/2021 mutations": {"value": "H5 (H3) [effect]: 538V (521V) [0.1348], 156T (144T) [0.07452], 3K (-4K) [0.03149], 422L (406L) [0.02826]"}, "region": {"value": "China"}, "Increase in a2,6 sialic acid usage mutations": {"value": "H5 (H3) [effect]: 201A (189A) [1.527], 226V (214V) [1.101], 284E (271E) [0.4534], 156T (144T) [0.3096], 214V (202V) [0.123], 3K (-4K) [0.1169]"}, "HA_stability_dms_value": {"value": 0.89395}, "Cell entry mutations": {"value": "H5 (H3) [effect]: 526I (510I) [0.5244], 194V (182V) [0.4801], 120L (111L) [0.2686], 284E (271E) [0.2088], 3K (-4K) [0.0544], 226V (214V) [0.0288], 252N (240N) [-0.0118], 548V (531V) [-0.08635], 214V (202V) [-0.2517], 538V (521V) [-0.3652], 201A (189A) [-0.4179], 156T (144T) [-0.4605], 422L (406L) [-0.6047], 336N (323N) [-0.7511]"}, "Mouse sera escape relative to A/American-Wigeon/South-Carolina/2021 mutations": {"value": "H5 (H3) [effect]: 284E (271E) [0.1025], 422L (406L) [0.08109], 3K (-4K) [0.07373], 201A (189A) [0.01678], 214V (202V) [0.0001837]"}, "SA26_usage_increase_dms_value": {"value": 3.6309}, "subtype": {"value": "h5n8"}, "mouse_sera_escape_dms_value": {"value": 0.27428}, "furin_cleavage_motif": {"value": "present"}, "HA stability mutations": {"value": "H5 (H3) [effect]: 422L (406L) [0.9385], 252N (240N) [0.1664], 284E (271E) [0.09786], 226V (214V) [0.07241], 548V (531V) [0.009867], 3K (-4K) [0.005408], 156T (144T) [-0.03736], 336N (323N) [-0.07113], 214V (202V) [-0.1182], 120L (111L) [-0.1698]"}, "h5_label_clade": {"value": "2.3.4.4b"}, "cell_entry_dms_value": {"value": -1.38415}, "host": {"value": "Avian"}, "cleavage_site_sequence": {"value": "RRKR"}, "ferret_sera_escape_dms_value": {"value": 0.26907}}, "branch_attrs": {"mutations": {"nuc": ["G270A", "G418A", "G1007A", "A1056G", "C1401T"], "HA": ["D140N", "S336N"]}, "labels": {"aa": "HA: D140N, S336N"}}}, {"name": "NODE_0001631", "node_attrs": {"div": 0.013229334852256332, "num_date": {"value": 2013.9400285371485, "confidence": [2013.811617468589, 2014.0880435793615]}, "Ferret sera escape relative to A/American-Wigeon/South-Carolina/2021 mutations": {"value": "H5 (H3) [effect]: 538V (521V) [0.1348], 156T (144T) [0.07452], 3K (-4K) [0.03149], 422L (406L) [0.02826]"}, "Increase in a2,6 sialic acid usage mutations": {"value": "H5 (H3) [effect]: 201A (189A) [1.527], 226V (214V) [1.101], 284E (271E) [0.4534], 156T (144T) [0.3096], 214V (202V) [0.123], 3K (-4K) [0.1169]"}, "HA_stability_dms_value": {"value": 0.96508}, "Cell entry mutations": {"value": "H5 (H3) [effect]: 526I (510I) [0.5244], 194V (182V) [0.4801], 120L (111L) [0.2686], 284E (271E) [0.2088], 3K (-4K) [0.0544], 226V (214V) [0.0288], 252N (240N) [-0.0118], 548V (531V) [-0.08635], 214V (202V) [-0.2517], 538V (521V) [-0.3652], 201A (189A) [-0.4179], 156T (144T) [-0.4605], 422L (406L) [-0.6047]"}, "Mouse sera escape relative to A/American-Wigeon/South-Carolina/2021 mutations": {"value": "H5 (H3) [effect]: 284E (271E) [0.1025], 422L (406L) [0.08109], 3K (-4K) [0.07373], 201A (189A) [0.01678], 214V (202V) [0.0001837]"}, "SA26_usage_increase_dms_value": {"value": 3.6309}, "mouse_sera_escape_dms_value": {"value": 0.27428}, "HA stability mutations": {"value": "H5 (H3) [effect]: 422L (406L) [0.9385], 252N (240N) [0.1664], 284E (271E) [0.09786], 226V (214V) [0.07241], 548V (531V) [0.009867], 3K (-4K) [0.005408], 156T (144T) [-0.03736], 214V (202V) [-0.1182], 120L (111L) [-0.1698]"}, "cell_entry_dms_value": {"value": -0.63305}, "ferret_sera_escape_dms_value": {"value": 0.26907}}, "branch_attrs": {"mutations": {"nuc": ["A1236G"]}}, "children": [{"name": "A/goose/Zhejiang/77166/2014", "node_attrs": {"div": 0.017831644797639958, "num_date": {"value": 2014.513698630137, "confidence": [2014.513698630137, 2014.513698630137]}, "author": {"author": "Wu,H.; Peng,X.; Cheng,L.; Lu,X.; Jin,C.; Xie,T.; Yao,H.; Wu,N.", "value": "Wu,H.; Peng,X.; Cheng,L.; Lu,X.; Jin,C.; Xie,T.; Yao,H.; Wu,N."}, "Ferret sera escape relative to A/American-Wigeon/South-Carolina/2021 mutations": {"value": "H5 (H3) [effect]: 538V (521V) [0.1348], 156T (144T) [0.07452], 3K (-4K) [0.03149], 422L (406L) [0.02826]"}, "region": {"value": "China"}, "Increase in a2,6 sialic acid usage mutations": {"value": "H5 (H3) [effect]: 201A (189A) [1.527], 226V (214V) [1.101], 565V (548V) [0.8558], 284E (271E) [0.4534], 156T (144T) [0.3096], 214V (202V) [0.123], 3K (-4K) [0.1169]"}, "HA_stability_dms_value": {"value": 0.96555}, "Cell entry mutations": {"value": "H5 (H3) [effect]: 526I (510I) [0.5244], 194V (182V) [0.4801], 120L (111L) [0.2686], 284E (271E) [0.2088], 3K (-4K) [0.0544], 226V (214V) [0.0288], 252N (240N) [-0.0118], 548V (531V) [-0.08635], 214V (202V) [-0.2517], 538V (521V) [-0.3652], 201A (189A) [-0.4179], 156T (144T) [-0.4605], 422L (406L) [-0.6047], 565V (548V) [-0.6109]"}, "Mouse sera escape relative to A/American-Wigeon/South-Carolina/2021 mutations": {"value": "H5 (H3) [effect]: 284E (271E) [0.1025], 422L (406L) [0.08109], 3K (-4K) [0.07373], 201A (189A) [0.01678], 214V (202V) [0.0001837]"}, "SA26_usage_increase_dms_value": {"value": 4.4867}, "subtype": {"value": "h5n2"}, "mouse_sera_escape_dms_value": {"value": 0.27428}, "furin_cleavage_motif": {"value": "present"}, "HA stability mutations": {"value": "H5 (H3) [effect]: 422L (406L) [0.9385], 252N (240N) [0.1664], 284E (271E) [0.09786], 226V (214V) [0.07241], 548V (531V) [0.009867], 3K (-4K) [0.005408], 565V (548V) [0.0004645], 156T (144T) [-0.03736], 214V (202V) [-0.1182], 120L (111L) [-0.1698]"}, "h5_label_clade": {"value": "2.3.4.4b"}, "cell_entry_dms_value": {"value": -1.24395}, "host": {"value": "Avian"}, "cleavage_site_sequence": {"value": "RRKR"}, "ferret_sera_escape_dms_value": {"value": 0.26907}}, "branch_attrs": {"mutations": {"nuc": ["G418A", "A465G", "A612G", "T621C", "A1659G", "A1683G", "A1693G", "A1703G"], "HA": ["D140N", "I565V"]}, "labels": {"aa": "HA: D140N, I565V"}}}, {"name": "A/goose/Shandong/WFSG1/2014", "node_attrs": {"div": 0.014377741455793173, "num_date": {"value": 2014.2753424657535, "confidence": [2014.2753424657535, 2014.2753424657535]}, "author": {"author": "Li,J.; Gu,M.; Liu,D.; Liu,B.; Jiang,K.; Zhong,L.; Liu,K.; Sun,W.; Hu,J.; Wang,X.; Hu,S.; Liu,X.", "value": "Li,J.; Gu,M.; Liu,D.; Liu,B.; Jiang,K.; Zhong,L.; Liu,K.; Sun,W.; Hu,J.; Wang,X.; Hu,S.; Liu,X."}, "Ferret sera escape relative to A/American-Wigeon/South-Carolina/2021 mutations": {"value": "H5 (H3) [effect]: 538V (521V) [0.1348], 156T (144T) [0.07452], 3K (-4K) [0.03149], 422L (406L) [0.02826]"}, "region": {"value": "China"}, "Increase in a2,6 sialic acid usage mutations": {"value": "H5 (H3) [effect]: 201A (189A) [1.527], 226V (214V) [1.101], 284E (271E) [0.4534], 156T (144T) [0.3096], 214V (202V) [0.123], 3K (-4K) [0.1169]"}, "HA_stability_dms_value": {"value": 0.96508}, "Cell entry mutations": {"value": "H5 (H3) [effect]: 526I (510I) [0.5244], 194V (182V) [0.4801], 120L (111L) [0.2686], 284E (271E) [0.2088], 3K (-4K) [0.0544], 226V (214V) [0.0288], 252N (240N) [-0.0118], 10L (4L) [-0.01433], 548V (531V) [-0.08635], 214V (202V) [-0.2517], 538V (521V) [-0.3652], 201A (189A) [-0.4179], 156T (144T) [-0.4605], 422L (406L) [-0.6047]"}, "Mouse sera escape relative to A/American-Wigeon/South-Carolina/2021 mutations": {"value": "H5 (H3) [effect]: 284E (271E) [0.1025], 422L (406L) [0.08109], 3K (-4K) [0.07373], 201A (189A) [0.01678], 214V (202V) [0.0001837]"}, "SA26_usage_increase_dms_value": {"value": 3.6309}, "subtype": {"value": "h5n8"}, "mouse_sera_escape_dms_value": {"value": 0.27428}, "furin_cleavage_motif": {"value": "present"}, "HA stability mutations": {"value": "H5 (H3) [effect]: 422L (406L) [0.9385], 252N (240N) [0.1664], 284E (271E) [0.09786], 226V (214V) [0.07241], 548V (531V) [0.009867], 3K (-4K) [0.005408], 156T (144T) [-0.03736], 214V (202V) [-0.1182], 120L (111L) [-0.1698]"}, "h5_label_clade": {"value": "2.3.4.4b"}, "cell_entry_dms_value": {"value": -0.64738}, "host": {"value": "Avian"}, "cleavage_site_sequence": {"value": "RRKR"}, "ferret_sera_escape_dms_value": {"value": 0.26907}}, "branch_attrs": {"mutations": {"nuc": ["A28C", "A30G"], "HA": ["I10L"]}, "labels": {"aa": "HA: I10L"}}}]}]}]}]}]}]}, {"name": "NODE_0001595", "node_attrs": {"div": 0.012666631134699626, "num_date": {"value": 2013.9354571376982, "confidence": [2013.722128633387, 2014.0167217666747]}, "Ferret sera escape relative to A/American-Wigeon/South-Carolina/2021 mutations": {"value": "H5 (H3) [effect]: 538V (521V) [0.1348], 67V (60V) [0.114], 156T (144T) [0.07452], 3K (-4K) [0.03149]"}, "Increase in a2,6 sialic acid usage mutations": {"value": "H5 (H3) [effect]: 201A (189A) [1.527], 226V (214V) [1.101], 284E (271E) [0.4534], 156T (144T) [0.3096], 3K (-4K) [0.1169]"}, "HA_stability_dms_value": {"value": 0.14478}, "Cell entry mutations": {"value": "H5 (H3) [effect]: 526I (510I) [0.5244], 120L (111L) [0.2686], 284E (271E) [0.2088], 3K (-4K) [0.0544], 226V (214V) [0.0288], 252N (240N) [-0.0118], 548V (531V) [-0.08635], 538V (521V) [-0.3652], 201A (189A) [-0.4179], 156T (144T) [-0.4605], 67V (60V) [-0.9036]"}, "Mouse sera escape relative to A/American-Wigeon/South-Carolina/2021 mutations": {"value": "H5 (H3) [effect]: 284E (271E) [0.1025], 3K (-4K) [0.07373], 67V (60V) [0.07309], 201A (189A) [0.01678]"}, "SA26_usage_increase_dms_value": {"value": 3.5079}, "mouse_sera_escape_dms_value": {"value": 0.2661}, "HA stability mutations": {"value": "H5 (H3) [effect]: 252N (240N) [0.1664], 284E (271E) [0.09786], 226V (214V) [0.07241], 548V (531V) [0.009867], 3K (-4K) [0.005408], 156T (144T) [-0.03736], 120L (111L) [-0.1698]"}, "cell_entry_dms_value": {"value": -1.16035}, "ferret_sera_escape_dms_value": {"value": 0.35481}}, "branch_attrs": {"mutations": {"nuc": ["G186A", "G418A", "A450T", "G640A", "T729C", "G897A", "A1275G"], "HA": ["D140N", "V214I"]}, "labels": {"aa": "HA: D140N, V214I"}}, "children": [{"name": "A/duck/EasternChina/S0215/2014", "node_attrs": {"div": 0.013815859680954232, "num_date": {"value": 2014.1246575342466, "confidence": [2014.1246575342466, 2014.1246575342466]}, "author": {"author": "Sun,H.; Sun,Y.; Pu,J.; Liu,L.; Li,C.; Xu,G.; Qin,M.; Zhang,Y.; Zhao,H.; Wei,K.; Liu,J.", "value": "Sun,H.; Sun,Y.; Pu,J.; Liu,L.; Li,C.; Xu,G.; Qin,M.; Zhang,Y.; Zhao,H.; Wei,K.; Liu,J."}, "Ferret sera escape relative to A/American-Wigeon/South-Carolina/2021 mutations": {"value": "H5 (H3) [effect]: 538V (521V) [0.1348], 67V (60V) [0.114], 156T (144T) [0.07452], 3K (-4K) [0.03149]"}, "region": {"value": "China"}, "Increase in a2,6 sialic acid usage mutations": {"value": "H5 (H3) [effect]: 201A (189A) [1.527], 226V (214V) [1.101], 284E (271E) [0.4534], 156T (144T) [0.3096], 3K (-4K) [0.1169]"}, "HA_stability_dms_value": {"value": 0.14478}, "Cell entry mutations": {"value": "H5 (H3) [effect]: 526I (510I) [0.5244], 120L (111L) [0.2686], 284E (271E) [0.2088], 3K (-4K) [0.0544], 226V (214V) [0.0288], 252N (240N) [-0.0118], 548V (531V) [-0.08635], 538V (521V) [-0.3652], 201A (189A) [-0.4179], 156T (144T) [-0.4605], 67V (60V) [-0.9036]"}, "Mouse sera escape relative to A/American-Wigeon/South-Carolina/2021 mutations": {"value": "H5 (H3) [effect]: 284E (271E) [0.1025], 3K (-4K) [0.07373], 67V (60V) [0.07309], 201A (189A) [0.01678]"}, "SA26_usage_increase_dms_value": {"value": 3.5079}, "subtype": {"value": "h5n8"}, "mouse_sera_escape_dms_value": {"value": 0.2661}, "furin_cleavage_motif": {"value": "present"}, "HA stability mutations": {"value": "H5 (H3) [effect]: 252N (240N) [0.1664], 284E (271E) [0.09786], 226V (214V) [0.07241], 548V (531V) [0.009867], 3K (-4K) [0.005408], 156T (144T) [-0.03736], 120L (111L) [-0.1698]"}, "h5_label_clade": {"value": "2.3.4.4b"}, "cell_entry_dms_value": {"value": -1.16035}, "host": {"value": "Avian"}, "cleavage_site_sequence": {"value": "RRKR"}, "ferret_sera_escape_dms_value": {"value": 0.35481}}, "branch_attrs": {"mutations": {"nuc": ["A885G", "A1569G"]}}}, {"name": "NODE_0000024", "node_attrs": {"div": 0.012666631134699626, "num_date": {"value": 2014.0230894181777, "confidence": [2013.8424672286674, 2014.2203077725896]}, "Ferret sera escape relative to A/American-Wigeon/South-Carolina/2021 mutations": {"value": "H5 (H3) [effect]: 538V (521V) [0.1348], 67V (60V) [0.114], 156T (144T) [0.07452], 3K (-4K) [0.03149]"}, "Increase in a2,6 sialic acid usage mutations": {"value": "H5 (H3) [effect]: 201A (189A) [1.527], 226V (214V) [1.101], 284E (271E) [0.4534], 156T (144T) [0.3096], 3K (-4K) [0.1169]"}, "HA_stability_dms_value": {"value": 0.14478}, "Cell entry mutations": {"value": "H5 (H3) [effect]: 526I (510I) [0.5244], 120L (111L) [0.2686], 284E (271E) [0.2088], 3K (-4K) [0.0544], 226V (214V) [0.0288], 252N (240N) [-0.0118], 548V (531V) [-0.08635], 538V (521V) [-0.3652], 201A (189A) [-0.4179], 156T (144T) [-0.4605], 67V (60V) [-0.9036]"}, "Mouse sera escape relative to A/American-Wigeon/South-Carolina/2021 mutations": {"value": "H5 (H3) [effect]: 284E (271E) [0.1025], 3K (-4K) [0.07373], 67V (60V) [0.07309], 201A (189A) [0.01678]"}, "SA26_usage_increase_dms_value": {"value": 3.5079}, "mouse_sera_escape_dms_value": {"value": 0.2661}, "HA stability mutations": {"value": "H5 (H3) [effect]: 252N (240N) [0.1664], 284E (271E) [0.09786], 226V (214V) [0.07241], 548V (531V) [0.009867], 3K (-4K) [0.005408], 156T (144T) [-0.03736], 120L (111L) [-0.1698]"}, "cell_entry_dms_value": {"value": -1.16035}, "ferret_sera_escape_dms_value": {"value": 0.35481}}, "branch_attrs": {"mutations": {}}, "children": [{"name": "A/duck/Liaoning/S1001/2014", "node_attrs": {"div": 0.013816141826615624, "num_date": {"value": 2014.3383561643836, "confidence": [2014.3383561643836, 2014.3383561643836]}, "author": {"author": "Zeng, X.; Chen, P.; Liu, L.; Deng, G.; Li, Y.; Shi, J.; Kong, H.; Feng, H.; Bai, J.; Li, X.; Tian, G.; Chen, H.", "value": "Zeng, X.; Chen, P.; Liu, L.; Deng, G.; Li, Y.; Shi, J.; Kong, H.; Feng, H.; Bai, J.; Li, X.; Tian, G.; Chen, H."}, "Ferret sera escape relative to A/American-Wigeon/South-Carolina/2021 mutations": {"value": "H5 (H3) [effect]: 538V (521V) [0.1348], 67V (60V) [0.114], 156T (144T) [0.07452], 3K (-4K) [0.03149]"}, "region": {"value": "China"}, "Increase in a2,6 sialic acid usage mutations": {"value": "H5 (H3) [effect]: 201A (189A) [1.527], 226V (214V) [1.101], 284E (271E) [0.4534], 156T (144T) [0.3096], 3K (-4K) [0.1169]"}, "HA_stability_dms_value": {"value": 0.14478}, "Cell entry mutations": {"value": "H5 (H3) [effect]: 526I (510I) [0.5244], 120L (111L) [0.2686], 284E (271E) [0.2088], 3K (-4K) [0.0544], 226V (214V) [0.0288], 252N (240N) [-0.0118], 548V (531V) [-0.08635], 538V (521V) [-0.3652], 201A (189A) [-0.4179], 156T (144T) [-0.4605], 67V (60V) [-0.9036]"}, "Mouse sera escape relative to A/American-Wigeon/South-Carolina/2021 mutations": {"value": "H5 (H3) [effect]: 284E (271E) [0.1025], 3K (-4K) [0.07373], 67V (60V) [0.07309], 201A (189A) [0.01678]"}, "SA26_usage_increase_dms_value": {"value": 3.5079}, "subtype": {"value": "h5n8"}, "mouse_sera_escape_dms_value": {"value": 0.2661}, "furin_cleavage_motif": {"value": "present"}, "HA stability mutations": {"value": "H5 (H3) [effect]: 252N (240N) [0.1664], 284E (271E) [0.09786], 226V (214V) [0.07241], 548V (531V) [0.009867], 3K (-4K) [0.005408], 156T (144T) [-0.03736], 120L (111L) [-0.1698]"}, "h5_label_clade": {"value": "2.3.4.4b"}, "cell_entry_dms_value": {"value": -1.16035}, "host": {"value": "Avian"}, "cleavage_site_sequence": {"value": "RRKR"}, "ferret_sera_escape_dms_value": {"value": 0.35481}}, "branch_attrs": {"mutations": {"nuc": ["C196T", "T615C"]}}}, {"name": "NODE_0000025", "node_attrs": {"div": 0.012666631134699626, "num_date": {"value": 2014.7328767123288, "confidence": [2014.213233495733, 2014.7328767123288]}, "Ferret sera escape relative to A/American-Wigeon/South-Carolina/2021 mutations": {"value": "H5 (H3) [effect]: 538V (521V) [0.1348], 67V (60V) [0.114], 156T (144T) [0.07452], 3K (-4K) [0.03149]"}, "Increase in a2,6 sialic acid usage mutations": {"value": "H5 (H3) [effect]: 201A (189A) [1.527], 226V (214V) [1.101], 284E (271E) [0.4534], 156T (144T) [0.3096], 3K (-4K) [0.1169]"}, "HA_stability_dms_value": {"value": 0.14478}, "Cell entry mutations": {"value": "H5 (H3) [effect]: 526I (510I) [0.5244], 120L (111L) [0.2686], 284E (271E) [0.2088], 3K (-4K) [0.0544], 226V (214V) [0.0288], 252N (240N) [-0.0118], 548V (531V) [-0.08635], 538V (521V) [-0.3652], 201A (189A) [-0.4179], 156T (144T) [-0.4605], 67V (60V) [-0.9036]"}, "Mouse sera escape relative to A/American-Wigeon/South-Carolina/2021 mutations": {"value": "H5 (H3) [effect]: 284E (271E) [0.1025], 3K (-4K) [0.07373], 67V (60V) [0.07309], 201A (189A) [0.01678]"}, "SA26_usage_increase_dms_value": {"value": 3.5079}, "mouse_sera_escape_dms_value": {"value": 0.2661}, "HA stability mutations": {"value": "H5 (H3) [effect]: 252N (240N) [0.1664], 284E (271E) [0.09786], 226V (214V) [0.07241], 548V (531V) [0.009867], 3K (-4K) [0.005408], 156T (144T) [-0.03736], 120L (111L) [-0.1698]"}, "cell_entry_dms_value": {"value": -1.16035}, "ferret_sera_escape_dms_value": {"value": 0.35481}}, "branch_attrs": {"mutations": {}}, "children": [{"name": "A/goose/Zhejiang/925104/2014", "node_attrs": {"div": 0.012666631134699626, "num_date": {"value": 2014.7328767123288, "confidence": [2014.7328767123288, 2014.7328767123288]}, "author": {"author": "Wu,H.; Peng,X.; Cheng,L.; Lu,X.; Jin,C.; Xie,T.; Yao,H.; Wu,N.", "value": "Wu,H.; Peng,X.; Cheng,L.; Lu,X.; Jin,C.; Xie,T.; Yao,H.; Wu,N."}, "Ferret sera escape relative to A/American-Wigeon/South-Carolina/2021 mutations": {"value": "H5 (H3) [effect]: 538V (521V) [0.1348], 67V (60V) [0.114], 156T (144T) [0.07452], 3K (-4K) [0.03149]"}, "region": {"value": "China"}, "Increase in a2,6 sialic acid usage mutations": {"value": "H5 (H3) [effect]: 201A (189A) [1.527], 226V (214V) [1.101], 284E (271E) [0.4534], 156T (144T) [0.3096], 3K (-4K) [0.1169]"}, "HA_stability_dms_value": {"value": 0.14478}, "Cell entry mutations": {"value": "H5 (H3) [effect]: 526I (510I) [0.5244], 120L (111L) [0.2686], 284E (271E) [0.2088], 3K (-4K) [0.0544], 226V (214V) [0.0288], 252N (240N) [-0.0118], 548V (531V) [-0.08635], 538V (521V) [-0.3652], 201A (189A) [-0.4179], 156T (144T) [-0.4605], 67V (60V) [-0.9036]"}, "Mouse sera escape relative to A/American-Wigeon/South-Carolina/2021 mutations": {"value": "H5 (H3) [effect]: 284E (271E) [0.1025], 3K (-4K) [0.07373], 67V (60V) [0.07309], 201A (189A) [0.01678]"}, "SA26_usage_increase_dms_value": {"value": 3.5079}, "subtype": {"value": "h5n8"}, "mouse_sera_escape_dms_value": {"value": 0.2661}, "furin_cleavage_motif": {"value": "present"}, "HA stability mutations": {"value": "H5 (H3) [effect]: 252N (240N) [0.1664], 284E (271E) [0.09786], 226V (214V) [0.07241], 548V (531V) [0.009867], 3K (-4K) [0.005408], 156T (144T) [-0.03736], 120L (111L) [-0.1698]"}, "h5_label_clade": {"value": "2.3.4.4b"}, "cell_entry_dms_value": {"value": -1.16035}, "host": {"value": "Avian"}, "cleavage_site_sequence": {"value": "RRKR"}, "ferret_sera_escape_dms_value": {"value": 0.35481}}, "branch_attrs": {"mutations": {}}}, {"name": "A/goose/Zhejiang/925037/2014", "node_attrs": {"div": 0.012666631134699626, "num_date": {"value": 2014.7328767123288, "confidence": [2014.7328767123288, 2014.7328767123288]}, "author": {"author": "Wu,H.; Peng,X.; Cheng,L.; Lu,X.; Jin,C.; Xie,T.; Yao,H.; Wu,N.", "value": "Wu,H.; Peng,X.; Cheng,L.; Lu,X.; Jin,C.; Xie,T.; Yao,H.; Wu,N."}, "Ferret sera escape relative to A/American-Wigeon/South-Carolina/2021 mutations": {"value": "H5 (H3) [effect]: 538V (521V) [0.1348], 67V (60V) [0.114], 156T (144T) [0.07452], 3K (-4K) [0.03149]"}, "region": {"value": "China"}, "Increase in a2,6 sialic acid usage mutations": {"value": "H5 (H3) [effect]: 201A (189A) [1.527], 226V (214V) [1.101], 284E (271E) [0.4534], 156T (144T) [0.3096], 3K (-4K) [0.1169]"}, "HA_stability_dms_value": {"value": 0.14478}, "Cell entry mutations": {"value": "H5 (H3) [effect]: 526I (510I) [0.5244], 120L (111L) [0.2686], 284E (271E) [0.2088], 3K (-4K) [0.0544], 226V (214V) [0.0288], 252N (240N) [-0.0118], 548V (531V) [-0.08635], 538V (521V) [-0.3652], 201A (189A) [-0.4179], 156T (144T) [-0.4605], 67V (60V) [-0.9036]"}, "Mouse sera escape relative to A/American-Wigeon/South-Carolina/2021 mutations": {"value": "H5 (H3) [effect]: 284E (271E) [0.1025], 3K (-4K) [0.07373], 67V (60V) [0.07309], 201A (189A) [0.01678]"}, "SA26_usage_increase_dms_value": {"value": 3.5079}, "subtype": {"value": "h5n8"}, "mouse_sera_escape_dms_value": {"value": 0.2661}, "furin_cleavage_motif": {"value": "present"}, "HA stability mutations": {"value": "H5 (H3) [effect]: 252N (240N) [0.1664], 284E (271E) [0.09786], 226V (214V) [0.07241], 548V (531V) [0.009867], 3K (-4K) [0.005408], 156T (144T) [-0.03736], 120L (111L) [-0.1698]"}, "h5_label_clade": {"value": "2.3.4.4b"}, "cell_entry_dms_value": {"value": -1.16035}, "host": {"value": "Avian"}, "cleavage_site_sequence": {"value": "RRKR"}, "ferret_sera_escape_dms_value": {"value": 0.35481}}, "branch_attrs": {"mutations": {}}}]}]}, {"name": "NODE_0001591", "node_attrs": {"div": 0.020180253257269465, "num_date": {"value": 2014.800930860822, "confidence": [2014.6012240421753, 2014.8251912058277]}, "Ferret sera escape relative to A/American-Wigeon/South-Carolina/2021 mutations": {"value": "H5 (H3) [effect]: 538V (521V) [0.1348], 67V (60V) [0.114], 156T (144T) [0.07452], 3K (-4K) [0.03149]"}, "Increase in a2,6 sialic acid usage mutations": {"value": "H5 (H3) [effect]: 201A (189A) [1.527], 226V (214V) [1.101], 284E (271E) [0.4534], 156T (144T) [0.3096], 3K (-4K) [0.1169]"}, "HA_stability_dms_value": {"value": 0.14478}, "Cell entry mutations": {"value": "H5 (H3) [effect]: 526I (510I) [0.5244], 120L (111L) [0.2686], 284E (271E) [0.2088], 3K (-4K) [0.0544], 226V (214V) [0.0288], 252N (240N) [-0.0118], 548V (531V) [-0.08635], 538V (521V) [-0.3652], 201A (189A) [-0.4179], 156T (144T) [-0.4605], 67V (60V) [-0.9036]"}, "Mouse sera escape relative to A/American-Wigeon/South-Carolina/2021 mutations": {"value": "H5 (H3) [effect]: 284E (271E) [0.1025], 3K (-4K) [0.07373], 67V (60V) [0.07309], 201A (189A) [0.01678]"}, "SA26_usage_increase_dms_value": {"value": 3.5079}, "mouse_sera_escape_dms_value": {"value": 0.2661}, "HA stability mutations": {"value": "H5 (H3) [effect]: 252N (240N) [0.1664], 284E (271E) [0.09786], 226V (214V) [0.07241], 548V (531V) [0.009867], 3K (-4K) [0.005408], 156T (144T) [-0.03736], 120L (111L) [-0.1698]"}, "cell_entry_dms_value": {"value": -1.16035}, "ferret_sera_escape_dms_value": {"value": 0.35481}}, "branch_attrs": {"mutations": {"nuc": ["A186G", "G264A", "A360G", "C645A", "T888C", "A978G", "A1089T", "A1242G", "T1314C", "T1347C", "C1402A", "A1407G", "A1491G"]}}, "children": [{"name": "A/duck/EasternChina/S1109/2014", "node_attrs": {"div": 0.020753984007844603, "num_date": {"value": 2014.8561643835617, "confidence": [2014.8561643835617, 2014.8561643835617]}, "author": {"author": "Sun,H.; Sun,Y.; Pu,J.; Liu,L.; Li,C.; Xu,G.; Qin,M.; Zhang,Y.; Zhao,H.; Wei,K.; Liu,J.", "value": "Sun,H.; Sun,Y.; Pu,J.; Liu,L.; Li,C.; Xu,G.; Qin,M.; Zhang,Y.; Zhao,H.; Wei,K.; Liu,J."}, "Ferret sera escape relative to A/American-Wigeon/South-Carolina/2021 mutations": {"value": "H5 (H3) [effect]: 538V (521V) [0.1348], 67V (60V) [0.114], 156T (144T) [0.07452], 3K (-4K) [0.03149]"}, "region": {"value": "China"}, "Increase in a2,6 sialic acid usage mutations": {"value": "H5 (H3) [effect]: 201A (189A) [1.527], 226V (214V) [1.101], 284E (271E) [0.4534], 156T (144T) [0.3096], 3K (-4K) [0.1169]"}, "HA_stability_dms_value": {"value": 0.14478}, "Cell entry mutations": {"value": "H5 (H3) [effect]: 526I (510I) [0.5244], 120L (111L) [0.2686], 284E (271E) [0.2088], 3K (-4K) [0.0544], 226V (214V) [0.0288], 252N (240N) [-0.0118], 548V (531V) [-0.08635], 538V (521V) [-0.3652], 201A (189A) [-0.4179], 156T (144T) [-0.4605], 67V (60V) [-0.9036]"}, "Mouse sera escape relative to A/American-Wigeon/South-Carolina/2021 mutations": {"value": "H5 (H3) [effect]: 284E (271E) [0.1025], 3K (-4K) [0.07373], 67V (60V) [0.07309], 201A (189A) [0.01678]"}, "SA26_usage_increase_dms_value": {"value": 3.5079}, "subtype": {"value": "h5n8"}, "mouse_sera_escape_dms_value": {"value": 0.2661}, "furin_cleavage_motif": {"value": "present"}, "HA stability mutations": {"value": "H5 (H3) [effect]: 252N (240N) [0.1664], 284E (271E) [0.09786], 226V (214V) [0.07241], 548V (531V) [0.009867], 3K (-4K) [0.005408], 156T (144T) [-0.03736], 120L (111L) [-0.1698]"}, "h5_label_clade": {"value": "2.3.4.4b"}, "cell_entry_dms_value": {"value": -1.16035}, "host": {"value": "Avian"}, "cleavage_site_sequence": {"value": "RRKR"}, "ferret_sera_escape_dms_value": {"value": 0.35481}}, "branch_attrs": {"mutations": {"nuc": ["G1269A"]}}}, {"name": "NODE_0001590", "node_attrs": {"div": 0.02594753761197921, "num_date": {"value": 2016.0250667926182, "confidence": [2015.9714947107502, 2016.056750133176]}, "Ferret sera escape relative to A/American-Wigeon/South-Carolina/2021 mutations": {"value": "H5 (H3) [effect]: 538V (521V) [0.1348], 156T (144T) [0.07452]"}, "Increase in a2,6 sialic acid usage mutations": {"value": "H5 (H3) [effect]: 226V (214V) [1.101], 284E (271E) [0.4534], 156T (144T) [0.3096]"}, "HA_stability_dms_value": {"value": 0.13938}, "Cell entry mutations": {"value": "H5 (H3) [effect]: 526I (510I) [0.5244], 120L (111L) [0.2686], 284E (271E) [0.2088], 226V (214V) [0.0288], 252N (240N) [-0.0118], 548V (531V) [-0.08635], 538V (521V) [-0.3652], 156T (144T) [-0.4605]"}, "Mouse sera escape relative to A/American-Wigeon/South-Carolina/2021 mutations": {"value": "H5 (H3) [effect]: 284E (271E) [0.1025]"}, "SA26_usage_increase_dms_value": {"value": 1.864}, "mouse_sera_escape_dms_value": {"value": 0.1025}, "HA stability mutations": {"value": "H5 (H3) [effect]: 252N (240N) [0.1664], 284E (271E) [0.09786], 226V (214V) [0.07241], 548V (531V) [0.009867], 156T (144T) [-0.03736], 120L (111L) [-0.1698]"}, "cell_entry_dms_value": {"value": 0.10675}, "ferret_sera_escape_dms_value": {"value": 0.20932}}, "branch_attrs": {"mutations": {"nuc": ["A9C", "G93A", "G153A", "G199A", "C306T", "T564C", "C602A", "G651A", "C1230A", "T1440C"], "HA": ["K3N", "V67I", "A201E"]}, "labels": {"aa": "HA: K3N, V67I, A201E"}}, "children": [{"name": "NODE_0001636", "node_attrs": {"div": 0.02824790165834173, "num_date": {"value": 2016.3975409836066, "confidence": [2016.3254938584646, 2016.3975409836066]}, "Ferret sera escape relative to A/American-Wigeon/South-Carolina/2021 mutations": {"value": "H5 (H3) [effect]: 538V (521V) [0.1348], 156T (144T) [0.07452]"}, "Increase in a2,6 sialic acid usage mutations": {"value": "H5 (H3) [effect]: 226V (214V) [1.101], 284E (271E) [0.4534], 156T (144T) [0.3096]"}, "HA_stability_dms_value": {"value": 0.13938}, "Cell entry mutations": {"value": "H5 (H3) [effect]: 526I (510I) [0.5244], 120L (111L) [0.2686], 284E (271E) [0.2088], 226V (214V) [0.0288], 252N (240N) [-0.0118], 548V (531V) [-0.08635], 538V (521V) [-0.3652], 156T (144T) [-0.4605]"}, "Mouse sera escape relative to A/American-Wigeon/South-Carolina/2021 mutations": {"value": "H5 (H3) [effect]: 284E (271E) [0.1025]"}, "SA26_usage_increase_dms_value": {"value": 1.864}, "mouse_sera_escape_dms_value": {"value": 0.1025}, "HA stability mutations": {"value": "H5 (H3) [effect]: 252N (240N) [0.1664], 284E (271E) [0.09786], 226V (214V) [0.07241], 548V (531V) [0.009867], 156T (144T) [-0.03736], 120L (111L) [-0.1698]"}, "cell_entry_dms_value": {"value": 0.10675}, "ferret_sera_escape_dms_value": {"value": 0.20932}}, "branch_attrs": {"mutations": {"nuc": ["T24G", "C135T", "T1101C", "T1443C"]}}, "children": [{"name": "A/commontern/UvsNuurLake/26/2016", "node_attrs": {"div": 0.02824790165834173, "num_date": {"value": 2016.3975409836066, "confidence": [2016.3975409836066, 2016.3975409836066]}, "author": {"author": "Kirill, Sharshov; Olga, Kurskaya; Ivan, Sobolev; Alexander, Alekseev; Tatyana, Alikina; Marsel, Kabilov; Alexander, Shestopalov", "value": "Kirill, Sharshov; Olga, Kurskaya; Ivan, Sobolev; Alexander, Alekseev; Tatyana, Alikina; Marsel, Kabilov; Alexander, Shestopalov"}, "Ferret sera escape relative to A/American-Wigeon/South-Carolina/2021 mutations": {"value": "H5 (H3) [effect]: 538V (521V) [0.1348], 156T (144T) [0.07452]"}, "region": {"value": "West Asia"}, "Increase in a2,6 sialic acid usage mutations": {"value": "H5 (H3) [effect]: 226V (214V) [1.101], 284E (271E) [0.4534], 156T (144T) [0.3096]"}, "HA_stability_dms_value": {"value": 0.13938}, "Cell entry mutations": {"value": "H5 (H3) [effect]: 526I (510I) [0.5244], 120L (111L) [0.2686], 284E (271E) [0.2088], 226V (214V) [0.0288], 252N (240N) [-0.0118], 548V (531V) [-0.08635], 538V (521V) [-0.3652], 156T (144T) [-0.4605]"}, "Mouse sera escape relative to A/American-Wigeon/South-Carolina/2021 mutations": {"value": "H5 (H3) [effect]: 284E (271E) [0.1025]"}, "SA26_usage_increase_dms_value": {"value": 1.864}, "subtype": {"value": "h5n8"}, "mouse_sera_escape_dms_value": {"value": 0.1025}, "furin_cleavage_motif": {"value": "present"}, "HA stability mutations": {"value": "H5 (H3) [effect]: 252N (240N) [0.1664], 284E (271E) [0.09786], 226V (214V) [0.07241], 548V (531V) [0.009867], 156T (144T) [-0.03736], 120L (111L) [-0.1698]"}, "h5_label_clade": {"value": "2.3.4.4b"}, "cell_entry_dms_value": {"value": 0.10675}, "host": {"value": "Avian"}, "cleavage_site_sequence": {"value": "RRKR"}, "ferret_sera_escape_dms_value": {"value": 0.20932}}, "branch_attrs": {"mutations": {}}}, {"name": "A/blackheadedgull/Tyva/41/2016", "node_attrs": {"div": 0.02824790165834173, "num_date": {"value": 2016.3975409836066, "confidence": [2016.3975409836066, 2016.3975409836066]}, "author": {"author": "Fadeev,Artem; Komissarov,Andrey; Egorova,Anna; Sintsova,Ksenia; Musaeva,Tamila; Susloparov,Ivan; Marchenko,Vasiliy; Ryzhikov,Aleksandr", "value": "Fadeev,Artem; Komissarov,Andrey; Egorova,Anna; Sintsova,Ksenia; Musaeva,Tamila; Susloparov,Ivan; Marchenko,Vasiliy; Ryzhikov,Aleksandr"}, "Ferret sera escape relative to A/American-Wigeon/South-Carolina/2021 mutations": {"value": "H5 (H3) [effect]: 538V (521V) [0.1348], 156T (144T) [0.07452]"}, "region": {"value": "West Asia"}, "Increase in a2,6 sialic acid usage mutations": {"value": "H5 (H3) [effect]: 226V (214V) [1.101], 284E (271E) [0.4534], 156T (144T) [0.3096]"}, "HA_stability_dms_value": {"value": 0.13938}, "Cell entry mutations": {"value": "H5 (H3) [effect]: 526I (510I) [0.5244], 120L (111L) [0.2686], 284E (271E) [0.2088], 226V (214V) [0.0288], 252N (240N) [-0.0118], 548V (531V) [-0.08635], 538V (521V) [-0.3652], 156T (144T) [-0.4605]"}, "Mouse sera escape relative to A/American-Wigeon/South-Carolina/2021 mutations": {"value": "H5 (H3) [effect]: 284E (271E) [0.1025]"}, "SA26_usage_increase_dms_value": {"value": 1.864}, "subtype": {"value": "h5n8"}, "mouse_sera_escape_dms_value": {"value": 0.1025}, "furin_cleavage_motif": {"value": "present"}, "HA stability mutations": {"value": "H5 (H3) [effect]: 252N (240N) [0.1664], 284E (271E) [0.09786], 226V (214V) [0.07241], 548V (531V) [0.009867], 156T (144T) [-0.03736], 120L (111L) [-0.1698]"}, "h5_label_clade": {"value": "2.3.4.4b"}, "cell_entry_dms_value": {"value": 0.10675}, "host": {"value": "Avian"}, "cleavage_site_sequence": {"value": "RRKR"}, "ferret_sera_escape_dms_value": {"value": 0.20932}}, "branch_attrs": {"mutations": {}}}, {"name": "A/greyheron/UvsNuurLake/20/2016", "node_attrs": {"div": 0.02824790165834173, "num_date": {"value": 2016.3975409836066, "confidence": [2016.3975409836066, 2016.3975409836066]}, "author": {"author": "Kirill, Sharshov; Olga, Kurskaya; Ivan, Sobolev; Alexander, Alekseev; Alexander, Shestopalov", "value": "Kirill, Sharshov; Olga, Kurskaya; Ivan, Sobolev; Alexander, Alekseev; Alexander, Shestopalov"}, "Ferret sera escape relative to A/American-Wigeon/South-Carolina/2021 mutations": {"value": "H5 (H3) [effect]: 538V (521V) [0.1348], 156T (144T) [0.07452]"}, "region": {"value": "West Asia"}, "Increase in a2,6 sialic acid usage mutations": {"value": "H5 (H3) [effect]: 226V (214V) [1.101], 284E (271E) [0.4534], 156T (144T) [0.3096]"}, "HA_stability_dms_value": {"value": 0.13938}, "Cell entry mutations": {"value": "H5 (H3) [effect]: 526I (510I) [0.5244], 120L (111L) [0.2686], 284E (271E) [0.2088], 226V (214V) [0.0288], 252N (240N) [-0.0118], 548V (531V) [-0.08635], 538V (521V) [-0.3652], 156T (144T) [-0.4605]"}, "Mouse sera escape relative to A/American-Wigeon/South-Carolina/2021 mutations": {"value": "H5 (H3) [effect]: 284E (271E) [0.1025]"}, "SA26_usage_increase_dms_value": {"value": 1.864}, "subtype": {"value": "h5n8"}, "mouse_sera_escape_dms_value": {"value": 0.1025}, "furin_cleavage_motif": {"value": "present"}, "HA stability mutations": {"value": "H5 (H3) [effect]: 252N (240N) [0.1664], 284E (271E) [0.09786], 226V (214V) [0.07241], 548V (531V) [0.009867], 156T (144T) [-0.03736], 120L (111L) [-0.1698]"}, "h5_label_clade": {"value": "2.3.4.4b"}, "cell_entry_dms_value": {"value": 0.10675}, "host": {"value": "Avian"}, "cleavage_site_sequence": {"value": "RRKR"}, "ferret_sera_escape_dms_value": {"value": 0.20932}}, "branch_attrs": {"mutations": {}}}, {"name": "A/wildduck/Tyva/35/2016", "node_attrs": {"div": 0.02824790165834173, "num_date": {"value": 2016.3975409836066, "confidence": [2016.3975409836066, 2016.3975409836066]}, "author": {"author": "Fadeev,Artem; Komissarov,Andrey; Egorova,Anna; Sintsova,Ksenia; Musaeva,Tamila; Susloparov,Ivan; Marchenko,Vasiliy; Ryzhikov,Aleksandr", "value": "Fadeev,Artem; Komissarov,Andrey; Egorova,Anna; Sintsova,Ksenia; Musaeva,Tamila; Susloparov,Ivan; Marchenko,Vasiliy; Ryzhikov,Aleksandr"}, "Ferret sera escape relative to A/American-Wigeon/South-Carolina/2021 mutations": {"value": "H5 (H3) [effect]: 538V (521V) [0.1348], 156T (144T) [0.07452]"}, "region": {"value": "West Asia"}, "Increase in a2,6 sialic acid usage mutations": {"value": "H5 (H3) [effect]: 226V (214V) [1.101], 284E (271E) [0.4534], 156T (144T) [0.3096]"}, "HA_stability_dms_value": {"value": 0.13938}, "Cell entry mutations": {"value": "H5 (H3) [effect]: 526I (510I) [0.5244], 120L (111L) [0.2686], 284E (271E) [0.2088], 226V (214V) [0.0288], 252N (240N) [-0.0118], 548V (531V) [-0.08635], 538V (521V) [-0.3652], 156T (144T) [-0.4605]"}, "Mouse sera escape relative to A/American-Wigeon/South-Carolina/2021 mutations": {"value": "H5 (H3) [effect]: 284E (271E) [0.1025]"}, "SA26_usage_increase_dms_value": {"value": 1.864}, "subtype": {"value": "h5n8"}, "mouse_sera_escape_dms_value": {"value": 0.1025}, "furin_cleavage_motif": {"value": "present"}, "HA stability mutations": {"value": "H5 (H3) [effect]: 252N (240N) [0.1664], 284E (271E) [0.09786], 226V (214V) [0.07241], 548V (531V) [0.009867], 156T (144T) [-0.03736], 120L (111L) [-0.1698]"}, "h5_label_clade": {"value": "2.3.4.4b"}, "cell_entry_dms_value": {"value": 0.10675}, "host": {"value": "Avian"}, "cleavage_site_sequence": {"value": "RRKR"}, "ferret_sera_escape_dms_value": {"value": 0.20932}}, "branch_attrs": {"mutations": {}}}]}, {"name": "NODE_0001640", "node_attrs": {"div": 0.028824321545978016, "num_date": {"value": 2016.9271076203902, "confidence": [2016.8372080855552, 2016.968112825681]}, "Ferret sera escape relative to A/American-Wigeon/South-Carolina/2021 mutations": {"value": "H5 (H3) [effect]: 538V (521V) [0.1348], 156T (144T) [0.07452]"}, "Increase in a2,6 sialic acid usage mutations": {"value": "H5 (H3) [effect]: 226V (214V) [1.101], 284E (271E) [0.4534], 156T (144T) [0.3096]"}, "HA_stability_dms_value": {"value": 0.13938}, "Cell entry mutations": {"value": "H5 (H3) [effect]: 526I (510I) [0.5244], 120L (111L) [0.2686], 284E (271E) [0.2088], 226V (214V) [0.0288], 252N (240N) [-0.0118], 548V (531V) [-0.08635], 538V (521V) [-0.3652], 156T (144T) [-0.4605], 5M (-2M) [-0.5691]"}, "Mouse sera escape relative to A/American-Wigeon/South-Carolina/2021 mutations": {"value": "H5 (H3) [effect]: 5M (-2M) [0.1209], 284E (271E) [0.1025]"}, "SA26_usage_increase_dms_value": {"value": 1.864}, "mouse_sera_escape_dms_value": {"value": 0.2234}, "HA stability mutations": {"value": "H5 (H3) [effect]: 252N (240N) [0.1664], 284E (271E) [0.09786], 226V (214V) [0.07241], 548V (531V) [0.009867], 156T (144T) [-0.03736], 120L (111L) [-0.1698]"}, "cell_entry_dms_value": {"value": -0.46235}, "ferret_sera_escape_dms_value": {"value": 0.20932}}, "branch_attrs": {"mutations": {"nuc": ["G13A", "G351A", "A483G", "A681C", "A1209G"], "HA": ["V5M"]}, "labels": {"aa": "HA: V5M"}}, "children": [{"name": "A/Cygnusolor/England/WVJX/2016", "node_attrs": {"div": 0.029406702086730734, "num_date": {"value": 2016.9986338797814, "confidence": [2016.9986338797814, 2016.9986338797814]}, "author": {"author": "Hill,S.C.; Hansen,R.; Watson,S.; Coward,V.; Russell,C.; Cooper,J.; Essen,S.; Everest,H.; Parag,K.V.; Fiddaman,S.; Reid,S.; Lewis,N.; Brookes,S.M.; Smith,A.L.; Sheldon,B.; Perrins,C.M.; Brown,I.H.; Pybus,O.G.", "value": "Hill,S.C.; Hansen,R.; Watson,S.; Coward,V.; Russell,C.; Cooper,J.; Essen,S.; Everest,H.; Parag,K.V.; Fiddaman,S.; Reid,S.; Lewis,N.; Brookes,S.M.; Smith,A.L.; Sheldon,B.; Perrins,C.M.; Brown,I.H.; Pybus,O.G."}, "Ferret sera escape relative to A/American-Wigeon/South-Carolina/2021 mutations": {"value": "H5 (H3) [effect]: 85K (78K) [0.3489], 538V (521V) [0.1348], 156T (144T) [0.07452]"}, "region": {"value": "Europe"}, "Increase in a2,6 sialic acid usage mutations": {"value": "H5 (H3) [effect]: 226V (214V) [1.101], 284E (271E) [0.4534], 156T (144T) [0.3096]"}, "HA_stability_dms_value": {"value": 1.62838}, "Cell entry mutations": {"value": "H5 (H3) [effect]: 526I (510I) [0.5244], 120L (111L) [0.2686], 284E (271E) [0.2088], 226V (214V) [0.0288], 252N (240N) [-0.0118], 548V (531V) [-0.08635], 538V (521V) [-0.3652], 156T (144T) [-0.4605], 5M (-2M) [-0.5691], 85K (78K) [-0.6922]"}, "Mouse sera escape relative to A/American-Wigeon/South-Carolina/2021 mutations": {"value": "H5 (H3) [effect]: 85K (78K) [0.3434], 5M (-2M) [0.1209], 284E (271E) [0.1025]"}, "SA26_usage_increase_dms_value": {"value": 1.864}, "subtype": {"value": "h5n8"}, "mouse_sera_escape_dms_value": {"value": 0.5668}, "furin_cleavage_motif": {"value": "present"}, "HA stability mutations": {"value": "H5 (H3) [effect]: 85K (78K) [1.489], 252N (240N) [0.1664], 284E (271E) [0.09786], 226V (214V) [0.07241], 548V (531V) [0.009867], 156T (144T) [-0.03736], 120L (111L) [-0.1698]"}, "h5_label_clade": {"value": "2.3.4.4b"}, "cell_entry_dms_value": {"value": -1.15455}, "host": {"value": "Avian"}, "cleavage_site_sequence": {"value": "RRKR"}, "ferret_sera_escape_dms_value": {"value": 0.55822}}, "branch_attrs": {"mutations": {"nuc": ["A1N", "G253A", "C1671N", "A1672N", "A1673N", "T1674N", "G1675N", "G1676N", "G1677N", "T1678N", "C1679N", "G1680N", "T1681N", "T1682N", "A1683N", "C1684N", "A1685N", "G1686N", "T1687N", "G1688N", "C1689N", "A1690N", "G1691N", "A1692N", "A1693N", "T1694N", "T1695N", "T1696N", "G1697N", "C1698N", "A1699N", "T1700N", "T1701N", "T1702N", "A1703N", "A1704N"], "HA": ["M1X", "E85K", "N558X", "G559X", "S560X", "L561X", "Q562X", "C563X", "R564X", "I565X", "C566X", "I567X", "*568X"]}, "labels": {"aa": "HA: M1X, E85K, N558X, G559X, S560X, L561X, Q562X, C563X, R564X, I565X, C566X, I567X, *568X"}}}, {"name": "NODE_0001641", "node_attrs": {"div": 0.02939848682408327, "num_date": {"value": 2017.0342465753424, "confidence": [2016.960179800217, 2017.0342465753424]}, "Ferret sera escape relative to A/American-Wigeon/South-Carolina/2021 mutations": {"value": "H5 (H3) [effect]: 538V (521V) [0.1348], 156T (144T) [0.07452]"}, "Increase in a2,6 sialic acid usage mutations": {"value": "H5 (H3) [effect]: 226V (214V) [1.101], 284E (271E) [0.4534], 156T (144T) [0.3096]"}, "HA_stability_dms_value": {"value": 0.13938}, "Cell entry mutations": {"value": "H5 (H3) [effect]: 526I (510I) [0.5244], 120L (111L) [0.2686], 284E (271E) [0.2088], 226V (214V) [0.0288], 252N (240N) [-0.0118], 548V (531V) [-0.08635], 538V (521V) [-0.3652], 156T (144T) [-0.4605], 5M (-2M) [-0.5691]"}, "Mouse sera escape relative to A/American-Wigeon/South-Carolina/2021 mutations": {"value": "H5 (H3) [effect]: 5M (-2M) [0.1209], 284E (271E) [0.1025]"}, "SA26_usage_increase_dms_value": {"value": 1.864}, "mouse_sera_escape_dms_value": {"value": 0.2234}, "HA stability mutations": {"value": "H5 (H3) [effect]: 252N (240N) [0.1664], 284E (271E) [0.09786], 226V (214V) [0.07241], 548V (531V) [0.009867], 156T (144T) [-0.03736], 120L (111L) [-0.1698]"}, "cell_entry_dms_value": {"value": -0.46235}, "ferret_sera_escape_dms_value": {"value": 0.20932}}, "branch_attrs": {"mutations": {"nuc": ["G978A"]}}, "children": [{"name": "A/Cygnusolor/England/AS00778/2017", "node_attrs": {"div": 0.02939848682408327, "num_date": {"value": 2017.0342465753424, "confidence": [2017.0342465753424, 2017.0342465753424]}, "author": {"author": "Hill,S.C.; Hansen,R.; Watson,S.; Coward,V.; Russell,C.; Cooper,J.; Essen,S.; Everest,H.; Parag,K.V.; Fiddaman,S.; Reid,S.; Lewis,N.; Brookes,S.M.; Smith,A.L.; Sheldon,B.; Perrins,C.M.; Brown,I.H.; Pybus,O.G.", "value": "Hill,S.C.; Hansen,R.; Watson,S.; Coward,V.; Russell,C.; Cooper,J.; Essen,S.; Everest,H.; Parag,K.V.; Fiddaman,S.; Reid,S.; Lewis,N.; Brookes,S.M.; Smith,A.L.; Sheldon,B.; Perrins,C.M.; Brown,I.H.; Pybus,O.G."}, "Ferret sera escape relative to A/American-Wigeon/South-Carolina/2021 mutations": {"value": "H5 (H3) [effect]: 538V (521V) [0.1348], 156T (144T) [0.07452]"}, "region": {"value": "Europe"}, "Increase in a2,6 sialic acid usage mutations": {"value": "H5 (H3) [effect]: 226V (214V) [1.101], 284E (271E) [0.4534], 156T (144T) [0.3096]"}, "HA_stability_dms_value": {"value": 0.13938}, "Cell entry mutations": {"value": "H5 (H3) [effect]: 526I (510I) [0.5244], 120L (111L) [0.2686], 284E (271E) [0.2088], 226V (214V) [0.0288], 252N (240N) [-0.0118], 548V (531V) [-0.08635], 538V (521V) [-0.3652], 156T (144T) [-0.4605], 5M (-2M) [-0.5691]"}, "Mouse sera escape relative to A/American-Wigeon/South-Carolina/2021 mutations": {"value": "H5 (H3) [effect]: 5M (-2M) [0.1209], 284E (271E) [0.1025]"}, "SA26_usage_increase_dms_value": {"value": 1.864}, "subtype": {"value": "h5n8"}, "mouse_sera_escape_dms_value": {"value": 0.2234}, "furin_cleavage_motif": {"value": "present"}, "HA stability mutations": {"value": "H5 (H3) [effect]: 252N (240N) [0.1664], 284E (271E) [0.09786], 226V (214V) [0.07241], 548V (531V) [0.009867], 156T (144T) [-0.03736], 120L (111L) [-0.1698]"}, "h5_label_clade": {"value": "2.3.4.4b"}, "cell_entry_dms_value": {"value": -0.46235}, "host": {"value": "Avian"}, "cleavage_site_sequence": {"value": "RRKR"}, "ferret_sera_escape_dms_value": {"value": 0.20932}}, "branch_attrs": {"mutations": {"nuc": ["A1N", "C1671N", "A1672N", "A1673N", "T1674N", "G1675N", "G1676N", "G1677N", "T1678N", "C1679N", "G1680N", "T1681N", "T1682N", "A1683N", "C1684N", "A1685N", "G1686N", "T1687N", "G1688N", "C1689N", "A1690N", "G1691N", "A1692N", "A1693N", "T1694N", "T1695N", "T1696N", "G1697N", "C1698N", "A1699N", "T1700N", "T1701N", "T1702N", "A1703N", "A1704N"], "HA": ["M1X", "N558X", "G559X", "S560X", "L561X", "Q562X", "C563X", "R564X", "I565X", "C566X", "I567X", "*568X"]}, "labels": {"aa": "HA: M1X, N558X, G559X, S560X, L561X, Q562X, C563X, R564X, I565X, C566X, I567X, *568X"}}}, {"name": "A/Cygnusolor/England/AS00868/2017", "node_attrs": {"div": 0.02939848682408327, "num_date": {"value": 2017.0397260273974, "confidence": [2017.0397260273974, 2017.0397260273974]}, "author": {"author": "Hill,S.C.; Hansen,R.; Watson,S.; Coward,V.; Russell,C.; Cooper,J.; Essen,S.; Everest,H.; Parag,K.V.; Fiddaman,S.; Reid,S.; Lewis,N.; Brookes,S.M.; Smith,A.L.; Sheldon,B.; Perrins,C.M.; Brown,I.H.; Pybus,O.G.", "value": "Hill,S.C.; Hansen,R.; Watson,S.; Coward,V.; Russell,C.; Cooper,J.; Essen,S.; Everest,H.; Parag,K.V.; Fiddaman,S.; Reid,S.; Lewis,N.; Brookes,S.M.; Smith,A.L.; Sheldon,B.; Perrins,C.M.; Brown,I.H.; Pybus,O.G."}, "Ferret sera escape relative to A/American-Wigeon/South-Carolina/2021 mutations": {"value": "H5 (H3) [effect]: 538V (521V) [0.1348], 156T (144T) [0.07452]"}, "region": {"value": "Europe"}, "Increase in a2,6 sialic acid usage mutations": {"value": "H5 (H3) [effect]: 226V (214V) [1.101], 284E (271E) [0.4534], 156T (144T) [0.3096]"}, "HA_stability_dms_value": {"value": 0.13938}, "Cell entry mutations": {"value": "H5 (H3) [effect]: 526I (510I) [0.5244], 120L (111L) [0.2686], 284E (271E) [0.2088], 226V (214V) [0.0288], 252N (240N) [-0.0118], 548V (531V) [-0.08635], 538V (521V) [-0.3652], 156T (144T) [-0.4605], 5M (-2M) [-0.5691]"}, "Mouse sera escape relative to A/American-Wigeon/South-Carolina/2021 mutations": {"value": "H5 (H3) [effect]: 5M (-2M) [0.1209], 284E (271E) [0.1025]"}, "SA26_usage_increase_dms_value": {"value": 1.864}, "subtype": {"value": "h5n8"}, "mouse_sera_escape_dms_value": {"value": 0.2234}, "furin_cleavage_motif": {"value": "present"}, "HA stability mutations": {"value": "H5 (H3) [effect]: 252N (240N) [0.1664], 284E (271E) [0.09786], 226V (214V) [0.07241], 548V (531V) [0.009867], 156T (144T) [-0.03736], 120L (111L) [-0.1698]"}, "h5_label_clade": {"value": "2.3.4.4b"}, "cell_entry_dms_value": {"value": -0.46235}, "host": {"value": "Avian"}, "cleavage_site_sequence": {"value": "RRKR"}, "ferret_sera_escape_dms_value": {"value": 0.20932}}, "branch_attrs": {"mutations": {"nuc": ["A1N", "C1671N", "A1672N", "A1673N", "T1674N", "G1675N", "G1676N", "G1677N", "T1678N", "C1679N", "G1680N", "T1681N", "T1682N", "A1683N", "C1684N", "A1685N", "G1686N", "T1687N", "G1688N", "C1689N", "A1690N", "G1691N", "A1692N", "A1693N", "T1694N", "T1695N", "T1696N", "G1697N", "C1698N", "A1699N", "T1700N", "T1701N", "T1702N", "A1703N", "A1704N"], "HA": ["M1X", "N558X", "G559X", "S560X", "L561X", "Q562X", "C563X", "R564X", "I565X", "C566X", "I567X", "*568X"]}, "labels": {"aa": "HA: M1X, N558X, G559X, S560X, L561X, Q562X, C563X, R564X, I565X, C566X, I567X, *568X"}}}]}, {"name": "NODE_0000031", "node_attrs": {"div": 0.028824321545978016, "num_date": {"value": 2016.9657481688212, "confidence": [2016.8995486382207, 2016.9965785228464]}, "Ferret sera escape relative to A/American-Wigeon/South-Carolina/2021 mutations": {"value": "H5 (H3) [effect]: 538V (521V) [0.1348], 156T (144T) [0.07452]"}, "Increase in a2,6 sialic acid usage mutations": {"value": "H5 (H3) [effect]: 226V (214V) [1.101], 284E (271E) [0.4534], 156T (144T) [0.3096]"}, "HA_stability_dms_value": {"value": 0.13938}, "Cell entry mutations": {"value": "H5 (H3) [effect]: 526I (510I) [0.5244], 120L (111L) [0.2686], 284E (271E) [0.2088], 226V (214V) [0.0288], 252N (240N) [-0.0118], 548V (531V) [-0.08635], 538V (521V) [-0.3652], 156T (144T) [-0.4605], 5M (-2M) [-0.5691]"}, "Mouse sera escape relative to A/American-Wigeon/South-Carolina/2021 mutations": {"value": "H5 (H3) [effect]: 5M (-2M) [0.1209], 284E (271E) [0.1025]"}, "SA26_usage_increase_dms_value": {"value": 1.864}, "mouse_sera_escape_dms_value": {"value": 0.2234}, "HA stability mutations": {"value": "H5 (H3) [effect]: 252N (240N) [0.1664], 284E (271E) [0.09786], 226V (214V) [0.07241], 548V (531V) [0.009867], 156T (144T) [-0.03736], 120L (111L) [-0.1698]"}, "cell_entry_dms_value": {"value": -0.46235}, "ferret_sera_escape_dms_value": {"value": 0.20932}}, "branch_attrs": {"mutations": {}}, "children": [{"name": "A/Cygnusolor/England/YBOV/2017", "node_attrs": {"div": 0.028824321545978016, "num_date": {"value": 2017.0013698630137, "confidence": [2017.0013698630137, 2017.0013698630137]}, "author": {"author": "Hill,S.C.; Hansen,R.; Watson,S.; Coward,V.; Russell,C.; Cooper,J.; Essen,S.; Everest,H.; Parag,K.V.; Fiddaman,S.; Reid,S.; Lewis,N.; Brookes,S.M.; Smith,A.L.; Sheldon,B.; Perrins,C.M.; Brown,I.H.; Pybus,O.G.", "value": "Hill,S.C.; Hansen,R.; Watson,S.; Coward,V.; Russell,C.; Cooper,J.; Essen,S.; Everest,H.; Parag,K.V.; Fiddaman,S.; Reid,S.; Lewis,N.; Brookes,S.M.; Smith,A.L.; Sheldon,B.; Perrins,C.M.; Brown,I.H.; Pybus,O.G."}, "Ferret sera escape relative to A/American-Wigeon/South-Carolina/2021 mutations": {"value": "H5 (H3) [effect]: 538V (521V) [0.1348], 156T (144T) [0.07452]"}, "region": {"value": "Europe"}, "Increase in a2,6 sialic acid usage mutations": {"value": "H5 (H3) [effect]: 226V (214V) [1.101], 284E (271E) [0.4534], 156T (144T) [0.3096]"}, "HA_stability_dms_value": {"value": 0.13938}, "Cell entry mutations": {"value": "H5 (H3) [effect]: 526I (510I) [0.5244], 120L (111L) [0.2686], 284E (271E) [0.2088], 226V (214V) [0.0288], 252N (240N) [-0.0118], 548V (531V) [-0.08635], 538V (521V) [-0.3652], 156T (144T) [-0.4605], 5M (-2M) [-0.5691]"}, "Mouse sera escape relative to A/American-Wigeon/South-Carolina/2021 mutations": {"value": "H5 (H3) [effect]: 5M (-2M) [0.1209], 284E (271E) [0.1025]"}, "SA26_usage_increase_dms_value": {"value": 1.864}, "subtype": {"value": "h5n8"}, "mouse_sera_escape_dms_value": {"value": 0.2234}, "furin_cleavage_motif": {"value": "present"}, "HA stability mutations": {"value": "H5 (H3) [effect]: 252N (240N) [0.1664], 284E (271E) [0.09786], 226V (214V) [0.07241], 548V (531V) [0.009867], 156T (144T) [-0.03736], 120L (111L) [-0.1698]"}, "h5_label_clade": {"value": "2.3.4.4b"}, "cell_entry_dms_value": {"value": -0.46235}, "host": {"value": "Avian"}, "cleavage_site_sequence": {"value": "RRKR"}, "ferret_sera_escape_dms_value": {"value": 0.20932}}, "branch_attrs": {"mutations": {"nuc": ["A1N", "C1671N", "A1672N", "A1673N", "T1674N", "G1675N", "G1676N", "G1677N", "T1678N", "C1679N", "G1680N", "T1681N", "T1682N", "A1683N", "C1684N", "A1685N", "G1686N", "T1687N", "G1688N", "C1689N", "A1690N", "G1691N", "A1692N", "A1693N", "T1694N", "T1695N", "T1696N", "G1697N", "C1698N", "A1699N", "T1700N", "T1701N", "T1702N", "A1703N", "A1704N"], "HA": ["M1X", "N558X", "G559X", "S560X", "L561X", "Q562X", "C563X", "R564X", "I565X", "C566X", "I567X", "*568X"]}, "labels": {"aa": "HA: M1X, N558X, G559X, S560X, L561X, Q562X, C563X, R564X, I565X, C566X, I567X, *568X"}}}, {"name": "NODE_0000034", "node_attrs": {"div": 0.028824321545978016, "num_date": {"value": 2016.9986338797814, "confidence": [2016.9490417462305, 2016.9986338797814]}, "Ferret sera escape relative to A/American-Wigeon/South-Carolina/2021 mutations": {"value": "H5 (H3) [effect]: 538V (521V) [0.1348], 156T (144T) [0.07452]"}, "Increase in a2,6 sialic acid usage mutations": {"value": "H5 (H3) [effect]: 226V (214V) [1.101], 284E (271E) [0.4534], 156T (144T) [0.3096]"}, "HA_stability_dms_value": {"value": 0.13938}, "Cell entry mutations": {"value": "H5 (H3) [effect]: 526I (510I) [0.5244], 120L (111L) [0.2686], 284E (271E) [0.2088], 226V (214V) [0.0288], 252N (240N) [-0.0118], 548V (531V) [-0.08635], 538V (521V) [-0.3652], 156T (144T) [-0.4605], 5M (-2M) [-0.5691]"}, "Mouse sera escape relative to A/American-Wigeon/South-Carolina/2021 mutations": {"value": "H5 (H3) [effect]: 5M (-2M) [0.1209], 284E (271E) [0.1025]"}, "SA26_usage_increase_dms_value": {"value": 1.864}, "mouse_sera_escape_dms_value": {"value": 0.2234}, "HA stability mutations": {"value": "H5 (H3) [effect]: 252N (240N) [0.1664], 284E (271E) [0.09786], 226V (214V) [0.07241], 548V (531V) [0.009867], 156T (144T) [-0.03736], 120L (111L) [-0.1698]"}, "cell_entry_dms_value": {"value": -0.46235}, "ferret_sera_escape_dms_value": {"value": 0.20932}}, "branch_attrs": {"mutations": {}}, "children": [{"name": "A/Cygnusolor/England/WVUK/2016", "node_attrs": {"div": 0.028824321545978016, "num_date": {"value": 2016.9986338797814, "confidence": [2016.9986338797814, 2016.9986338797814]}, "author": {"author": "Hill,S.C.; Hansen,R.; Watson,S.; Coward,V.; Russell,C.; Cooper,J.; Essen,S.; Everest,H.; Parag,K.V.; Fiddaman,S.; Reid,S.; Lewis,N.; Brookes,S.M.; Smith,A.L.; Sheldon,B.; Perrins,C.M.; Brown,I.H.; Pybus,O.G.", "value": "Hill,S.C.; Hansen,R.; Watson,S.; Coward,V.; Russell,C.; Cooper,J.; Essen,S.; Everest,H.; Parag,K.V.; Fiddaman,S.; Reid,S.; Lewis,N.; Brookes,S.M.; Smith,A.L.; Sheldon,B.; Perrins,C.M.; Brown,I.H.; Pybus,O.G."}, "Ferret sera escape relative to A/American-Wigeon/South-Carolina/2021 mutations": {"value": "H5 (H3) [effect]: 538V (521V) [0.1348], 156T (144T) [0.07452]"}, "region": {"value": "Europe"}, "Increase in a2,6 sialic acid usage mutations": {"value": "H5 (H3) [effect]: 226V (214V) [1.101], 284E (271E) [0.4534], 156T (144T) [0.3096]"}, "HA_stability_dms_value": {"value": 0.13938}, "Cell entry mutations": {"value": "H5 (H3) [effect]: 526I (510I) [0.5244], 120L (111L) [0.2686], 284E (271E) [0.2088], 226V (214V) [0.0288], 252N (240N) [-0.0118], 548V (531V) [-0.08635], 538V (521V) [-0.3652], 156T (144T) [-0.4605], 5M (-2M) [-0.5691]"}, "Mouse sera escape relative to A/American-Wigeon/South-Carolina/2021 mutations": {"value": "H5 (H3) [effect]: 5M (-2M) [0.1209], 284E (271E) [0.1025]"}, "SA26_usage_increase_dms_value": {"value": 1.864}, "subtype": {"value": "h5n8"}, "mouse_sera_escape_dms_value": {"value": 0.2234}, "furin_cleavage_motif": {"value": "present"}, "HA stability mutations": {"value": "H5 (H3) [effect]: 252N (240N) [0.1664], 284E (271E) [0.09786], 226V (214V) [0.07241], 548V (531V) [0.009867], 156T (144T) [-0.03736], 120L (111L) [-0.1698]"}, "h5_label_clade": {"value": "2.3.4.4b"}, "cell_entry_dms_value": {"value": -0.46235}, "host": {"value": "Avian"}, "cleavage_site_sequence": {"value": "RRKR"}, "ferret_sera_escape_dms_value": {"value": 0.20932}}, "branch_attrs": {"mutations": {"nuc": ["A1N", "C1671N", "A1672N", "A1673N", "T1674N", "G1675N", "G1676N", "G1677N", "T1678N", "C1679N", "G1680N", "T1681N", "T1682N", "A1683N", "C1684N", "A1685N", "G1686N", "T1687N", "G1688N", "C1689N", "A1690N", "G1691N", "A1692N", "A1693N", "T1694N", "T1695N", "T1696N", "G1697N", "C1698N", "A1699N", "T1700N", "T1701N", "T1702N", "A1703N", "A1704N"], "HA": ["M1X", "N558X", "G559X", "S560X", "L561X", "Q562X", "C563X", "R564X", "I565X", "C566X", "I567X", "*568X"]}, "labels": {"aa": "HA: M1X, N558X, G559X, S560X, L561X, Q562X, C563X, R564X, I565X, C566X, I567X, *568X"}}}, {"name": "A/Cygnusolor/England/AS00918/2016", "node_attrs": {"div": 0.028824321545978016, "num_date": {"value": 2016.9986338797814, "confidence": [2016.9986338797814, 2016.9986338797814]}, "author": {"author": "Hill,S.C.; Hansen,R.; Watson,S.; Coward,V.; Russell,C.; Cooper,J.; Essen,S.; Everest,H.; Parag,K.V.; Fiddaman,S.; Reid,S.; Lewis,N.; Brookes,S.M.; Smith,A.L.; Sheldon,B.; Perrins,C.M.; Brown,I.H.; Pybus,O.G.", "value": "Hill,S.C.; Hansen,R.; Watson,S.; Coward,V.; Russell,C.; Cooper,J.; Essen,S.; Everest,H.; Parag,K.V.; Fiddaman,S.; Reid,S.; Lewis,N.; Brookes,S.M.; Smith,A.L.; Sheldon,B.; Perrins,C.M.; Brown,I.H.; Pybus,O.G."}, "Ferret sera escape relative to A/American-Wigeon/South-Carolina/2021 mutations": {"value": "H5 (H3) [effect]: 538V (521V) [0.1348], 156T (144T) [0.07452]"}, "region": {"value": "Europe"}, "Increase in a2,6 sialic acid usage mutations": {"value": "H5 (H3) [effect]: 226V (214V) [1.101], 284E (271E) [0.4534], 156T (144T) [0.3096]"}, "HA_stability_dms_value": {"value": 0.13938}, "Cell entry mutations": {"value": "H5 (H3) [effect]: 526I (510I) [0.5244], 120L (111L) [0.2686], 284E (271E) [0.2088], 226V (214V) [0.0288], 252N (240N) [-0.0118], 548V (531V) [-0.08635], 538V (521V) [-0.3652], 156T (144T) [-0.4605], 5M (-2M) [-0.5691]"}, "Mouse sera escape relative to A/American-Wigeon/South-Carolina/2021 mutations": {"value": "H5 (H3) [effect]: 5M (-2M) [0.1209], 284E (271E) [0.1025]"}, "SA26_usage_increase_dms_value": {"value": 1.864}, "subtype": {"value": "h5n8"}, "mouse_sera_escape_dms_value": {"value": 0.2234}, "furin_cleavage_motif": {"value": "present"}, "HA stability mutations": {"value": "H5 (H3) [effect]: 252N (240N) [0.1664], 284E (271E) [0.09786], 226V (214V) [0.07241], 548V (531V) [0.009867], 156T (144T) [-0.03736], 120L (111L) [-0.1698]"}, "h5_label_clade": {"value": "2.3.4.4b"}, "cell_entry_dms_value": {"value": -0.46235}, "host": {"value": "Avian"}, "cleavage_site_sequence": {"value": "RRKR"}, "ferret_sera_escape_dms_value": {"value": 0.20932}}, "branch_attrs": {"mutations": {"nuc": ["A1N", "C1671N", "A1672N", "A1673N", "T1674N", "G1675N", "G1676N", "G1677N", "T1678N", "C1679N", "G1680N", "T1681N", "T1682N", "A1683N", "C1684N", "A1685N", "G1686N", "T1687N", "G1688N", "C1689N", "A1690N", "G1691N", "A1692N", "A1693N", "T1694N", "T1695N", "T1696N", "G1697N", "C1698N", "A1699N", "T1700N", "T1701N", "T1702N", "A1703N", "A1704N"], "HA": ["M1X", "N558X", "G559X", "S560X", "L561X", "Q562X", "C563X", "R564X", "I565X", "C566X", "I567X", "*568X"]}, "labels": {"aa": "HA: M1X, N558X, G559X, S560X, L561X, Q562X, C563X, R564X, I565X, C566X, I567X, *568X"}}}]}]}]}, {"name": "NODE_0001645", "node_attrs": {"div": 0.028248214199240104, "num_date": {"value": 2016.1115949448758, "confidence": [2016.0678172836847, 2016.1636118388685]}, "Ferret sera escape relative to A/American-Wigeon/South-Carolina/2021 mutations": {"value": "H5 (H3) [effect]: 538V (521V) [0.1348], 156T (144T) [0.07452]"}, "Increase in a2,6 sialic acid usage mutations": {"value": "H5 (H3) [effect]: 226V (214V) [1.101], 284E (271E) [0.4534], 156T (144T) [0.3096]"}, "HA_stability_dms_value": {"value": 0.13938}, "Cell entry mutations": {"value": "H5 (H3) [effect]: 526I (510I) [0.5244], 120L (111L) [0.2686], 284E (271E) [0.2088], 226V (214V) [0.0288], 252N (240N) [-0.0118], 548V (531V) [-0.08635], 538V (521V) [-0.3652], 156T (144T) [-0.4605]"}, "Mouse sera escape relative to A/American-Wigeon/South-Carolina/2021 mutations": {"value": "H5 (H3) [effect]: 284E (271E) [0.1025]"}, "SA26_usage_increase_dms_value": {"value": 1.864}, "mouse_sera_escape_dms_value": {"value": 0.1025}, "HA stability mutations": {"value": "H5 (H3) [effect]: 252N (240N) [0.1664], 284E (271E) [0.09786], 226V (214V) [0.07241], 548V (531V) [0.009867], 156T (144T) [-0.03736], 120L (111L) [-0.1698]"}, "cell_entry_dms_value": {"value": 0.10675}, "ferret_sera_escape_dms_value": {"value": 0.20932}}, "branch_attrs": {"mutations": {"nuc": ["C249T", "T453C", "G900A", "C1512T"]}}, "children": [{"name": "NODE_0001646", "node_attrs": {"div": 0.02882284527659223, "num_date": {"value": 2016.2440326660194, "confidence": [2016.125956134792, 2016.2923895958806]}, "Ferret sera escape relative to A/American-Wigeon/South-Carolina/2021 mutations": {"value": "H5 (H3) [effect]: 538V (521V) [0.1348], 156T (144T) [0.07452]"}, "Increase in a2,6 sialic acid usage mutations": {"value": "H5 (H3) [effect]: 226V (214V) [1.101], 284E (271E) [0.4534], 490N (474N) [0.4271], 156T (144T) [0.3096]"}, "HA_stability_dms_value": {"value": 0.17628}, "Cell entry mutations": {"value": "H5 (H3) [effect]: 526I (510I) [0.5244], 120L (111L) [0.2686], 284E (271E) [0.2088], 490N (474N) [0.07945], 226V (214V) [0.0288], 252N (240N) [-0.0118], 548V (531V) [-0.08635], 538V (521V) [-0.3652], 156T (144T) [-0.4605]"}, "Mouse sera escape relative to A/American-Wigeon/South-Carolina/2021 mutations": {"value": "H5 (H3) [effect]: 284E (271E) [0.1025], 490N (474N) [0.00529]"}, "SA26_usage_increase_dms_value": {"value": 2.2911}, "mouse_sera_escape_dms_value": {"value": 0.10779}, "HA stability mutations": {"value": "H5 (H3) [effect]: 252N (240N) [0.1664], 284E (271E) [0.09786], 226V (214V) [0.07241], 490N (474N) [0.0369], 548V (531V) [0.009867], 156T (144T) [-0.03736], 120L (111L) [-0.1698]"}, "cell_entry_dms_value": {"value": 0.1862}, "ferret_sera_escape_dms_value": {"value": 0.20932}}, "branch_attrs": {"mutations": {"nuc": ["G1468A"], "HA": ["D490N"]}, "labels": {"aa": "HA: D490N"}}, "children": [{"name": "A/BarheadedGoose/Qinghai/p9/2016", "node_attrs": {"div": 0.029973401085906466, "num_date": {"value": 2016.3647540983607, "confidence": [2016.3647540983607, 2016.3647540983607]}, "author": {"author": "?", "value": "?"}, "Ferret sera escape relative to A/American-Wigeon/South-Carolina/2021 mutations": {"value": "H5 (H3) [effect]: 538V (521V) [0.1348], 156T (144T) [0.07452], 3K (-4K) [0.03149]"}, "region": {"value": "China"}, "Increase in a2,6 sialic acid usage mutations": {"value": "H5 (H3) [effect]: 226V (214V) [1.101], 284E (271E) [0.4534], 490N (474N) [0.4271], 156T (144T) [0.3096], 3K (-4K) [0.1169]"}, "HA_stability_dms_value": {"value": 0.18168}, "Cell entry mutations": {"value": "H5 (H3) [effect]: 526I (510I) [0.5244], 120L (111L) [0.2686], 284E (271E) [0.2088], 490N (474N) [0.07945], 3K (-4K) [0.0544], 226V (214V) [0.0288], 252N (240N) [-0.0118], 548V (531V) [-0.08635], 538V (521V) [-0.3652], 156T (144T) [-0.4605]"}, "Mouse sera escape relative to A/American-Wigeon/South-Carolina/2021 mutations": {"value": "H5 (H3) [effect]: 284E (271E) [0.1025], 3K (-4K) [0.07373], 490N (474N) [0.00529]"}, "SA26_usage_increase_dms_value": {"value": 2.408}, "subtype": {"value": "h5n8"}, "mouse_sera_escape_dms_value": {"value": 0.18152}, "furin_cleavage_motif": {"value": "present"}, "HA stability mutations": {"value": "H5 (H3) [effect]: 252N (240N) [0.1664], 284E (271E) [0.09786], 226V (214V) [0.07241], 490N (474N) [0.0369], 548V (531V) [0.009867], 3K (-4K) [0.005408], 156T (144T) [-0.03736], 120L (111L) [-0.1698]"}, "h5_label_clade": {"value": "2.3.4.4b"}, "cell_entry_dms_value": {"value": 0.2406}, "host": {"value": "Avian"}, "cleavage_site_sequence": {"value": "RRKR"}, "ferret_sera_escape_dms_value": {"value": 0.24081}}, "branch_attrs": {"mutations": {"nuc": ["C9A", "G1680A"], "HA": ["N3K"]}, "labels": {"aa": "HA: N3K"}}}, {"name": "A/BarheadedGoose/Qinghai/a88/2016", "node_attrs": {"div": 0.029972755898087587, "num_date": {"value": 2016.3620218579235, "confidence": [2016.3620218579235, 2016.3620218579235]}, "author": {"author": "?", "value": "?"}, "Ferret sera escape relative to A/American-Wigeon/South-Carolina/2021 mutations": {"value": "H5 (H3) [effect]: 538V (521V) [0.1348], 156T (144T) [0.07452], 15Q (9Q) [0.003703]"}, "region": {"value": "China"}, "Increase in a2,6 sialic acid usage mutations": {"value": "H5 (H3) [effect]: 226V (214V) [1.101], 284E (271E) [0.4534], 490N (474N) [0.4271], 156T (144T) [0.3096]"}, "HA_stability_dms_value": {"value": 0.01168}, "Cell entry mutations": {"value": "H5 (H3) [effect]: 526I (510I) [0.5244], 120L (111L) [0.2686], 284E (271E) [0.2088], 490N (474N) [0.07945], 226V (214V) [0.0288], 252N (240N) [-0.0118], 548V (531V) [-0.08635], 15Q (9Q) [-0.3614], 538V (521V) [-0.3652], 156T (144T) [-0.4605], 7P (1P) [-2.082]"}, "Mouse sera escape relative to A/American-Wigeon/South-Carolina/2021 mutations": {"value": "H5 (H3) [effect]: 284E (271E) [0.1025], 490N (474N) [0.00529], 15Q (9Q) [0.0009725]"}, "SA26_usage_increase_dms_value": {"value": 2.2911}, "subtype": {"value": "h5n8"}, "mouse_sera_escape_dms_value": {"value": 0.10876}, "furin_cleavage_motif": {"value": "present"}, "HA stability mutations": {"value": "H5 (H3) [effect]: 252N (240N) [0.1664], 284E (271E) [0.09786], 226V (214V) [0.07241], 490N (474N) [0.0369], 548V (531V) [0.009867], 156T (144T) [-0.03736], 15Q (9Q) [-0.1646], 120L (111L) [-0.1698]"}, "h5_label_clade": {"value": "2.3.4.4b"}, "cell_entry_dms_value": {"value": -2.2572}, "host": {"value": "Avian"}, "cleavage_site_sequence": {"value": "RRKR"}, "ferret_sera_escape_dms_value": {"value": 0.21302}}, "branch_attrs": {"mutations": {"nuc": ["T20C", "A43C"], "HA": ["L7P", "K15Q"]}, "labels": {"aa": "HA: L7P, K15Q"}}}]}, {"name": "NODE_0001647", "node_attrs": {"div": 0.02939812845502705, "num_date": {"value": 2016.1711758778642, "confidence": [2016.099353365236, 2016.2182034375178]}, "Ferret sera escape relative to A/American-Wigeon/South-Carolina/2021 mutations": {"value": "H5 (H3) [effect]: 538V (521V) [0.1348], 156T (144T) [0.07452]"}, "Increase in a2,6 sialic acid usage mutations": {"value": "H5 (H3) [effect]: 226V (214V) [1.101], 284E (271E) [0.4534], 156T (144T) [0.3096]"}, "HA_stability_dms_value": {"value": 0.06825}, "Cell entry mutations": {"value": "H5 (H3) [effect]: 526I (510I) [0.5244], 120L (111L) [0.2686], 284E (271E) [0.2088], 226V (214V) [0.0288], 252N (240N) [-0.0118], 548V (531V) [-0.08635], 538V (521V) [-0.3652], 156T (144T) [-0.4605], 336N (323N) [-0.7511]"}, "Mouse sera escape relative to A/American-Wigeon/South-Carolina/2021 mutations": {"value": "H5 (H3) [effect]: 284E (271E) [0.1025]"}, "SA26_usage_increase_dms_value": {"value": 1.864}, "mouse_sera_escape_dms_value": {"value": 0.1025}, "HA stability mutations": {"value": "H5 (H3) [effect]: 252N (240N) [0.1664], 284E (271E) [0.09786], 226V (214V) [0.07241], 548V (531V) [0.009867], 156T (144T) [-0.03736], 336N (323N) [-0.07113], 120L (111L) [-0.1698]"}, "cell_entry_dms_value": {"value": -0.64435}, "ferret_sera_escape_dms_value": {"value": 0.20932}}, "branch_attrs": {"mutations": {"nuc": ["G1007A", "C1386T"], "HA": ["S336N"]}, "labels": {"aa": "HA: S336N"}}, "children": [{"name": "A/GreatCormorant/Qinghai/B82/2016", "node_attrs": {"div": 0.02939812845502705, "num_date": {"value": 2016.5314207650274, "confidence": [2016.5314207650274, 2016.5314207650274]}, "author": {"author": "?", "value": "?"}, "Ferret sera escape relative to A/American-Wigeon/South-Carolina/2021 mutations": {"value": "H5 (H3) [effect]: 538V (521V) [0.1348], 156T (144T) [0.07452]"}, "region": {"value": "China"}, "Increase in a2,6 sialic acid usage mutations": {"value": "H5 (H3) [effect]: 226V (214V) [1.101], 284E (271E) [0.4534], 156T (144T) [0.3096]"}, "HA_stability_dms_value": {"value": 0.06825}, "Cell entry mutations": {"value": "H5 (H3) [effect]: 526I (510I) [0.5244], 120L (111L) [0.2686], 284E (271E) [0.2088], 226V (214V) [0.0288], 252N (240N) [-0.0118], 548V (531V) [-0.08635], 538V (521V) [-0.3652], 156T (144T) [-0.4605], 336N (323N) [-0.7511]"}, "Mouse sera escape relative to A/American-Wigeon/South-Carolina/2021 mutations": {"value": "H5 (H3) [effect]: 284E (271E) [0.1025]"}, "SA26_usage_increase_dms_value": {"value": 1.864}, "subtype": {"value": "h5n8"}, "mouse_sera_escape_dms_value": {"value": 0.1025}, "furin_cleavage_motif": {"value": "present"}, "HA stability mutations": {"value": "H5 (H3) [effect]: 252N (240N) [0.1664], 284E (271E) [0.09786], 226V (214V) [0.07241], 548V (531V) [0.009867], 156T (144T) [-0.03736], 336N (323N) [-0.07113], 120L (111L) [-0.1698]"}, "h5_label_clade": {"value": "2.3.4.4b"}, "cell_entry_dms_value": {"value": -0.64435}, "host": {"value": "Avian"}, "cleavage_site_sequence": {"value": "RRKR"}, "ferret_sera_escape_dms_value": {"value": 0.20932}}, "branch_attrs": {"mutations": {}}}, {"name": "NODE_0001649", "node_attrs": {"div": 0.029973225772369886, "num_date": {"value": 2016.191688009806, "confidence": [2016.1296265755038, 2016.2523063967365]}, "Ferret sera escape relative to A/American-Wigeon/South-Carolina/2021 mutations": {"value": "H5 (H3) [effect]: 538V (521V) [0.1348], 156T (144T) [0.07452], 3K (-4K) [0.03149]"}, "Increase in a2,6 sialic acid usage mutations": {"value": "H5 (H3) [effect]: 226V (214V) [1.101], 284E (271E) [0.4534], 156T (144T) [0.3096], 3K (-4K) [0.1169]"}, "HA_stability_dms_value": {"value": 0.07365}, "Cell entry mutations": {"value": "H5 (H3) [effect]: 526I (510I) [0.5244], 120L (111L) [0.2686], 284E (271E) [0.2088], 3K (-4K) [0.0544], 226V (214V) [0.0288], 252N (240N) [-0.0118], 548V (531V) [-0.08635], 538V (521V) [-0.3652], 156T (144T) [-0.4605], 336N (323N) [-0.7511]"}, "Mouse sera escape relative to A/American-Wigeon/South-Carolina/2021 mutations": {"value": "H5 (H3) [effect]: 284E (271E) [0.1025], 3K (-4K) [0.07373]"}, "SA26_usage_increase_dms_value": {"value": 1.9809}, "mouse_sera_escape_dms_value": {"value": 0.17623}, "HA stability mutations": {"value": "H5 (H3) [effect]: 252N (240N) [0.1664], 284E (271E) [0.09786], 226V (214V) [0.07241], 548V (531V) [0.009867], 3K (-4K) [0.005408], 156T (144T) [-0.03736], 336N (323N) [-0.07113], 120L (111L) [-0.1698]"}, "cell_entry_dms_value": {"value": -0.58995}, "ferret_sera_escape_dms_value": {"value": 0.24081}}, "branch_attrs": {"mutations": {"nuc": ["C9A"], "HA": ["N3K"]}, "labels": {"aa": "HA: N3K"}}, "children": [{"name": "A/BrownheadedGull/Qinghai/ZTO1LU/2016", "node_attrs": {"div": 0.030548322822510247, "num_date": {"value": 2016.3319672131147, "confidence": [2016.3319672131147, 2016.3319672131147]}, "author": {"author": "?", "value": "?"}, "Ferret sera escape relative to A/American-Wigeon/South-Carolina/2021 mutations": {"value": "H5 (H3) [effect]: 538V (521V) [0.1348], 156T (144T) [0.07452], 3K (-4K) [0.03149]"}, "region": {"value": "China"}, "Increase in a2,6 sialic acid usage mutations": {"value": "H5 (H3) [effect]: 226V (214V) [1.101], 284E (271E) [0.4534], 156T (144T) [0.3096], 3K (-4K) [0.1169]"}, "HA_stability_dms_value": {"value": 0.07365}, "Cell entry mutations": {"value": "H5 (H3) [effect]: 526I (510I) [0.5244], 120L (111L) [0.2686], 284E (271E) [0.2088], 3K (-4K) [0.0544], 226V (214V) [0.0288], 252N (240N) [-0.0118], 548V (531V) [-0.08635], 538V (521V) [-0.3652], 156T (144T) [-0.4605], 336N (323N) [-0.7511], 17A (11A) [-1.07]"}, "Mouse sera escape relative to A/American-Wigeon/South-Carolina/2021 mutations": {"value": "H5 (H3) [effect]: 284E (271E) [0.1025], 3K (-4K) [0.07373], 17A (11A) [0.01271]"}, "SA26_usage_increase_dms_value": {"value": 1.9809}, "subtype": {"value": "h5n8"}, "mouse_sera_escape_dms_value": {"value": 0.18894}, "furin_cleavage_motif": {"value": "present"}, "HA stability mutations": {"value": "H5 (H3) [effect]: 252N (240N) [0.1664], 284E (271E) [0.09786], 226V (214V) [0.07241], 548V (531V) [0.009867], 3K (-4K) [0.005408], 156T (144T) [-0.03736], 336N (323N) [-0.07113], 120L (111L) [-0.1698]"}, "h5_label_clade": {"value": "2.3.4.4b"}, "cell_entry_dms_value": {"value": -1.65995}, "host": {"value": "Avian"}, "cleavage_site_sequence": {"value": "RRKR"}, "ferret_sera_escape_dms_value": {"value": 0.24081}}, "branch_attrs": {"mutations": {"nuc": ["A50C"], "HA": ["D17A"]}, "labels": {"aa": "HA: D17A"}}}, {"name": "A/BarheadedGoose/Qinghai/A20/2016", "node_attrs": {"div": 0.03692207768528966, "num_date": {"value": 2016.3674863387978, "confidence": [2016.3674863387978, 2016.3674863387978]}, "author": {"author": "?", "value": "?"}, "Ferret sera escape relative to A/American-Wigeon/South-Carolina/2021 mutations": {"value": "H5 (H3) [effect]: 538V (521V) [0.1348], 156T (144T) [0.07452], 3K (-4K) [0.03149]"}, "region": {"value": "China"}, "Increase in a2,6 sialic acid usage mutations": {"value": "H5 (H3) [effect]: 226V (214V) [1.101], 284E (271E) [0.4534], 156T (144T) [0.3096], 3K (-4K) [0.1169]"}, "HA_stability_dms_value": {"value": 0.07365}, "Cell entry mutations": {"value": "H5 (H3) [effect]: 526I (510I) [0.5244], 120L (111L) [0.2686], 284E (271E) [0.2088], 3K (-4K) [0.0544], 226V (214V) [0.0288], 252N (240N) [-0.0118], 548V (531V) [-0.08635], 538V (521V) [-0.3652], 156T (144T) [-0.4605], 336N (323N) [-0.7511], 28L (22L) [-2.74], 330S (317S) [-3.004], 33G (27G) [-5.575], 327W (314W) [-5.97]"}, "Mouse sera escape relative to A/American-Wigeon/South-Carolina/2021 mutations": {"value": "H5 (H3) [effect]: 284E (271E) [0.1025], 3K (-4K) [0.07373]"}, "SA26_usage_increase_dms_value": {"value": 1.9809}, "subtype": {"value": "h5n8"}, "mouse_sera_escape_dms_value": {"value": 0.17623}, "furin_cleavage_motif": {"value": "present"}, "HA stability mutations": {"value": "H5 (H3) [effect]: 252N (240N) [0.1664], 284E (271E) [0.09786], 226V (214V) [0.07241], 548V (531V) [0.009867], 3K (-4K) [0.005408], 156T (144T) [-0.03736], 336N (323N) [-0.07113], 120L (111L) [-0.1698]"}, "h5_label_clade": {"value": "2.3.4.4b"}, "cell_entry_dms_value": {"value": -17.87895}, "host": {"value": "Avian"}, "cleavage_site_sequence": {"value": "RRKR"}, "ferret_sera_escape_dms_value": {"value": 0.24081}}, "branch_attrs": {"mutations": {"nuc": ["C83T", "A98G", "A100C", "A129C", "A153G", "A492G", "T980G", "G988T", "T993G", "A1109C", "G1239A", "T1657A"], "HA": ["S28L", "D33G", "T34P", "L327W", "A330S", "H370P", "L553I"]}, "labels": {"aa": "HA: S28L, D33G, T34P, L327W, A330S, H370P, L553I"}}}, {"name": "A/BarheadedGoose/Qinghai/HDT001/2016", "node_attrs": {"div": 0.031123779834948035, "num_date": {"value": 2016.3046448087432, "confidence": [2016.3046448087432, 2016.3046448087432]}, "author": {"author": "?", "value": "?"}, "Ferret sera escape relative to A/American-Wigeon/South-Carolina/2021 mutations": {"value": "H5 (H3) [effect]: 538V (521V) [0.1348], 156T (144T) [0.07452], 3K (-4K) [0.03149]"}, "region": {"value": "China"}, "Increase in a2,6 sialic acid usage mutations": {"value": "H5 (H3) [effect]: 226V (214V) [1.101], 284E (271E) [0.4534], 156T (144T) [0.3096], 3K (-4K) [0.1169]"}, "HA_stability_dms_value": {"value": 0.07365}, "Cell entry mutations": {"value": "H5 (H3) [effect]: 526I (510I) [0.5244], 496N (480N) [0.481], 120L (111L) [0.2686], 284E (271E) [0.2088], 3K (-4K) [0.0544], 226V (214V) [0.0288], 252N (240N) [-0.0118], 548V (531V) [-0.08635], 538V (521V) [-0.3652], 156T (144T) [-0.4605], 336N (323N) [-0.7511]"}, "Mouse sera escape relative to A/American-Wigeon/South-Carolina/2021 mutations": {"value": "H5 (H3) [effect]: 284E (271E) [0.1025], 3K (-4K) [0.07373]"}, "SA26_usage_increase_dms_value": {"value": 1.9809}, "subtype": {"value": "h5n8"}, "mouse_sera_escape_dms_value": {"value": 0.17623}, "furin_cleavage_motif": {"value": "present"}, "HA stability mutations": {"value": "H5 (H3) [effect]: 252N (240N) [0.1664], 284E (271E) [0.09786], 226V (214V) [0.07241], 548V (531V) [0.009867], 3K (-4K) [0.005408], 156T (144T) [-0.03736], 336N (323N) [-0.07113], 120L (111L) [-0.1698]"}, "h5_label_clade": {"value": "2.3.4.4b"}, "cell_entry_dms_value": {"value": -0.10895}, "host": {"value": "Avian"}, "cleavage_site_sequence": {"value": "RRKR"}, "ferret_sera_escape_dms_value": {"value": 0.24081}}, "branch_attrs": {"mutations": {"nuc": ["T132C", "G1487A"], "HA": ["S496N"]}, "labels": {"aa": "HA: S496N"}}}]}, {"name": "NODE_0001651", "node_attrs": {"div": 0.02997290351459714, "num_date": {"value": 2016.256750404717, "confidence": [2016.1760673743518, 2016.3266598409032]}, "Ferret sera escape relative to A/American-Wigeon/South-Carolina/2021 mutations": {"value": "H5 (H3) [effect]: 538V (521V) [0.1348], 156T (144T) [0.07452]"}, "Increase in a2,6 sialic acid usage mutations": {"value": "H5 (H3) [effect]: 226V (214V) [1.101], 284E (271E) [0.4534], 156T (144T) [0.3096]"}, "HA_stability_dms_value": {"value": 0.06825}, "Cell entry mutations": {"value": "H5 (H3) [effect]: 526I (510I) [0.5244], 120L (111L) [0.2686], 284E (271E) [0.2088], 226V (214V) [0.0288], 252N (240N) [-0.0118], 548V (531V) [-0.08635], 538V (521V) [-0.3652], 156T (144T) [-0.4605], 336N (323N) [-0.7511]"}, "Mouse sera escape relative to A/American-Wigeon/South-Carolina/2021 mutations": {"value": "H5 (H3) [effect]: 284E (271E) [0.1025]"}, "SA26_usage_increase_dms_value": {"value": 1.864}, "mouse_sera_escape_dms_value": {"value": 0.1025}, "HA stability mutations": {"value": "H5 (H3) [effect]: 252N (240N) [0.1664], 284E (271E) [0.09786], 226V (214V) [0.07241], 548V (531V) [0.009867], 156T (144T) [-0.03736], 336N (323N) [-0.07113], 120L (111L) [-0.1698]"}, "cell_entry_dms_value": {"value": -0.64435}, "ferret_sera_escape_dms_value": {"value": 0.20932}}, "branch_attrs": {"mutations": {"nuc": ["T132C"]}}, "children": [{"name": "A/Beangoose/Hubei/CHi320/2017H5N8", "node_attrs": {"div": 0.031124364385432764, "num_date": {"value": 2017.176712328767, "confidence": [2017.176712328767, 2017.176712328767]}, "author": {"author": "?", "value": "?"}, "Ferret sera escape relative to A/American-Wigeon/South-Carolina/2021 mutations": {"value": "H5 (H3) [effect]: 538V (521V) [0.1348], 156T (144T) [0.07452]"}, "region": {"value": "China"}, "Increase in a2,6 sialic acid usage mutations": {"value": "H5 (H3) [effect]: 226V (214V) [1.101], 284E (271E) [0.4534], 156T (144T) [0.3096]"}, "HA_stability_dms_value": {"value": -0.11895}, "Cell entry mutations": {"value": "H5 (H3) [effect]: 526I (510I) [0.5244], 120L (111L) [0.2686], 284E (271E) [0.2088], 226V (214V) [0.0288], 252N (240N) [-0.0118], 548V (531V) [-0.08635], 538V (521V) [-0.3652], 156T (144T) [-0.4605], 336N (323N) [-0.7511], 8H (2H) [-1.344], 9E (3E) [-2.452]"}, "Mouse sera escape relative to A/American-Wigeon/South-Carolina/2021 mutations": {"value": "H5 (H3) [effect]: 284E (271E) [0.1025]"}, "SA26_usage_increase_dms_value": {"value": 1.864}, "subtype": {"value": "h5n8"}, "mouse_sera_escape_dms_value": {"value": 0.1025}, "furin_cleavage_motif": {"value": "present"}, "HA stability mutations": {"value": "H5 (H3) [effect]: 252N (240N) [0.1664], 284E (271E) [0.09786], 226V (214V) [0.07241], 548V (531V) [0.009867], 156T (144T) [-0.03736], 336N (323N) [-0.07113], 120L (111L) [-0.1698], 8H (2H) [-0.1872]"}, "h5_label_clade": {"value": "2.3.4.4b"}, "cell_entry_dms_value": {"value": -4.44035}, "host": {"value": "Avian"}, "cleavage_site_sequence": {"value": "RRKR"}, "ferret_sera_escape_dms_value": {"value": 0.20932}}, "branch_attrs": {"mutations": {"nuc": ["T23A", "C26A"], "HA": ["L8H", "A9E"]}, "labels": {"aa": "HA: L8H, A9E"}}}, {"name": "NODE_0001652", "node_attrs": {"div": 0.03054767982820059, "num_date": {"value": 2016.3057265883513, "confidence": [2016.2397650760688, 2016.38122848493]}, "Ferret sera escape relative to A/American-Wigeon/South-Carolina/2021 mutations": {"value": "H5 (H3) [effect]: 538V (521V) [0.1348], 156T (144T) [0.07452], 15Q (9Q) [0.003703]"}, "Increase in a2,6 sialic acid usage mutations": {"value": "H5 (H3) [effect]: 226V (214V) [1.101], 284E (271E) [0.4534], 156T (144T) [0.3096]"}, "HA_stability_dms_value": {"value": -0.09635}, "Cell entry mutations": {"value": "H5 (H3) [effect]: 526I (510I) [0.5244], 120L (111L) [0.2686], 284E (271E) [0.2088], 226V (214V) [0.0288], 252N (240N) [-0.0118], 548V (531V) [-0.08635], 15Q (9Q) [-0.3614], 538V (521V) [-0.3652], 156T (144T) [-0.4605], 336N (323N) [-0.7511]"}, "Mouse sera escape relative to A/American-Wigeon/South-Carolina/2021 mutations": {"value": "H5 (H3) [effect]: 284E (271E) [0.1025], 15Q (9Q) [0.0009725]"}, "SA26_usage_increase_dms_value": {"value": 1.864}, "mouse_sera_escape_dms_value": {"value": 0.10347}, "HA stability mutations": {"value": "H5 (H3) [effect]: 252N (240N) [0.1664], 284E (271E) [0.09786], 226V (214V) [0.07241], 548V (531V) [0.009867], 156T (144T) [-0.03736], 336N (323N) [-0.07113], 15Q (9Q) [-0.1646], 120L (111L) [-0.1698]"}, "cell_entry_dms_value": {"value": -1.00575}, "ferret_sera_escape_dms_value": {"value": 0.21302}}, "branch_attrs": {"mutations": {"nuc": ["A43C"], "HA": ["K15Q"]}, "labels": {"aa": "HA: K15Q"}}, "children": [{"name": "A/Beangoose/Hubei/CHi122/2017H5N8", "node_attrs": {"div": 0.036350962351328536, "num_date": {"value": 2017.1493150684933, "confidence": [2017.1493150684933, 2017.1493150684933]}, "author": {"author": "?", "value": "?"}, "Ferret sera escape relative to A/American-Wigeon/South-Carolina/2021 mutations": {"value": "H5 (H3) [effect]: 538V (521V) [0.1348], 156T (144T) [0.07452], 15Q (9Q) [0.003703]"}, "region": {"value": "China"}, "Increase in a2,6 sialic acid usage mutations": {"value": "H5 (H3) [effect]: 226V (214V) [1.101], 284E (271E) [0.4534], 156T (144T) [0.3096]"}, "HA_stability_dms_value": {"value": -0.09635}, "Cell entry mutations": {"value": "H5 (H3) [effect]: 526I (510I) [0.5244], 120L (111L) [0.2686], 284E (271E) [0.2088], 226V (214V) [0.0288], 252N (240N) [-0.0118], 548V (531V) [-0.08635], 15Q (9Q) [-0.3614], 538V (521V) [-0.3652], 156T (144T) [-0.4605], 336N (323N) [-0.7511], 47A (41A) [-0.9015], 50G (44G) [-1.333], 53P (47P) [-1.914], 566G (549G) [-3.603], 44P (38P) [-5.651]"}, "Mouse sera escape relative to A/American-Wigeon/South-Carolina/2021 mutations": {"value": "H5 (H3) [effect]: 284E (271E) [0.1025], 15Q (9Q) [0.0009725]"}, "SA26_usage_increase_dms_value": {"value": 1.864}, "subtype": {"value": "h5n8"}, "mouse_sera_escape_dms_value": {"value": 0.10347}, "furin_cleavage_motif": {"value": "present"}, "HA stability mutations": {"value": "H5 (H3) [effect]: 252N (240N) [0.1664], 284E (271E) [0.09786], 226V (214V) [0.07241], 548V (531V) [0.009867], 156T (144T) [-0.03736], 336N (323N) [-0.07113], 15Q (9Q) [-0.1646], 120L (111L) [-0.1698]"}, "h5_label_clade": {"value": "2.3.4.4b"}, "cell_entry_dms_value": {"value": -14.40825}, "host": {"value": "Avian"}, "cleavage_site_sequence": {"value": "RRKR"}, "ferret_sera_escape_dms_value": {"value": 0.21302}}, "branch_attrs": {"mutations": {"nuc": ["A131C", "A140C", "A144T", "G147A", "A149G", "A156C", "A158C", "C178T", "C941G", "T1696G"], "HA": ["H44P", "D47A", "E50G", "H53P", "T314S", "C566G"]}, "labels": {"aa": "HA: H44P, D47A, E50G, H53P, T314S, C566G"}}}, {"name": "NODE_0001653", "node_attrs": {"div": 0.03400336544755247, "num_date": {"value": 2016.5314207650274, "confidence": [2016.4905434879274, 2016.5314207650274]}, "Ferret sera escape relative to A/American-Wigeon/South-Carolina/2021 mutations": {"value": "H5 (H3) [effect]: 538V (521V) [0.1348], 156T (144T) [0.07452], 178M (166M) [0.009653], 15Q (9Q) [0.003703]"}, "Increase in a2,6 sialic acid usage mutations": {"value": "H5 (H3) [effect]: 226V (214V) [1.101], 284E (271E) [0.4534], 156T (144T) [0.3096]"}, "HA_stability_dms_value": {"value": -0.09635}, "Cell entry mutations": {"value": "H5 (H3) [effect]: 526I (510I) [0.5244], 120L (111L) [0.2686], 284E (271E) [0.2088], 178M (166M) [0.1143], 226V (214V) [0.0288], 252N (240N) [-0.0118], 548V (531V) [-0.08635], 15Q (9Q) [-0.3614], 538V (521V) [-0.3652], 156T (144T) [-0.4605], 336N (323N) [-0.7511]"}, "Mouse sera escape relative to A/American-Wigeon/South-Carolina/2021 mutations": {"value": "H5 (H3) [effect]: 284E (271E) [0.1025], 178M (166M) [0.02388], 15Q (9Q) [0.0009725]"}, "SA26_usage_increase_dms_value": {"value": 1.864}, "mouse_sera_escape_dms_value": {"value": 0.12735}, "HA stability mutations": {"value": "H5 (H3) [effect]: 252N (240N) [0.1664], 284E (271E) [0.09786], 226V (214V) [0.07241], 548V (531V) [0.009867], 156T (144T) [-0.03736], 336N (323N) [-0.07113], 15Q (9Q) [-0.1646], 120L (111L) [-0.1698]"}, "cell_entry_dms_value": {"value": -0.89145}, "ferret_sera_escape_dms_value": {"value": 0.22268}}, "branch_attrs": {"mutations": {"nuc": ["C132T", "C510T", "A534G", "G1227A", "C1330T", "A1569G"], "HA": ["I178M"]}, "labels": {"aa": "HA: I178M"}}, "children": [{"name": "A/GreatCormorant/Qinghai/Y01/2016", "node_attrs": {"div": 0.03400336544755247, "num_date": {"value": 2016.5314207650274, "confidence": [2016.5314207650274, 2016.5314207650274]}, "author": {"author": "?", "value": "?"}, "Ferret sera escape relative to A/American-Wigeon/South-Carolina/2021 mutations": {"value": "H5 (H3) [effect]: 538V (521V) [0.1348], 156T (144T) [0.07452], 178M (166M) [0.009653], 15Q (9Q) [0.003703]"}, "region": {"value": "China"}, "Increase in a2,6 sialic acid usage mutations": {"value": "H5 (H3) [effect]: 226V (214V) [1.101], 284E (271E) [0.4534], 156T (144T) [0.3096]"}, "HA_stability_dms_value": {"value": -0.09635}, "Cell entry mutations": {"value": "H5 (H3) [effect]: 526I (510I) [0.5244], 120L (111L) [0.2686], 284E (271E) [0.2088], 178M (166M) [0.1143], 226V (214V) [0.0288], 252N (240N) [-0.0118], 548V (531V) [-0.08635], 15Q (9Q) [-0.3614], 538V (521V) [-0.3652], 156T (144T) [-0.4605], 336N (323N) [-0.7511]"}, "Mouse sera escape relative to A/American-Wigeon/South-Carolina/2021 mutations": {"value": "H5 (H3) [effect]: 284E (271E) [0.1025], 178M (166M) [0.02388], 15Q (9Q) [0.0009725]"}, "SA26_usage_increase_dms_value": {"value": 1.864}, "subtype": {"value": "h5n8"}, "mouse_sera_escape_dms_value": {"value": 0.12735}, "furin_cleavage_motif": {"value": "present"}, "HA stability mutations": {"value": "H5 (H3) [effect]: 252N (240N) [0.1664], 284E (271E) [0.09786], 226V (214V) [0.07241], 548V (531V) [0.009867], 156T (144T) [-0.03736], 336N (323N) [-0.07113], 15Q (9Q) [-0.1646], 120L (111L) [-0.1698]"}, "h5_label_clade": {"value": "2.3.4.4b"}, "cell_entry_dms_value": {"value": -0.89145}, "host": {"value": "Avian"}, "cleavage_site_sequence": {"value": "RRKR"}, "ferret_sera_escape_dms_value": {"value": 0.22268}}, "branch_attrs": {"mutations": {}}}, {"name": "A/GreatCormorant/Qinghai/a51/2016", "node_attrs": {"div": 0.03400336544755247, "num_date": {"value": 2016.5314207650274, "confidence": [2016.5314207650274, 2016.5314207650274]}, "author": {"author": "?", "value": "?"}, "Ferret sera escape relative to A/American-Wigeon/South-Carolina/2021 mutations": {"value": "H5 (H3) [effect]: 538V (521V) [0.1348], 156T (144T) [0.07452], 178M (166M) [0.009653], 15Q (9Q) [0.003703]"}, "region": {"value": "China"}, "Increase in a2,6 sialic acid usage mutations": {"value": "H5 (H3) [effect]: 226V (214V) [1.101], 284E (271E) [0.4534], 156T (144T) [0.3096]"}, "HA_stability_dms_value": {"value": -0.09635}, "Cell entry mutations": {"value": "H5 (H3) [effect]: 526I (510I) [0.5244], 120L (111L) [0.2686], 284E (271E) [0.2088], 178M (166M) [0.1143], 226V (214V) [0.0288], 252N (240N) [-0.0118], 548V (531V) [-0.08635], 15Q (9Q) [-0.3614], 538V (521V) [-0.3652], 156T (144T) [-0.4605], 336N (323N) [-0.7511]"}, "Mouse sera escape relative to A/American-Wigeon/South-Carolina/2021 mutations": {"value": "H5 (H3) [effect]: 284E (271E) [0.1025], 178M (166M) [0.02388], 15Q (9Q) [0.0009725]"}, "SA26_usage_increase_dms_value": {"value": 1.864}, "subtype": {"value": "h5n8"}, "mouse_sera_escape_dms_value": {"value": 0.12735}, "furin_cleavage_motif": {"value": "present"}, "HA stability mutations": {"value": "H5 (H3) [effect]: 252N (240N) [0.1664], 284E (271E) [0.09786], 226V (214V) [0.07241], 548V (531V) [0.009867], 156T (144T) [-0.03736], 336N (323N) [-0.07113], 15Q (9Q) [-0.1646], 120L (111L) [-0.1698]"}, "h5_label_clade": {"value": "2.3.4.4b"}, "cell_entry_dms_value": {"value": -0.89145}, "host": {"value": "Avian"}, "cleavage_site_sequence": {"value": "RRKR"}, "ferret_sera_escape_dms_value": {"value": 0.22268}}, "branch_attrs": {"mutations": {}}}]}, {"name": "NODE_0000042", "node_attrs": {"div": 0.03054767982820059, "num_date": {"value": 2017.1493150684933, "confidence": [2016.9442350280988, 2017.1493150684933]}, "Ferret sera escape relative to A/American-Wigeon/South-Carolina/2021 mutations": {"value": "H5 (H3) [effect]: 538V (521V) [0.1348], 156T (144T) [0.07452], 15Q (9Q) [0.003703]"}, "Increase in a2,6 sialic acid usage mutations": {"value": "H5 (H3) [effect]: 226V (214V) [1.101], 284E (271E) [0.4534], 156T (144T) [0.3096]"}, "HA_stability_dms_value": {"value": -0.09635}, "Cell entry mutations": {"value": "H5 (H3) [effect]: 526I (510I) [0.5244], 120L (111L) [0.2686], 284E (271E) [0.2088], 226V (214V) [0.0288], 252N (240N) [-0.0118], 548V (531V) [-0.08635], 15Q (9Q) [-0.3614], 538V (521V) [-0.3652], 156T (144T) [-0.4605], 336N (323N) [-0.7511]"}, "Mouse sera escape relative to A/American-Wigeon/South-Carolina/2021 mutations": {"value": "H5 (H3) [effect]: 284E (271E) [0.1025], 15Q (9Q) [0.0009725]"}, "SA26_usage_increase_dms_value": {"value": 1.864}, "mouse_sera_escape_dms_value": {"value": 0.10347}, "HA stability mutations": {"value": "H5 (H3) [effect]: 252N (240N) [0.1664], 284E (271E) [0.09786], 226V (214V) [0.07241], 548V (531V) [0.009867], 156T (144T) [-0.03736], 336N (323N) [-0.07113], 15Q (9Q) [-0.1646], 120L (111L) [-0.1698]"}, "cell_entry_dms_value": {"value": -1.00575}, "ferret_sera_escape_dms_value": {"value": 0.21302}}, "branch_attrs": {"mutations": {}}, "children": [{"name": "A/Beangoose/Hubei/CHi119/2017", "node_attrs": {"div": 0.03054767982820059, "num_date": {"value": 2017.1493150684933, "confidence": [2017.1493150684933, 2017.1493150684933]}, "author": {"author": "?", "value": "?"}, "Ferret sera escape relative to A/American-Wigeon/South-Carolina/2021 mutations": {"value": "H5 (H3) [effect]: 538V (521V) [0.1348], 156T (144T) [0.07452], 15Q (9Q) [0.003703]"}, "region": {"value": "China"}, "Increase in a2,6 sialic acid usage mutations": {"value": "H5 (H3) [effect]: 226V (214V) [1.101], 284E (271E) [0.4534], 156T (144T) [0.3096]"}, "HA_stability_dms_value": {"value": -0.09635}, "Cell entry mutations": {"value": "H5 (H3) [effect]: 526I (510I) [0.5244], 120L (111L) [0.2686], 284E (271E) [0.2088], 226V (214V) [0.0288], 252N (240N) [-0.0118], 548V (531V) [-0.08635], 15Q (9Q) [-0.3614], 538V (521V) [-0.3652], 156T (144T) [-0.4605], 336N (323N) [-0.7511]"}, "Mouse sera escape relative to A/American-Wigeon/South-Carolina/2021 mutations": {"value": "H5 (H3) [effect]: 284E (271E) [0.1025], 15Q (9Q) [0.0009725]"}, "SA26_usage_increase_dms_value": {"value": 1.864}, "subtype": {"value": "h5n8"}, "mouse_sera_escape_dms_value": {"value": 0.10347}, "furin_cleavage_motif": {"value": "present"}, "HA stability mutations": {"value": "H5 (H3) [effect]: 252N (240N) [0.1664], 284E (271E) [0.09786], 226V (214V) [0.07241], 548V (531V) [0.009867], 156T (144T) [-0.03736], 336N (323N) [-0.07113], 15Q (9Q) [-0.1646], 120L (111L) [-0.1698]"}, "h5_label_clade": {"value": "2.3.4.4b"}, "cell_entry_dms_value": {"value": -1.00575}, "host": {"value": "Avian"}, "cleavage_site_sequence": {"value": "RRKR"}, "ferret_sera_escape_dms_value": {"value": 0.21302}}, "branch_attrs": {"mutations": {}}}, {"name": "A/HerringGull/Hubei/CHi149/2017H5N8", "node_attrs": {"div": 0.03054767982820059, "num_date": {"value": 2017.1493150684933, "confidence": [2017.1493150684933, 2017.1493150684933]}, "author": {"author": "?", "value": "?"}, "Ferret sera escape relative to A/American-Wigeon/South-Carolina/2021 mutations": {"value": "H5 (H3) [effect]: 538V (521V) [0.1348], 156T (144T) [0.07452], 15Q (9Q) [0.003703]"}, "region": {"value": "China"}, "Increase in a2,6 sialic acid usage mutations": {"value": "H5 (H3) [effect]: 226V (214V) [1.101], 284E (271E) [0.4534], 156T (144T) [0.3096]"}, "HA_stability_dms_value": {"value": -0.09635}, "Cell entry mutations": {"value": "H5 (H3) [effect]: 526I (510I) [0.5244], 120L (111L) [0.2686], 284E (271E) [0.2088], 226V (214V) [0.0288], 252N (240N) [-0.0118], 548V (531V) [-0.08635], 15Q (9Q) [-0.3614], 538V (521V) [-0.3652], 156T (144T) [-0.4605], 336N (323N) [-0.7511]"}, "Mouse sera escape relative to A/American-Wigeon/South-Carolina/2021 mutations": {"value": "H5 (H3) [effect]: 284E (271E) [0.1025], 15Q (9Q) [0.0009725]"}, "SA26_usage_increase_dms_value": {"value": 1.864}, "subtype": {"value": "h5n8"}, "mouse_sera_escape_dms_value": {"value": 0.10347}, "furin_cleavage_motif": {"value": "present"}, "HA stability mutations": {"value": "H5 (H3) [effect]: 252N (240N) [0.1664], 284E (271E) [0.09786], 226V (214V) [0.07241], 548V (531V) [0.009867], 156T (144T) [-0.03736], 336N (323N) [-0.07113], 15Q (9Q) [-0.1646], 120L (111L) [-0.1698]"}, "h5_label_clade": {"value": "2.3.4.4b"}, "cell_entry_dms_value": {"value": -1.00575}, "host": {"value": "Avian"}, "cleavage_site_sequence": {"value": "RRKR"}, "ferret_sera_escape_dms_value": {"value": 0.21302}}, "branch_attrs": {"mutations": {}}}]}]}]}]}]}, {"name": "NODE_0001657", "node_attrs": {"div": 0.030563364051812526, "num_date": {"value": 2016.53201413981, "confidence": [2016.3027903717316, 2016.5971316394503]}, "Ferret sera escape relative to A/American-Wigeon/South-Carolina/2021 mutations": {"value": "H5 (H3) [effect]: 538V (521V) [0.1348], 492K (476K) [0.1296], 156T (144T) [0.07452]"}, "Increase in a2,6 sialic acid usage mutations": {"value": "H5 (H3) [effect]: 226V (214V) [1.101], 284E (271E) [0.4534], 156T (144T) [0.3096], 492K (476K) [0.2125]"}, "HA_stability_dms_value": {"value": 0.17726}, "Cell entry mutations": {"value": "H5 (H3) [effect]: 526I (510I) [0.5244], 120L (111L) [0.2686], 492K (476K) [0.2628], 284E (271E) [0.2088], 226V (214V) [0.0288], 252N (240N) [-0.0118], 548V (531V) [-0.08635], 538V (521V) [-0.3652], 156T (144T) [-0.4605]"}, "Mouse sera escape relative to A/American-Wigeon/South-Carolina/2021 mutations": {"value": "H5 (H3) [effect]: 284E (271E) [0.1025], 492K (476K) [0.06231]"}, "SA26_usage_increase_dms_value": {"value": 2.0765}, "mouse_sera_escape_dms_value": {"value": 0.16481}, "HA stability mutations": {"value": "H5 (H3) [effect]: 252N (240N) [0.1664], 284E (271E) [0.09786], 226V (214V) [0.07241], 492K (476K) [0.03788], 548V (531V) [0.009867], 156T (144T) [-0.03736], 120L (111L) [-0.1698]"}, "cell_entry_dms_value": {"value": 0.36955}, "ferret_sera_escape_dms_value": {"value": 0.33892}}, "branch_attrs": {"mutations": {"nuc": ["G554T", "C636T", "T1059A", "C1155T", "T1317C", "C1461T", "G1474A", "A1548G"], "HA": ["R185L", "E492K"]}, "labels": {"aa": "HA: R185L, E492K"}}, "children": [{"name": "A/environment/Kamchatka/18/2016", "node_attrs": {"div": 0.03402669082552063, "num_date": {"value": 2016.75, "confidence": [2016.75, 2016.75]}, "author": {"author": "Ivan,Susloparov; Natalya,Goncharova; Natalya,Kolosova; Vasiliy,Marchenko; Alexander,Ryzhikov", "value": "Ivan,Susloparov; Natalya,Goncharova; Natalya,Kolosova; Vasiliy,Marchenko; Alexander,Ryzhikov"}, "Ferret sera escape relative to A/American-Wigeon/South-Carolina/2021 mutations": {"value": "H5 (H3) [effect]: 538V (521V) [0.1348], 492K (476K) [0.1296], 156T (144T) [0.07452]"}, "region": {"value": "West Asia"}, "Increase in a2,6 sialic acid usage mutations": {"value": "H5 (H3) [effect]: 226V (214V) [1.101], 149S (137S) [0.5897], 284E (271E) [0.4534], 156T (144T) [0.3096], 492K (476K) [0.2125]"}, "HA_stability_dms_value": {"value": 0.12999}, "Cell entry mutations": {"value": "H5 (H3) [effect]: 526I (510I) [0.5244], 120L (111L) [0.2686], 492K (476K) [0.2628], 149S (137S) [0.2505], 284E (271E) [0.2088], 100D (92D) [0.1383], 226V (214V) [0.0288], 252N (240N) [-0.0118], 548V (531V) [-0.08635], 538V (521V) [-0.3652], 156T (144T) [-0.4605]"}, "Mouse sera escape relative to A/American-Wigeon/South-Carolina/2021 mutations": {"value": "H5 (H3) [effect]: 284E (271E) [0.1025], 492K (476K) [0.06231]"}, "SA26_usage_increase_dms_value": {"value": 2.6662}, "subtype": {"value": "h5n5"}, "mouse_sera_escape_dms_value": {"value": 0.16481}, "furin_cleavage_motif": {"value": "present"}, "HA stability mutations": {"value": "H5 (H3) [effect]: 252N (240N) [0.1664], 284E (271E) [0.09786], 226V (214V) [0.07241], 492K (476K) [0.03788], 548V (531V) [0.009867], 156T (144T) [-0.03736], 149S (137S) [-0.04727], 120L (111L) [-0.1698]"}, "h5_label_clade": {"value": "2.3.4.4b"}, "cell_entry_dms_value": {"value": 0.75835}, "host": {"value": "Avian"}, "cleavage_site_sequence": {"value": "RRKR"}, "ferret_sera_escape_dms_value": {"value": 0.33892}}, "branch_attrs": {"mutations": {"nuc": ["T63A", "G114A", "A298G", "G445T", "T450A", "T498C"], "HA": ["N100D", "A149S"]}, "labels": {"aa": "HA: N100D, A149S"}}}, {"name": "NODE_0001658", "node_attrs": {"div": 0.03228921976434167, "num_date": {"value": 2016.8309705907393, "confidence": [2016.7425755944846, 2016.9203929886594]}, "Ferret sera escape relative to A/American-Wigeon/South-Carolina/2021 mutations": {"value": "H5 (H3) [effect]: 538V (521V) [0.1348], 492K (476K) [0.1296], 156T (144T) [0.07452]"}, "Increase in a2,6 sialic acid usage mutations": {"value": "H5 (H3) [effect]: 226V (214V) [1.101], 284E (271E) [0.4534], 156T (144T) [0.3096], 492K (476K) [0.2125]"}, "HA_stability_dms_value": {"value": 0.17726}, "Cell entry mutations": {"value": "H5 (H3) [effect]: 526I (510I) [0.5244], 120L (111L) [0.2686], 492K (476K) [0.2628], 284E (271E) [0.2088], 226V (214V) [0.0288], 252N (240N) [-0.0118], 548V (531V) [-0.08635], 538V (521V) [-0.3652], 156T (144T) [-0.4605]"}, "Mouse sera escape relative to A/American-Wigeon/South-Carolina/2021 mutations": {"value": "H5 (H3) [effect]: 284E (271E) [0.1025], 492K (476K) [0.06231]"}, "SA26_usage_increase_dms_value": {"value": 2.0765}, "mouse_sera_escape_dms_value": {"value": 0.16481}, "HA stability mutations": {"value": "H5 (H3) [effect]: 252N (240N) [0.1664], 284E (271E) [0.09786], 226V (214V) [0.07241], 492K (476K) [0.03788], 548V (531V) [0.009867], 156T (144T) [-0.03736], 120L (111L) [-0.1698]"}, "cell_entry_dms_value": {"value": 0.36955}, "ferret_sera_escape_dms_value": {"value": 0.33892}}, "branch_attrs": {"mutations": {"nuc": ["T565C", "G606A", "G966A"]}}, "children": [{"name": "A/muteswan/Croatia/42/2017", "node_attrs": {"div": 0.03228921976434167, "num_date": {"value": 2017.0534246575342, "confidence": [2017.0534246575342, 2017.0534246575342]}, "author": {"author": "Savi\u0107, Vladimir", "value": "Savi\u0107, Vladimir"}, "Ferret sera escape relative to A/American-Wigeon/South-Carolina/2021 mutations": {"value": "H5 (H3) [effect]: 538V (521V) [0.1348], 492K (476K) [0.1296], 156T (144T) [0.07452]"}, "region": {"value": "Europe"}, "Increase in a2,6 sialic acid usage mutations": {"value": "H5 (H3) [effect]: 226V (214V) [1.101], 284E (271E) [0.4534], 156T (144T) [0.3096], 492K (476K) [0.2125]"}, "HA_stability_dms_value": {"value": 0.17726}, "Cell entry mutations": {"value": "H5 (H3) [effect]: 526I (510I) [0.5244], 120L (111L) [0.2686], 492K (476K) [0.2628], 284E (271E) [0.2088], 226V (214V) [0.0288], 252N (240N) [-0.0118], 548V (531V) [-0.08635], 538V (521V) [-0.3652], 156T (144T) [-0.4605]"}, "Mouse sera escape relative to A/American-Wigeon/South-Carolina/2021 mutations": {"value": "H5 (H3) [effect]: 284E (271E) [0.1025], 492K (476K) [0.06231]"}, "SA26_usage_increase_dms_value": {"value": 2.0765}, "subtype": {"value": "h5n5"}, "mouse_sera_escape_dms_value": {"value": 0.16481}, "furin_cleavage_motif": {"value": "present"}, "HA stability mutations": {"value": "H5 (H3) [effect]: 252N (240N) [0.1664], 284E (271E) [0.09786], 226V (214V) [0.07241], 492K (476K) [0.03788], 548V (531V) [0.009867], 156T (144T) [-0.03736], 120L (111L) [-0.1698]"}, "h5_label_clade": {"value": "2.3.4.4b"}, "cell_entry_dms_value": {"value": 0.36955}, "host": {"value": "Avian"}, "cleavage_site_sequence": {"value": "RRKR"}, "ferret_sera_escape_dms_value": {"value": 0.33892}}, "branch_attrs": {"mutations": {}}}, {"name": "NODE_0001659", "node_attrs": {"div": 0.03286399660400244, "num_date": {"value": 2016.8847036881282, "confidence": [2016.8381092177788, 2016.9494535519125]}, "Ferret sera escape relative to A/American-Wigeon/South-Carolina/2021 mutations": {"value": "H5 (H3) [effect]: 538V (521V) [0.1348], 492K (476K) [0.1296], 156T (144T) [0.07452]"}, "Increase in a2,6 sialic acid usage mutations": {"value": "H5 (H3) [effect]: 226V (214V) [1.101], 284E (271E) [0.4534], 156T (144T) [0.3096], 492K (476K) [0.2125]"}, "HA_stability_dms_value": {"value": 0.17726}, "Cell entry mutations": {"value": "H5 (H3) [effect]: 526I (510I) [0.5244], 120L (111L) [0.2686], 492K (476K) [0.2628], 284E (271E) [0.2088], 226V (214V) [0.0288], 252N (240N) [-0.0118], 548V (531V) [-0.08635], 538V (521V) [-0.3652], 156T (144T) [-0.4605]"}, "Mouse sera escape relative to A/American-Wigeon/South-Carolina/2021 mutations": {"value": "H5 (H3) [effect]: 284E (271E) [0.1025], 492K (476K) [0.06231]"}, "SA26_usage_increase_dms_value": {"value": 2.0765}, "mouse_sera_escape_dms_value": {"value": 0.16481}, "HA stability mutations": {"value": "H5 (H3) [effect]: 252N (240N) [0.1664], 284E (271E) [0.09786], 226V (214V) [0.07241], 492K (476K) [0.03788], 548V (531V) [0.009867], 156T (144T) [-0.03736], 120L (111L) [-0.1698]"}, "cell_entry_dms_value": {"value": 0.36955}, "ferret_sera_escape_dms_value": {"value": 0.33892}}, "branch_attrs": {"mutations": {"nuc": ["A1692G"]}}, "children": [{"name": "A/greylaggoose/GermanyNI/AR11353L02142/2016", "node_attrs": {"div": 0.03343877168336541, "num_date": {"value": 2016.9877049180327, "confidence": [2016.9877049180327, 2016.9877049180327]}, "author": {"author": "?", "value": "?"}, "Ferret sera escape relative to A/American-Wigeon/South-Carolina/2021 mutations": {"value": "H5 (H3) [effect]: 538V (521V) [0.1348], 492K (476K) [0.1296], 156T (144T) [0.07452]"}, "region": {"value": "Europe"}, "Increase in a2,6 sialic acid usage mutations": {"value": "H5 (H3) [effect]: 226V (214V) [1.101], 284E (271E) [0.4534], 156T (144T) [0.3096], 492K (476K) [0.2125]"}, "HA_stability_dms_value": {"value": 0.17726}, "Cell entry mutations": {"value": "H5 (H3) [effect]: 526I (510I) [0.5244], 120L (111L) [0.2686], 492K (476K) [0.2628], 284E (271E) [0.2088], 226V (214V) [0.0288], 252N (240N) [-0.0118], 548V (531V) [-0.08635], 538V (521V) [-0.3652], 156T (144T) [-0.4605]"}, "Mouse sera escape relative to A/American-Wigeon/South-Carolina/2021 mutations": {"value": "H5 (H3) [effect]: 284E (271E) [0.1025], 492K (476K) [0.06231]"}, "SA26_usage_increase_dms_value": {"value": 2.0765}, "subtype": {"value": "h5n5"}, "mouse_sera_escape_dms_value": {"value": 0.16481}, "furin_cleavage_motif": {"value": "present"}, "HA stability mutations": {"value": "H5 (H3) [effect]: 252N (240N) [0.1664], 284E (271E) [0.09786], 226V (214V) [0.07241], 492K (476K) [0.03788], 548V (531V) [0.009867], 156T (144T) [-0.03736], 120L (111L) [-0.1698]"}, "h5_label_clade": {"value": "2.3.4.4b"}, "cell_entry_dms_value": {"value": 0.36955}, "host": {"value": "Avian"}, "cleavage_site_sequence": {"value": "RRKR"}, "ferret_sera_escape_dms_value": {"value": 0.33892}}, "branch_attrs": {"mutations": {"nuc": ["C1300T"]}}}, {"name": "A/chicken/Croatia/104/2017", "node_attrs": {"div": 0.034013908045794065, "num_date": {"value": 2017.1794520547944, "confidence": [2017.1794520547944, 2017.1794520547944]}, "author": {"author": "Savi\u0107, Vladimir", "value": "Savi\u0107, Vladimir"}, "Ferret sera escape relative to A/American-Wigeon/South-Carolina/2021 mutations": {"value": "H5 (H3) [effect]: 538V (521V) [0.1348], 492K (476K) [0.1296], 156T (144T) [0.07452]"}, "region": {"value": "Europe"}, "Increase in a2,6 sialic acid usage mutations": {"value": "H5 (H3) [effect]: 226V (214V) [1.101], 284E (271E) [0.4534], 156T (144T) [0.3096], 492K (476K) [0.2125]"}, "HA_stability_dms_value": {"value": 0.17726}, "Cell entry mutations": {"value": "H5 (H3) [effect]: 526I (510I) [0.5244], 120L (111L) [0.2686], 492K (476K) [0.2628], 284E (271E) [0.2088], 226V (214V) [0.0288], 252N (240N) [-0.0118], 548V (531V) [-0.08635], 538V (521V) [-0.3652], 156T (144T) [-0.4605]"}, "Mouse sera escape relative to A/American-Wigeon/South-Carolina/2021 mutations": {"value": "H5 (H3) [effect]: 284E (271E) [0.1025], 492K (476K) [0.06231]"}, "SA26_usage_increase_dms_value": {"value": 2.0765}, "subtype": {"value": "h5n5"}, "mouse_sera_escape_dms_value": {"value": 0.16481}, "furin_cleavage_motif": {"value": "present"}, "HA stability mutations": {"value": "H5 (H3) [effect]: 252N (240N) [0.1664], 284E (271E) [0.09786], 226V (214V) [0.07241], 492K (476K) [0.03788], 548V (531V) [0.009867], 156T (144T) [-0.03736], 120L (111L) [-0.1698]"}, "h5_label_clade": {"value": "2.3.4.4b"}, "cell_entry_dms_value": {"value": 0.36955}, "host": {"value": "Avian"}, "cleavage_site_sequence": {"value": "RRKR"}, "ferret_sera_escape_dms_value": {"value": 0.33892}}, "branch_attrs": {"mutations": {"nuc": ["G6A", "T1119C"]}}}, {"name": "A/swan/GermanySN/R10645/2016", "node_attrs": {"div": 0.03343862764174051, "num_date": {"value": 2016.9494535519125, "confidence": [2016.9494535519125, 2016.9494535519125]}, "author": {"author": "?", "value": "?"}, "Ferret sera escape relative to A/American-Wigeon/South-Carolina/2021 mutations": {"value": "H5 (H3) [effect]: 538V (521V) [0.1348], 492K (476K) [0.1296], 156T (144T) [0.07452]"}, "region": {"value": "Europe"}, "Increase in a2,6 sialic acid usage mutations": {"value": "H5 (H3) [effect]: 226V (214V) [1.101], 284E (271E) [0.4534], 156T (144T) [0.3096], 492K (476K) [0.2125]"}, "HA_stability_dms_value": {"value": 0.17726}, "Cell entry mutations": {"value": "H5 (H3) [effect]: 526I (510I) [0.5244], 120L (111L) [0.2686], 492K (476K) [0.2628], 284E (271E) [0.2088], 226V (214V) [0.0288], 252N (240N) [-0.0118], 548V (531V) [-0.08635], 538V (521V) [-0.3652], 156T (144T) [-0.4605]"}, "Mouse sera escape relative to A/American-Wigeon/South-Carolina/2021 mutations": {"value": "H5 (H3) [effect]: 284E (271E) [0.1025], 492K (476K) [0.06231]"}, "SA26_usage_increase_dms_value": {"value": 2.0765}, "subtype": {"value": "h5n5"}, "mouse_sera_escape_dms_value": {"value": 0.16481}, "furin_cleavage_motif": {"value": "present"}, "HA stability mutations": {"value": "H5 (H3) [effect]: 252N (240N) [0.1664], 284E (271E) [0.09786], 226V (214V) [0.07241], 492K (476K) [0.03788], 548V (531V) [0.009867], 156T (144T) [-0.03736], 120L (111L) [-0.1698]"}, "h5_label_clade": {"value": "2.3.4.4b"}, "cell_entry_dms_value": {"value": 0.36955}, "host": {"value": "Avian"}, "cleavage_site_sequence": {"value": "RRKR"}, "ferret_sera_escape_dms_value": {"value": 0.33892}}, "branch_attrs": {"mutations": {"nuc": ["A1404G"]}}}, {"name": "A/muteswan/Croatia/102/2016", "node_attrs": {"div": 0.03517626356262601, "num_date": {"value": 2016.9877049180327, "confidence": [2016.9877049180327, 2016.9877049180327]}, "author": {"author": "Savi\u0107, Vladimir", "value": "Savi\u0107, Vladimir"}, "Ferret sera escape relative to A/American-Wigeon/South-Carolina/2021 mutations": {"value": "H5 (H3) [effect]: 538V (521V) [0.1348], 492K (476K) [0.1296], 156T (144T) [0.07452]"}, "region": {"value": "Europe"}, "Increase in a2,6 sialic acid usage mutations": {"value": "H5 (H3) [effect]: 226V (214V) [1.101], 284E (271E) [0.4534], 156T (144T) [0.3096], 492K (476K) [0.2125]"}, "HA_stability_dms_value": {"value": 0.17726}, "Cell entry mutations": {"value": "H5 (H3) [effect]: 526I (510I) [0.5244], 120L (111L) [0.2686], 492K (476K) [0.2628], 284E (271E) [0.2088], 226V (214V) [0.0288], 252N (240N) [-0.0118], 548V (531V) [-0.08635], 538V (521V) [-0.3652], 156T (144T) [-0.4605]"}, "Mouse sera escape relative to A/American-Wigeon/South-Carolina/2021 mutations": {"value": "H5 (H3) [effect]: 284E (271E) [0.1025], 492K (476K) [0.06231]"}, "SA26_usage_increase_dms_value": {"value": 2.0765}, "subtype": {"value": "h5n5"}, "mouse_sera_escape_dms_value": {"value": 0.16481}, "furin_cleavage_motif": {"value": "present"}, "HA stability mutations": {"value": "H5 (H3) [effect]: 252N (240N) [0.1664], 284E (271E) [0.09786], 226V (214V) [0.07241], 492K (476K) [0.03788], 548V (531V) [0.009867], 156T (144T) [-0.03736], 120L (111L) [-0.1698]"}, "h5_label_clade": {"value": "2.3.4.4b"}, "cell_entry_dms_value": {"value": 0.36955}, "host": {"value": "Avian"}, "cleavage_site_sequence": {"value": "RRKR"}, "ferret_sera_escape_dms_value": {"value": 0.33892}}, "branch_attrs": {"mutations": {"nuc": ["C141T", "C171G", "A596G", "C942T"], "HA": ["N199S"]}, "labels": {"aa": "HA: N199S"}}}, {"name": "NODE_0001663", "node_attrs": {"div": 0.03343877168336541, "num_date": {"value": 2016.9931693989072, "confidence": [2016.9322146477311, 2016.9931693989072]}, "Ferret sera escape relative to A/American-Wigeon/South-Carolina/2021 mutations": {"value": "H5 (H3) [effect]: 538V (521V) [0.1348], 492K (476K) [0.1296], 156T (144T) [0.07452]"}, "Increase in a2,6 sialic acid usage mutations": {"value": "H5 (H3) [effect]: 226V (214V) [1.101], 284E (271E) [0.4534], 156T (144T) [0.3096], 492K (476K) [0.2125]"}, "HA_stability_dms_value": {"value": 0.17726}, "Cell entry mutations": {"value": "H5 (H3) [effect]: 526I (510I) [0.5244], 120L (111L) [0.2686], 492K (476K) [0.2628], 284E (271E) [0.2088], 226V (214V) [0.0288], 252N (240N) [-0.0118], 548V (531V) [-0.08635], 538V (521V) [-0.3652], 156T (144T) [-0.4605]"}, "Mouse sera escape relative to A/American-Wigeon/South-Carolina/2021 mutations": {"value": "H5 (H3) [effect]: 284E (271E) [0.1025], 492K (476K) [0.06231]"}, "SA26_usage_increase_dms_value": {"value": 2.0765}, "mouse_sera_escape_dms_value": {"value": 0.16481}, "HA stability mutations": {"value": "H5 (H3) [effect]: 252N (240N) [0.1664], 284E (271E) [0.09786], 226V (214V) [0.07241], 492K (476K) [0.03788], 548V (531V) [0.009867], 156T (144T) [-0.03736], 120L (111L) [-0.1698]"}, "cell_entry_dms_value": {"value": 0.36955}, "ferret_sera_escape_dms_value": {"value": 0.33892}}, "branch_attrs": {"mutations": {"nuc": ["C1110T"]}}, "children": [{"name": "A/gadwall/Italy/17VIR1332/2017", "node_attrs": {"div": 0.03343877168336541, "num_date": {"value": 2017.0260273972603, "confidence": [2017.0260273972603, 2017.0260273972603]}, "author": {"author": "Zecchin, B.; Fusaro, A.; Milani, A.; Schivo, A.; Salviato, A.; Zamperin, G.; Marciano, S.; Ormelli, S.; Terregino, C.; Monne, I.", "value": "Zecchin, B.; Fusaro, A.; Milani, A.; Schivo, A.; Salviato, A.; Zamperin, G.; Marciano, S.; Ormelli, S.; Terregino, C.; Monne, I."}, "Ferret sera escape relative to A/American-Wigeon/South-Carolina/2021 mutations": {"value": "H5 (H3) [effect]: 538V (521V) [0.1348], 492K (476K) [0.1296], 156T (144T) [0.07452]"}, "region": {"value": "Europe"}, "Increase in a2,6 sialic acid usage mutations": {"value": "H5 (H3) [effect]: 226V (214V) [1.101], 284E (271E) [0.4534], 156T (144T) [0.3096], 492K (476K) [0.2125]"}, "HA_stability_dms_value": {"value": 0.17726}, "Cell entry mutations": {"value": "H5 (H3) [effect]: 526I (510I) [0.5244], 120L (111L) [0.2686], 492K (476K) [0.2628], 284E (271E) [0.2088], 226V (214V) [0.0288], 252N (240N) [-0.0118], 548V (531V) [-0.08635], 538V (521V) [-0.3652], 156T (144T) [-0.4605]"}, "Mouse sera escape relative to A/American-Wigeon/South-Carolina/2021 mutations": {"value": "H5 (H3) [effect]: 284E (271E) [0.1025], 492K (476K) [0.06231]"}, "SA26_usage_increase_dms_value": {"value": 2.0765}, "subtype": {"value": "h5n5"}, "mouse_sera_escape_dms_value": {"value": 0.16481}, "furin_cleavage_motif": {"value": "present"}, "HA stability mutations": {"value": "H5 (H3) [effect]: 252N (240N) [0.1664], 284E (271E) [0.09786], 226V (214V) [0.07241], 492K (476K) [0.03788], 548V (531V) [0.009867], 156T (144T) [-0.03736], 120L (111L) [-0.1698]"}, "h5_label_clade": {"value": "2.3.4.4b"}, "cell_entry_dms_value": {"value": 0.36955}, "host": {"value": "Avian"}, "cleavage_site_sequence": {"value": "RRKR"}, "ferret_sera_escape_dms_value": {"value": 0.33892}}, "branch_attrs": {"mutations": {}}}, {"name": "A/wigeon/Italy/16VIR96163/2016", "node_attrs": {"div": 0.03343877168336541, "num_date": {"value": 2016.9931693989072, "confidence": [2016.9931693989072, 2016.9931693989072]}, "author": {"author": "Silvia,Ormelli; Sabrina,Marciano; Alessia,Schivo; Annalisa,Salviato; Adelaide,Milani; Gianpiero,Zamperini; Bianca,Zecchin; Alice,Fusaro; Calogero,Terregino; Isabella,Monne", "value": "Silvia,Ormelli; Sabrina,Marciano; Alessia,Schivo; Annalisa,Salviato; Adelaide,Milani; Gianpiero,Zamperini; Bianca,Zecchin; Alice,Fusaro; Calogero,Terregino; Isabella,Monne"}, "Ferret sera escape relative to A/American-Wigeon/South-Carolina/2021 mutations": {"value": "H5 (H3) [effect]: 538V (521V) [0.1348], 492K (476K) [0.1296], 156T (144T) [0.07452]"}, "region": {"value": "Europe"}, "Increase in a2,6 sialic acid usage mutations": {"value": "H5 (H3) [effect]: 226V (214V) [1.101], 284E (271E) [0.4534], 156T (144T) [0.3096], 492K (476K) [0.2125]"}, "HA_stability_dms_value": {"value": 0.17726}, "Cell entry mutations": {"value": "H5 (H3) [effect]: 526I (510I) [0.5244], 120L (111L) [0.2686], 492K (476K) [0.2628], 284E (271E) [0.2088], 226V (214V) [0.0288], 252N (240N) [-0.0118], 548V (531V) [-0.08635], 538V (521V) [-0.3652], 156T (144T) [-0.4605]"}, "Mouse sera escape relative to A/American-Wigeon/South-Carolina/2021 mutations": {"value": "H5 (H3) [effect]: 284E (271E) [0.1025], 492K (476K) [0.06231]"}, "SA26_usage_increase_dms_value": {"value": 2.0765}, "subtype": {"value": "h5n5"}, "mouse_sera_escape_dms_value": {"value": 0.16481}, "furin_cleavage_motif": {"value": "present"}, "HA stability mutations": {"value": "H5 (H3) [effect]: 252N (240N) [0.1664], 284E (271E) [0.09786], 226V (214V) [0.07241], 492K (476K) [0.03788], 548V (531V) [0.009867], 156T (144T) [-0.03736], 120L (111L) [-0.1698]"}, "h5_label_clade": {"value": "2.3.4.4b"}, "cell_entry_dms_value": {"value": 0.36955}, "host": {"value": "Avian"}, "cleavage_site_sequence": {"value": "RRKR"}, "ferret_sera_escape_dms_value": {"value": 0.33892}}, "branch_attrs": {"mutations": {}}}]}, {"name": "NODE_0001665", "node_attrs": {"div": 0.034013904848964695, "num_date": {"value": 2016.9703872701593, "confidence": [2016.9173696959535, 2017.0278990189292]}, "Ferret sera escape relative to A/American-Wigeon/South-Carolina/2021 mutations": {"value": "H5 (H3) [effect]: 538V (521V) [0.1348], 492K (476K) [0.1296], 156T (144T) [0.07452]"}, "Increase in a2,6 sialic acid usage mutations": {"value": "H5 (H3) [effect]: 226V (214V) [1.101], 284E (271E) [0.4534], 156T (144T) [0.3096], 492K (476K) [0.2125]"}, "HA_stability_dms_value": {"value": 0.17726}, "Cell entry mutations": {"value": "H5 (H3) [effect]: 526I (510I) [0.5244], 120L (111L) [0.2686], 492K (476K) [0.2628], 284E (271E) [0.2088], 226V (214V) [0.0288], 252N (240N) [-0.0118], 548V (531V) [-0.08635], 538V (521V) [-0.3652], 156T (144T) [-0.4605]"}, "Mouse sera escape relative to A/American-Wigeon/South-Carolina/2021 mutations": {"value": "H5 (H3) [effect]: 284E (271E) [0.1025], 492K (476K) [0.06231]"}, "SA26_usage_increase_dms_value": {"value": 2.0765}, "mouse_sera_escape_dms_value": {"value": 0.16481}, "HA stability mutations": {"value": "H5 (H3) [effect]: 252N (240N) [0.1664], 284E (271E) [0.09786], 226V (214V) [0.07241], 492K (476K) [0.03788], 548V (531V) [0.009867], 156T (144T) [-0.03736], 120L (111L) [-0.1698]"}, "cell_entry_dms_value": {"value": 0.36955}, "ferret_sera_escape_dms_value": {"value": 0.33892}}, "branch_attrs": {"mutations": {"nuc": ["C261T", "T861C"]}}, "children": [{"name": "A/Go/Utrecht/17006881001/2017", "node_attrs": {"div": 0.035739766461742706, "num_date": {"value": 2017.3876712328768, "confidence": [2017.3876712328768, 2017.3876712328768]}, "author": {"author": "Beerens, Nancy; Heutink, Rene; Harders, Frank; Verschuren-Pritz, Sylvia; Bossers, Alex; Koch, Guus; Bergervoet, Saskia", "value": "Beerens, Nancy; Heutink, Rene; Harders, Frank; Verschuren-Pritz, Sylvia; Bossers, Alex; Koch, Guus; Bergervoet, Saskia"}, "Ferret sera escape relative to A/American-Wigeon/South-Carolina/2021 mutations": {"value": "H5 (H3) [effect]: 538V (521V) [0.1348], 492K (476K) [0.1296], 156T (144T) [0.07452]"}, "region": {"value": "Europe"}, "Increase in a2,6 sialic acid usage mutations": {"value": "H5 (H3) [effect]: 226V (214V) [1.101], 284E (271E) [0.4534], 156T (144T) [0.3096], 492K (476K) [0.2125]"}, "HA_stability_dms_value": {"value": 0.17425}, "Cell entry mutations": {"value": "H5 (H3) [effect]: 526I (510I) [0.5244], 120L (111L) [0.2686], 492K (476K) [0.2628], 284E (271E) [0.2088], 226V (214V) [0.0288], 522R (506R) [0.0055], 252N (240N) [-0.0118], 548V (531V) [-0.08635], 538V (521V) [-0.3652], 156T (144T) [-0.4605]"}, "Mouse sera escape relative to A/American-Wigeon/South-Carolina/2021 mutations": {"value": "H5 (H3) [effect]: 284E (271E) [0.1025], 492K (476K) [0.06231]"}, "SA26_usage_increase_dms_value": {"value": 2.0765}, "subtype": {"value": "h5n5"}, "mouse_sera_escape_dms_value": {"value": 0.16481}, "furin_cleavage_motif": {"value": "present"}, "HA stability mutations": {"value": "H5 (H3) [effect]: 252N (240N) [0.1664], 284E (271E) [0.09786], 226V (214V) [0.07241], 492K (476K) [0.03788], 548V (531V) [0.009867], 522R (506R) [-0.003006], 156T (144T) [-0.03736], 120L (111L) [-0.1698]"}, "h5_label_clade": {"value": "2.3.4.4b"}, "cell_entry_dms_value": {"value": 0.37505}, "host": {"value": "Avian"}, "cleavage_site_sequence": {"value": "RRKR"}, "ferret_sera_escape_dms_value": {"value": 0.33892}}, "branch_attrs": {"mutations": {"nuc": ["G31A", "G189A", "A1565G"], "HA": ["V11I", "K522R"]}, "labels": {"aa": "HA: V11I, K522R"}}}, {"name": "NODE_0001667", "node_attrs": {"div": 0.03516382245063898, "num_date": {"value": 2017.0484281325282, "confidence": [2016.9911508567718, 2017.0976003977737]}, "Ferret sera escape relative to A/American-Wigeon/South-Carolina/2021 mutations": {"value": "H5 (H3) [effect]: 538V (521V) [0.1348], 492K (476K) [0.1296], 156T (144T) [0.07452]"}, "Increase in a2,6 sialic acid usage mutations": {"value": "H5 (H3) [effect]: 226V (214V) [1.101], 284E (271E) [0.4534], 156T (144T) [0.3096], 492K (476K) [0.2125]"}, "HA_stability_dms_value": {"value": 0.10613}, "Cell entry mutations": {"value": "H5 (H3) [effect]: 526I (510I) [0.5244], 120L (111L) [0.2686], 492K (476K) [0.2628], 284E (271E) [0.2088], 226V (214V) [0.0288], 252N (240N) [-0.0118], 548V (531V) [-0.08635], 538V (521V) [-0.3652], 156T (144T) [-0.4605], 336N (323N) [-0.7511]"}, "Mouse sera escape relative to A/American-Wigeon/South-Carolina/2021 mutations": {"value": "H5 (H3) [effect]: 284E (271E) [0.1025], 492K (476K) [0.06231]"}, "SA26_usage_increase_dms_value": {"value": 2.0765}, "mouse_sera_escape_dms_value": {"value": 0.16481}, "HA stability mutations": {"value": "H5 (H3) [effect]: 252N (240N) [0.1664], 284E (271E) [0.09786], 226V (214V) [0.07241], 492K (476K) [0.03788], 548V (531V) [0.009867], 156T (144T) [-0.03736], 336N (323N) [-0.07113], 120L (111L) [-0.1698]"}, "cell_entry_dms_value": {"value": -0.38155}, "ferret_sera_escape_dms_value": {"value": 0.33892}}, "branch_attrs": {"mutations": {"nuc": ["A34G", "G1007A"], "HA": ["S12G", "S336N"]}, "labels": {"aa": "HA: S12G, S336N"}}, "children": [{"name": "A/commonbuzzard/GermanySH/AR2172L03311/2017", "node_attrs": {"div": 0.035738597530001956, "num_date": {"value": 2017.1849315068494, "confidence": [2017.1849315068494, 2017.1849315068494]}, "author": {"author": "?", "value": "?"}, "Ferret sera escape relative to A/American-Wigeon/South-Carolina/2021 mutations": {"value": "H5 (H3) [effect]: 538V (521V) [0.1348], 492K (476K) [0.1296], 156T (144T) [0.07452]"}, "region": {"value": "Europe"}, "Increase in a2,6 sialic acid usage mutations": {"value": "H5 (H3) [effect]: 226V (214V) [1.101], 284E (271E) [0.4534], 156T (144T) [0.3096], 492K (476K) [0.2125]"}, "HA_stability_dms_value": {"value": 0.10613}, "Cell entry mutations": {"value": "H5 (H3) [effect]: 526I (510I) [0.5244], 120L (111L) [0.2686], 492K (476K) [0.2628], 284E (271E) [0.2088], 226V (214V) [0.0288], 252N (240N) [-0.0118], 548V (531V) [-0.08635], 538V (521V) [-0.3652], 156T (144T) [-0.4605], 336N (323N) [-0.7511]"}, "Mouse sera escape relative to A/American-Wigeon/South-Carolina/2021 mutations": {"value": "H5 (H3) [effect]: 284E (271E) [0.1025], 492K (476K) [0.06231]"}, "SA26_usage_increase_dms_value": {"value": 2.0765}, "subtype": {"value": "h5n5"}, "mouse_sera_escape_dms_value": {"value": 0.16481}, "furin_cleavage_motif": {"value": "present"}, "HA stability mutations": {"value": "H5 (H3) [effect]: 252N (240N) [0.1664], 284E (271E) [0.09786], 226V (214V) [0.07241], 492K (476K) [0.03788], 548V (531V) [0.009867], 156T (144T) [-0.03736], 336N (323N) [-0.07113], 120L (111L) [-0.1698]"}, "h5_label_clade": {"value": "2.3.4.4b"}, "cell_entry_dms_value": {"value": -0.38155}, "host": {"value": "Avian"}, "cleavage_site_sequence": {"value": "RRKR"}, "ferret_sera_escape_dms_value": {"value": 0.33892}}, "branch_attrs": {"mutations": {"nuc": ["C876T"]}}}, {"name": "A/egret/GermanySH/R1459/2017", "node_attrs": {"div": 0.036315223141075804, "num_date": {"value": 2017.1219178082192, "confidence": [2017.1219178082192, 2017.1219178082192]}, "author": {"author": "?", "value": "?"}, "Ferret sera escape relative to A/American-Wigeon/South-Carolina/2021 mutations": {"value": "H5 (H3) [effect]: 538V (521V) [0.1348], 492K (476K) [0.1296], 156T (144T) [0.07452]"}, "region": {"value": "Europe"}, "Increase in a2,6 sialic acid usage mutations": {"value": "H5 (H3) [effect]: 226V (214V) [1.101], 284E (271E) [0.4534], 156T (144T) [0.3096], 492K (476K) [0.2125]"}, "HA_stability_dms_value": {"value": 0.10613}, "Cell entry mutations": {"value": "H5 (H3) [effect]: 526I (510I) [0.5244], 120L (111L) [0.2686], 492K (476K) [0.2628], 284E (271E) [0.2088], 226V (214V) [0.0288], 252N (240N) [-0.0118], 548V (531V) [-0.08635], 538V (521V) [-0.3652], 156T (144T) [-0.4605], 336N (323N) [-0.7511]"}, "Mouse sera escape relative to A/American-Wigeon/South-Carolina/2021 mutations": {"value": "H5 (H3) [effect]: 284E (271E) [0.1025], 492K (476K) [0.06231]"}, "SA26_usage_increase_dms_value": {"value": 2.0765}, "subtype": {"value": "h5n5"}, "mouse_sera_escape_dms_value": {"value": 0.16481}, "furin_cleavage_motif": {"value": "present"}, "HA stability mutations": {"value": "H5 (H3) [effect]: 252N (240N) [0.1664], 284E (271E) [0.09786], 226V (214V) [0.07241], 492K (476K) [0.03788], 548V (531V) [0.009867], 156T (144T) [-0.03736], 336N (323N) [-0.07113], 120L (111L) [-0.1698]"}, "h5_label_clade": {"value": "2.3.4.4b"}, "cell_entry_dms_value": {"value": -0.38155}, "host": {"value": "Avian"}, "cleavage_site_sequence": {"value": "RRKR"}, "ferret_sera_escape_dms_value": {"value": 0.33892}}, "branch_attrs": {"mutations": {"nuc": ["T498Y", "T1089A", "T1092C"]}}}]}, {"name": "NODE_0000049", "node_attrs": {"div": 0.034013904848964695, "num_date": {"value": 2017.017647411613, "confidence": [2016.9528226554005, 2017.058904109589]}, "Ferret sera escape relative to A/American-Wigeon/South-Carolina/2021 mutations": {"value": "H5 (H3) [effect]: 538V (521V) [0.1348], 492K (476K) [0.1296], 156T (144T) [0.07452]"}, "Increase in a2,6 sialic acid usage mutations": {"value": "H5 (H3) [effect]: 226V (214V) [1.101], 284E (271E) [0.4534], 156T (144T) [0.3096], 492K (476K) [0.2125]"}, "HA_stability_dms_value": {"value": 0.17726}, "Cell entry mutations": {"value": "H5 (H3) [effect]: 526I (510I) [0.5244], 120L (111L) [0.2686], 492K (476K) [0.2628], 284E (271E) [0.2088], 226V (214V) [0.0288], 252N (240N) [-0.0118], 548V (531V) [-0.08635], 538V (521V) [-0.3652], 156T (144T) [-0.4605]"}, "Mouse sera escape relative to A/American-Wigeon/South-Carolina/2021 mutations": {"value": "H5 (H3) [effect]: 284E (271E) [0.1025], 492K (476K) [0.06231]"}, "SA26_usage_increase_dms_value": {"value": 2.0765}, "mouse_sera_escape_dms_value": {"value": 0.16481}, "HA stability mutations": {"value": "H5 (H3) [effect]: 252N (240N) [0.1664], 284E (271E) [0.09786], 226V (214V) [0.07241], 492K (476K) [0.03788], 548V (531V) [0.009867], 156T (144T) [-0.03736], 120L (111L) [-0.1698]"}, "cell_entry_dms_value": {"value": 0.36955}, "ferret_sera_escape_dms_value": {"value": 0.33892}}, "branch_attrs": {"mutations": {}}, "children": [{"name": "A/turkey/GermanySH/AR426L03295/2017", "node_attrs": {"div": 0.034013904848964695, "num_date": {"value": 2017.058904109589, "confidence": [2017.058904109589, 2017.058904109589]}, "author": {"author": "?", "value": "?"}, "Ferret sera escape relative to A/American-Wigeon/South-Carolina/2021 mutations": {"value": "H5 (H3) [effect]: 538V (521V) [0.1348], 492K (476K) [0.1296], 156T (144T) [0.07452]"}, "region": {"value": "Europe"}, "Increase in a2,6 sialic acid usage mutations": {"value": "H5 (H3) [effect]: 226V (214V) [1.101], 284E (271E) [0.4534], 156T (144T) [0.3096], 492K (476K) [0.2125]"}, "HA_stability_dms_value": {"value": 0.17726}, "Cell entry mutations": {"value": "H5 (H3) [effect]: 526I (510I) [0.5244], 120L (111L) [0.2686], 492K (476K) [0.2628], 284E (271E) [0.2088], 226V (214V) [0.0288], 252N (240N) [-0.0118], 548V (531V) [-0.08635], 538V (521V) [-0.3652], 156T (144T) [-0.4605]"}, "Mouse sera escape relative to A/American-Wigeon/South-Carolina/2021 mutations": {"value": "H5 (H3) [effect]: 284E (271E) [0.1025], 492K (476K) [0.06231]"}, "SA26_usage_increase_dms_value": {"value": 2.0765}, "subtype": {"value": "h5n5"}, "mouse_sera_escape_dms_value": {"value": 0.16481}, "furin_cleavage_motif": {"value": "present"}, "HA stability mutations": {"value": "H5 (H3) [effect]: 252N (240N) [0.1664], 284E (271E) [0.09786], 226V (214V) [0.07241], 492K (476K) [0.03788], 548V (531V) [0.009867], 156T (144T) [-0.03736], 120L (111L) [-0.1698]"}, "h5_label_clade": {"value": "2.3.4.4b"}, "cell_entry_dms_value": {"value": 0.36955}, "host": {"value": "Avian"}, "cleavage_site_sequence": {"value": "RRKR"}, "ferret_sera_escape_dms_value": {"value": 0.33892}}, "branch_attrs": {"mutations": {}}}, {"name": "NODE_0000050", "node_attrs": {"div": 0.034013904848964695, "num_date": {"value": 2017.0753424657535, "confidence": [2017.0108636995305, 2017.0753424657535]}, "Ferret sera escape relative to A/American-Wigeon/South-Carolina/2021 mutations": {"value": "H5 (H3) [effect]: 538V (521V) [0.1348], 492K (476K) [0.1296], 156T (144T) [0.07452]"}, "Increase in a2,6 sialic acid usage mutations": {"value": "H5 (H3) [effect]: 226V (214V) [1.101], 284E (271E) [0.4534], 156T (144T) [0.3096], 492K (476K) [0.2125]"}, "HA_stability_dms_value": {"value": 0.17726}, "Cell entry mutations": {"value": "H5 (H3) [effect]: 526I (510I) [0.5244], 120L (111L) [0.2686], 492K (476K) [0.2628], 284E (271E) [0.2088], 226V (214V) [0.0288], 252N (240N) [-0.0118], 548V (531V) [-0.08635], 538V (521V) [-0.3652], 156T (144T) [-0.4605]"}, "Mouse sera escape relative to A/American-Wigeon/South-Carolina/2021 mutations": {"value": "H5 (H3) [effect]: 284E (271E) [0.1025], 492K (476K) [0.06231]"}, "SA26_usage_increase_dms_value": {"value": 2.0765}, "mouse_sera_escape_dms_value": {"value": 0.16481}, "HA stability mutations": {"value": "H5 (H3) [effect]: 252N (240N) [0.1664], 284E (271E) [0.09786], 226V (214V) [0.07241], 492K (476K) [0.03788], 548V (531V) [0.009867], 156T (144T) [-0.03736], 120L (111L) [-0.1698]"}, "cell_entry_dms_value": {"value": 0.36955}, "ferret_sera_escape_dms_value": {"value": 0.33892}}, "branch_attrs": {"mutations": {}}, "children": [{"name": "A/turkey/GermanySH/AR804L02997/2017", "node_attrs": {"div": 0.034013904848964695, "num_date": {"value": 2017.0753424657535, "confidence": [2017.0753424657535, 2017.0753424657535]}, "author": {"author": "?", "value": "?"}, "Ferret sera escape relative to A/American-Wigeon/South-Carolina/2021 mutations": {"value": "H5 (H3) [effect]: 538V (521V) [0.1348], 492K (476K) [0.1296], 156T (144T) [0.07452]"}, "region": {"value": "Europe"}, "Increase in a2,6 sialic acid usage mutations": {"value": "H5 (H3) [effect]: 226V (214V) [1.101], 284E (271E) [0.4534], 156T (144T) [0.3096], 492K (476K) [0.2125]"}, "HA_stability_dms_value": {"value": 0.17726}, "Cell entry mutations": {"value": "H5 (H3) [effect]: 526I (510I) [0.5244], 120L (111L) [0.2686], 492K (476K) [0.2628], 284E (271E) [0.2088], 226V (214V) [0.0288], 252N (240N) [-0.0118], 548V (531V) [-0.08635], 538V (521V) [-0.3652], 156T (144T) [-0.4605]"}, "Mouse sera escape relative to A/American-Wigeon/South-Carolina/2021 mutations": {"value": "H5 (H3) [effect]: 284E (271E) [0.1025], 492K (476K) [0.06231]"}, "SA26_usage_increase_dms_value": {"value": 2.0765}, "subtype": {"value": "h5n5"}, "mouse_sera_escape_dms_value": {"value": 0.16481}, "furin_cleavage_motif": {"value": "present"}, "HA stability mutations": {"value": "H5 (H3) [effect]: 252N (240N) [0.1664], 284E (271E) [0.09786], 226V (214V) [0.07241], 492K (476K) [0.03788], 548V (531V) [0.009867], 156T (144T) [-0.03736], 120L (111L) [-0.1698]"}, "h5_label_clade": {"value": "2.3.4.4b"}, "cell_entry_dms_value": {"value": 0.36955}, "host": {"value": "Avian"}, "cleavage_site_sequence": {"value": "RRKR"}, "ferret_sera_escape_dms_value": {"value": 0.33892}}, "branch_attrs": {"mutations": {}}}, {"name": "A/turkey/GermanySH/AR769L03298/2017", "node_attrs": {"div": 0.034013904848964695, "num_date": {"value": 2017.0753424657535, "confidence": [2017.0753424657535, 2017.0753424657535]}, "author": {"author": "?", "value": "?"}, "Ferret sera escape relative to A/American-Wigeon/South-Carolina/2021 mutations": {"value": "H5 (H3) [effect]: 538V (521V) [0.1348], 492K (476K) [0.1296], 156T (144T) [0.07452]"}, "region": {"value": "Europe"}, "Increase in a2,6 sialic acid usage mutations": {"value": "H5 (H3) [effect]: 226V (214V) [1.101], 284E (271E) [0.4534], 156T (144T) [0.3096], 492K (476K) [0.2125]"}, "HA_stability_dms_value": {"value": 0.17726}, "Cell entry mutations": {"value": "H5 (H3) [effect]: 526I (510I) [0.5244], 120L (111L) [0.2686], 492K (476K) [0.2628], 284E (271E) [0.2088], 226V (214V) [0.0288], 252N (240N) [-0.0118], 548V (531V) [-0.08635], 538V (521V) [-0.3652], 156T (144T) [-0.4605]"}, "Mouse sera escape relative to A/American-Wigeon/South-Carolina/2021 mutations": {"value": "H5 (H3) [effect]: 284E (271E) [0.1025], 492K (476K) [0.06231]"}, "SA26_usage_increase_dms_value": {"value": 2.0765}, "subtype": {"value": "h5n5"}, "mouse_sera_escape_dms_value": {"value": 0.16481}, "furin_cleavage_motif": {"value": "present"}, "HA stability mutations": {"value": "H5 (H3) [effect]: 252N (240N) [0.1664], 284E (271E) [0.09786], 226V (214V) [0.07241], 492K (476K) [0.03788], 548V (531V) [0.009867], 156T (144T) [-0.03736], 120L (111L) [-0.1698]"}, "h5_label_clade": {"value": "2.3.4.4b"}, "cell_entry_dms_value": {"value": 0.36955}, "host": {"value": "Avian"}, "cleavage_site_sequence": {"value": "RRKR"}, "ferret_sera_escape_dms_value": {"value": 0.33892}}, "branch_attrs": {"mutations": {}}}]}]}]}]}]}]}, {"name": "NODE_0001670", "node_attrs": {"div": 0.02652187643352348, "num_date": {"value": 2016.2536022554973, "confidence": [2016.096399687156, 2016.7227371264244]}, "Ferret sera escape relative to A/American-Wigeon/South-Carolina/2021 mutations": {"value": "H5 (H3) [effect]: 538V (521V) [0.1348], 156T (144T) [0.07452]"}, "Increase in a2,6 sialic acid usage mutations": {"value": "H5 (H3) [effect]: 226V (214V) [1.101], 284E (271E) [0.4534], 156T (144T) [0.3096]"}, "HA_stability_dms_value": {"value": 0.13938}, "Cell entry mutations": {"value": "H5 (H3) [effect]: 526I (510I) [0.5244], 120L (111L) [0.2686], 284E (271E) [0.2088], 226V (214V) [0.0288], 252N (240N) [-0.0118], 548V (531V) [-0.08635], 538V (521V) [-0.3652], 156T (144T) [-0.4605]"}, "Mouse sera escape relative to A/American-Wigeon/South-Carolina/2021 mutations": {"value": "H5 (H3) [effect]: 284E (271E) [0.1025]"}, "SA26_usage_increase_dms_value": {"value": 1.864}, "mouse_sera_escape_dms_value": {"value": 0.1025}, "HA stability mutations": {"value": "H5 (H3) [effect]: 252N (240N) [0.1664], 284E (271E) [0.09786], 226V (214V) [0.07241], 548V (531V) [0.009867], 156T (144T) [-0.03736], 120L (111L) [-0.1698]"}, "cell_entry_dms_value": {"value": 0.10675}, "ferret_sera_escape_dms_value": {"value": 0.20932}}, "branch_attrs": {"mutations": {"nuc": ["G192A"]}}, "children": [{"name": "A/Ansercygnoides/Hubei/FW44/2016", "node_attrs": {"div": 0.0288238563131435, "num_date": {"value": 2016.9494535519125, "confidence": [2016.9494535519125, 2016.9494535519125]}, "author": {"author": "Ma,L.; Zhao,L.; Wang,R.; Chen,Q.", "value": "Ma,L.; Zhao,L.; Wang,R.; Chen,Q."}, "Ferret sera escape relative to A/American-Wigeon/South-Carolina/2021 mutations": {"value": "H5 (H3) [effect]: 538V (521V) [0.1348], 156T (144T) [0.07452], 3K (-4K) [0.03149]"}, "region": {"value": "China"}, "Increase in a2,6 sialic acid usage mutations": {"value": "H5 (H3) [effect]: 226V (214V) [1.101], 284E (271E) [0.4534], 156T (144T) [0.3096], 3K (-4K) [0.1169]"}, "HA_stability_dms_value": {"value": 0.14478}, "Cell entry mutations": {"value": "H5 (H3) [effect]: 526I (510I) [0.5244], 120L (111L) [0.2686], 284E (271E) [0.2088], 3K (-4K) [0.0544], 226V (214V) [0.0288], 252N (240N) [-0.0118], 548V (531V) [-0.08635], 538V (521V) [-0.3652], 156T (144T) [-0.4605]"}, "Mouse sera escape relative to A/American-Wigeon/South-Carolina/2021 mutations": {"value": "H5 (H3) [effect]: 284E (271E) [0.1025], 3K (-4K) [0.07373]"}, "SA26_usage_increase_dms_value": {"value": 1.9809}, "subtype": {"value": "h5n8"}, "mouse_sera_escape_dms_value": {"value": 0.17623}, "furin_cleavage_motif": {"value": "present"}, "HA stability mutations": {"value": "H5 (H3) [effect]: 252N (240N) [0.1664], 284E (271E) [0.09786], 226V (214V) [0.07241], 548V (531V) [0.009867], 3K (-4K) [0.005408], 156T (144T) [-0.03736], 120L (111L) [-0.1698]"}, "h5_label_clade": {"value": "2.3.4.4b"}, "cell_entry_dms_value": {"value": 0.16115}, "host": {"value": "Avian"}, "cleavage_site_sequence": {"value": "RRKR"}, "ferret_sera_escape_dms_value": {"value": 0.24081}}, "branch_attrs": {"mutations": {"nuc": ["C9A", "A600G", "G822A", "G1134A"], "HA": ["N3K"]}, "labels": {"aa": "HA: N3K"}}}, {"name": "NODE_0001672", "node_attrs": {"div": 0.02709621489540024, "num_date": {"value": 2016.3412103633748, "confidence": [2016.22847070093, 2016.8519264887875]}, "Ferret sera escape relative to A/American-Wigeon/South-Carolina/2021 mutations": {"value": "H5 (H3) [effect]: 538V (521V) [0.1348], 156T (144T) [0.07452]"}, "Increase in a2,6 sialic acid usage mutations": {"value": "H5 (H3) [effect]: 226V (214V) [1.101], 284E (271E) [0.4534], 156T (144T) [0.3096]"}, "HA_stability_dms_value": {"value": 0.13938}, "Cell entry mutations": {"value": "H5 (H3) [effect]: 526I (510I) [0.5244], 120L (111L) [0.2686], 284E (271E) [0.2088], 226V (214V) [0.0288], 252N (240N) [-0.0118], 548V (531V) [-0.08635], 538V (521V) [-0.3652], 156T (144T) [-0.4605]"}, "Mouse sera escape relative to A/American-Wigeon/South-Carolina/2021 mutations": {"value": "H5 (H3) [effect]: 284E (271E) [0.1025]"}, "SA26_usage_increase_dms_value": {"value": 1.864}, "mouse_sera_escape_dms_value": {"value": 0.1025}, "HA stability mutations": {"value": "H5 (H3) [effect]: 252N (240N) [0.1664], 284E (271E) [0.09786], 226V (214V) [0.07241], 548V (531V) [0.009867], 156T (144T) [-0.03736], 120L (111L) [-0.1698]"}, "cell_entry_dms_value": {"value": 0.10675}, "ferret_sera_escape_dms_value": {"value": 0.20932}}, "branch_attrs": {"mutations": {"nuc": ["A34G"], "HA": ["S12G"]}, "labels": {"aa": "HA: S12G"}}, "children": [{"name": "A/chicken/Iran/17RS65429/2017", "node_attrs": {"div": 0.028820317932759455, "num_date": {"value": 2017.0534246575342, "confidence": [2017.0534246575342, 2017.0534246575342]}, "author": {"author": "?", "value": "?"}, "Ferret sera escape relative to A/American-Wigeon/South-Carolina/2021 mutations": {"value": "H5 (H3) [effect]: 538V (521V) [0.1348], 156T (144T) [0.07452]"}, "region": {"value": "West Asia"}, "Increase in a2,6 sialic acid usage mutations": {"value": "H5 (H3) [effect]: 226V (214V) [1.101], 284E (271E) [0.4534], 156T (144T) [0.3096], 491D (475D) [0.2725]"}, "HA_stability_dms_value": {"value": 0.06959}, "Cell entry mutations": {"value": "H5 (H3) [effect]: 526I (510I) [0.5244], 120L (111L) [0.2686], 284E (271E) [0.2088], 491D (475D) [0.06727], 226V (214V) [0.0288], 252N (240N) [-0.0118], 548V (531V) [-0.08635], 538V (521V) [-0.3652], 156T (144T) [-0.4605]"}, "Mouse sera escape relative to A/American-Wigeon/South-Carolina/2021 mutations": {"value": "H5 (H3) [effect]: 491D (475D) [0.1033], 284E (271E) [0.1025]"}, "SA26_usage_increase_dms_value": {"value": 2.1365}, "subtype": {"value": "h5n8"}, "mouse_sera_escape_dms_value": {"value": 0.2058}, "furin_cleavage_motif": {"value": "present"}, "HA stability mutations": {"value": "H5 (H3) [effect]: 252N (240N) [0.1664], 284E (271E) [0.09786], 226V (214V) [0.07241], 548V (531V) [0.009867], 156T (144T) [-0.03736], 491D (475D) [-0.06979], 120L (111L) [-0.1698]"}, "h5_label_clade": {"value": "2.3.4.4b"}, "cell_entry_dms_value": {"value": 0.17402}, "host": {"value": "Avian"}, "cleavage_site_sequence": {"value": "RRKR"}, "ferret_sera_escape_dms_value": {"value": 0.20932}}, "branch_attrs": {"mutations": {"nuc": ["A303C", "A1374G", "A1471G"], "HA": ["N491D"]}, "labels": {"aa": "HA: N491D"}}}, {"name": "NODE_0001673", "node_attrs": {"div": 0.030553732513940134, "num_date": {"value": 2016.9241744663634, "confidence": [2016.8370288869817, 2017.005818781566]}, "Ferret sera escape relative to A/American-Wigeon/South-Carolina/2021 mutations": {"value": "H5 (H3) [effect]: 538V (521V) [0.1348], 156T (144T) [0.07452]"}, "Increase in a2,6 sialic acid usage mutations": {"value": "H5 (H3) [effect]: 226V (214V) [1.101], 284E (271E) [0.4534], 156T (144T) [0.3096]"}, "HA_stability_dms_value": {"value": 0.13938}, "Cell entry mutations": {"value": "H5 (H3) [effect]: 526I (510I) [0.5244], 120L (111L) [0.2686], 284E (271E) [0.2088], 226V (214V) [0.0288], 252N (240N) [-0.0118], 548V (531V) [-0.08635], 538V (521V) [-0.3652], 156T (144T) [-0.4605]"}, "Mouse sera escape relative to A/American-Wigeon/South-Carolina/2021 mutations": {"value": "H5 (H3) [effect]: 284E (271E) [0.1025]"}, "SA26_usage_increase_dms_value": {"value": 1.864}, "mouse_sera_escape_dms_value": {"value": 0.1025}, "HA stability mutations": {"value": "H5 (H3) [effect]: 252N (240N) [0.1664], 284E (271E) [0.09786], 226V (214V) [0.07241], 548V (531V) [0.009867], 156T (144T) [-0.03736], 120L (111L) [-0.1698]"}, "cell_entry_dms_value": {"value": 0.10675}, "ferret_sera_escape_dms_value": {"value": 0.20932}}, "branch_attrs": {"mutations": {"nuc": ["C174T", "A447T", "T498C", "G531A", "G990A", "G1353A"]}}, "children": [{"name": "A/goose/Bangladesh/19D764/2017", "node_attrs": {"div": 0.03112833583314927, "num_date": {"value": 2017.0287671232877, "confidence": [2017.0287671232877, 2017.0287671232877]}, "author": {"author": "Yang, G.; Chowdury, S; Hodges, E; Rahman, M.Z.; Jang, Y.; Hossain, M.E.; Jones, J.; Stark, T.; Di, H.; Cook, P.W.; Ghosh, S.; Azziz-Baumgartner, E.; Barnes, J.; Wentworth, D.; Kennedy, E.; Davis, C.T.", "value": "Yang, G.; Chowdury, S; Hodges, E; Rahman, M.Z.; Jang, Y.; Hossain, M.E.; Jones, J.; Stark, T.; Di, H.; Cook, P.W.; Ghosh, S.; Azziz-Baumgartner, E.; Barnes, J.; Wentworth, D.; Kennedy, E.; Davis, C.T."}, "Ferret sera escape relative to A/American-Wigeon/South-Carolina/2021 mutations": {"value": "H5 (H3) [effect]: 538V (521V) [0.1348], 156T (144T) [0.07452]"}, "region": {"value": "South Asia"}, "Increase in a2,6 sialic acid usage mutations": {"value": "H5 (H3) [effect]: 226V (214V) [1.101], 284E (271E) [0.4534], 156T (144T) [0.3096]"}, "HA_stability_dms_value": {"value": 0.13938}, "Cell entry mutations": {"value": "H5 (H3) [effect]: 383E (367E) [0.7401], 526I (510I) [0.5244], 120L (111L) [0.2686], 284E (271E) [0.2088], 226V (214V) [0.0288], 252N (240N) [-0.0118], 548V (531V) [-0.08635], 538V (521V) [-0.3652], 156T (144T) [-0.4605]"}, "Mouse sera escape relative to A/American-Wigeon/South-Carolina/2021 mutations": {"value": "H5 (H3) [effect]: 284E (271E) [0.1025]"}, "SA26_usage_increase_dms_value": {"value": 1.864}, "subtype": {"value": "h5n6"}, "mouse_sera_escape_dms_value": {"value": 0.1025}, "furin_cleavage_motif": {"value": "present"}, "HA stability mutations": {"value": "H5 (H3) [effect]: 252N (240N) [0.1664], 284E (271E) [0.09786], 226V (214V) [0.07241], 548V (531V) [0.009867], 156T (144T) [-0.03736], 120L (111L) [-0.1698]"}, "h5_label_clade": {"value": "2.3.4.4b"}, "cell_entry_dms_value": {"value": 0.84685}, "host": {"value": "Avian"}, "cleavage_site_sequence": {"value": "RRKR"}, "ferret_sera_escape_dms_value": {"value": 0.20932}}, "branch_attrs": {"mutations": {"nuc": ["A1147G"], "HA": ["K383E"]}, "labels": {"aa": "HA: K383E"}}}, {"name": "NODE_0000059", "node_attrs": {"div": 0.030553732513940134, "num_date": {"value": 2016.9703934371835, "confidence": [2016.9066832004094, 2017.0267117663527]}, "Ferret sera escape relative to A/American-Wigeon/South-Carolina/2021 mutations": {"value": "H5 (H3) [effect]: 538V (521V) [0.1348], 156T (144T) [0.07452]"}, "Increase in a2,6 sialic acid usage mutations": {"value": "H5 (H3) [effect]: 226V (214V) [1.101], 284E (271E) [0.4534], 156T (144T) [0.3096]"}, "HA_stability_dms_value": {"value": 0.13938}, "Cell entry mutations": {"value": "H5 (H3) [effect]: 526I (510I) [0.5244], 120L (111L) [0.2686], 284E (271E) [0.2088], 226V (214V) [0.0288], 252N (240N) [-0.0118], 548V (531V) [-0.08635], 538V (521V) [-0.3652], 156T (144T) [-0.4605]"}, "Mouse sera escape relative to A/American-Wigeon/South-Carolina/2021 mutations": {"value": "H5 (H3) [effect]: 284E (271E) [0.1025]"}, "SA26_usage_increase_dms_value": {"value": 1.864}, "mouse_sera_escape_dms_value": {"value": 0.1025}, "HA stability mutations": {"value": "H5 (H3) [effect]: 252N (240N) [0.1664], 284E (271E) [0.09786], 226V (214V) [0.07241], 548V (531V) [0.009867], 156T (144T) [-0.03736], 120L (111L) [-0.1698]"}, "cell_entry_dms_value": {"value": 0.10675}, "ferret_sera_escape_dms_value": {"value": 0.20932}}, "branch_attrs": {"mutations": {}}, "children": [{"name": "A/chicken/Bangladesh/189617HA/2017", "node_attrs": {"div": 0.03112833583314927, "num_date": {"value": 2017.0972602739726, "confidence": [2017.0972602739726, 2017.0972602739726]}, "author": {"author": "Seekings,J.; Essen,S.; Giasuddin,M.; Samad,M.A.; Karim,M.R.; Hasan,M.; Lewis,N.; Fournie,G.", "value": "Seekings,J.; Essen,S.; Giasuddin,M.; Samad,M.A.; Karim,M.R.; Hasan,M.; Lewis,N.; Fournie,G."}, "Ferret sera escape relative to A/American-Wigeon/South-Carolina/2021 mutations": {"value": "H5 (H3) [effect]: 538V (521V) [0.1348], 156T (144T) [0.07452]"}, "region": {"value": "South Asia"}, "Increase in a2,6 sialic acid usage mutations": {"value": "H5 (H3) [effect]: 226V (214V) [1.101], 284E (271E) [0.4534], 156T (144T) [0.3096]"}, "HA_stability_dms_value": {"value": 0.13938}, "Cell entry mutations": {"value": "H5 (H3) [effect]: 526I (510I) [0.5244], 120L (111L) [0.2686], 284E (271E) [0.2088], 226V (214V) [0.0288], 252N (240N) [-0.0118], 548V (531V) [-0.08635], 538V (521V) [-0.3652], 156T (144T) [-0.4605]"}, "Mouse sera escape relative to A/American-Wigeon/South-Carolina/2021 mutations": {"value": "H5 (H3) [effect]: 284E (271E) [0.1025]"}, "SA26_usage_increase_dms_value": {"value": 1.864}, "subtype": {"value": "h5n6"}, "mouse_sera_escape_dms_value": {"value": 0.1025}, "furin_cleavage_motif": {"value": "present"}, "HA stability mutations": {"value": "H5 (H3) [effect]: 252N (240N) [0.1664], 284E (271E) [0.09786], 226V (214V) [0.07241], 548V (531V) [0.009867], 156T (144T) [-0.03736], 120L (111L) [-0.1698]"}, "h5_label_clade": {"value": "2.3.4.4b"}, "cell_entry_dms_value": {"value": 0.10675}, "host": {"value": "Avian"}, "cleavage_site_sequence": {"value": "RRKR"}, "ferret_sera_escape_dms_value": {"value": 0.20932}}, "branch_attrs": {"mutations": {"nuc": ["A1545G"]}}}, {"name": "NODE_0000060", "node_attrs": {"div": 0.030553732513940134, "num_date": {"value": 2017.0287671232877, "confidence": [2016.960948740901, 2017.0287671232877]}, "Ferret sera escape relative to A/American-Wigeon/South-Carolina/2021 mutations": {"value": "H5 (H3) [effect]: 538V (521V) [0.1348], 156T (144T) [0.07452]"}, "Increase in a2,6 sialic acid usage mutations": {"value": "H5 (H3) [effect]: 226V (214V) [1.101], 284E (271E) [0.4534], 156T (144T) [0.3096]"}, "HA_stability_dms_value": {"value": 0.13938}, "Cell entry mutations": {"value": "H5 (H3) [effect]: 526I (510I) [0.5244], 120L (111L) [0.2686], 284E (271E) [0.2088], 226V (214V) [0.0288], 252N (240N) [-0.0118], 548V (531V) [-0.08635], 538V (521V) [-0.3652], 156T (144T) [-0.4605]"}, "Mouse sera escape relative to A/American-Wigeon/South-Carolina/2021 mutations": {"value": "H5 (H3) [effect]: 284E (271E) [0.1025]"}, "SA26_usage_increase_dms_value": {"value": 1.864}, "mouse_sera_escape_dms_value": {"value": 0.1025}, "HA stability mutations": {"value": "H5 (H3) [effect]: 252N (240N) [0.1664], 284E (271E) [0.09786], 226V (214V) [0.07241], 548V (531V) [0.009867], 156T (144T) [-0.03736], 120L (111L) [-0.1698]"}, "cell_entry_dms_value": {"value": 0.10675}, "ferret_sera_escape_dms_value": {"value": 0.20932}}, "branch_attrs": {"mutations": {}}, "children": [{"name": "A/duck/Bangladesh/19D770/2017", "node_attrs": {"div": 0.030553732513940134, "num_date": {"value": 2017.0287671232877, "confidence": [2017.0287671232877, 2017.0287671232877]}, "author": {"author": "Yang, G.; Chowdury, S; Hodges, E; Rahman, M.Z.; Jang, Y.; Hossain, M.E.; Jones, J.; Stark, T.; Di, H.; Cook, P.W.; Ghosh, S.; Azziz-Baumgartner, E.; Barnes, J.; Wentworth, D.; Kennedy, E.; Davis, C.T.", "value": "Yang, G.; Chowdury, S; Hodges, E; Rahman, M.Z.; Jang, Y.; Hossain, M.E.; Jones, J.; Stark, T.; Di, H.; Cook, P.W.; Ghosh, S.; Azziz-Baumgartner, E.; Barnes, J.; Wentworth, D.; Kennedy, E.; Davis, C.T."}, "Ferret sera escape relative to A/American-Wigeon/South-Carolina/2021 mutations": {"value": "H5 (H3) [effect]: 538V (521V) [0.1348], 156T (144T) [0.07452]"}, "region": {"value": "South Asia"}, "Increase in a2,6 sialic acid usage mutations": {"value": "H5 (H3) [effect]: 226V (214V) [1.101], 284E (271E) [0.4534], 156T (144T) [0.3096]"}, "HA_stability_dms_value": {"value": 0.13938}, "Cell entry mutations": {"value": "H5 (H3) [effect]: 526I (510I) [0.5244], 120L (111L) [0.2686], 284E (271E) [0.2088], 226V (214V) [0.0288], 252N (240N) [-0.0118], 548V (531V) [-0.08635], 538V (521V) [-0.3652], 156T (144T) [-0.4605]"}, "Mouse sera escape relative to A/American-Wigeon/South-Carolina/2021 mutations": {"value": "H5 (H3) [effect]: 284E (271E) [0.1025]"}, "SA26_usage_increase_dms_value": {"value": 1.864}, "subtype": {"value": "h5n6"}, "mouse_sera_escape_dms_value": {"value": 0.1025}, "furin_cleavage_motif": {"value": "present"}, "HA stability mutations": {"value": "H5 (H3) [effect]: 252N (240N) [0.1664], 284E (271E) [0.09786], 226V (214V) [0.07241], 548V (531V) [0.009867], 156T (144T) [-0.03736], 120L (111L) [-0.1698]"}, "h5_label_clade": {"value": "2.3.4.4b"}, "cell_entry_dms_value": {"value": 0.10675}, "host": {"value": "Avian"}, "cleavage_site_sequence": {"value": "RRKR"}, "ferret_sera_escape_dms_value": {"value": 0.20932}}, "branch_attrs": {"mutations": {}}}, {"name": "A/goose/Bangladesh/19D820/2017", "node_attrs": {"div": 0.031128479805588423, "num_date": {"value": 2017.2397260273972, "confidence": [2017.2397260273972, 2017.2397260273972]}, "author": {"author": "Yang, G.; Chowdury, S; Hodges, E; Rahman, M.Z.; Jang, Y.; Hossain, M.E.; Jones, J.; Stark, T.; Di, H.; Cook, P.W.; Ghosh, S.; Azziz-Baumgartner, E.; Barnes, J.; Wentworth, D.; Kennedy, E.; Davis, C.T.", "value": "Yang, G.; Chowdury, S; Hodges, E; Rahman, M.Z.; Jang, Y.; Hossain, M.E.; Jones, J.; Stark, T.; Di, H.; Cook, P.W.; Ghosh, S.; Azziz-Baumgartner, E.; Barnes, J.; Wentworth, D.; Kennedy, E.; Davis, C.T."}, "Ferret sera escape relative to A/American-Wigeon/South-Carolina/2021 mutations": {"value": "H5 (H3) [effect]: 538V (521V) [0.1348], 156T (144T) [0.07452]"}, "region": {"value": "South Asia"}, "Increase in a2,6 sialic acid usage mutations": {"value": "H5 (H3) [effect]: 226V (214V) [1.101], 284E (271E) [0.4534], 156T (144T) [0.3096]"}, "HA_stability_dms_value": {"value": 0.13938}, "Cell entry mutations": {"value": "H5 (H3) [effect]: 526I (510I) [0.5244], 337L (324L) [0.5042], 120L (111L) [0.2686], 284E (271E) [0.2088], 226V (214V) [0.0288], 252N (240N) [-0.0118], 548V (531V) [-0.08635], 538V (521V) [-0.3652], 156T (144T) [-0.4605]"}, "Mouse sera escape relative to A/American-Wigeon/South-Carolina/2021 mutations": {"value": "H5 (H3) [effect]: 284E (271E) [0.1025]"}, "SA26_usage_increase_dms_value": {"value": 1.864}, "subtype": {"value": "h5n6"}, "mouse_sera_escape_dms_value": {"value": 0.1025}, "furin_cleavage_motif": {"value": "present"}, "HA stability mutations": {"value": "H5 (H3) [effect]: 252N (240N) [0.1664], 284E (271E) [0.09786], 226V (214V) [0.07241], 548V (531V) [0.009867], 156T (144T) [-0.03736], 120L (111L) [-0.1698]"}, "h5_label_clade": {"value": "2.3.4.4b"}, "cell_entry_dms_value": {"value": 0.61095}, "host": {"value": "Avian"}, "cleavage_site_sequence": {"value": "RRKR"}, "ferret_sera_escape_dms_value": {"value": 0.20932}}, "branch_attrs": {"mutations": {"nuc": ["C1010T"], "HA": ["P337L"]}, "labels": {"aa": "HA: P337L"}}}]}]}, {"name": "NODE_0001677", "node_attrs": {"div": 0.032854913107569106, "num_date": {"value": 2017.1218800596523, "confidence": [2017.0100077406476, 2017.2135025784357]}, "Ferret sera escape relative to A/American-Wigeon/South-Carolina/2021 mutations": {"value": "H5 (H3) [effect]: 538V (521V) [0.1348], 156T (144T) [0.07452]"}, "Increase in a2,6 sialic acid usage mutations": {"value": "H5 (H3) [effect]: 226V (214V) [1.101], 284E (271E) [0.4534], 156T (144T) [0.3096]"}, "HA_stability_dms_value": {"value": 0.07456}, "Cell entry mutations": {"value": "H5 (H3) [effect]: 526I (510I) [0.5244], 120L (111L) [0.2686], 284E (271E) [0.2088], 226V (214V) [0.0288], 252N (240N) [-0.0118], 548V (531V) [-0.08635], 16G (10G) [-0.174], 538V (521V) [-0.3652], 156T (144T) [-0.4605]"}, "Mouse sera escape relative to A/American-Wigeon/South-Carolina/2021 mutations": {"value": "H5 (H3) [effect]: 284E (271E) [0.1025]"}, "SA26_usage_increase_dms_value": {"value": 1.864}, "mouse_sera_escape_dms_value": {"value": 0.1025}, "HA stability mutations": {"value": "H5 (H3) [effect]: 252N (240N) [0.1664], 284E (271E) [0.09786], 226V (214V) [0.07241], 548V (531V) [0.009867], 156T (144T) [-0.03736], 16G (10G) [-0.06482], 120L (111L) [-0.1698]"}, "cell_entry_dms_value": {"value": -0.06725}, "ferret_sera_escape_dms_value": {"value": 0.20932}}, "branch_attrs": {"mutations": {"nuc": ["A46G", "G948A", "A1032G", "A1635G"], "HA": ["S16G"]}, "labels": {"aa": "HA: S16G"}}, "children": [{"name": "A/duck/Bangladesh/19D857/2017", "node_attrs": {"div": 0.0340041919155189, "num_date": {"value": 2017.335616438356, "confidence": [2017.335616438356, 2017.335616438356]}, "author": {"author": "Yang, G.; Chowdury, S; Hodges, E; Rahman, M.Z.; Jang, Y.; Hossain, M.E.; Jones, J.; Stark, T.; Di, H.; Cook, P.W.; Ghosh, S.; Azziz-Baumgartner, E.; Barnes, J.; Wentworth, D.; Kennedy, E.; Davis, C.T.", "value": "Yang, G.; Chowdury, S; Hodges, E; Rahman, M.Z.; Jang, Y.; Hossain, M.E.; Jones, J.; Stark, T.; Di, H.; Cook, P.W.; Ghosh, S.; Azziz-Baumgartner, E.; Barnes, J.; Wentworth, D.; Kennedy, E.; Davis, C.T."}, "Ferret sera escape relative to A/American-Wigeon/South-Carolina/2021 mutations": {"value": "H5 (H3) [effect]: 538V (521V) [0.1348], 156T (144T) [0.07452], 64R (57R) [0.02354]"}, "region": {"value": "South Asia"}, "Increase in a2,6 sialic acid usage mutations": {"value": "H5 (H3) [effect]: 226V (214V) [1.101], 284E (271E) [0.4534], 64R (57R) [0.428], 156T (144T) [0.3096]"}, "HA_stability_dms_value": {"value": 0.87596}, "Cell entry mutations": {"value": "H5 (H3) [effect]: 526I (510I) [0.5244], 120L (111L) [0.2686], 284E (271E) [0.2088], 226V (214V) [0.0288], 252N (240N) [-0.0118], 548V (531V) [-0.08635], 16G (10G) [-0.174], 538V (521V) [-0.3652], 64R (57R) [-0.3891], 156T (144T) [-0.4605]"}, "Mouse sera escape relative to A/American-Wigeon/South-Carolina/2021 mutations": {"value": "H5 (H3) [effect]: 284E (271E) [0.1025]"}, "SA26_usage_increase_dms_value": {"value": 2.292}, "subtype": {"value": "h5n6"}, "mouse_sera_escape_dms_value": {"value": 0.1025}, "furin_cleavage_motif": {"value": "present"}, "HA stability mutations": {"value": "H5 (H3) [effect]: 64R (57R) [0.8014], 252N (240N) [0.1664], 284E (271E) [0.09786], 226V (214V) [0.07241], 548V (531V) [0.009867], 156T (144T) [-0.03736], 16G (10G) [-0.06482], 120L (111L) [-0.1698]"}, "h5_label_clade": {"value": "2.3.4.4b"}, "cell_entry_dms_value": {"value": -0.45635}, "host": {"value": "Avian"}, "cleavage_site_sequence": {"value": "RRKR"}, "ferret_sera_escape_dms_value": {"value": 0.23286}}, "branch_attrs": {"mutations": {"nuc": ["G147A", "A191G"], "HA": ["K64R"]}, "labels": {"aa": "HA: K64R"}}}, {"name": "NODE_0001678", "node_attrs": {"div": 0.034580242198117096, "num_date": {"value": 2017.335616438356, "confidence": [2017.2564319551982, 2017.335616438356]}, "Ferret sera escape relative to A/American-Wigeon/South-Carolina/2021 mutations": {"value": "H5 (H3) [effect]: 538V (521V) [0.1348], 156T (144T) [0.07452]"}, "Increase in a2,6 sialic acid usage mutations": {"value": "H5 (H3) [effect]: 226V (214V) [1.101], 284E (271E) [0.4534], 156T (144T) [0.3096]"}, "HA_stability_dms_value": {"value": 0.07456}, "Cell entry mutations": {"value": "H5 (H3) [effect]: 526I (510I) [0.5244], 120L (111L) [0.2686], 284E (271E) [0.2088], 226V (214V) [0.0288], 252N (240N) [-0.0118], 548V (531V) [-0.08635], 16G (10G) [-0.174], 538V (521V) [-0.3652], 156T (144T) [-0.4605]"}, "Mouse sera escape relative to A/American-Wigeon/South-Carolina/2021 mutations": {"value": "H5 (H3) [effect]: 284E (271E) [0.1025]"}, "SA26_usage_increase_dms_value": {"value": 1.864}, "mouse_sera_escape_dms_value": {"value": 0.1025}, "HA stability mutations": {"value": "H5 (H3) [effect]: 252N (240N) [0.1664], 284E (271E) [0.09786], 226V (214V) [0.07241], 548V (531V) [0.009867], 156T (144T) [-0.03736], 16G (10G) [-0.06482], 120L (111L) [-0.1698]"}, "cell_entry_dms_value": {"value": -0.06725}, "ferret_sera_escape_dms_value": {"value": 0.20932}}, "branch_attrs": {"mutations": {"nuc": ["G270A", "C312T", "C1623T"]}}, "children": [{"name": "A/duck/Bangladesh/19D849/2017", "node_attrs": {"div": 0.034580242198117096, "num_date": {"value": 2017.335616438356, "confidence": [2017.335616438356, 2017.335616438356]}, "author": {"author": "Yang, G.; Chowdury, S; Hodges, E; Rahman, M.Z.; Jang, Y.; Hossain, M.E.; Jones, J.; Stark, T.; Di, H.; Cook, P.W.; Ghosh, S.; Azziz-Baumgartner, E.; Barnes, J.; Wentworth, D.; Kennedy, E.; Davis, C.T.", "value": "Yang, G.; Chowdury, S; Hodges, E; Rahman, M.Z.; Jang, Y.; Hossain, M.E.; Jones, J.; Stark, T.; Di, H.; Cook, P.W.; Ghosh, S.; Azziz-Baumgartner, E.; Barnes, J.; Wentworth, D.; Kennedy, E.; Davis, C.T."}, "Ferret sera escape relative to A/American-Wigeon/South-Carolina/2021 mutations": {"value": "H5 (H3) [effect]: 538V (521V) [0.1348], 156T (144T) [0.07452]"}, "region": {"value": "South Asia"}, "Increase in a2,6 sialic acid usage mutations": {"value": "H5 (H3) [effect]: 226V (214V) [1.101], 284E (271E) [0.4534], 156T (144T) [0.3096]"}, "HA_stability_dms_value": {"value": 0.07456}, "Cell entry mutations": {"value": "H5 (H3) [effect]: 526I (510I) [0.5244], 120L (111L) [0.2686], 284E (271E) [0.2088], 226V (214V) [0.0288], 252N (240N) [-0.0118], 548V (531V) [-0.08635], 16G (10G) [-0.174], 538V (521V) [-0.3652], 156T (144T) [-0.4605]"}, "Mouse sera escape relative to A/American-Wigeon/South-Carolina/2021 mutations": {"value": "H5 (H3) [effect]: 284E (271E) [0.1025]"}, "SA26_usage_increase_dms_value": {"value": 1.864}, "subtype": {"value": "h5n6"}, "mouse_sera_escape_dms_value": {"value": 0.1025}, "furin_cleavage_motif": {"value": "present"}, "HA stability mutations": {"value": "H5 (H3) [effect]: 252N (240N) [0.1664], 284E (271E) [0.09786], 226V (214V) [0.07241], 548V (531V) [0.009867], 156T (144T) [-0.03736], 16G (10G) [-0.06482], 120L (111L) [-0.1698]"}, "h5_label_clade": {"value": "2.3.4.4b"}, "cell_entry_dms_value": {"value": -0.06725}, "host": {"value": "Avian"}, "cleavage_site_sequence": {"value": "RRKR"}, "ferret_sera_escape_dms_value": {"value": 0.20932}}, "branch_attrs": {"mutations": {}}}, {"name": "A/duck/Bangladesh/19D852/2017", "node_attrs": {"div": 0.034580242198117096, "num_date": {"value": 2017.335616438356, "confidence": [2017.335616438356, 2017.335616438356]}, "author": {"author": "Yang, G.; Chowdury, S; Hodges, E; Rahman, M.Z.; Jang, Y.; Hossain, M.E.; Jones, J.; Stark, T.; Di, H.; Cook, P.W.; Ghosh, S.; Azziz-Baumgartner, E.; Barnes, J.; Wentworth, D.; Kennedy, E.; Davis, C.T.", "value": "Yang, G.; Chowdury, S; Hodges, E; Rahman, M.Z.; Jang, Y.; Hossain, M.E.; Jones, J.; Stark, T.; Di, H.; Cook, P.W.; Ghosh, S.; Azziz-Baumgartner, E.; Barnes, J.; Wentworth, D.; Kennedy, E.; Davis, C.T."}, "Ferret sera escape relative to A/American-Wigeon/South-Carolina/2021 mutations": {"value": "H5 (H3) [effect]: 538V (521V) [0.1348], 156T (144T) [0.07452]"}, "region": {"value": "South Asia"}, "Increase in a2,6 sialic acid usage mutations": {"value": "H5 (H3) [effect]: 226V (214V) [1.101], 284E (271E) [0.4534], 156T (144T) [0.3096]"}, "HA_stability_dms_value": {"value": 0.07456}, "Cell entry mutations": {"value": "H5 (H3) [effect]: 526I (510I) [0.5244], 120L (111L) [0.2686], 284E (271E) [0.2088], 226V (214V) [0.0288], 252N (240N) [-0.0118], 548V (531V) [-0.08635], 16G (10G) [-0.174], 538V (521V) [-0.3652], 156T (144T) [-0.4605]"}, "Mouse sera escape relative to A/American-Wigeon/South-Carolina/2021 mutations": {"value": "H5 (H3) [effect]: 284E (271E) [0.1025]"}, "SA26_usage_increase_dms_value": {"value": 1.864}, "subtype": {"value": "h5n6"}, "mouse_sera_escape_dms_value": {"value": 0.1025}, "furin_cleavage_motif": {"value": "present"}, "HA stability mutations": {"value": "H5 (H3) [effect]: 252N (240N) [0.1664], 284E (271E) [0.09786], 226V (214V) [0.07241], 548V (531V) [0.009867], 156T (144T) [-0.03736], 16G (10G) [-0.06482], 120L (111L) [-0.1698]"}, "h5_label_clade": {"value": "2.3.4.4b"}, "cell_entry_dms_value": {"value": -0.06725}, "host": {"value": "Avian"}, "cleavage_site_sequence": {"value": "RRKR"}, "ferret_sera_escape_dms_value": {"value": 0.20932}}, "branch_attrs": {"mutations": {}}}, {"name": "A/duck/Bangladesh/19D853/2017", "node_attrs": {"div": 0.034580242198117096, "num_date": {"value": 2017.335616438356, "confidence": [2017.335616438356, 2017.335616438356]}, "author": {"author": "Yang, G.; Chowdury, S; Hodges, E; Rahman, M.Z.; Jang, Y.; Hossain, M.E.; Jones, J.; Stark, T.; Di, H.; Cook, P.W.; Ghosh, S.; Azziz-Baumgartner, E.; Barnes, J.; Wentworth, D.; Kennedy, E.; Davis, C.T.", "value": "Yang, G.; Chowdury, S; Hodges, E; Rahman, M.Z.; Jang, Y.; Hossain, M.E.; Jones, J.; Stark, T.; Di, H.; Cook, P.W.; Ghosh, S.; Azziz-Baumgartner, E.; Barnes, J.; Wentworth, D.; Kennedy, E.; Davis, C.T."}, "Ferret sera escape relative to A/American-Wigeon/South-Carolina/2021 mutations": {"value": "H5 (H3) [effect]: 538V (521V) [0.1348], 156T (144T) [0.07452]"}, "region": {"value": "South Asia"}, "Increase in a2,6 sialic acid usage mutations": {"value": "H5 (H3) [effect]: 226V (214V) [1.101], 284E (271E) [0.4534], 156T (144T) [0.3096]"}, "HA_stability_dms_value": {"value": 0.07456}, "Cell entry mutations": {"value": "H5 (H3) [effect]: 526I (510I) [0.5244], 120L (111L) [0.2686], 284E (271E) [0.2088], 226V (214V) [0.0288], 252N (240N) [-0.0118], 548V (531V) [-0.08635], 16G (10G) [-0.174], 538V (521V) [-0.3652], 156T (144T) [-0.4605]"}, "Mouse sera escape relative to A/American-Wigeon/South-Carolina/2021 mutations": {"value": "H5 (H3) [effect]: 284E (271E) [0.1025]"}, "SA26_usage_increase_dms_value": {"value": 1.864}, "subtype": {"value": "h5n6"}, "mouse_sera_escape_dms_value": {"value": 0.1025}, "furin_cleavage_motif": {"value": "present"}, "HA stability mutations": {"value": "H5 (H3) [effect]: 252N (240N) [0.1664], 284E (271E) [0.09786], 226V (214V) [0.07241], 548V (531V) [0.009867], 156T (144T) [-0.03736], 16G (10G) [-0.06482], 120L (111L) [-0.1698]"}, "h5_label_clade": {"value": "2.3.4.4b"}, "cell_entry_dms_value": {"value": -0.06725}, "host": {"value": "Avian"}, "cleavage_site_sequence": {"value": "RRKR"}, "ferret_sera_escape_dms_value": {"value": 0.20932}}, "branch_attrs": {"mutations": {"nuc": ["A53W"], "HA": ["Q18X"]}, "labels": {"aa": "HA: Q18X"}}}]}]}]}, {"name": "NODE_0001681", "node_attrs": {"div": 0.03343866851680961, "num_date": {"value": 2016.9359334666885, "confidence": [2016.780362260515, 2017.166506002475]}, "Ferret sera escape relative to A/American-Wigeon/South-Carolina/2021 mutations": {"value": "H5 (H3) [effect]: 538V (521V) [0.1348], 156T (144T) [0.07452]"}, "Increase in a2,6 sialic acid usage mutations": {"value": "H5 (H3) [effect]: 226V (214V) [1.101], 284E (271E) [0.4534], 156T (144T) [0.3096], 185Q (173Q) [0.08085]"}, "HA_stability_dms_value": {"value": 0.14324}, "Cell entry mutations": {"value": "H5 (H3) [effect]: 526I (510I) [0.5244], 120L (111L) [0.2686], 284E (271E) [0.2088], 185Q (173Q) [0.08065], 226V (214V) [0.0288], 252N (240N) [-0.0118], 548V (531V) [-0.08635], 538V (521V) [-0.3652], 156T (144T) [-0.4605]"}, "Mouse sera escape relative to A/American-Wigeon/South-Carolina/2021 mutations": {"value": "H5 (H3) [effect]: 284E (271E) [0.1025]"}, "SA26_usage_increase_dms_value": {"value": 1.94485}, "mouse_sera_escape_dms_value": {"value": 0.1025}, "HA stability mutations": {"value": "H5 (H3) [effect]: 252N (240N) [0.1664], 284E (271E) [0.09786], 226V (214V) [0.07241], 548V (531V) [0.009867], 185Q (173Q) [0.00386], 156T (144T) [-0.03736], 120L (111L) [-0.1698]"}, "cell_entry_dms_value": {"value": 0.1874}, "ferret_sera_escape_dms_value": {"value": 0.20932}}, "branch_attrs": {"mutations": {"nuc": ["C357T", "G438A", "T486C", "G554A", "G573A", "T588C", "A747G", "A807G", "A825G", "A879G", "T1362C"], "HA": ["R185Q"]}, "labels": {"aa": "HA: R185Q"}}, "children": [{"name": "A/chicken/Alkharj/910/2018", "node_attrs": {"div": 0.04681842604037678, "num_date": {"value": 2018.2424657534248, "confidence": [2018.2424657534248, 2018.2424657534248]}, "author": {"author": "Rihan,E.A.; Abdallah,E.M.; Zidan,K.H.; Al-ghadeer,H.; Alhafufi,A.N.; Kasem,S.", "value": "Rihan,E.A.; Abdallah,E.M.; Zidan,K.H.; Al-ghadeer,H.; Alhafufi,A.N.; Kasem,S."}, "Ferret sera escape relative to A/American-Wigeon/South-Carolina/2021 mutations": {"value": "H5 (H3) [effect]: 538V (521V) [0.1348], 417K (401K) [0.07584], 156T (144T) [0.07452], 476R (460R) [0.0527], 37K (31K) [0.0117]"}, "region": {"value": "West Asia"}, "Increase in a2,6 sialic acid usage mutations": {"value": "H5 (H3) [effect]: 226V (214V) [1.101], 284E (271E) [0.4534], 225W (213W) [0.3846], 156T (144T) [0.3096], 185Q (173Q) [0.08085]"}, "HA_stability_dms_value": {"value": 2.16939}, "Cell entry mutations": {"value": "H5 (H3) [effect]: 526I (510I) [0.5244], 120L (111L) [0.2686], 417K (401K) [0.2364], 284E (271E) [0.2088], 100D (92D) [0.1383], 185Q (173Q) [0.08065], 476R (460R) [0.0671], 225W (213W) [0.04815], 226V (214V) [0.0288], 252N (240N) [-0.0118], 548V (531V) [-0.08635], 37K (31K) [-0.1602], 538V (521V) [-0.3652], 156T (144T) [-0.4605], 426D (410D) [-0.9419], 435E (419E) [-1.066], 214N (202N) [-5.214], 222K (210K) [-5.531], 215P (203P) [-5.713], 122R (113R) [-5.732]"}, "Mouse sera escape relative to A/American-Wigeon/South-Carolina/2021 mutations": {"value": "H5 (H3) [effect]: 417K (401K) [0.1582], 426D (410D) [0.1238], 284E (271E) [0.1025], 37K (31K) [0.07206], 435E (419E) [0.06351], 476R (460R) [0.04759]"}, "SA26_usage_increase_dms_value": {"value": 2.32945}, "subtype": {"value": "h5n8"}, "mouse_sera_escape_dms_value": {"value": 0.56766}, "furin_cleavage_motif": {"value": "present"}, "HA stability mutations": {"value": "H5 (H3) [effect]: 435E (419E) [1.522], 37K (31K) [0.6975], 417K (401K) [0.2207], 252N (240N) [0.1664], 284E (271E) [0.09786], 226V (214V) [0.07241], 548V (531V) [0.009867], 185Q (173Q) [0.00386], 156T (144T) [-0.03736], 426D (410D) [-0.04075], 476R (460R) [-0.1474], 120L (111L) [-0.1698], 225W (213W) [-0.2259]"}, "h5_label_clade": {"value": "2.3.4.4b"}, "cell_entry_dms_value": {"value": -23.68075}, "host": {"value": "Avian"}, "cleavage_site_sequence": {"value": "RRKR"}, "ferret_sera_escape_dms_value": {"value": 0.34956}}, "branch_attrs": {"mutations": {"nuc": ["G109A", "A192G", "G294A", "A298G", "A364C", "C510T", "T641A", "T643C", "C666A", "T674G", "T690A", "A891G", "A1026G", "C1155A", "C1251A", "A1266C", "A1276G", "A1296G", "C1299T", "T1305G", "A1427G", "A1599C", "C1638A"], "HA": ["E37K", "N100D", "S122R", "I214N", "S215P", "N222K", "L225W", "N417K", "N426D", "D435E", "K476R"]}, "labels": {"aa": "HA: E37K, N100D, S122R, I214N, S215P, N222K, L225W, N417K, N426D, D435E, K476R"}}}, {"name": "NODE_0001682", "node_attrs": {"div": 0.036313226422969296, "num_date": {"value": 2017.2074359030642, "confidence": [2017.072813254182, 2017.6791412693854]}, "Ferret sera escape relative to A/American-Wigeon/South-Carolina/2021 mutations": {"value": "H5 (H3) [effect]: 104G (95G) [0.2792], 538V (521V) [0.1348], 156T (144T) [0.07452], 6F (-1F) [0.0693]"}, "Increase in a2,6 sialic acid usage mutations": {"value": "H5 (H3) [effect]: 226V (214V) [1.101], 104G (95G) [0.5938], 284E (271E) [0.4534], 156T (144T) [0.3096], 185Q (173Q) [0.08085]"}, "HA_stability_dms_value": {"value": 0.19212}, "Cell entry mutations": {"value": "H5 (H3) [effect]: 526I (510I) [0.5244], 120L (111L) [0.2686], 284E (271E) [0.2088], 185Q (173Q) [0.08065], 226V (214V) [0.0288], 252N (240N) [-0.0118], 99T (91T) [-0.03485], 548V (531V) [-0.08635], 6F (-1F) [-0.1051], 104G (95G) [-0.2861], 538V (521V) [-0.3652], 156T (144T) [-0.4605], 5M (-2M) [-0.5691]"}, "Mouse sera escape relative to A/American-Wigeon/South-Carolina/2021 mutations": {"value": "H5 (H3) [effect]: 5M (-2M) [0.1209], 104G (95G) [0.1125], 284E (271E) [0.1025], 6F (-1F) [0.03053]"}, "SA26_usage_increase_dms_value": {"value": 2.53865}, "mouse_sera_escape_dms_value": {"value": 0.36643}, "HA stability mutations": {"value": "H5 (H3) [effect]: 252N (240N) [0.1664], 284E (271E) [0.09786], 226V (214V) [0.07241], 6F (-1F) [0.04888], 548V (531V) [0.009867], 185Q (173Q) [0.00386], 156T (144T) [-0.03736], 120L (111L) [-0.1698]"}, "cell_entry_dms_value": {"value": -0.80775}, "ferret_sera_escape_dms_value": {"value": 0.55782}}, "branch_attrs": {"mutations": {"nuc": ["G13A", "C16T", "T202C", "G295A", "A311G"], "HA": ["V5M", "L6F", "A99T", "D104G"]}, "labels": {"aa": "HA: V5M, L6F, A99T, D104G"}}, "children": [{"name": "NODE_0001687", "node_attrs": {"div": 0.04034894093179898, "num_date": {"value": 2017.9559100348965, "confidence": [2017.7553406720804, 2018.0455895761093]}, "Ferret sera escape relative to A/American-Wigeon/South-Carolina/2021 mutations": {"value": "H5 (H3) [effect]: 104G (95G) [0.2792], 538V (521V) [0.1348], 374D (358D) [0.1102], 156T (144T) [0.07452], 6F (-1F) [0.0693]"}, "Increase in a2,6 sialic acid usage mutations": {"value": "H5 (H3) [effect]: 226V (214V) [1.101], 104G (95G) [0.5938], 284E (271E) [0.4534], 156T (144T) [0.3096], 185Q (173Q) [0.08085]"}, "HA_stability_dms_value": {"value": 0.23375}, "Cell entry mutations": {"value": "H5 (H3) [effect]: 526I (510I) [0.5244], 120L (111L) [0.2686], 284E (271E) [0.2088], 514R (498R) [0.09591], 185Q (173Q) [0.08065], 226V (214V) [0.0288], 252N (240N) [-0.0118], 99T (91T) [-0.03485], 374D (358D) [-0.07765], 548V (531V) [-0.08635], 6F (-1F) [-0.1051], 104G (95G) [-0.2861], 538V (521V) [-0.3652], 156T (144T) [-0.4605], 5M (-2M) [-0.5691]"}, "Mouse sera escape relative to A/American-Wigeon/South-Carolina/2021 mutations": {"value": "H5 (H3) [effect]: 5M (-2M) [0.1209], 104G (95G) [0.1125], 284E (271E) [0.1025], 6F (-1F) [0.03053], 374D (358D) [0.003841]"}, "SA26_usage_increase_dms_value": {"value": 2.53865}, "mouse_sera_escape_dms_value": {"value": 0.37027}, "HA stability mutations": {"value": "H5 (H3) [effect]: 252N (240N) [0.1664], 284E (271E) [0.09786], 226V (214V) [0.07241], 6F (-1F) [0.04888], 374D (358D) [0.04163], 548V (531V) [0.009867], 185Q (173Q) [0.00386], 156T (144T) [-0.03736], 120L (111L) [-0.1698]"}, "cell_entry_dms_value": {"value": -0.78949}, "ferret_sera_escape_dms_value": {"value": 0.66802}}, "branch_attrs": {"mutations": {"nuc": ["C252T", "C282T", "G1122T", "C1155A", "T1203A", "A1494G", "A1541G"], "HA": ["E374D", "K514R"]}, "labels": {"aa": "HA: E374D, K514R"}}, "children": [{"name": "A/chicken/Pakistan/502/2018", "node_attrs": {"div": 0.04207364010759602, "num_date": {"value": 2018.1328767123289, "confidence": [2018.1328767123289, 2018.1328767123289]}, "author": {"author": "Shahzad,R., Mehmood,W., Amin,F., Sultan,B., Ali,G.; Irshad,S.", "value": "Shahzad,R., Mehmood,W., Amin,F., Sultan,B., Ali,G.; Irshad,S."}, "Ferret sera escape relative to A/American-Wigeon/South-Carolina/2021 mutations": {"value": "H5 (H3) [effect]: 104G (95G) [0.2792], 538V (521V) [0.1348], 374D (358D) [0.1102], 156T (144T) [0.07452], 3K (-4K) [0.03149]"}, "region": {"value": "West Asia"}, "Increase in a2,6 sialic acid usage mutations": {"value": "H5 (H3) [effect]: 226V (214V) [1.101], 104G (95G) [0.5938], 284E (271E) [0.4534], 156T (144T) [0.3096], 3K (-4K) [0.1169], 185Q (173Q) [0.08085]"}, "HA_stability_dms_value": {"value": 0.19027}, "Cell entry mutations": {"value": "H5 (H3) [effect]: 526I (510I) [0.5244], 120L (111L) [0.2686], 284E (271E) [0.2088], 514R (498R) [0.09591], 185Q (173Q) [0.08065], 3K (-4K) [0.0544], 226V (214V) [0.0288], 252N (240N) [-0.0118], 99T (91T) [-0.03485], 374D (358D) [-0.07765], 548V (531V) [-0.08635], 104G (95G) [-0.2861], 538V (521V) [-0.3652], 156T (144T) [-0.4605]"}, "Mouse sera escape relative to A/American-Wigeon/South-Carolina/2021 mutations": {"value": "H5 (H3) [effect]: 104G (95G) [0.1125], 284E (271E) [0.1025], 3K (-4K) [0.07373], 374D (358D) [0.003841]"}, "SA26_usage_increase_dms_value": {"value": 2.65555}, "subtype": {"value": "h5n8"}, "mouse_sera_escape_dms_value": {"value": 0.29257}, "furin_cleavage_motif": {"value": "present"}, "HA stability mutations": {"value": "H5 (H3) [effect]: 252N (240N) [0.1664], 284E (271E) [0.09786], 226V (214V) [0.07241], 374D (358D) [0.04163], 548V (531V) [0.009867], 3K (-4K) [0.005408], 185Q (173Q) [0.00386], 156T (144T) [-0.03736], 120L (111L) [-0.1698]"}, "h5_label_clade": {"value": "2.3.4.4b"}, "cell_entry_dms_value": {"value": -0.06089}, "host": {"value": "Avian"}, "cleavage_site_sequence": {"value": "RRKR"}, "ferret_sera_escape_dms_value": {"value": 0.63021}}, "branch_attrs": {"mutations": {"nuc": ["C9A", "A13G", "T16C"], "HA": ["N3K", "M5V", "F6L"]}, "labels": {"aa": "HA: N3K, M5V, F6L"}}}, {"name": "A/chicken/Pakistan/501/2018", "node_attrs": {"div": 0.04092373269642587, "num_date": {"value": 2018.113698630137, "confidence": [2018.113698630137, 2018.113698630137]}, "author": {"author": "Shahzad,R., Mehmood,W., Amin,F., Sultan,B., Ali,G.; Irshad,S.", "value": "Shahzad,R., Mehmood,W., Amin,F., Sultan,B., Ali,G.; Irshad,S."}, "Ferret sera escape relative to A/American-Wigeon/South-Carolina/2021 mutations": {"value": "H5 (H3) [effect]: 104G (95G) [0.2792], 538V (521V) [0.1348], 374D (358D) [0.1102], 156T (144T) [0.07452], 6F (-1F) [0.0693], 370L (354L) [0.01282]"}, "region": {"value": "West Asia"}, "Increase in a2,6 sialic acid usage mutations": {"value": "H5 (H3) [effect]: 226V (214V) [1.101], 104G (95G) [0.5938], 284E (271E) [0.4534], 156T (144T) [0.3096], 185Q (173Q) [0.08085]"}, "HA_stability_dms_value": {"value": 0.11305}, "Cell entry mutations": {"value": "H5 (H3) [effect]: 526I (510I) [0.5244], 120L (111L) [0.2686], 284E (271E) [0.2088], 514R (498R) [0.09591], 185Q (173Q) [0.08065], 226V (214V) [0.0288], 252N (240N) [-0.0118], 99T (91T) [-0.03485], 374D (358D) [-0.07765], 548V (531V) [-0.08635], 6F (-1F) [-0.1051], 104G (95G) [-0.2861], 538V (521V) [-0.3652], 156T (144T) [-0.4605], 5M (-2M) [-0.5691], 370L (354L) [-0.9152]"}, "Mouse sera escape relative to A/American-Wigeon/South-Carolina/2021 mutations": {"value": "H5 (H3) [effect]: 5M (-2M) [0.1209], 104G (95G) [0.1125], 284E (271E) [0.1025], 6F (-1F) [0.03053], 374D (358D) [0.003841]"}, "SA26_usage_increase_dms_value": {"value": 2.53865}, "subtype": {"value": "h5n8"}, "mouse_sera_escape_dms_value": {"value": 0.37027}, "furin_cleavage_motif": {"value": "present"}, "HA stability mutations": {"value": "H5 (H3) [effect]: 252N (240N) [0.1664], 284E (271E) [0.09786], 226V (214V) [0.07241], 6F (-1F) [0.04888], 374D (358D) [0.04163], 548V (531V) [0.009867], 185Q (173Q) [0.00386], 156T (144T) [-0.03736], 370L (354L) [-0.1207], 120L (111L) [-0.1698]"}, "h5_label_clade": {"value": "2.3.4.4b"}, "cell_entry_dms_value": {"value": -1.70469}, "host": {"value": "Avian"}, "cleavage_site_sequence": {"value": "RRKR"}, "ferret_sera_escape_dms_value": {"value": 0.68084}}, "branch_attrs": {"mutations": {"nuc": ["A1109T"], "HA": ["H370L"]}, "labels": {"aa": "HA: H370L"}}}]}, {"name": "NODE_0001688", "node_attrs": {"div": 0.043241298333039246, "num_date": {"value": 2018.4141784955762, "confidence": [2018.1803860974665, 2018.7264789352341]}, "Ferret sera escape relative to A/American-Wigeon/South-Carolina/2021 mutations": {"value": "H5 (H3) [effect]: 171N (159N) [0.5402], 104G (95G) [0.2792], 538V (521V) [0.1348], 156T (144T) [0.07452], 6F (-1F) [0.0693]"}, "Increase in a2,6 sialic acid usage mutations": {"value": "H5 (H3) [effect]: 226V (214V) [1.101], 104G (95G) [0.5938], 284E (271E) [0.4534], 156T (144T) [0.3096], 185Q (173Q) [0.08085]"}, "HA_stability_dms_value": {"value": 0.2064}, "Cell entry mutations": {"value": "H5 (H3) [effect]: 526I (510I) [0.5244], 120L (111L) [0.2686], 284E (271E) [0.2088], 185Q (173Q) [0.08065], 226V (214V) [0.0288], 252N (240N) [-0.0118], 99T (91T) [-0.03485], 548V (531V) [-0.08635], 6F (-1F) [-0.1051], 104G (95G) [-0.2861], 538V (521V) [-0.3652], 156T (144T) [-0.4605], 5M (-2M) [-0.5691], 171N (159N) [-0.7193]"}, "Mouse sera escape relative to A/American-Wigeon/South-Carolina/2021 mutations": {"value": "H5 (H3) [effect]: 171N (159N) [0.1221], 5M (-2M) [0.1209], 104G (95G) [0.1125], 284E (271E) [0.1025], 6F (-1F) [0.03053]"}, "SA26_usage_increase_dms_value": {"value": 2.53865}, "mouse_sera_escape_dms_value": {"value": 0.48853}, "HA stability mutations": {"value": "H5 (H3) [effect]: 252N (240N) [0.1664], 284E (271E) [0.09786], 226V (214V) [0.07241], 6F (-1F) [0.04888], 171N (159N) [0.01428], 548V (531V) [0.009867], 185Q (173Q) [0.00386], 156T (144T) [-0.03736], 120L (111L) [-0.1698]"}, "cell_entry_dms_value": {"value": -1.52705}, "ferret_sera_escape_dms_value": {"value": 1.09802}}, "branch_attrs": {"mutations": {"nuc": ["G267A", "G511A", "A672G", "T777C", "T795C", "G1122A", "C1137T", "A1143T", "A1152G", "C1380T", "G1428A", "A1539G"], "HA": ["D171N"]}, "labels": {"aa": "HA: D171N"}}, "children": [{"name": "A/chicken/Pakistan/1000/2018", "node_attrs": {"div": 0.04438998904285639, "num_date": {"value": 2018.9602739726026, "confidence": [2018.9602739726026, 2018.9602739726026]}, "author": {"author": "Ali,M.; Yaqub,T.; Shahid,M.F.; Wong,F.Y.; Mukhtar,N.; Naeem,M.; Lam,P.; Jayakumar,J.; Smith,G.J.; Su,Y.C.", "value": "Ali,M.; Yaqub,T.; Shahid,M.F.; Wong,F.Y.; Mukhtar,N.; Naeem,M.; Lam,P.; Jayakumar,J.; Smith,G.J.; Su,Y.C."}, "Ferret sera escape relative to A/American-Wigeon/South-Carolina/2021 mutations": {"value": "H5 (H3) [effect]: 171N (159N) [0.5402], 104G (95G) [0.2792], 538V (521V) [0.1348], 156T (144T) [0.07452], 6F (-1F) [0.0693]"}, "region": {"value": "West Asia"}, "Increase in a2,6 sialic acid usage mutations": {"value": "H5 (H3) [effect]: 226V (214V) [1.101], 104G (95G) [0.5938], 284E (271E) [0.4534], 156T (144T) [0.3096], 185Q (173Q) [0.08085]"}, "HA_stability_dms_value": {"value": 0.2064}, "Cell entry mutations": {"value": "H5 (H3) [effect]: 526I (510I) [0.5244], 120L (111L) [0.2686], 284E (271E) [0.2088], 185Q (173Q) [0.08065], 226V (214V) [0.0288], 252N (240N) [-0.0118], 99T (91T) [-0.03485], 548V (531V) [-0.08635], 6F (-1F) [-0.1051], 104G (95G) [-0.2861], 538V (521V) [-0.3652], 156T (144T) [-0.4605], 5M (-2M) [-0.5691], 171N (159N) [-0.7193]"}, "Mouse sera escape relative to A/American-Wigeon/South-Carolina/2021 mutations": {"value": "H5 (H3) [effect]: 171N (159N) [0.1221], 5M (-2M) [0.1209], 104G (95G) [0.1125], 284E (271E) [0.1025], 6F (-1F) [0.03053]"}, "SA26_usage_increase_dms_value": {"value": 2.53865}, "subtype": {"value": "h5n8"}, "mouse_sera_escape_dms_value": {"value": 0.48853}, "furin_cleavage_motif": {"value": "present"}, "HA stability mutations": {"value": "H5 (H3) [effect]: 252N (240N) [0.1664], 284E (271E) [0.09786], 226V (214V) [0.07241], 6F (-1F) [0.04888], 171N (159N) [0.01428], 548V (531V) [0.009867], 185Q (173Q) [0.00386], 156T (144T) [-0.03736], 120L (111L) [-0.1698]"}, "h5_label_clade": {"value": "2.3.4.4b"}, "cell_entry_dms_value": {"value": -1.52705}, "host": {"value": "Avian"}, "cleavage_site_sequence": {"value": "RRKR"}, "ferret_sera_escape_dms_value": {"value": 1.09802}}, "branch_attrs": {"mutations": {"nuc": ["G966A", "A1551G"]}}}, {"name": "NODE_0001689", "node_attrs": {"div": 0.0438153138415375, "num_date": {"value": 2018.635275405191, "confidence": [2018.4081618425935, 2018.7508208285026]}, "Ferret sera escape relative to A/American-Wigeon/South-Carolina/2021 mutations": {"value": "H5 (H3) [effect]: 171N (159N) [0.5402], 104G (95G) [0.2792], 538V (521V) [0.1348], 156T (144T) [0.07452], 6F (-1F) [0.0693]"}, "Increase in a2,6 sialic acid usage mutations": {"value": "H5 (H3) [effect]: 226V (214V) [1.101], 104G (95G) [0.5938], 284E (271E) [0.4534], 156T (144T) [0.3096], 185Q (173Q) [0.08085]"}, "HA_stability_dms_value": {"value": 0.2064}, "Cell entry mutations": {"value": "H5 (H3) [effect]: 526I (510I) [0.5244], 120L (111L) [0.2686], 284E (271E) [0.2088], 185Q (173Q) [0.08065], 226V (214V) [0.0288], 252N (240N) [-0.0118], 99T (91T) [-0.03485], 548V (531V) [-0.08635], 6F (-1F) [-0.1051], 104G (95G) [-0.2861], 538V (521V) [-0.3652], 156T (144T) [-0.4605], 5M (-2M) [-0.5691], 171N (159N) [-0.7193]"}, "Mouse sera escape relative to A/American-Wigeon/South-Carolina/2021 mutations": {"value": "H5 (H3) [effect]: 171N (159N) [0.1221], 5M (-2M) [0.1209], 104G (95G) [0.1125], 284E (271E) [0.1025], 6F (-1F) [0.03053]"}, "SA26_usage_increase_dms_value": {"value": 2.53865}, "mouse_sera_escape_dms_value": {"value": 0.48853}, "HA stability mutations": {"value": "H5 (H3) [effect]: 252N (240N) [0.1664], 284E (271E) [0.09786], 226V (214V) [0.07241], 6F (-1F) [0.04888], 171N (159N) [0.01428], 548V (531V) [0.009867], 185Q (173Q) [0.00386], 156T (144T) [-0.03736], 120L (111L) [-0.1698]"}, "cell_entry_dms_value": {"value": -1.52705}, "ferret_sera_escape_dms_value": {"value": 1.09802}}, "branch_attrs": {"mutations": {"nuc": ["T420C"]}}, "children": [{"name": "A/chicken/Pakistan/531/2018", "node_attrs": {"div": 0.04496370721959693, "num_date": {"value": 2018.795890410959, "confidence": [2018.795890410959, 2018.795890410959]}, "author": {"author": "Ali,M.; Yaqub,T.; Shahid,M.F.; Wong,F.Y.; Mukhtar,N.; Naeem,M.; Lam,P.; Jayakumar,J.; Smith,G.J.; Su,Y.C.", "value": "Ali,M.; Yaqub,T.; Shahid,M.F.; Wong,F.Y.; Mukhtar,N.; Naeem,M.; Lam,P.; Jayakumar,J.; Smith,G.J.; Su,Y.C."}, "Ferret sera escape relative to A/American-Wigeon/South-Carolina/2021 mutations": {"value": "H5 (H3) [effect]: 171N (159N) [0.5402], 104G (95G) [0.2792], 538V (521V) [0.1348], 156T (144T) [0.07452], 6F (-1F) [0.0693], 178M (166M) [0.009653]"}, "region": {"value": "West Asia"}, "Increase in a2,6 sialic acid usage mutations": {"value": "H5 (H3) [effect]: 226V (214V) [1.101], 104G (95G) [0.5938], 284E (271E) [0.4534], 156T (144T) [0.3096], 185Q (173Q) [0.08085]"}, "HA_stability_dms_value": {"value": 0.2064}, "Cell entry mutations": {"value": "H5 (H3) [effect]: 526I (510I) [0.5244], 120L (111L) [0.2686], 284E (271E) [0.2088], 178M (166M) [0.1143], 185Q (173Q) [0.08065], 226V (214V) [0.0288], 252N (240N) [-0.0118], 99T (91T) [-0.03485], 548V (531V) [-0.08635], 6F (-1F) [-0.1051], 104G (95G) [-0.2861], 538V (521V) [-0.3652], 156T (144T) [-0.4605], 5M (-2M) [-0.5691], 171N (159N) [-0.7193]"}, "Mouse sera escape relative to A/American-Wigeon/South-Carolina/2021 mutations": {"value": "H5 (H3) [effect]: 171N (159N) [0.1221], 5M (-2M) [0.1209], 104G (95G) [0.1125], 284E (271E) [0.1025], 6F (-1F) [0.03053], 178M (166M) [0.02388]"}, "SA26_usage_increase_dms_value": {"value": 2.53865}, "subtype": {"value": "h5n8"}, "mouse_sera_escape_dms_value": {"value": 0.51241}, "furin_cleavage_motif": {"value": "present"}, "HA stability mutations": {"value": "H5 (H3) [effect]: 252N (240N) [0.1664], 284E (271E) [0.09786], 226V (214V) [0.07241], 6F (-1F) [0.04888], 171N (159N) [0.01428], 548V (531V) [0.009867], 185Q (173Q) [0.00386], 156T (144T) [-0.03736], 120L (111L) [-0.1698]"}, "h5_label_clade": {"value": "2.3.4.4b"}, "cell_entry_dms_value": {"value": -1.41275}, "host": {"value": "Avian"}, "cleavage_site_sequence": {"value": "RRKR"}, "ferret_sera_escape_dms_value": {"value": 1.10767}}, "branch_attrs": {"mutations": {"nuc": ["A534G", "C1509T"], "HA": ["I178M"]}, "labels": {"aa": "HA: I178M"}}}, {"name": "A/quail/Pakistan/998/2018", "node_attrs": {"div": 0.04496400168350466, "num_date": {"value": 2018.9602739726026, "confidence": [2018.9602739726026, 2018.9602739726026]}, "author": {"author": "Ali,M.; Yaqub,T.; Shahid,M.F.; Wong,F.Y.; Mukhtar,N.; Naeem,M.; Lam,P.; Jayakumar,J.; Smith,G.J.; Su,Y.C.", "value": "Ali,M.; Yaqub,T.; Shahid,M.F.; Wong,F.Y.; Mukhtar,N.; Naeem,M.; Lam,P.; Jayakumar,J.; Smith,G.J.; Su,Y.C."}, "Ferret sera escape relative to A/American-Wigeon/South-Carolina/2021 mutations": {"value": "H5 (H3) [effect]: 171N (159N) [0.5402], 104G (95G) [0.2792], 538V (521V) [0.1348], 267K (255K) [0.09894], 156T (144T) [0.07452], 6F (-1F) [0.0693]"}, "region": {"value": "West Asia"}, "Increase in a2,6 sialic acid usage mutations": {"value": "H5 (H3) [effect]: 226V (214V) [1.101], 104G (95G) [0.5938], 284E (271E) [0.4534], 156T (144T) [0.3096], 185Q (173Q) [0.08085]"}, "HA_stability_dms_value": {"value": -0.03097}, "Cell entry mutations": {"value": "H5 (H3) [effect]: 526I (510I) [0.5244], 120L (111L) [0.2686], 284E (271E) [0.2088], 185Q (173Q) [0.08065], 226V (214V) [0.0288], 252N (240N) [-0.0118], 99T (91T) [-0.03485], 548V (531V) [-0.08635], 6F (-1F) [-0.1051], 104G (95G) [-0.2861], 538V (521V) [-0.3652], 267K (255K) [-0.3687], 156T (144T) [-0.4605], 5M (-2M) [-0.5691], 62E (55E) [-0.6502], 171N (159N) [-0.7193]"}, "Mouse sera escape relative to A/American-Wigeon/South-Carolina/2021 mutations": {"value": "H5 (H3) [effect]: 267K (255K) [1.039], 171N (159N) [0.1221], 5M (-2M) [0.1209], 104G (95G) [0.1125], 284E (271E) [0.1025], 62E (55E) [0.04133], 6F (-1F) [0.03053]"}, "SA26_usage_increase_dms_value": {"value": 2.53865}, "subtype": {"value": "h5n8"}, "mouse_sera_escape_dms_value": {"value": 1.56886}, "furin_cleavage_motif": {"value": "present"}, "HA stability mutations": {"value": "H5 (H3) [effect]: 252N (240N) [0.1664], 284E (271E) [0.09786], 226V (214V) [0.07241], 6F (-1F) [0.04888], 171N (159N) [0.01428], 548V (531V) [0.009867], 185Q (173Q) [0.00386], 156T (144T) [-0.03736], 62E (55E) [-0.05777], 120L (111L) [-0.1698], 267K (255K) [-0.1796]"}, "h5_label_clade": {"value": "2.3.4.4b"}, "cell_entry_dms_value": {"value": -2.54595}, "host": {"value": "Avian"}, "cleavage_site_sequence": {"value": "RRKR"}, "ferret_sera_escape_dms_value": {"value": 1.19696}}, "branch_attrs": {"mutations": {"nuc": ["G185A", "G799A"], "HA": ["G62E", "E267K"]}, "labels": {"aa": "HA: G62E, E267K"}}}]}]}, {"name": "NODE_0001683", "node_attrs": {"div": 0.0368871259822976, "num_date": {"value": 2017.7689439655085, "confidence": [2017.5441810109694, 2017.9082550256587]}, "Ferret sera escape relative to A/American-Wigeon/South-Carolina/2021 mutations": {"value": "H5 (H3) [effect]: 104G (95G) [0.2792], 538V (521V) [0.1348], 156T (144T) [0.07452], 6F (-1F) [0.0693]"}, "Increase in a2,6 sialic acid usage mutations": {"value": "H5 (H3) [effect]: 226V (214V) [1.101], 104G (95G) [0.5938], 284E (271E) [0.4534], 156T (144T) [0.3096], 185Q (173Q) [0.08085]"}, "HA_stability_dms_value": {"value": 0.19212}, "Cell entry mutations": {"value": "H5 (H3) [effect]: 526I (510I) [0.5244], 120L (111L) [0.2686], 284E (271E) [0.2088], 185Q (173Q) [0.08065], 226V (214V) [0.0288], 252N (240N) [-0.0118], 99T (91T) [-0.03485], 548V (531V) [-0.08635], 6F (-1F) [-0.1051], 104G (95G) [-0.2861], 538V (521V) [-0.3652], 156T (144T) [-0.4605], 5M (-2M) [-0.5691]"}, "Mouse sera escape relative to A/American-Wigeon/South-Carolina/2021 mutations": {"value": "H5 (H3) [effect]: 5M (-2M) [0.1209], 104G (95G) [0.1125], 284E (271E) [0.1025], 6F (-1F) [0.03053]"}, "SA26_usage_increase_dms_value": {"value": 2.53865}, "mouse_sera_escape_dms_value": {"value": 0.36643}, "HA stability mutations": {"value": "H5 (H3) [effect]: 252N (240N) [0.1664], 284E (271E) [0.09786], 226V (214V) [0.07241], 6F (-1F) [0.04888], 548V (531V) [0.009867], 185Q (173Q) [0.00386], 156T (144T) [-0.03736], 120L (111L) [-0.1698]"}, "cell_entry_dms_value": {"value": -0.80775}, "ferret_sera_escape_dms_value": {"value": 0.55782}}, "branch_attrs": {"mutations": {"nuc": ["A1026G"]}}, "children": [{"name": "NODE_0001684", "node_attrs": {"div": 0.03746121367730847, "num_date": {"value": 2017.9164383561645, "confidence": [2017.8058818170518, 2017.997602376327]}, "Ferret sera escape relative to A/American-Wigeon/South-Carolina/2021 mutations": {"value": "H5 (H3) [effect]: 104G (95G) [0.2792], 538V (521V) [0.1348], 156T (144T) [0.07452], 6F (-1F) [0.0693], 128D (119D) [0.01208]"}, "Increase in a2,6 sialic acid usage mutations": {"value": "H5 (H3) [effect]: 226V (214V) [1.101], 104G (95G) [0.5938], 284E (271E) [0.4534], 156T (144T) [0.3096], 185Q (173Q) [0.08085]"}, "HA_stability_dms_value": {"value": 0.05432}, "Cell entry mutations": {"value": "H5 (H3) [effect]: 526I (510I) [0.5244], 120L (111L) [0.2686], 284E (271E) [0.2088], 185Q (173Q) [0.08065], 226V (214V) [0.0288], 252N (240N) [-0.0118], 99T (91T) [-0.03485], 548V (531V) [-0.08635], 6F (-1F) [-0.1051], 104G (95G) [-0.2861], 538V (521V) [-0.3652], 156T (144T) [-0.4605], 128D (119D) [-0.4755], 5M (-2M) [-0.5691]"}, "Mouse sera escape relative to A/American-Wigeon/South-Carolina/2021 mutations": {"value": "H5 (H3) [effect]: 128D (119D) [0.1997], 5M (-2M) [0.1209], 104G (95G) [0.1125], 284E (271E) [0.1025], 6F (-1F) [0.03053]"}, "SA26_usage_increase_dms_value": {"value": 2.53865}, "mouse_sera_escape_dms_value": {"value": 0.56613}, "HA stability mutations": {"value": "H5 (H3) [effect]: 252N (240N) [0.1664], 284E (271E) [0.09786], 226V (214V) [0.07241], 6F (-1F) [0.04888], 548V (531V) [0.009867], 185Q (173Q) [0.00386], 156T (144T) [-0.03736], 128D (119D) [-0.1378], 120L (111L) [-0.1698]"}, "cell_entry_dms_value": {"value": -1.28325}, "ferret_sera_escape_dms_value": {"value": 0.5699}}, "branch_attrs": {"mutations": {"nuc": ["G384T"], "HA": ["E128D"]}, "labels": {"aa": "HA: E128D"}}, "children": [{"name": "A/ostrich/SaudiArabia/KFUHKU35942017/2017", "node_attrs": {"div": 0.03746121367730847, "num_date": {"value": 2017.9697648128836, "confidence": [2017.9164383561645, 2017.9986301369863]}, "author": {"author": "Chu,D.K.; Hemida,M.G.; Abdelaziz,A.M.; Alnaeem,A.A.; Cheng,S.M.; Peiris,M.J.", "value": "Chu,D.K.; Hemida,M.G.; Abdelaziz,A.M.; Alnaeem,A.A.; Cheng,S.M.; Peiris,M.J."}, "Ferret sera escape relative to A/American-Wigeon/South-Carolina/2021 mutations": {"value": "H5 (H3) [effect]: 104G (95G) [0.2792], 538V (521V) [0.1348], 156T (144T) [0.07452], 6F (-1F) [0.0693], 128D (119D) [0.01208]"}, "region": {"value": "West Asia"}, "Increase in a2,6 sialic acid usage mutations": {"value": "H5 (H3) [effect]: 226V (214V) [1.101], 104G (95G) [0.5938], 284E (271E) [0.4534], 156T (144T) [0.3096], 185Q (173Q) [0.08085]"}, "HA_stability_dms_value": {"value": 0.05432}, "Cell entry mutations": {"value": "H5 (H3) [effect]: 526I (510I) [0.5244], 120L (111L) [0.2686], 284E (271E) [0.2088], 185Q (173Q) [0.08065], 226V (214V) [0.0288], 252N (240N) [-0.0118], 99T (91T) [-0.03485], 548V (531V) [-0.08635], 6F (-1F) [-0.1051], 104G (95G) [-0.2861], 538V (521V) [-0.3652], 156T (144T) [-0.4605], 128D (119D) [-0.4755], 5M (-2M) [-0.5691]"}, "Mouse sera escape relative to A/American-Wigeon/South-Carolina/2021 mutations": {"value": "H5 (H3) [effect]: 128D (119D) [0.1997], 5M (-2M) [0.1209], 104G (95G) [0.1125], 284E (271E) [0.1025], 6F (-1F) [0.03053]"}, "SA26_usage_increase_dms_value": {"value": 2.53865}, "subtype": {"value": "h5n8"}, "mouse_sera_escape_dms_value": {"value": 0.56613}, "furin_cleavage_motif": {"value": "present"}, "HA stability mutations": {"value": "H5 (H3) [effect]: 252N (240N) [0.1664], 284E (271E) [0.09786], 226V (214V) [0.07241], 6F (-1F) [0.04888], 548V (531V) [0.009867], 185Q (173Q) [0.00386], 156T (144T) [-0.03736], 128D (119D) [-0.1378], 120L (111L) [-0.1698]"}, "h5_label_clade": {"value": "2.3.4.4b"}, "cell_entry_dms_value": {"value": -1.28325}, "host": {"value": "Avian"}, "cleavage_site_sequence": {"value": "RRKR"}, "ferret_sera_escape_dms_value": {"value": 0.5699}}, "branch_attrs": {"mutations": {}}}, {"name": "A/ostrich/SaudiArabia/KFUHKU35922017/2017", "node_attrs": {"div": 0.03746121367730847, "num_date": {"value": 2017.9697648128836, "confidence": [2017.9164383561645, 2017.9986301369863]}, "author": {"author": "Chu,D.K.; Hemida,M.G.; Abdelaziz,A.M.; Alnaeem,A.A.; Cheng,S.M.; Peiris,M.J.", "value": "Chu,D.K.; Hemida,M.G.; Abdelaziz,A.M.; Alnaeem,A.A.; Cheng,S.M.; Peiris,M.J."}, "Ferret sera escape relative to A/American-Wigeon/South-Carolina/2021 mutations": {"value": "H5 (H3) [effect]: 104G (95G) [0.2792], 538V (521V) [0.1348], 156T (144T) [0.07452], 6F (-1F) [0.0693], 128D (119D) [0.01208]"}, "region": {"value": "West Asia"}, "Increase in a2,6 sialic acid usage mutations": {"value": "H5 (H3) [effect]: 226V (214V) [1.101], 104G (95G) [0.5938], 284E (271E) [0.4534], 156T (144T) [0.3096], 185Q (173Q) [0.08085]"}, "HA_stability_dms_value": {"value": 0.05432}, "Cell entry mutations": {"value": "H5 (H3) [effect]: 526I (510I) [0.5244], 120L (111L) [0.2686], 284E (271E) [0.2088], 185Q (173Q) [0.08065], 226V (214V) [0.0288], 252N (240N) [-0.0118], 99T (91T) [-0.03485], 548V (531V) [-0.08635], 6F (-1F) [-0.1051], 104G (95G) [-0.2861], 538V (521V) [-0.3652], 156T (144T) [-0.4605], 128D (119D) [-0.4755], 5M (-2M) [-0.5691]"}, "Mouse sera escape relative to A/American-Wigeon/South-Carolina/2021 mutations": {"value": "H5 (H3) [effect]: 128D (119D) [0.1997], 5M (-2M) [0.1209], 104G (95G) [0.1125], 284E (271E) [0.1025], 6F (-1F) [0.03053]"}, "SA26_usage_increase_dms_value": {"value": 2.53865}, "subtype": {"value": "h5n8"}, "mouse_sera_escape_dms_value": {"value": 0.56613}, "furin_cleavage_motif": {"value": "present"}, "HA stability mutations": {"value": "H5 (H3) [effect]: 252N (240N) [0.1664], 284E (271E) [0.09786], 226V (214V) [0.07241], 6F (-1F) [0.04888], 548V (531V) [0.009867], 185Q (173Q) [0.00386], 156T (144T) [-0.03736], 128D (119D) [-0.1378], 120L (111L) [-0.1698]"}, "h5_label_clade": {"value": "2.3.4.4b"}, "cell_entry_dms_value": {"value": -1.28325}, "host": {"value": "Avian"}, "cleavage_site_sequence": {"value": "RRKR"}, "ferret_sera_escape_dms_value": {"value": 0.5699}}, "branch_attrs": {"mutations": {}}}]}, {"name": "NODE_0000062", "node_attrs": {"div": 0.0368871259822976, "num_date": {"value": 2017.9164383561645, "confidence": [2017.7686228761065, 2017.99280289202]}, "Ferret sera escape relative to A/American-Wigeon/South-Carolina/2021 mutations": {"value": "H5 (H3) [effect]: 104G (95G) [0.2792], 538V (521V) [0.1348], 156T (144T) [0.07452], 6F (-1F) [0.0693]"}, "Increase in a2,6 sialic acid usage mutations": {"value": "H5 (H3) [effect]: 226V (214V) [1.101], 104G (95G) [0.5938], 284E (271E) [0.4534], 156T (144T) [0.3096], 185Q (173Q) [0.08085]"}, "HA_stability_dms_value": {"value": 0.19212}, "Cell entry mutations": {"value": "H5 (H3) [effect]: 526I (510I) [0.5244], 120L (111L) [0.2686], 284E (271E) [0.2088], 185Q (173Q) [0.08065], 226V (214V) [0.0288], 252N (240N) [-0.0118], 99T (91T) [-0.03485], 548V (531V) [-0.08635], 6F (-1F) [-0.1051], 104G (95G) [-0.2861], 538V (521V) [-0.3652], 156T (144T) [-0.4605], 5M (-2M) [-0.5691]"}, "Mouse sera escape relative to A/American-Wigeon/South-Carolina/2021 mutations": {"value": "H5 (H3) [effect]: 5M (-2M) [0.1209], 104G (95G) [0.1125], 284E (271E) [0.1025], 6F (-1F) [0.03053]"}, "SA26_usage_increase_dms_value": {"value": 2.53865}, "mouse_sera_escape_dms_value": {"value": 0.36643}, "HA stability mutations": {"value": "H5 (H3) [effect]: 252N (240N) [0.1664], 284E (271E) [0.09786], 226V (214V) [0.07241], 6F (-1F) [0.04888], 548V (531V) [0.009867], 185Q (173Q) [0.00386], 156T (144T) [-0.03736], 120L (111L) [-0.1698]"}, "cell_entry_dms_value": {"value": -0.80775}, "ferret_sera_escape_dms_value": {"value": 0.55782}}, "branch_attrs": {"mutations": {}}, "children": [{"name": "A/pigeon/SaudiArabia/KFUHKU36002017/2017", "node_attrs": {"div": 0.0368871259822976, "num_date": {"value": 2017.9321113518852, "confidence": [2017.9164383561645, 2017.9986301369863]}, "author": {"author": "Chu,D.K.; Hemida,M.G.; Abdelaziz,A.M.; Alnaeem,A.A.; Cheng,S.M.; Peiris,M.J.", "value": "Chu,D.K.; Hemida,M.G.; Abdelaziz,A.M.; Alnaeem,A.A.; Cheng,S.M.; Peiris,M.J."}, "Ferret sera escape relative to A/American-Wigeon/South-Carolina/2021 mutations": {"value": "H5 (H3) [effect]: 104G (95G) [0.2792], 538V (521V) [0.1348], 156T (144T) [0.07452], 6F (-1F) [0.0693]"}, "region": {"value": "West Asia"}, "Increase in a2,6 sialic acid usage mutations": {"value": "H5 (H3) [effect]: 226V (214V) [1.101], 104G (95G) [0.5938], 284E (271E) [0.4534], 156T (144T) [0.3096], 185Q (173Q) [0.08085]"}, "HA_stability_dms_value": {"value": 0.19212}, "Cell entry mutations": {"value": "H5 (H3) [effect]: 526I (510I) [0.5244], 120L (111L) [0.2686], 284E (271E) [0.2088], 185Q (173Q) [0.08065], 226V (214V) [0.0288], 252N (240N) [-0.0118], 99T (91T) [-0.03485], 548V (531V) [-0.08635], 6F (-1F) [-0.1051], 104G (95G) [-0.2861], 538V (521V) [-0.3652], 156T (144T) [-0.4605], 5M (-2M) [-0.5691]"}, "Mouse sera escape relative to A/American-Wigeon/South-Carolina/2021 mutations": {"value": "H5 (H3) [effect]: 5M (-2M) [0.1209], 104G (95G) [0.1125], 284E (271E) [0.1025], 6F (-1F) [0.03053]"}, "SA26_usage_increase_dms_value": {"value": 2.53865}, "subtype": {"value": "h5n8"}, "mouse_sera_escape_dms_value": {"value": 0.36643}, "furin_cleavage_motif": {"value": "present"}, "HA stability mutations": {"value": "H5 (H3) [effect]: 252N (240N) [0.1664], 284E (271E) [0.09786], 226V (214V) [0.07241], 6F (-1F) [0.04888], 548V (531V) [0.009867], 185Q (173Q) [0.00386], 156T (144T) [-0.03736], 120L (111L) [-0.1698]"}, "h5_label_clade": {"value": "2.3.4.4b"}, "cell_entry_dms_value": {"value": -0.80775}, "host": {"value": "Avian"}, "cleavage_site_sequence": {"value": "RRKR"}, "ferret_sera_escape_dms_value": {"value": 0.55782}}, "branch_attrs": {"mutations": {}}}, {"name": "A/duck/SaudiArabia/KFUHKU36172017/2017", "node_attrs": {"div": 0.0368871259822976, "num_date": {"value": 2017.9321113518852, "confidence": [2017.9164383561645, 2017.9986301369863]}, "author": {"author": "Chu,D.K.; Hemida,M.G.; Abdelaziz,A.M.; Alnaeem,A.A.; Cheng,S.M.; Peiris,M.J.", "value": "Chu,D.K.; Hemida,M.G.; Abdelaziz,A.M.; Alnaeem,A.A.; Cheng,S.M.; Peiris,M.J."}, "Ferret sera escape relative to A/American-Wigeon/South-Carolina/2021 mutations": {"value": "H5 (H3) [effect]: 104G (95G) [0.2792], 538V (521V) [0.1348], 156T (144T) [0.07452], 6F (-1F) [0.0693]"}, "region": {"value": "West Asia"}, "Increase in a2,6 sialic acid usage mutations": {"value": "H5 (H3) [effect]: 226V (214V) [1.101], 104G (95G) [0.5938], 284E (271E) [0.4534], 156T (144T) [0.3096], 185Q (173Q) [0.08085]"}, "HA_stability_dms_value": {"value": 0.19212}, "Cell entry mutations": {"value": "H5 (H3) [effect]: 526I (510I) [0.5244], 120L (111L) [0.2686], 284E (271E) [0.2088], 185Q (173Q) [0.08065], 226V (214V) [0.0288], 252N (240N) [-0.0118], 99T (91T) [-0.03485], 548V (531V) [-0.08635], 6F (-1F) [-0.1051], 104G (95G) [-0.2861], 538V (521V) [-0.3652], 156T (144T) [-0.4605], 5M (-2M) [-0.5691]"}, "Mouse sera escape relative to A/American-Wigeon/South-Carolina/2021 mutations": {"value": "H5 (H3) [effect]: 5M (-2M) [0.1209], 104G (95G) [0.1125], 284E (271E) [0.1025], 6F (-1F) [0.03053]"}, "SA26_usage_increase_dms_value": {"value": 2.53865}, "subtype": {"value": "h5n8"}, "mouse_sera_escape_dms_value": {"value": 0.36643}, "furin_cleavage_motif": {"value": "present"}, "HA stability mutations": {"value": "H5 (H3) [effect]: 252N (240N) [0.1664], 284E (271E) [0.09786], 226V (214V) [0.07241], 6F (-1F) [0.04888], 548V (531V) [0.009867], 185Q (173Q) [0.00386], 156T (144T) [-0.03736], 120L (111L) [-0.1698]"}, "h5_label_clade": {"value": "2.3.4.4b"}, "cell_entry_dms_value": {"value": -0.80775}, "host": {"value": "Avian"}, "cleavage_site_sequence": {"value": "RRKR"}, "ferret_sera_escape_dms_value": {"value": 0.55782}}, "branch_attrs": {"mutations": {}}}]}]}]}]}]}, {"name": "NODE_0001690", "node_attrs": {"div": 0.027096358835516216, "num_date": {"value": 2016.542052259738, "confidence": [2016.2274846344553, 2016.6570110029636]}, "Ferret sera escape relative to A/American-Wigeon/South-Carolina/2021 mutations": {"value": "H5 (H3) [effect]: 538V (521V) [0.1348], 156T (144T) [0.07452]"}, "Increase in a2,6 sialic acid usage mutations": {"value": "H5 (H3) [effect]: 226V (214V) [1.101], 284E (271E) [0.4534], 156T (144T) [0.3096]"}, "HA_stability_dms_value": {"value": 0.13938}, "Cell entry mutations": {"value": "H5 (H3) [effect]: 526I (510I) [0.5244], 120L (111L) [0.2686], 284E (271E) [0.2088], 226V (214V) [0.0288], 252N (240N) [-0.0118], 548V (531V) [-0.08635], 538V (521V) [-0.3652], 156T (144T) [-0.4605]"}, "Mouse sera escape relative to A/American-Wigeon/South-Carolina/2021 mutations": {"value": "H5 (H3) [effect]: 284E (271E) [0.1025]"}, "SA26_usage_increase_dms_value": {"value": 1.864}, "mouse_sera_escape_dms_value": {"value": 0.1025}, "HA stability mutations": {"value": "H5 (H3) [effect]: 252N (240N) [0.1664], 284E (271E) [0.09786], 226V (214V) [0.07241], 548V (531V) [0.009867], 156T (144T) [-0.03736], 120L (111L) [-0.1698]"}, "cell_entry_dms_value": {"value": 0.10675}, "ferret_sera_escape_dms_value": {"value": 0.20932}}, "branch_attrs": {"mutations": {"nuc": ["C768T"]}}, "children": [{"name": "NODE_0001691", "node_attrs": {"div": 0.029977022033875055, "num_date": {"value": 2016.8309128378644, "confidence": [2016.7449517066875, 2016.9414709658543]}, "Ferret sera escape relative to A/American-Wigeon/South-Carolina/2021 mutations": {"value": "H5 (H3) [effect]: 339K (326K) [0.1348], 538V (521V) [0.1348], 156T (144T) [0.07452]"}, "Increase in a2,6 sialic acid usage mutations": {"value": "H5 (H3) [effect]: 226V (214V) [1.101], 284E (271E) [0.4534], 156T (144T) [0.3096]"}, "HA_stability_dms_value": {"value": 0.2124}, "Cell entry mutations": {"value": "H5 (H3) [effect]: 526I (510I) [0.5244], 120L (111L) [0.2686], 284E (271E) [0.2088], 226V (214V) [0.0288], 252N (240N) [-0.0118], 548V (531V) [-0.08635], 538V (521V) [-0.3652], 339K (326K) [-0.3939], 156T (144T) [-0.4605]"}, "Mouse sera escape relative to A/American-Wigeon/South-Carolina/2021 mutations": {"value": "H5 (H3) [effect]: 284E (271E) [0.1025], 339K (326K) [0.05564]"}, "SA26_usage_increase_dms_value": {"value": 1.864}, "mouse_sera_escape_dms_value": {"value": 0.15814}, "HA stability mutations": {"value": "H5 (H3) [effect]: 252N (240N) [0.1664], 284E (271E) [0.09786], 339K (326K) [0.07302], 226V (214V) [0.07241], 548V (531V) [0.009867], 156T (144T) [-0.03736], 120L (111L) [-0.1698]"}, "cell_entry_dms_value": {"value": -0.28715}, "ferret_sera_escape_dms_value": {"value": 0.34412}}, "branch_attrs": {"mutations": {"nuc": ["C19T", "G438A", "G966T", "G969A", "G1016A"], "HA": ["L7F", "R339K"]}, "labels": {"aa": "HA: L7F, R339K"}}, "children": [{"name": "A/duck/Xinjiang/1218WLMQXL001C/2016", "node_attrs": {"div": 0.030552357085029812, "num_date": {"value": 2016.9631147540983, "confidence": [2016.9631147540983, 2016.9631147540983]}, "author": {"author": "Bi,Y.; Li,J.; Li,S.; Fu,G.; Jin,T.; Zhang,C.; Yang,Y.; Ma,Z.; Tian,W.; Xiao,S.; Li,L.; Yin,R.; Zhang,Y.; Wang,L.; Qin,Y.; Yao,Z.; Meng,F.; Hu,D.; Li,D.; Wong,G.; Liu,F.; Lv,N.; Fu,L.; Peng,Y.; Ma,J.; Sharshov,K.; Shestopalov,A.; Gulyaeva,M.; Gao,G.F.; Chen,J.; Shi,Y.; Liu,W.J.; Chu,D.; Huang,Y.; Liu,Y.; Liu,L.; Chen,Q.; Shi,W.", "value": "Bi,Y.; Li,J.; Li,S.; Fu,G.; Jin,T.; Zhang,C.; Yang,Y.; Ma,Z.; Tian,W.; Xiao,S.; Li,L.; Yin,R.; Zhang,Y.; Wang,L.; Qin,Y.; Yao,Z.; Meng,F.; Hu,D.; Li,D.; Wong,G.; Liu,F.; Lv,N.; Fu,L.; Peng,Y.; Ma,J.; Sharshov,K.; Shestopalov,A.; Gulyaeva,M.; Gao,G.F.; Chen,J.; Shi,Y.; Liu,W.J.; Chu,D.; Huang,Y.; Liu,Y.; Liu,L.; Chen,Q.; Shi,W."}, "Ferret sera escape relative to A/American-Wigeon/South-Carolina/2021 mutations": {"value": "H5 (H3) [effect]: 339K (326K) [0.1348], 538V (521V) [0.1348], 156T (144T) [0.07452]"}, "region": {"value": "China"}, "Increase in a2,6 sialic acid usage mutations": {"value": "H5 (H3) [effect]: 226V (214V) [1.101], 284E (271E) [0.4534], 156T (144T) [0.3096]"}, "HA_stability_dms_value": {"value": 0.2124}, "Cell entry mutations": {"value": "H5 (H3) [effect]: 526I (510I) [0.5244], 120L (111L) [0.2686], 284E (271E) [0.2088], 226V (214V) [0.0288], 252N (240N) [-0.0118], 548V (531V) [-0.08635], 538V (521V) [-0.3652], 339K (326K) [-0.3939], 156T (144T) [-0.4605]"}, "Mouse sera escape relative to A/American-Wigeon/South-Carolina/2021 mutations": {"value": "H5 (H3) [effect]: 284E (271E) [0.1025], 339K (326K) [0.05564]"}, "SA26_usage_increase_dms_value": {"value": 1.864}, "subtype": {"value": "h5n8"}, "mouse_sera_escape_dms_value": {"value": 0.15814}, "furin_cleavage_motif": {"value": "present"}, "HA stability mutations": {"value": "H5 (H3) [effect]: 252N (240N) [0.1664], 284E (271E) [0.09786], 339K (326K) [0.07302], 226V (214V) [0.07241], 548V (531V) [0.009867], 156T (144T) [-0.03736], 120L (111L) [-0.1698]"}, "h5_label_clade": {"value": "2.3.4.4b"}, "cell_entry_dms_value": {"value": -0.28715}, "host": {"value": "Avian"}, "cleavage_site_sequence": {"value": "RRKR"}, "ferret_sera_escape_dms_value": {"value": 0.34412}}, "branch_attrs": {"mutations": {"nuc": ["G1104A"]}}}, {"name": "NODE_0001692", "node_attrs": {"div": 0.030552211307371097, "num_date": {"value": 2016.9284794355822, "confidence": [2016.8635258775616, 2016.9631147540983]}, "Ferret sera escape relative to A/American-Wigeon/South-Carolina/2021 mutations": {"value": "H5 (H3) [effect]: 339K (326K) [0.1348], 538V (521V) [0.1348], 156T (144T) [0.07452]"}, "Increase in a2,6 sialic acid usage mutations": {"value": "H5 (H3) [effect]: 226V (214V) [1.101], 284E (271E) [0.4534], 156T (144T) [0.3096]"}, "HA_stability_dms_value": {"value": 0.2124}, "Cell entry mutations": {"value": "H5 (H3) [effect]: 526I (510I) [0.5244], 120L (111L) [0.2686], 284E (271E) [0.2088], 226V (214V) [0.0288], 252N (240N) [-0.0118], 548V (531V) [-0.08635], 538V (521V) [-0.3652], 339K (326K) [-0.3939], 156T (144T) [-0.4605]"}, "Mouse sera escape relative to A/American-Wigeon/South-Carolina/2021 mutations": {"value": "H5 (H3) [effect]: 284E (271E) [0.1025], 339K (326K) [0.05564]"}, "SA26_usage_increase_dms_value": {"value": 1.864}, "mouse_sera_escape_dms_value": {"value": 0.15814}, "HA stability mutations": {"value": "H5 (H3) [effect]: 252N (240N) [0.1664], 284E (271E) [0.09786], 339K (326K) [0.07302], 226V (214V) [0.07241], 548V (531V) [0.009867], 156T (144T) [-0.03736], 120L (111L) [-0.1698]"}, "cell_entry_dms_value": {"value": -0.28715}, "ferret_sera_escape_dms_value": {"value": 0.34412}}, "branch_attrs": {"mutations": {"nuc": ["A129G"]}}, "children": [{"name": "A/goose/Xinjiang/1218WLMQXL003O/2016", "node_attrs": {"div": 0.03112740039101653, "num_date": {"value": 2016.9631147540983, "confidence": [2016.9631147540983, 2016.9631147540983]}, "author": {"author": "Bi,Y.; Li,J.; Li,S.; Fu,G.; Jin,T.; Zhang,C.; Yang,Y.; Ma,Z.; Tian,W.; Xiao,S.; Li,L.; Yin,R.; Zhang,Y.; Wang,L.; Qin,Y.; Yao,Z.; Meng,F.; Hu,D.; Li,D.; Wong,G.; Liu,F.; Lv,N.; Fu,L.; Peng,Y.; Ma,J.; Sharshov,K.; Shestopalov,A.; Gulyaeva,M.; Gao,G.F.; Chen,J.; Shi,Y.; Liu,W.J.; Chu,D.; Huang,Y.; Liu,Y.; Liu,L.; Chen,Q.; Shi,W.", "value": "Bi,Y.; Li,J.; Li,S.; Fu,G.; Jin,T.; Zhang,C.; Yang,Y.; Ma,Z.; Tian,W.; Xiao,S.; Li,L.; Yin,R.; Zhang,Y.; Wang,L.; Qin,Y.; Yao,Z.; Meng,F.; Hu,D.; Li,D.; Wong,G.; Liu,F.; Lv,N.; Fu,L.; Peng,Y.; Ma,J.; Sharshov,K.; Shestopalov,A.; Gulyaeva,M.; Gao,G.F.; Chen,J.; Shi,Y.; Liu,W.J.; Chu,D.; Huang,Y.; Liu,Y.; Liu,L.; Chen,Q.; Shi,W."}, "Ferret sera escape relative to A/American-Wigeon/South-Carolina/2021 mutations": {"value": "H5 (H3) [effect]: 171N (159N) [0.5402], 339K (326K) [0.1348], 538V (521V) [0.1348], 156T (144T) [0.07452]"}, "region": {"value": "China"}, "Increase in a2,6 sialic acid usage mutations": {"value": "H5 (H3) [effect]: 226V (214V) [1.101], 284E (271E) [0.4534], 156T (144T) [0.3096]"}, "HA_stability_dms_value": {"value": 0.22668}, "Cell entry mutations": {"value": "H5 (H3) [effect]: 526I (510I) [0.5244], 120L (111L) [0.2686], 284E (271E) [0.2088], 226V (214V) [0.0288], 252N (240N) [-0.0118], 548V (531V) [-0.08635], 538V (521V) [-0.3652], 339K (326K) [-0.3939], 156T (144T) [-0.4605], 171N (159N) [-0.7193]"}, "Mouse sera escape relative to A/American-Wigeon/South-Carolina/2021 mutations": {"value": "H5 (H3) [effect]: 171N (159N) [0.1221], 284E (271E) [0.1025], 339K (326K) [0.05564]"}, "SA26_usage_increase_dms_value": {"value": 1.864}, "subtype": {"value": "h5n8"}, "mouse_sera_escape_dms_value": {"value": 0.28024}, "furin_cleavage_motif": {"value": "present"}, "HA stability mutations": {"value": "H5 (H3) [effect]: 252N (240N) [0.1664], 284E (271E) [0.09786], 339K (326K) [0.07302], 226V (214V) [0.07241], 171N (159N) [0.01428], 548V (531V) [0.009867], 156T (144T) [-0.03736], 120L (111L) [-0.1698]"}, "h5_label_clade": {"value": "2.3.4.4b"}, "cell_entry_dms_value": {"value": -1.00645}, "host": {"value": "Avian"}, "cleavage_site_sequence": {"value": "RRKR"}, "ferret_sera_escape_dms_value": {"value": 0.88432}}, "branch_attrs": {"mutations": {"nuc": ["G511A"], "HA": ["D171N"]}, "labels": {"aa": "HA: D171N"}}}, {"name": "A/goose/Xinjiang/1129WLMQXL001O/2017", "node_attrs": {"div": 0.03343399250123918, "num_date": {"value": 2017.9109589041095, "confidence": [2017.9109589041095, 2017.9109589041095]}, "author": {"author": "Bi,Y.; Li,J.; Li,S.; Fu,G.; Jin,T.; Zhang,C.; Yang,Y.; Ma,Z.; Tian,W.; Xiao,S.; Li,L.; Yin,R.; Zhang,Y.; Wang,L.; Qin,Y.; Yao,Z.; Meng,F.; Hu,D.; Li,D.; Wong,G.; Liu,F.; Lv,N.; Fu,L.; Peng,Y.; Ma,J.; Sharshov,K.; Shestopalov,A.; Gulyaeva,M.; Gao,G.F.; Chen,J.; Shi,Y.; Liu,W.J.; Chu,D.; Huang,Y.; Liu,Y.; Liu,L.; Chen,Q.; Shi,W.", "value": "Bi,Y.; Li,J.; Li,S.; Fu,G.; Jin,T.; Zhang,C.; Yang,Y.; Ma,Z.; Tian,W.; Xiao,S.; Li,L.; Yin,R.; Zhang,Y.; Wang,L.; Qin,Y.; Yao,Z.; Meng,F.; Hu,D.; Li,D.; Wong,G.; Liu,F.; Lv,N.; Fu,L.; Peng,Y.; Ma,J.; Sharshov,K.; Shestopalov,A.; Gulyaeva,M.; Gao,G.F.; Chen,J.; Shi,Y.; Liu,W.J.; Chu,D.; Huang,Y.; Liu,Y.; Liu,L.; Chen,Q.; Shi,W."}, "Ferret sera escape relative to A/American-Wigeon/South-Carolina/2021 mutations": {"value": "H5 (H3) [effect]: 339K (326K) [0.1348], 538V (521V) [0.1348], 156T (144T) [0.07452], 519N (503N) [0.02045]"}, "region": {"value": "China"}, "Increase in a2,6 sialic acid usage mutations": {"value": "H5 (H3) [effect]: 226V (214V) [1.101], 156T (144T) [0.3096]"}, "HA_stability_dms_value": {"value": -0.02506}, "Cell entry mutations": {"value": "H5 (H3) [effect]: 526I (510I) [0.5244], 120L (111L) [0.2686], 226V (214V) [0.0288], 252N (240N) [-0.0118], 548V (531V) [-0.08635], 519N (503N) [-0.1427], 538V (521V) [-0.3652], 339K (326K) [-0.3939], 156T (144T) [-0.4605]"}, "Mouse sera escape relative to A/American-Wigeon/South-Carolina/2021 mutations": {"value": "H5 (H3) [effect]: 339K (326K) [0.05564]"}, "SA26_usage_increase_dms_value": {"value": 1.4106}, "subtype": {"value": "h5n6"}, "mouse_sera_escape_dms_value": {"value": 0.05564}, "furin_cleavage_motif": {"value": "present"}, "HA stability mutations": {"value": "H5 (H3) [effect]: 252N (240N) [0.1664], 339K (326K) [0.07302], 226V (214V) [0.07241], 548V (531V) [0.009867], 156T (144T) [-0.03736], 519N (503N) [-0.1396], 120L (111L) [-0.1698]"}, "h5_label_clade": {"value": "2.3.4.4b"}, "cell_entry_dms_value": {"value": -0.63865}, "host": {"value": "Avian"}, "cleavage_site_sequence": {"value": "RRKR"}, "ferret_sera_escape_dms_value": {"value": 0.36457}}, "branch_attrs": {"mutations": {"nuc": ["C300T", "A851G", "G1260A", "C1395T", "G1556A"], "HA": ["E284G", "S519N"]}, "labels": {"aa": "HA: E284G, S519N"}}}]}]}, {"name": "NODE_0001694", "node_attrs": {"div": 0.027670989912868343, "num_date": {"value": 2016.620091637826, "confidence": [2016.416021818156, 2016.7019687343948]}, "Ferret sera escape relative to A/American-Wigeon/South-Carolina/2021 mutations": {"value": "H5 (H3) [effect]: 538V (521V) [0.1348], 156T (144T) [0.07452], 498K (482K) [0.04667]"}, "Increase in a2,6 sialic acid usage mutations": {"value": "H5 (H3) [effect]: 226V (214V) [1.101], 284E (271E) [0.4534], 156T (144T) [0.3096], 498K (482K) [0.2816]"}, "HA_stability_dms_value": {"value": 0.13523}, "Cell entry mutations": {"value": "H5 (H3) [effect]: 526I (510I) [0.5244], 120L (111L) [0.2686], 284E (271E) [0.2088], 226V (214V) [0.0288], 252N (240N) [-0.0118], 548V (531V) [-0.08635], 498K (482K) [-0.2052], 538V (521V) [-0.3652], 156T (144T) [-0.4605]"}, "Mouse sera escape relative to A/American-Wigeon/South-Carolina/2021 mutations": {"value": "H5 (H3) [effect]: 284E (271E) [0.1025], 498K (482K) [0.03618]"}, "SA26_usage_increase_dms_value": {"value": 2.1456}, "mouse_sera_escape_dms_value": {"value": 0.13868}, "HA stability mutations": {"value": "H5 (H3) [effect]: 252N (240N) [0.1664], 284E (271E) [0.09786], 226V (214V) [0.07241], 548V (531V) [0.009867], 498K (482K) [-0.004143], 156T (144T) [-0.03736], 120L (111L) [-0.1698]"}, "cell_entry_dms_value": {"value": -0.09845}, "ferret_sera_escape_dms_value": {"value": 0.25599}}, "branch_attrs": {"mutations": {"nuc": ["G1493A"], "HA": ["R498K"]}, "labels": {"aa": "HA: R498K"}}, "children": [{"name": "A/duck/India/10CA01/2016", "node_attrs": {"div": 0.030552223945699886, "num_date": {"value": 2016.7937158469945, "confidence": [2016.7937158469945, 2016.7937158469945]}, "author": {"author": "Nagarajan, Shanmugasundaram; Tripathi, Sushil; Kumar, Manoj; Murugkar, Harshad V; Tosh, Chakradhar; Singh, Vijendra Pal", "value": "Nagarajan, Shanmugasundaram; Tripathi, Sushil; Kumar, Manoj; Murugkar, Harshad V; Tosh, Chakradhar; Singh, Vijendra Pal"}, "Ferret sera escape relative to A/American-Wigeon/South-Carolina/2021 mutations": {"value": "H5 (H3) [effect]: 538V (521V) [0.1348], 67V (60V) [0.114], 156T (144T) [0.07452], 226E (214E) [0.05086], 498K (482K) [0.04667]"}, "region": {"value": "South Asia"}, "Increase in a2,6 sialic acid usage mutations": {"value": "H5 (H3) [effect]: 284E (271E) [0.4534], 226E (214E) [0.4135], 156T (144T) [0.3096], 498K (482K) [0.2816]"}, "HA_stability_dms_value": {"value": 0.01804}, "Cell entry mutations": {"value": "H5 (H3) [effect]: 526I (510I) [0.5244], 120L (111L) [0.2686], 226E (214E) [0.2224], 284E (271E) [0.2088], 252N (240N) [-0.0118], 548V (531V) [-0.08635], 498K (482K) [-0.2052], 538V (521V) [-0.3652], 156T (144T) [-0.4605], 67V (60V) [-0.9036], 8F (2F) [-0.9803]"}, "Mouse sera escape relative to A/American-Wigeon/South-Carolina/2021 mutations": {"value": "H5 (H3) [effect]: 226E (214E) [0.1376], 284E (271E) [0.1025], 67V (60V) [0.07309], 498K (482K) [0.03618], 8F (2F) [0.02648]"}, "SA26_usage_increase_dms_value": {"value": 1.4581}, "subtype": {"value": "h5n8"}, "mouse_sera_escape_dms_value": {"value": 0.37585}, "furin_cleavage_motif": {"value": "present"}, "HA stability mutations": {"value": "H5 (H3) [effect]: 252N (240N) [0.1664], 284E (271E) [0.09786], 548V (531V) [0.009867], 498K (482K) [-0.004143], 226E (214E) [-0.0195], 8F (2F) [-0.02528], 156T (144T) [-0.03736], 120L (111L) [-0.1698]"}, "h5_label_clade": {"value": "2.3.4.4b"}, "cell_entry_dms_value": {"value": -1.78875}, "host": {"value": "Avian"}, "cleavage_site_sequence": {"value": "RRKR"}, "ferret_sera_escape_dms_value": {"value": 0.42085}}, "branch_attrs": {"mutations": {"nuc": ["C22T", "A27G", "A199G", "T677A", "C963T"], "HA": ["L8F", "I67V", "V226E"]}, "labels": {"aa": "HA: L8F, I67V, V226E"}}}, {"name": "NODE_0001695", "node_attrs": {"div": 0.028245617748239926, "num_date": {"value": 2016.828621632977, "confidence": [2016.7339442503574, 2016.8680244474815]}, "Ferret sera escape relative to A/American-Wigeon/South-Carolina/2021 mutations": {"value": "H5 (H3) [effect]: 538V (521V) [0.1348], 156T (144T) [0.07452], 498K (482K) [0.04667]"}, "Increase in a2,6 sialic acid usage mutations": {"value": "H5 (H3) [effect]: 226V (214V) [1.101], 284E (271E) [0.4534], 156T (144T) [0.3096], 498K (482K) [0.2816]"}, "HA_stability_dms_value": {"value": 0.13523}, "Cell entry mutations": {"value": "H5 (H3) [effect]: 526I (510I) [0.5244], 120L (111L) [0.2686], 284E (271E) [0.2088], 226V (214V) [0.0288], 252N (240N) [-0.0118], 548V (531V) [-0.08635], 498K (482K) [-0.2052], 538V (521V) [-0.3652], 156T (144T) [-0.4605]"}, "Mouse sera escape relative to A/American-Wigeon/South-Carolina/2021 mutations": {"value": "H5 (H3) [effect]: 284E (271E) [0.1025], 498K (482K) [0.03618]"}, "SA26_usage_increase_dms_value": {"value": 2.1456}, "mouse_sera_escape_dms_value": {"value": 0.13868}, "HA stability mutations": {"value": "H5 (H3) [effect]: 252N (240N) [0.1664], 284E (271E) [0.09786], 226V (214V) [0.07241], 548V (531V) [0.009867], 498K (482K) [-0.004143], 156T (144T) [-0.03736], 120L (111L) [-0.1698]"}, "cell_entry_dms_value": {"value": -0.09845}, "ferret_sera_escape_dms_value": {"value": 0.25599}}, "branch_attrs": {"mutations": {"nuc": ["T195C"]}}, "children": [{"name": "A/whooperswan/Shanxi/RC01/2016", "node_attrs": {"div": 0.029971601205124, "num_date": {"value": 2016.9685792349726, "confidence": [2016.9685792349726, 2016.9685792349726]}, "author": {"author": "Li,M.; Zhao,N.; Ma,J.; Feng,S.; Chang,H.; Luo,J.; He,H.", "value": "Li,M.; Zhao,N.; Ma,J.; Feng,S.; Chang,H.; Luo,J.; He,H."}, "Ferret sera escape relative to A/American-Wigeon/South-Carolina/2021 mutations": {"value": "H5 (H3) [effect]: 538V (521V) [0.1348], 156T (144T) [0.07452], 498K (482K) [0.04667]"}, "region": {"value": "China"}, "Increase in a2,6 sialic acid usage mutations": {"value": "H5 (H3) [effect]: 226V (214V) [1.101], 284E (271E) [0.4534], 156T (144T) [0.3096], 498K (482K) [0.2816], 135N (125aN) [0.1303]"}, "HA_stability_dms_value": {"value": -0.08489}, "Cell entry mutations": {"value": "H5 (H3) [effect]: 526I (510I) [0.5244], 135N (125aN) [0.3442], 120L (111L) [0.2686], 284E (271E) [0.2088], 226V (214V) [0.0288], 252N (240N) [-0.0118], 548V (531V) [-0.08635], 16G (10G) [-0.174], 498K (482K) [-0.2052], 538V (521V) [-0.3652], 156T (144T) [-0.4605]"}, "Mouse sera escape relative to A/American-Wigeon/South-Carolina/2021 mutations": {"value": "H5 (H3) [effect]: 135N (125aN) [0.6665], 284E (271E) [0.1025], 498K (482K) [0.03618]"}, "SA26_usage_increase_dms_value": {"value": 2.2759}, "subtype": {"value": "h5n8"}, "mouse_sera_escape_dms_value": {"value": 0.80518}, "furin_cleavage_motif": {"value": "present"}, "HA stability mutations": {"value": "H5 (H3) [effect]: 252N (240N) [0.1664], 284E (271E) [0.09786], 226V (214V) [0.07241], 548V (531V) [0.009867], 498K (482K) [-0.004143], 156T (144T) [-0.03736], 16G (10G) [-0.06482], 135N (125aN) [-0.1553], 120L (111L) [-0.1698]"}, "h5_label_clade": {"value": "2.3.4.4b"}, "cell_entry_dms_value": {"value": 0.07175}, "host": {"value": "Avian"}, "cleavage_site_sequence": {"value": "RRKR"}, "ferret_sera_escape_dms_value": {"value": 0.25599}}, "branch_attrs": {"mutations": {"nuc": ["A46G", "G405T", "A930C"], "HA": ["S16G", "K135N"]}, "labels": {"aa": "HA: S16G, K135N"}}}, {"name": "NODE_0001700", "node_attrs": {"div": 0.03112476937375866, "num_date": {"value": 2017.031506849315, "confidence": [2016.9711551092448, 2017.031506849315]}, "Ferret sera escape relative to A/American-Wigeon/South-Carolina/2021 mutations": {"value": "H5 (H3) [effect]: 538V (521V) [0.1348], 156T (144T) [0.07452], 498K (482K) [0.04667]"}, "Increase in a2,6 sialic acid usage mutations": {"value": "H5 (H3) [effect]: 226V (214V) [1.101], 284E (271E) [0.4534], 156T (144T) [0.3096], 498K (482K) [0.2816], 102V (93V) [0.0332]"}, "HA_stability_dms_value": {"value": 0.13558}, "Cell entry mutations": {"value": "H5 (H3) [effect]: 102V (93V) [0.6895], 526I (510I) [0.5244], 120L (111L) [0.2686], 284E (271E) [0.2088], 226V (214V) [0.0288], 252N (240N) [-0.0118], 548V (531V) [-0.08635], 498K (482K) [-0.2052], 538V (521V) [-0.3652], 156T (144T) [-0.4605]"}, "Mouse sera escape relative to A/American-Wigeon/South-Carolina/2021 mutations": {"value": "H5 (H3) [effect]: 284E (271E) [0.1025], 498K (482K) [0.03618]"}, "SA26_usage_increase_dms_value": {"value": 2.1788}, "mouse_sera_escape_dms_value": {"value": 0.13868}, "HA stability mutations": {"value": "H5 (H3) [effect]: 252N (240N) [0.1664], 284E (271E) [0.09786], 226V (214V) [0.07241], 548V (531V) [0.009867], 102V (93V) [0.0003413], 498K (482K) [-0.004143], 156T (144T) [-0.03736], 120L (111L) [-0.1698]"}, "cell_entry_dms_value": {"value": 0.59105}, "ferret_sera_escape_dms_value": {"value": 0.25599}}, "branch_attrs": {"mutations": {"nuc": ["C305T", "T1092C", "G1500T", "T1650C", "C1668T"], "HA": ["A102V"]}, "labels": {"aa": "HA: A102V"}}, "children": [{"name": "A/Blackswan/Hubei/2/2017", "node_attrs": {"div": 0.03112476937375866, "num_date": {"value": 2017.031506849315, "confidence": [2017.031506849315, 2017.031506849315]}, "author": {"author": "Yanbing,Li;Yanfang,Cui;Yulei,Li;Minghui,Li;Lu,Zhao;Deli,Wang", "value": "Yanbing,Li;Yanfang,Cui;Yulei,Li;Minghui,Li;Lu,Zhao;Deli,Wang"}, "Ferret sera escape relative to A/American-Wigeon/South-Carolina/2021 mutations": {"value": "H5 (H3) [effect]: 538V (521V) [0.1348], 156T (144T) [0.07452], 498K (482K) [0.04667]"}, "region": {"value": "China"}, "Increase in a2,6 sialic acid usage mutations": {"value": "H5 (H3) [effect]: 226V (214V) [1.101], 284E (271E) [0.4534], 156T (144T) [0.3096], 498K (482K) [0.2816], 102V (93V) [0.0332]"}, "HA_stability_dms_value": {"value": 0.13558}, "Cell entry mutations": {"value": "H5 (H3) [effect]: 102V (93V) [0.6895], 526I (510I) [0.5244], 120L (111L) [0.2686], 284E (271E) [0.2088], 226V (214V) [0.0288], 252N (240N) [-0.0118], 548V (531V) [-0.08635], 498K (482K) [-0.2052], 538V (521V) [-0.3652], 156T (144T) [-0.4605]"}, "Mouse sera escape relative to A/American-Wigeon/South-Carolina/2021 mutations": {"value": "H5 (H3) [effect]: 284E (271E) [0.1025], 498K (482K) [0.03618]"}, "SA26_usage_increase_dms_value": {"value": 2.1788}, "subtype": {"value": "h5n8"}, "mouse_sera_escape_dms_value": {"value": 0.13868}, "furin_cleavage_motif": {"value": "present"}, "HA stability mutations": {"value": "H5 (H3) [effect]: 252N (240N) [0.1664], 284E (271E) [0.09786], 226V (214V) [0.07241], 548V (531V) [0.009867], 102V (93V) [0.0003413], 498K (482K) [-0.004143], 156T (144T) [-0.03736], 120L (111L) [-0.1698]"}, "h5_label_clade": {"value": "2.3.4.4b"}, "cell_entry_dms_value": {"value": 0.59105}, "host": {"value": "Avian"}, "cleavage_site_sequence": {"value": "RRKR"}, "ferret_sera_escape_dms_value": {"value": 0.25599}}, "branch_attrs": {"mutations": {}}}, {"name": "A/Blackswan/Hubei/3/2017", "node_attrs": {"div": 0.03112476937375866, "num_date": {"value": 2017.031506849315, "confidence": [2017.031506849315, 2017.031506849315]}, "author": {"author": "Yanbing,Li;Yanfang,Cui;Yulei,Li;Minghui,Li;Lu,Zhao;Deli,Wang", "value": "Yanbing,Li;Yanfang,Cui;Yulei,Li;Minghui,Li;Lu,Zhao;Deli,Wang"}, "Ferret sera escape relative to A/American-Wigeon/South-Carolina/2021 mutations": {"value": "H5 (H3) [effect]: 538V (521V) [0.1348], 156T (144T) [0.07452], 498K (482K) [0.04667]"}, "region": {"value": "China"}, "Increase in a2,6 sialic acid usage mutations": {"value": "H5 (H3) [effect]: 226V (214V) [1.101], 284E (271E) [0.4534], 156T (144T) [0.3096], 498K (482K) [0.2816], 102V (93V) [0.0332]"}, "HA_stability_dms_value": {"value": 0.13558}, "Cell entry mutations": {"value": "H5 (H3) [effect]: 102V (93V) [0.6895], 526I (510I) [0.5244], 120L (111L) [0.2686], 284E (271E) [0.2088], 226V (214V) [0.0288], 252N (240N) [-0.0118], 548V (531V) [-0.08635], 498K (482K) [-0.2052], 538V (521V) [-0.3652], 156T (144T) [-0.4605]"}, "Mouse sera escape relative to A/American-Wigeon/South-Carolina/2021 mutations": {"value": "H5 (H3) [effect]: 284E (271E) [0.1025], 498K (482K) [0.03618]"}, "SA26_usage_increase_dms_value": {"value": 2.1788}, "subtype": {"value": "h5n8"}, "mouse_sera_escape_dms_value": {"value": 0.13868}, "furin_cleavage_motif": {"value": "present"}, "HA stability mutations": {"value": "H5 (H3) [effect]: 252N (240N) [0.1664], 284E (271E) [0.09786], 226V (214V) [0.07241], 548V (531V) [0.009867], 102V (93V) [0.0003413], 498K (482K) [-0.004143], 156T (144T) [-0.03736], 120L (111L) [-0.1698]"}, "h5_label_clade": {"value": "2.3.4.4b"}, "cell_entry_dms_value": {"value": 0.59105}, "host": {"value": "Avian"}, "cleavage_site_sequence": {"value": "RRKR"}, "ferret_sera_escape_dms_value": {"value": 0.25599}}, "branch_attrs": {"mutations": {}}}]}, {"name": "NODE_0001697", "node_attrs": {"div": 0.02882024743133275, "num_date": {"value": 2016.8948087431695, "confidence": [2016.8403456151382, 2016.8948087431695]}, "Ferret sera escape relative to A/American-Wigeon/South-Carolina/2021 mutations": {"value": "H5 (H3) [effect]: 538V (521V) [0.1348], 156T (144T) [0.07452], 498K (482K) [0.04667]"}, "Increase in a2,6 sialic acid usage mutations": {"value": "H5 (H3) [effect]: 226V (214V) [1.101], 284E (271E) [0.4534], 156T (144T) [0.3096], 498K (482K) [0.2816]"}, "HA_stability_dms_value": {"value": 0.13523}, "Cell entry mutations": {"value": "H5 (H3) [effect]: 526I (510I) [0.5244], 120L (111L) [0.2686], 284E (271E) [0.2088], 226V (214V) [0.0288], 252N (240N) [-0.0118], 548V (531V) [-0.08635], 498K (482K) [-0.2052], 538V (521V) [-0.3652], 156T (144T) [-0.4605]"}, "Mouse sera escape relative to A/American-Wigeon/South-Carolina/2021 mutations": {"value": "H5 (H3) [effect]: 284E (271E) [0.1025], 498K (482K) [0.03618]"}, "SA26_usage_increase_dms_value": {"value": 2.1456}, "mouse_sera_escape_dms_value": {"value": 0.13868}, "HA stability mutations": {"value": "H5 (H3) [effect]: 252N (240N) [0.1664], 284E (271E) [0.09786], 226V (214V) [0.07241], 548V (531V) [0.009867], 498K (482K) [-0.004143], 156T (144T) [-0.03736], 120L (111L) [-0.1698]"}, "cell_entry_dms_value": {"value": -0.09845}, "ferret_sera_escape_dms_value": {"value": 0.25599}}, "branch_attrs": {"mutations": {"nuc": ["G900A"]}}, "children": [{"name": "A/WhooperSwan/Sanmenxia/01/2016", "node_attrs": {"div": 0.02882024743133275, "num_date": {"value": 2016.8948087431695, "confidence": [2016.8948087431695, 2016.8948087431695]}, "author": {"author": "Li,M.; Ma,J.; He,H.", "value": "Li,M.; Ma,J.; He,H."}, "Ferret sera escape relative to A/American-Wigeon/South-Carolina/2021 mutations": {"value": "H5 (H3) [effect]: 538V (521V) [0.1348], 156T (144T) [0.07452], 498K (482K) [0.04667]"}, "region": {"value": "China"}, "Increase in a2,6 sialic acid usage mutations": {"value": "H5 (H3) [effect]: 226V (214V) [1.101], 284E (271E) [0.4534], 156T (144T) [0.3096], 498K (482K) [0.2816]"}, "HA_stability_dms_value": {"value": 0.13523}, "Cell entry mutations": {"value": "H5 (H3) [effect]: 526I (510I) [0.5244], 120L (111L) [0.2686], 284E (271E) [0.2088], 226V (214V) [0.0288], 252N (240N) [-0.0118], 548V (531V) [-0.08635], 498K (482K) [-0.2052], 538V (521V) [-0.3652], 156T (144T) [-0.4605]"}, "Mouse sera escape relative to A/American-Wigeon/South-Carolina/2021 mutations": {"value": "H5 (H3) [effect]: 284E (271E) [0.1025], 498K (482K) [0.03618]"}, "SA26_usage_increase_dms_value": {"value": 2.1456}, "subtype": {"value": "h5n8"}, "mouse_sera_escape_dms_value": {"value": 0.13868}, "furin_cleavage_motif": {"value": "present"}, "HA stability mutations": {"value": "H5 (H3) [effect]: 252N (240N) [0.1664], 284E (271E) [0.09786], 226V (214V) [0.07241], 548V (531V) [0.009867], 498K (482K) [-0.004143], 156T (144T) [-0.03736], 120L (111L) [-0.1698]"}, "h5_label_clade": {"value": "2.3.4.4b"}, "cell_entry_dms_value": {"value": -0.09845}, "host": {"value": "Avian"}, "cleavage_site_sequence": {"value": "RRKR"}, "ferret_sera_escape_dms_value": {"value": 0.25599}}, "branch_attrs": {"mutations": {}}}, {"name": "NODE_0001698", "node_attrs": {"div": 0.029395022755799072, "num_date": {"value": 2017.8397260273973, "confidence": [2017.6240206408665, 2017.8397260273973]}, "Ferret sera escape relative to A/American-Wigeon/South-Carolina/2021 mutations": {"value": "H5 (H3) [effect]: 538V (521V) [0.1348], 156T (144T) [0.07452], 498K (482K) [0.04667]"}, "Increase in a2,6 sialic acid usage mutations": {"value": "H5 (H3) [effect]: 226V (214V) [1.101], 284E (271E) [0.4534], 156T (144T) [0.3096], 498K (482K) [0.2816]"}, "HA_stability_dms_value": {"value": 0.13523}, "Cell entry mutations": {"value": "H5 (H3) [effect]: 526I (510I) [0.5244], 120L (111L) [0.2686], 284E (271E) [0.2088], 226V (214V) [0.0288], 252N (240N) [-0.0118], 548V (531V) [-0.08635], 498K (482K) [-0.2052], 538V (521V) [-0.3652], 156T (144T) [-0.4605]"}, "Mouse sera escape relative to A/American-Wigeon/South-Carolina/2021 mutations": {"value": "H5 (H3) [effect]: 284E (271E) [0.1025], 498K (482K) [0.03618]"}, "SA26_usage_increase_dms_value": {"value": 2.1456}, "mouse_sera_escape_dms_value": {"value": 0.13868}, "HA stability mutations": {"value": "H5 (H3) [effect]: 252N (240N) [0.1664], 284E (271E) [0.09786], 226V (214V) [0.07241], 548V (531V) [0.009867], 498K (482K) [-0.004143], 156T (144T) [-0.03736], 120L (111L) [-0.1698]"}, "cell_entry_dms_value": {"value": -0.09845}, "ferret_sera_escape_dms_value": {"value": 0.25599}}, "branch_attrs": {"mutations": {"nuc": ["G1428A"]}}, "children": [{"name": "A/duck/Hunan/1130YYGK75E3OC/2017", "node_attrs": {"div": 0.029395022755799072, "num_date": {"value": 2017.8397260273973, "confidence": [2017.8397260273973, 2017.8397260273973]}, "author": {"author": "Bi,Y.; Li,J.; Li,S.; Fu,G.; Jin,T.; Zhang,C.; Yang,Y.; Ma,Z.; Tian,W.; Xiao,S.; Li,L.; Yin,R.; Zhang,Y.; Wang,L.; Qin,Y.; Yao,Z.; Meng,F.; Hu,D.; Li,D.; Wong,G.; Liu,F.; Lv,N.; Fu,L.; Peng,Y.; Ma,J.; Sharshov,K.; Shestopalov,A.; Gulyaeva,M.; Gao,G.F.; Chen,J.; Shi,Y.; Liu,W.J.; Chu,D.; Huang,Y.; Liu,Y.; Liu,L.; Chen,Q.; Shi,W.", "value": "Bi,Y.; Li,J.; Li,S.; Fu,G.; Jin,T.; Zhang,C.; Yang,Y.; Ma,Z.; Tian,W.; Xiao,S.; Li,L.; Yin,R.; Zhang,Y.; Wang,L.; Qin,Y.; Yao,Z.; Meng,F.; Hu,D.; Li,D.; Wong,G.; Liu,F.; Lv,N.; Fu,L.; Peng,Y.; Ma,J.; Sharshov,K.; Shestopalov,A.; Gulyaeva,M.; Gao,G.F.; Chen,J.; Shi,Y.; Liu,W.J.; Chu,D.; Huang,Y.; Liu,Y.; Liu,L.; Chen,Q.; Shi,W."}, "Ferret sera escape relative to A/American-Wigeon/South-Carolina/2021 mutations": {"value": "H5 (H3) [effect]: 538V (521V) [0.1348], 156T (144T) [0.07452], 498K (482K) [0.04667]"}, "region": {"value": "China"}, "Increase in a2,6 sialic acid usage mutations": {"value": "H5 (H3) [effect]: 226V (214V) [1.101], 284E (271E) [0.4534], 156T (144T) [0.3096], 498K (482K) [0.2816]"}, "HA_stability_dms_value": {"value": 0.13523}, "Cell entry mutations": {"value": "H5 (H3) [effect]: 526I (510I) [0.5244], 120L (111L) [0.2686], 284E (271E) [0.2088], 226V (214V) [0.0288], 252N (240N) [-0.0118], 548V (531V) [-0.08635], 498K (482K) [-0.2052], 538V (521V) [-0.3652], 156T (144T) [-0.4605]"}, "Mouse sera escape relative to A/American-Wigeon/South-Carolina/2021 mutations": {"value": "H5 (H3) [effect]: 284E (271E) [0.1025], 498K (482K) [0.03618]"}, "SA26_usage_increase_dms_value": {"value": 2.1456}, "subtype": {"value": "h5n6"}, "mouse_sera_escape_dms_value": {"value": 0.13868}, "furin_cleavage_motif": {"value": "present"}, "HA stability mutations": {"value": "H5 (H3) [effect]: 252N (240N) [0.1664], 284E (271E) [0.09786], 226V (214V) [0.07241], 548V (531V) [0.009867], 498K (482K) [-0.004143], 156T (144T) [-0.03736], 120L (111L) [-0.1698]"}, "h5_label_clade": {"value": "2.3.4.4b"}, "cell_entry_dms_value": {"value": -0.09845}, "host": {"value": "Avian"}, "cleavage_site_sequence": {"value": "RRKR"}, "ferret_sera_escape_dms_value": {"value": 0.25599}}, "branch_attrs": {"mutations": {}}}, {"name": "A/duck/Hunan/1130YYGK74E3OC/2017", "node_attrs": {"div": 0.029395022755799072, "num_date": {"value": 2017.8397260273973, "confidence": [2017.8397260273973, 2017.8397260273973]}, "author": {"author": "Bi,Y.; Li,J.; Li,S.; Fu,G.; Jin,T.; Zhang,C.; Yang,Y.; Ma,Z.; Tian,W.; Xiao,S.; Li,L.; Yin,R.; Zhang,Y.; Wang,L.; Qin,Y.; Yao,Z.; Meng,F.; Hu,D.; Li,D.; Wong,G.; Liu,F.; Lv,N.; Fu,L.; Peng,Y.; Ma,J.; Sharshov,K.; Shestopalov,A.; Gulyaeva,M.; Gao,G.F.; Chen,J.; Shi,Y.; Liu,W.J.; Chu,D.; Huang,Y.; Liu,Y.; Liu,L.; Chen,Q.; Shi,W.", "value": "Bi,Y.; Li,J.; Li,S.; Fu,G.; Jin,T.; Zhang,C.; Yang,Y.; Ma,Z.; Tian,W.; Xiao,S.; Li,L.; Yin,R.; Zhang,Y.; Wang,L.; Qin,Y.; Yao,Z.; Meng,F.; Hu,D.; Li,D.; Wong,G.; Liu,F.; Lv,N.; Fu,L.; Peng,Y.; Ma,J.; Sharshov,K.; Shestopalov,A.; Gulyaeva,M.; Gao,G.F.; Chen,J.; Shi,Y.; Liu,W.J.; Chu,D.; Huang,Y.; Liu,Y.; Liu,L.; Chen,Q.; Shi,W."}, "Ferret sera escape relative to A/American-Wigeon/South-Carolina/2021 mutations": {"value": "H5 (H3) [effect]: 538V (521V) [0.1348], 156T (144T) [0.07452], 498K (482K) [0.04667]"}, "region": {"value": "China"}, "Increase in a2,6 sialic acid usage mutations": {"value": "H5 (H3) [effect]: 226V (214V) [1.101], 284E (271E) [0.4534], 156T (144T) [0.3096], 498K (482K) [0.2816]"}, "HA_stability_dms_value": {"value": 0.13523}, "Cell entry mutations": {"value": "H5 (H3) [effect]: 526I (510I) [0.5244], 120L (111L) [0.2686], 284E (271E) [0.2088], 226V (214V) [0.0288], 252N (240N) [-0.0118], 548V (531V) [-0.08635], 498K (482K) [-0.2052], 538V (521V) [-0.3652], 156T (144T) [-0.4605]"}, "Mouse sera escape relative to A/American-Wigeon/South-Carolina/2021 mutations": {"value": "H5 (H3) [effect]: 284E (271E) [0.1025], 498K (482K) [0.03618]"}, "SA26_usage_increase_dms_value": {"value": 2.1456}, "subtype": {"value": "h5n8"}, "mouse_sera_escape_dms_value": {"value": 0.13868}, "furin_cleavage_motif": {"value": "present"}, "HA stability mutations": {"value": "H5 (H3) [effect]: 252N (240N) [0.1664], 284E (271E) [0.09786], 226V (214V) [0.07241], 548V (531V) [0.009867], 498K (482K) [-0.004143], 156T (144T) [-0.03736], 120L (111L) [-0.1698]"}, "h5_label_clade": {"value": "2.3.4.4b"}, "cell_entry_dms_value": {"value": -0.09845}, "host": {"value": "Avian"}, "cleavage_site_sequence": {"value": "RRKR"}, "ferret_sera_escape_dms_value": {"value": 0.25599}}, "branch_attrs": {"mutations": {}}}]}]}, {"name": "NODE_0001701", "node_attrs": {"div": 0.028820245669703568, "num_date": {"value": 2016.9926135576015, "confidence": [2016.8978315813008, 2017.1618096981126]}, "Ferret sera escape relative to A/American-Wigeon/South-Carolina/2021 mutations": {"value": "H5 (H3) [effect]: 538V (521V) [0.1348], 156T (144T) [0.07452], 498K (482K) [0.04667]"}, "Increase in a2,6 sialic acid usage mutations": {"value": "H5 (H3) [effect]: 226V (214V) [1.101], 284E (271E) [0.4534], 156T (144T) [0.3096], 498K (482K) [0.2816]"}, "HA_stability_dms_value": {"value": 0.13523}, "Cell entry mutations": {"value": "H5 (H3) [effect]: 526I (510I) [0.5244], 120L (111L) [0.2686], 284E (271E) [0.2088], 226V (214V) [0.0288], 252N (240N) [-0.0118], 548V (531V) [-0.08635], 498K (482K) [-0.2052], 538V (521V) [-0.3652], 156T (144T) [-0.4605]"}, "Mouse sera escape relative to A/American-Wigeon/South-Carolina/2021 mutations": {"value": "H5 (H3) [effect]: 284E (271E) [0.1025], 498K (482K) [0.03618]"}, "SA26_usage_increase_dms_value": {"value": 2.1456}, "mouse_sera_escape_dms_value": {"value": 0.13868}, "HA stability mutations": {"value": "H5 (H3) [effect]: 252N (240N) [0.1664], 284E (271E) [0.09786], 226V (214V) [0.07241], 548V (531V) [0.009867], 498K (482K) [-0.004143], 156T (144T) [-0.03736], 120L (111L) [-0.1698]"}, "cell_entry_dms_value": {"value": -0.09845}, "ferret_sera_escape_dms_value": {"value": 0.25599}}, "branch_attrs": {"mutations": {"nuc": ["C444T"]}}, "children": [{"name": "A/mink/NorthernChina/110/2018", "node_attrs": {"div": 0.03404766588038493, "num_date": {"value": 2018.0698630136985, "confidence": [2018.0698630136985, 2018.0698630136985]}, "author": {"author": "Liu,J.", "value": "Liu,J."}, "Ferret sera escape relative to A/American-Wigeon/South-Carolina/2021 mutations": {"value": "H5 (H3) [effect]: 538V (521V) [0.1348], 156T (144T) [0.07452], 498K (482K) [0.04667], 164L (152L) [0.01616]"}, "region": {"value": "China"}, "Increase in a2,6 sialic acid usage mutations": {"value": "H5 (H3) [effect]: 226V (214V) [1.101], 284E (271E) [0.4534], 156T (144T) [0.3096], 498K (482K) [0.2816], 185Q (173Q) [0.08085]"}, "HA_stability_dms_value": {"value": 0.26736}, "Cell entry mutations": {"value": "H5 (H3) [effect]: 526I (510I) [0.5244], 200Q (188Q) [0.4493], 120L (111L) [0.2686], 284E (271E) [0.2088], 185Q (173Q) [0.08065], 226V (214V) [0.0288], 252N (240N) [-0.0118], 548V (531V) [-0.08635], 498K (482K) [-0.2052], 538V (521V) [-0.3652], 164L (152L) [-0.3719], 156T (144T) [-0.4605], 359L (343L) [-5.695]"}, "Mouse sera escape relative to A/American-Wigeon/South-Carolina/2021 mutations": {"value": "H5 (H3) [effect]: 284E (271E) [0.1025], 498K (482K) [0.03618], 200Q (188Q) [0.005264]"}, "SA26_usage_increase_dms_value": {"value": 2.22645}, "subtype": {"value": "h5n6"}, "mouse_sera_escape_dms_value": {"value": 0.14394}, "furin_cleavage_motif": {"value": "present"}, "HA stability mutations": {"value": "H5 (H3) [effect]: 252N (240N) [0.1664], 200Q (188Q) [0.1232], 284E (271E) [0.09786], 226V (214V) [0.07241], 548V (531V) [0.009867], 164L (152L) [0.00507], 185Q (173Q) [0.00386], 498K (482K) [-0.004143], 156T (144T) [-0.03736], 120L (111L) [-0.1698]"}, "h5_label_clade": {"value": "2.3.4.4b"}, "cell_entry_dms_value": {"value": -5.6354}, "host": {"value": "Nonhuman Mammal"}, "cleavage_site_sequence": {"value": "RRKR"}, "ferret_sera_escape_dms_value": {"value": 0.27215}}, "branch_attrs": {"mutations": {"nuc": ["T408A", "G490T", "G554A", "G598C", "C599A", "C942T", "G1076T", "G1134A", "G1677A"], "HA": ["S136R", "V164L", "R185Q", "A200Q", "W359L"]}, "labels": {"aa": "HA: S136R, V164L, R185Q, A200Q, W359L"}}}, {"name": "A/FujianSanyuan/21099/2017", "node_attrs": {"div": 0.0305456635355762, "num_date": {"value": 2017.982191780822, "confidence": [2017.982191780822, 2017.982191780822]}, "author": {"author": "Deng,Y-M; Iannello,P; Lau,H; Spirason,N; Moselen,J; Aziz,A; Komadina,N.", "value": "Deng,Y-M; Iannello,P; Lau,H; Spirason,N; Moselen,J; Aziz,A; Komadina,N."}, "Ferret sera escape relative to A/American-Wigeon/South-Carolina/2021 mutations": {"value": "H5 (H3) [effect]: 538V (521V) [0.1348], 156T (144T) [0.07452], 498K (482K) [0.04667]"}, "region": {"value": "China"}, "Increase in a2,6 sialic acid usage mutations": {"value": "H5 (H3) [effect]: 226V (214V) [1.101], 284E (271E) [0.4534], 156T (144T) [0.3096], 498K (482K) [0.2816]"}, "HA_stability_dms_value": {"value": 0.06677}, "Cell entry mutations": {"value": "H5 (H3) [effect]: 526I (510I) [0.5244], 120L (111L) [0.2686], 284E (271E) [0.2088], 226V (214V) [0.0288], 252N (240N) [-0.0118], 548V (531V) [-0.08635], 3D (-4D) [-0.1051], 498K (482K) [-0.2052], 538V (521V) [-0.3652], 156T (144T) [-0.4605]"}, "Mouse sera escape relative to A/American-Wigeon/South-Carolina/2021 mutations": {"value": "H5 (H3) [effect]: 284E (271E) [0.1025], 498K (482K) [0.03618]"}, "SA26_usage_increase_dms_value": {"value": 2.1456}, "subtype": {"value": "h5n6"}, "mouse_sera_escape_dms_value": {"value": 0.13868}, "furin_cleavage_motif": {"value": "present"}, "HA stability mutations": {"value": "H5 (H3) [effect]: 252N (240N) [0.1664], 284E (271E) [0.09786], 226V (214V) [0.07241], 548V (531V) [0.009867], 498K (482K) [-0.004143], 156T (144T) [-0.03736], 3D (-4D) [-0.06846], 120L (111L) [-0.1698]"}, "h5_label_clade": {"value": "2.3.4.4b"}, "cell_entry_dms_value": {"value": -0.20355}, "host": {"value": "Human"}, "cleavage_site_sequence": {"value": "RRKR"}, "ferret_sera_escape_dms_value": {"value": 0.25599}}, "branch_attrs": {"mutations": {"nuc": ["A7G", "C162T", "A465G"], "HA": ["N3D"]}, "labels": {"aa": "HA: N3D"}}}, {"name": "A/chicken/China/HJ11/2017", "node_attrs": {"div": 0.033430901392505256, "num_date": {"value": 2017.8506849315067, "confidence": [2017.8506849315067, 2017.8506849315067]}, "author": {"author": "Xu,N.", "value": "Xu,N."}, "Ferret sera escape relative to A/American-Wigeon/South-Carolina/2021 mutations": {"value": "H5 (H3) [effect]: 538V (521V) [0.1348], 156T (144T) [0.07452], 498K (482K) [0.04667]"}, "region": {"value": "China"}, "Increase in a2,6 sialic acid usage mutations": {"value": "H5 (H3) [effect]: 284E (271E) [0.4534], 156T (144T) [0.3096], 498K (482K) [0.2816]"}, "HA_stability_dms_value": {"value": 0.06282}, "Cell entry mutations": {"value": "H5 (H3) [effect]: 526I (510I) [0.5244], 120L (111L) [0.2686], 284E (271E) [0.2088], 252N (240N) [-0.0118], 548V (531V) [-0.08635], 498K (482K) [-0.2052], 538V (521V) [-0.3652], 156T (144T) [-0.4605]"}, "Mouse sera escape relative to A/American-Wigeon/South-Carolina/2021 mutations": {"value": "H5 (H3) [effect]: 284E (271E) [0.1025], 498K (482K) [0.03618]"}, "SA26_usage_increase_dms_value": {"value": 1.0446}, "subtype": {"value": "h5n6"}, "mouse_sera_escape_dms_value": {"value": 0.13868}, "furin_cleavage_motif": {"value": "present"}, "HA stability mutations": {"value": "H5 (H3) [effect]: 252N (240N) [0.1664], 284E (271E) [0.09786], 548V (531V) [0.009867], 498K (482K) [-0.004143], 156T (144T) [-0.03736], 120L (111L) [-0.1698]"}, "h5_label_clade": {"value": "2.3.4.4b"}, "cell_entry_dms_value": {"value": -0.12725}, "host": {"value": "Avian"}, "cleavage_site_sequence": {"value": "RRKR"}, "ferret_sera_escape_dms_value": {"value": 0.25599}}, "branch_attrs": {"mutations": {"nuc": ["T57C", "G165A", "T342C", "A672G", "T677C", "G969A", "T1248C", "C1668T"], "HA": ["V226A"]}, "labels": {"aa": "HA: V226A"}}}]}]}]}, {"name": "NODE_0001704", "node_attrs": {"div": 0.028245693434973212, "num_date": {"value": 2016.7640069494403, "confidence": [2016.6443962683497, 2016.8630776051593]}, "Ferret sera escape relative to A/American-Wigeon/South-Carolina/2021 mutations": {"value": "H5 (H3) [effect]: 538V (521V) [0.1348], 156T (144T) [0.07452]"}, "Increase in a2,6 sialic acid usage mutations": {"value": "H5 (H3) [effect]: 226V (214V) [1.101], 284E (271E) [0.4534], 156T (144T) [0.3096]"}, "HA_stability_dms_value": {"value": 0.30268}, "Cell entry mutations": {"value": "H5 (H3) [effect]: 526I (510I) [0.5244], 120L (111L) [0.2686], 284E (271E) [0.2088], 226V (214V) [0.0288], 252N (240N) [-0.0118], 293R (280R) [-0.0189], 548V (531V) [-0.08635], 538V (521V) [-0.3652], 156T (144T) [-0.4605]"}, "Mouse sera escape relative to A/American-Wigeon/South-Carolina/2021 mutations": {"value": "H5 (H3) [effect]: 284E (271E) [0.1025], 293R (280R) [0.03691]"}, "SA26_usage_increase_dms_value": {"value": 1.864}, "mouse_sera_escape_dms_value": {"value": 0.13941}, "HA stability mutations": {"value": "H5 (H3) [effect]: 252N (240N) [0.1664], 293R (280R) [0.1633], 284E (271E) [0.09786], 226V (214V) [0.07241], 548V (531V) [0.009867], 156T (144T) [-0.03736], 120L (111L) [-0.1698]"}, "cell_entry_dms_value": {"value": 0.08785}, "ferret_sera_escape_dms_value": {"value": 0.20932}}, "branch_attrs": {"mutations": {"nuc": ["A878G", "A1029G"], "HA": ["K293R"]}, "labels": {"aa": "HA: K293R"}}, "children": [{"name": "A/duck/Cameroon/17RS16613/2017", "node_attrs": {"div": 0.03112171739964059, "num_date": {"value": 2017.0835616438355, "confidence": [2017.0121186962215, 2017.0835616438355]}, "author": {"author": "Wade,A.; Zecchin,B.; Jumbo,S.D.; Fusaro,A.; Taiga,T.; Bianco,A.; Poueme N,R.; Salomoni,A.; Feussom Kameni,J.M.; Zamperin,G.; Kazi,J.P.; Nenkam,R.; Foupouapouognigni,Y.; Abdoulkadiri,S.; Yaya,A.; Monne,I.", "value": "Wade,A.; Zecchin,B.; Jumbo,S.D.; Fusaro,A.; Taiga,T.; Bianco,A.; Poueme N,R.; Salomoni,A.; Feussom Kameni,J.M.; Zamperin,G.; Kazi,J.P.; Nenkam,R.; Foupouapouognigni,Y.; Abdoulkadiri,S.; Yaya,A.; Monne,I."}, "Ferret sera escape relative to A/American-Wigeon/South-Carolina/2021 mutations": {"value": "H5 (H3) [effect]: 538V (521V) [0.1348], 87T (80T) [0.09659], 156T (144T) [0.07452]"}, "region": {"value": "Africa"}, "Increase in a2,6 sialic acid usage mutations": {"value": "H5 (H3) [effect]: 226V (214V) [1.101], 284E (271E) [0.4534], 156T (144T) [0.3096]"}, "HA_stability_dms_value": {"value": 0.22146}, "Cell entry mutations": {"value": "H5 (H3) [effect]: 526I (510I) [0.5244], 120L (111L) [0.2686], 284E (271E) [0.2088], 226V (214V) [0.0288], 252N (240N) [-0.0118], 293R (280R) [-0.0189], 548V (531V) [-0.08635], 538V (521V) [-0.3652], 156T (144T) [-0.4605], 87T (80T) [-0.6988]"}, "Mouse sera escape relative to A/American-Wigeon/South-Carolina/2021 mutations": {"value": "H5 (H3) [effect]: 284E (271E) [0.1025], 293R (280R) [0.03691], 87T (80T) [0.02775]"}, "SA26_usage_increase_dms_value": {"value": 1.864}, "subtype": {"value": "h5n8"}, "mouse_sera_escape_dms_value": {"value": 0.16716}, "furin_cleavage_motif": {"value": "present"}, "HA stability mutations": {"value": "H5 (H3) [effect]: 252N (240N) [0.1664], 293R (280R) [0.1633], 284E (271E) [0.09786], 226V (214V) [0.07241], 548V (531V) [0.009867], 156T (144T) [-0.03736], 87T (80T) [-0.08122], 120L (111L) [-0.1698]"}, "h5_label_clade": {"value": "2.3.4.4b"}, "cell_entry_dms_value": {"value": -0.61095}, "host": {"value": "Avian"}, "cleavage_site_sequence": {"value": "RRKR"}, "ferret_sera_escape_dms_value": {"value": 0.30591}}, "branch_attrs": {"mutations": {"nuc": ["T260C", "G291A", "T717C", "C1386T", "A1530G"], "HA": ["I87T"]}, "labels": {"aa": "HA: I87T"}}}, {"name": "NODE_0001705", "node_attrs": {"div": 0.02939473649713108, "num_date": {"value": 2016.883249897999, "confidence": [2016.814040933312, 2016.9751776249836]}, "Ferret sera escape relative to A/American-Wigeon/South-Carolina/2021 mutations": {"value": "H5 (H3) [effect]: 538V (521V) [0.1348], 156T (144T) [0.07452]"}, "Increase in a2,6 sialic acid usage mutations": {"value": "H5 (H3) [effect]: 226V (214V) [1.101], 284E (271E) [0.4534], 156T (144T) [0.3096]"}, "HA_stability_dms_value": {"value": 0.30268}, "Cell entry mutations": {"value": "H5 (H3) [effect]: 526I (510I) [0.5244], 120L (111L) [0.2686], 284E (271E) [0.2088], 226V (214V) [0.0288], 252N (240N) [-0.0118], 293R (280R) [-0.0189], 548V (531V) [-0.08635], 538V (521V) [-0.3652], 156T (144T) [-0.4605]"}, "Mouse sera escape relative to A/American-Wigeon/South-Carolina/2021 mutations": {"value": "H5 (H3) [effect]: 284E (271E) [0.1025], 293R (280R) [0.03691]"}, "SA26_usage_increase_dms_value": {"value": 1.864}, "mouse_sera_escape_dms_value": {"value": 0.13941}, "HA stability mutations": {"value": "H5 (H3) [effect]: 252N (240N) [0.1664], 293R (280R) [0.1633], 284E (271E) [0.09786], 226V (214V) [0.07241], 548V (531V) [0.009867], 156T (144T) [-0.03736], 120L (111L) [-0.1698]"}, "cell_entry_dms_value": {"value": 0.08785}, "ferret_sera_escape_dms_value": {"value": 0.20932}}, "branch_attrs": {"mutations": {"nuc": ["G468A", "A1143G"]}}, "children": [{"name": "A/greyheadedgull/Uganda/MUWRP538/2017", "node_attrs": {"div": 0.030544150475343125, "num_date": {"value": 2017.009589041096, "confidence": [2017.009589041096, 2017.009589041096]}, "author": {"author": "Byarugaba,D.K.; Erima,B.; Millard,M.; Kibuuka,H.; Mimbe,D.; Ukuli,Q.A.; Atim,G.; Tugume,T.; Mworozi,E.A.; Danner,A.; McKenzie,P.; Webby,R.; Ducatez,M.F.; Wabwire-Mangen,F.; Krauss,S.", "value": "Byarugaba,D.K.; Erima,B.; Millard,M.; Kibuuka,H.; Mimbe,D.; Ukuli,Q.A.; Atim,G.; Tugume,T.; Mworozi,E.A.; Danner,A.; McKenzie,P.; Webby,R.; Ducatez,M.F.; Wabwire-Mangen,F.; Krauss,S."}, "Ferret sera escape relative to A/American-Wigeon/South-Carolina/2021 mutations": {"value": "H5 (H3) [effect]: 538V (521V) [0.1348], 412V (396V) [0.1073], 156T (144T) [0.07452]"}, "region": {"value": "Africa"}, "Increase in a2,6 sialic acid usage mutations": {"value": "H5 (H3) [effect]: 226V (214V) [1.101], 284E (271E) [0.4534], 156T (144T) [0.3096]"}, "HA_stability_dms_value": {"value": 0.46638}, "Cell entry mutations": {"value": "H5 (H3) [effect]: 526I (510I) [0.5244], 120L (111L) [0.2686], 284E (271E) [0.2088], 226V (214V) [0.0288], 252N (240N) [-0.0118], 293R (280R) [-0.0189], 548V (531V) [-0.08635], 538V (521V) [-0.3652], 156T (144T) [-0.4605], 412V (396V) [-3.751]"}, "Mouse sera escape relative to A/American-Wigeon/South-Carolina/2021 mutations": {"value": "H5 (H3) [effect]: 412V (396V) [0.2258], 284E (271E) [0.1025], 293R (280R) [0.03691]"}, "SA26_usage_increase_dms_value": {"value": 1.864}, "subtype": {"value": "h5n8"}, "mouse_sera_escape_dms_value": {"value": 0.36521}, "furin_cleavage_motif": {"value": "present"}, "HA stability mutations": {"value": "H5 (H3) [effect]: 252N (240N) [0.1664], 412V (396V) [0.1637], 293R (280R) [0.1633], 284E (271E) [0.09786], 226V (214V) [0.07241], 548V (531V) [0.009867], 156T (144T) [-0.03736], 120L (111L) [-0.1698]"}, "h5_label_clade": {"value": "2.3.4.4b"}, "cell_entry_dms_value": {"value": -3.66315}, "host": {"value": "Avian"}, "cleavage_site_sequence": {"value": "RRKR"}, "ferret_sera_escape_dms_value": {"value": 0.31662}}, "branch_attrs": {"mutations": {"nuc": ["T642C", "G1235T"], "HA": ["G412V"]}, "labels": {"aa": "HA: G412V"}}}, {"name": "NODE_0001706", "node_attrs": {"div": 0.029968928065284568, "num_date": {"value": 2016.9904959015478, "confidence": [2016.9199300602918, 2017.0439953161695]}, "Ferret sera escape relative to A/American-Wigeon/South-Carolina/2021 mutations": {"value": "H5 (H3) [effect]: 538V (521V) [0.1348], 156T (144T) [0.07452]"}, "Increase in a2,6 sialic acid usage mutations": {"value": "H5 (H3) [effect]: 226V (214V) [1.101], 284E (271E) [0.4534], 156T (144T) [0.3096]"}, "HA_stability_dms_value": {"value": 0.30268}, "Cell entry mutations": {"value": "H5 (H3) [effect]: 526I (510I) [0.5244], 120L (111L) [0.2686], 284E (271E) [0.2088], 226V (214V) [0.0288], 252N (240N) [-0.0118], 293R (280R) [-0.0189], 548V (531V) [-0.08635], 538V (521V) [-0.3652], 156T (144T) [-0.4605]"}, "Mouse sera escape relative to A/American-Wigeon/South-Carolina/2021 mutations": {"value": "H5 (H3) [effect]: 284E (271E) [0.1025], 293R (280R) [0.03691]"}, "SA26_usage_increase_dms_value": {"value": 1.864}, "mouse_sera_escape_dms_value": {"value": 0.13941}, "HA stability mutations": {"value": "H5 (H3) [effect]: 252N (240N) [0.1664], 293R (280R) [0.1633], 284E (271E) [0.09786], 226V (214V) [0.07241], 548V (531V) [0.009867], 156T (144T) [-0.03736], 120L (111L) [-0.1698]"}, "cell_entry_dms_value": {"value": 0.08785}, "ferret_sera_escape_dms_value": {"value": 0.20932}}, "branch_attrs": {"mutations": {"nuc": ["T1602C"]}}, "children": [{"name": "A/duck/Uganda/17RS1159/2017", "node_attrs": {"div": 0.03054311954662221, "num_date": {"value": 2017.0835616438355, "confidence": [2017.0157332491387, 2017.0835616438355]}, "author": {"author": "Ndumu,D.; Zecchin,B.; Fusaro,A.; Arinaitwe,E.; Erechu,R.; Kidega,E.; Kayiwa,J.; Muwanga,E.; Kirumira,M.; Kirembe,G.; Lutwama,J.; Monne,I.", "value": "Ndumu,D.; Zecchin,B.; Fusaro,A.; Arinaitwe,E.; Erechu,R.; Kidega,E.; Kayiwa,J.; Muwanga,E.; Kirumira,M.; Kirembe,G.; Lutwama,J.; Monne,I."}, "Ferret sera escape relative to A/American-Wigeon/South-Carolina/2021 mutations": {"value": "H5 (H3) [effect]: 538V (521V) [0.1348], 156T (144T) [0.07452]"}, "region": {"value": "Africa"}, "Increase in a2,6 sialic acid usage mutations": {"value": "H5 (H3) [effect]: 226V (214V) [1.101], 284E (271E) [0.4534], 156T (144T) [0.3096]"}, "HA_stability_dms_value": {"value": 0.30268}, "Cell entry mutations": {"value": "H5 (H3) [effect]: 526I (510I) [0.5244], 120L (111L) [0.2686], 284E (271E) [0.2088], 226V (214V) [0.0288], 252N (240N) [-0.0118], 293R (280R) [-0.0189], 548V (531V) [-0.08635], 538V (521V) [-0.3652], 156T (144T) [-0.4605]"}, "Mouse sera escape relative to A/American-Wigeon/South-Carolina/2021 mutations": {"value": "H5 (H3) [effect]: 284E (271E) [0.1025], 293R (280R) [0.03691]"}, "SA26_usage_increase_dms_value": {"value": 1.864}, "subtype": {"value": "h5n8"}, "mouse_sera_escape_dms_value": {"value": 0.13941}, "furin_cleavage_motif": {"value": "present"}, "HA stability mutations": {"value": "H5 (H3) [effect]: 252N (240N) [0.1664], 293R (280R) [0.1633], 284E (271E) [0.09786], 226V (214V) [0.07241], 548V (531V) [0.009867], 156T (144T) [-0.03736], 120L (111L) [-0.1698]"}, "h5_label_clade": {"value": "2.3.4.4b"}, "cell_entry_dms_value": {"value": 0.08785}, "host": {"value": "Avian"}, "cleavage_site_sequence": {"value": "RRKR"}, "ferret_sera_escape_dms_value": {"value": 0.20932}}, "branch_attrs": {"mutations": {"nuc": ["C1392T"]}}}, {"name": "A/chicken/Uganda/17RS11515/2017", "node_attrs": {"div": 0.029968928065284568, "num_date": {"value": 2017.0198228749427, "confidence": [2017.0013698630137, 2017.0835616438355]}, "author": {"author": "Ndumu,D.; Zecchin,B.; Fusaro,A.; Arinaitwe,E.; Erechu,R.; Kidega,E.; Kayiwa,J.; Muwanga,E.; Kirumira,M.; Kirembe,G.; Lutwama,J.; Monne,I.", "value": "Ndumu,D.; Zecchin,B.; Fusaro,A.; Arinaitwe,E.; Erechu,R.; Kidega,E.; Kayiwa,J.; Muwanga,E.; Kirumira,M.; Kirembe,G.; Lutwama,J.; Monne,I."}, "Ferret sera escape relative to A/American-Wigeon/South-Carolina/2021 mutations": {"value": "H5 (H3) [effect]: 538V (521V) [0.1348], 156T (144T) [0.07452]"}, "region": {"value": "Africa"}, "Increase in a2,6 sialic acid usage mutations": {"value": "H5 (H3) [effect]: 226V (214V) [1.101], 284E (271E) [0.4534], 156T (144T) [0.3096]"}, "HA_stability_dms_value": {"value": 0.30268}, "Cell entry mutations": {"value": "H5 (H3) [effect]: 526I (510I) [0.5244], 120L (111L) [0.2686], 284E (271E) [0.2088], 226V (214V) [0.0288], 252N (240N) [-0.0118], 293R (280R) [-0.0189], 548V (531V) [-0.08635], 538V (521V) [-0.3652], 156T (144T) [-0.4605]"}, "Mouse sera escape relative to A/American-Wigeon/South-Carolina/2021 mutations": {"value": "H5 (H3) [effect]: 284E (271E) [0.1025], 293R (280R) [0.03691]"}, "SA26_usage_increase_dms_value": {"value": 1.864}, "subtype": {"value": "h5n8"}, "mouse_sera_escape_dms_value": {"value": 0.13941}, "furin_cleavage_motif": {"value": "present"}, "HA stability mutations": {"value": "H5 (H3) [effect]: 252N (240N) [0.1664], 293R (280R) [0.1633], 284E (271E) [0.09786], 226V (214V) [0.07241], 548V (531V) [0.009867], 156T (144T) [-0.03736], 120L (111L) [-0.1698]"}, "h5_label_clade": {"value": "2.3.4.4b"}, "cell_entry_dms_value": {"value": 0.08785}, "host": {"value": "Avian"}, "cleavage_site_sequence": {"value": "RRKR"}, "ferret_sera_escape_dms_value": {"value": 0.20932}}, "branch_attrs": {"mutations": {}}}]}]}, {"name": "NODE_0001709", "node_attrs": {"div": 0.028819888096175417, "num_date": {"value": 2016.8780418386739, "confidence": [2016.7661078457277, 2016.973415669359]}, "Ferret sera escape relative to A/American-Wigeon/South-Carolina/2021 mutations": {"value": "H5 (H3) [effect]: 538V (521V) [0.1348], 156T (144T) [0.07452]"}, "Increase in a2,6 sialic acid usage mutations": {"value": "H5 (H3) [effect]: 226V (214V) [1.101], 284E (271E) [0.4534], 156T (144T) [0.3096]"}, "HA_stability_dms_value": {"value": 0.30268}, "Cell entry mutations": {"value": "H5 (H3) [effect]: 526I (510I) [0.5244], 120L (111L) [0.2686], 284E (271E) [0.2088], 226V (214V) [0.0288], 252N (240N) [-0.0118], 293R (280R) [-0.0189], 548V (531V) [-0.08635], 538V (521V) [-0.3652], 156T (144T) [-0.4605]"}, "Mouse sera escape relative to A/American-Wigeon/South-Carolina/2021 mutations": {"value": "H5 (H3) [effect]: 284E (271E) [0.1025], 293R (280R) [0.03691]"}, "SA26_usage_increase_dms_value": {"value": 1.864}, "mouse_sera_escape_dms_value": {"value": 0.13941}, "HA stability mutations": {"value": "H5 (H3) [effect]: 252N (240N) [0.1664], 293R (280R) [0.1633], 284E (271E) [0.09786], 226V (214V) [0.07241], 548V (531V) [0.009867], 156T (144T) [-0.03736], 120L (111L) [-0.1698]"}, "cell_entry_dms_value": {"value": 0.08785}, "ferret_sera_escape_dms_value": {"value": 0.20932}}, "branch_attrs": {"mutations": {"nuc": ["A1257G"]}}, "children": [{"name": "A/whitewingedblacktern/Uganda/17RS1153/2017", "node_attrs": {"div": 0.03054312266783544, "num_date": {"value": 2017.0835616438355, "confidence": [2017.0130793615624, 2017.0835616438355]}, "author": {"author": "Ndumu,D.; Zecchin,B.; Fusaro,A.; Arinaitwe,E.; Erechu,R.; Kidega,E.; Kayiwa,J.; Muwanga,E.; Kirumira,M.; Kirembe,G.; Lutwama,J.; Monne,I.", "value": "Ndumu,D.; Zecchin,B.; Fusaro,A.; Arinaitwe,E.; Erechu,R.; Kidega,E.; Kayiwa,J.; Muwanga,E.; Kirumira,M.; Kirembe,G.; Lutwama,J.; Monne,I."}, "Ferret sera escape relative to A/American-Wigeon/South-Carolina/2021 mutations": {"value": "H5 (H3) [effect]: 538V (521V) [0.1348], 156T (144T) [0.07452], 100S (92S) [0.005967]"}, "region": {"value": "Africa"}, "Increase in a2,6 sialic acid usage mutations": {"value": "H5 (H3) [effect]: 100S (92S) [2.022], 226V (214V) [1.101], 284E (271E) [0.4534], 156T (144T) [0.3096]"}, "HA_stability_dms_value": {"value": 0.33313}, "Cell entry mutations": {"value": "H5 (H3) [effect]: 526I (510I) [0.5244], 120L (111L) [0.2686], 284E (271E) [0.2088], 226V (214V) [0.0288], 252N (240N) [-0.0118], 293R (280R) [-0.0189], 548V (531V) [-0.08635], 4M (-3M) [-0.1442], 538V (521V) [-0.3652], 156T (144T) [-0.4605], 100S (92S) [-0.5758]"}, "Mouse sera escape relative to A/American-Wigeon/South-Carolina/2021 mutations": {"value": "H5 (H3) [effect]: 284E (271E) [0.1025], 100S (92S) [0.09869], 293R (280R) [0.03691]"}, "SA26_usage_increase_dms_value": {"value": 3.886}, "subtype": {"value": "h5n8"}, "mouse_sera_escape_dms_value": {"value": 0.2381}, "furin_cleavage_motif": {"value": "present"}, "HA stability mutations": {"value": "H5 (H3) [effect]: 252N (240N) [0.1664], 293R (280R) [0.1633], 100S (92S) [0.1072], 284E (271E) [0.09786], 226V (214V) [0.07241], 548V (531V) [0.009867], 156T (144T) [-0.03736], 4M (-3M) [-0.07675], 120L (111L) [-0.1698]"}, "h5_label_clade": {"value": "2.3.4.4b"}, "cell_entry_dms_value": {"value": -0.63215}, "host": {"value": "Avian"}, "cleavage_site_sequence": {"value": "RRKR"}, "ferret_sera_escape_dms_value": {"value": 0.21529}}, "branch_attrs": {"mutations": {"nuc": ["A12G", "A299G", "A1176G"], "HA": ["I4M", "N100S"]}, "labels": {"aa": "HA: I4M, N100S"}}}, {"name": "NODE_0001710", "node_attrs": {"div": 0.03112075506448211, "num_date": {"value": 2017.2084874029217, "confidence": [2017.0772470700983, 2017.3407270785221]}, "Ferret sera escape relative to A/American-Wigeon/South-Carolina/2021 mutations": {"value": "H5 (H3) [effect]: 538V (521V) [0.1348], 156T (144T) [0.07452], 547I (530I) [0.05803], 543T (526T) [0.01378]"}, "Increase in a2,6 sialic acid usage mutations": {"value": "H5 (H3) [effect]: 226V (214V) [1.101], 284E (271E) [0.4534], 102S (93S) [0.3747], 156T (144T) [0.3096], 543T (526T) [0.2706]"}, "HA_stability_dms_value": {"value": 0.08471}, "Cell entry mutations": {"value": "H5 (H3) [effect]: 526I (510I) [0.5244], 120L (111L) [0.2686], 284E (271E) [0.2088], 102S (93S) [0.1674], 226V (214V) [0.0288], 252N (240N) [-0.0118], 293R (280R) [-0.0189], 543T (526T) [-0.07715], 548V (531V) [-0.08635], 547I (530I) [-0.242], 538V (521V) [-0.3652], 156T (144T) [-0.4605]"}, "Mouse sera escape relative to A/American-Wigeon/South-Carolina/2021 mutations": {"value": "H5 (H3) [effect]: 284E (271E) [0.1025], 102S (93S) [0.08413], 293R (280R) [0.03691], 543T (526T) [0.02364]"}, "SA26_usage_increase_dms_value": {"value": 2.5093}, "mouse_sera_escape_dms_value": {"value": 0.24718}, "HA stability mutations": {"value": "H5 (H3) [effect]: 252N (240N) [0.1664], 293R (280R) [0.1633], 284E (271E) [0.09786], 226V (214V) [0.07241], 547I (530I) [0.04758], 548V (531V) [0.009867], 543T (526T) [-0.02175], 156T (144T) [-0.03736], 120L (111L) [-0.1698], 102S (93S) [-0.2438]"}, "cell_entry_dms_value": {"value": -0.0639}, "ferret_sera_escape_dms_value": {"value": 0.28113}}, "branch_attrs": {"mutations": {"nuc": ["G304T", "T673C", "G1627A", "G1641A"], "HA": ["A102S", "A543T", "M547I"]}, "labels": {"aa": "HA: A102S, A543T, M547I"}}, "children": [{"name": "A/duck/DemocraticRepublicOfCongo/17RS8825/2017", "node_attrs": {"div": 0.03112075506448211, "num_date": {"value": 2017.3657534246574, "confidence": [2017.3657534246574, 2017.3657534246574]}, "author": {"author": "Twabela,A.; Zecchin,B.; Tshilenge,G.; Sakoda,Y.; Kone,P.; Zamperin,G.; Drago,A.; Monne,I.", "value": "Twabela,A.; Zecchin,B.; Tshilenge,G.; Sakoda,Y.; Kone,P.; Zamperin,G.; Drago,A.; Monne,I."}, "Ferret sera escape relative to A/American-Wigeon/South-Carolina/2021 mutations": {"value": "H5 (H3) [effect]: 538V (521V) [0.1348], 156T (144T) [0.07452], 547I (530I) [0.05803], 543T (526T) [0.01378]"}, "region": {"value": "Africa"}, "Increase in a2,6 sialic acid usage mutations": {"value": "H5 (H3) [effect]: 226V (214V) [1.101], 284E (271E) [0.4534], 102S (93S) [0.3747], 156T (144T) [0.3096], 543T (526T) [0.2706]"}, "HA_stability_dms_value": {"value": 0.08471}, "Cell entry mutations": {"value": "H5 (H3) [effect]: 526I (510I) [0.5244], 120L (111L) [0.2686], 284E (271E) [0.2088], 102S (93S) [0.1674], 226V (214V) [0.0288], 252N (240N) [-0.0118], 293R (280R) [-0.0189], 543T (526T) [-0.07715], 548V (531V) [-0.08635], 547I (530I) [-0.242], 538V (521V) [-0.3652], 156T (144T) [-0.4605]"}, "Mouse sera escape relative to A/American-Wigeon/South-Carolina/2021 mutations": {"value": "H5 (H3) [effect]: 284E (271E) [0.1025], 102S (93S) [0.08413], 293R (280R) [0.03691], 543T (526T) [0.02364]"}, "SA26_usage_increase_dms_value": {"value": 2.5093}, "subtype": {"value": "h5n8"}, "mouse_sera_escape_dms_value": {"value": 0.24718}, "furin_cleavage_motif": {"value": "present"}, "HA stability mutations": {"value": "H5 (H3) [effect]: 252N (240N) [0.1664], 293R (280R) [0.1633], 284E (271E) [0.09786], 226V (214V) [0.07241], 547I (530I) [0.04758], 548V (531V) [0.009867], 543T (526T) [-0.02175], 156T (144T) [-0.03736], 120L (111L) [-0.1698], 102S (93S) [-0.2438]"}, "h5_label_clade": {"value": "2.3.4.4b"}, "cell_entry_dms_value": {"value": -0.0639}, "host": {"value": "Avian"}, "cleavage_site_sequence": {"value": "RRKR"}, "ferret_sera_escape_dms_value": {"value": 0.28113}}, "branch_attrs": {"mutations": {"nuc": ["A1083W"]}}}, {"name": "A/Muscovyduck/TheDemocraticRepublicoftheCongo/KAF1/2017", "node_attrs": {"div": 0.03169528187421031, "num_date": {"value": 2017.36301369863, "confidence": [2017.36301369863, 2017.36301369863]}, "author": {"author": "Sakoda,Y., Twabela,A.T., Okamatsu,M., Matsuno,K.; Mpiana,S.", "value": "Sakoda,Y., Twabela,A.T., Okamatsu,M., Matsuno,K.; Mpiana,S."}, "Ferret sera escape relative to A/American-Wigeon/South-Carolina/2021 mutations": {"value": "H5 (H3) [effect]: 205K (193K) [0.5107], 538V (521V) [0.1348], 156T (144T) [0.07452], 547I (530I) [0.05803], 543T (526T) [0.01378]"}, "region": {"value": "Africa"}, "Increase in a2,6 sialic acid usage mutations": {"value": "H5 (H3) [effect]: 226V (214V) [1.101], 284E (271E) [0.4534], 102S (93S) [0.3747], 156T (144T) [0.3096], 543T (526T) [0.2706]"}, "HA_stability_dms_value": {"value": 0.08452}, "Cell entry mutations": {"value": "H5 (H3) [effect]: 526I (510I) [0.5244], 120L (111L) [0.2686], 284E (271E) [0.2088], 102S (93S) [0.1674], 226V (214V) [0.0288], 252N (240N) [-0.0118], 293R (280R) [-0.0189], 543T (526T) [-0.07715], 548V (531V) [-0.08635], 547I (530I) [-0.242], 205K (193K) [-0.2481], 538V (521V) [-0.3652], 156T (144T) [-0.4605]"}, "Mouse sera escape relative to A/American-Wigeon/South-Carolina/2021 mutations": {"value": "H5 (H3) [effect]: 205K (193K) [0.4767], 284E (271E) [0.1025], 102S (93S) [0.08413], 293R (280R) [0.03691], 543T (526T) [0.02364]"}, "SA26_usage_increase_dms_value": {"value": 2.5093}, "subtype": {"value": "h5n8"}, "mouse_sera_escape_dms_value": {"value": 0.72388}, "furin_cleavage_motif": {"value": "present"}, "HA stability mutations": {"value": "H5 (H3) [effect]: 252N (240N) [0.1664], 293R (280R) [0.1633], 284E (271E) [0.09786], 226V (214V) [0.07241], 547I (530I) [0.04758], 548V (531V) [0.009867], 205K (193K) [-0.0001887], 543T (526T) [-0.02175], 156T (144T) [-0.03736], 120L (111L) [-0.1698], 102S (93S) [-0.2438]"}, "h5_label_clade": {"value": "2.3.4.4b"}, "cell_entry_dms_value": {"value": -0.312}, "host": {"value": "Avian"}, "cleavage_site_sequence": {"value": "RRKR"}, "ferret_sera_escape_dms_value": {"value": 0.79183}}, "branch_attrs": {"mutations": {"nuc": ["T615G"], "HA": ["N205K"]}, "labels": {"aa": "HA: N205K"}}}, {"name": "NODE_0001712", "node_attrs": {"div": 0.03169506723381041, "num_date": {"value": 2017.368493150685, "confidence": [2017.2544952312687, 2017.368493150685]}, "Ferret sera escape relative to A/American-Wigeon/South-Carolina/2021 mutations": {"value": "H5 (H3) [effect]: 538V (521V) [0.1348], 156T (144T) [0.07452], 547I (530I) [0.05803], 543T (526T) [0.01378]"}, "Increase in a2,6 sialic acid usage mutations": {"value": "H5 (H3) [effect]: 226V (214V) [1.101], 284E (271E) [0.4534], 102S (93S) [0.3747], 156T (144T) [0.3096], 543T (526T) [0.2706]"}, "HA_stability_dms_value": {"value": 0.08471}, "Cell entry mutations": {"value": "H5 (H3) [effect]: 526I (510I) [0.5244], 194V (182V) [0.4801], 120L (111L) [0.2686], 284E (271E) [0.2088], 102S (93S) [0.1674], 226V (214V) [0.0288], 252N (240N) [-0.0118], 293R (280R) [-0.0189], 543T (526T) [-0.07715], 548V (531V) [-0.08635], 547I (530I) [-0.242], 538V (521V) [-0.3652], 156T (144T) [-0.4605]"}, "Mouse sera escape relative to A/American-Wigeon/South-Carolina/2021 mutations": {"value": "H5 (H3) [effect]: 284E (271E) [0.1025], 102S (93S) [0.08413], 293R (280R) [0.03691], 543T (526T) [0.02364]"}, "SA26_usage_increase_dms_value": {"value": 2.5093}, "mouse_sera_escape_dms_value": {"value": 0.24718}, "HA stability mutations": {"value": "H5 (H3) [effect]: 252N (240N) [0.1664], 293R (280R) [0.1633], 284E (271E) [0.09786], 226V (214V) [0.07241], 547I (530I) [0.04758], 548V (531V) [0.009867], 543T (526T) [-0.02175], 156T (144T) [-0.03736], 120L (111L) [-0.1698], 102S (93S) [-0.2438]"}, "cell_entry_dms_value": {"value": 0.4162}, "ferret_sera_escape_dms_value": {"value": 0.28113}}, "branch_attrs": {"mutations": {"nuc": ["A580G"], "HA": ["I194V"]}, "labels": {"aa": "HA: I194V"}}, "children": [{"name": "A/Muscovyduck/TheDemocraticRepublicoftheCongo/TCH6HA/2017", "node_attrs": {"div": 0.03169506723381041, "num_date": {"value": 2017.368493150685, "confidence": [2017.368493150685, 2017.368493150685]}, "author": {"author": "Sakoda,Y., Twabela,A.T., Okamatsu,M., Matsuno,K.; Mpiana,S.", "value": "Sakoda,Y., Twabela,A.T., Okamatsu,M., Matsuno,K.; Mpiana,S."}, "Ferret sera escape relative to A/American-Wigeon/South-Carolina/2021 mutations": {"value": "H5 (H3) [effect]: 538V (521V) [0.1348], 156T (144T) [0.07452], 547I (530I) [0.05803], 543T (526T) [0.01378]"}, "region": {"value": "Africa"}, "Increase in a2,6 sialic acid usage mutations": {"value": "H5 (H3) [effect]: 226V (214V) [1.101], 284E (271E) [0.4534], 102S (93S) [0.3747], 156T (144T) [0.3096], 543T (526T) [0.2706]"}, "HA_stability_dms_value": {"value": 0.08471}, "Cell entry mutations": {"value": "H5 (H3) [effect]: 526I (510I) [0.5244], 194V (182V) [0.4801], 120L (111L) [0.2686], 284E (271E) [0.2088], 102S (93S) [0.1674], 226V (214V) [0.0288], 252N (240N) [-0.0118], 293R (280R) [-0.0189], 543T (526T) [-0.07715], 548V (531V) [-0.08635], 547I (530I) [-0.242], 538V (521V) [-0.3652], 156T (144T) [-0.4605]"}, "Mouse sera escape relative to A/American-Wigeon/South-Carolina/2021 mutations": {"value": "H5 (H3) [effect]: 284E (271E) [0.1025], 102S (93S) [0.08413], 293R (280R) [0.03691], 543T (526T) [0.02364]"}, "SA26_usage_increase_dms_value": {"value": 2.5093}, "subtype": {"value": "h5n8"}, "mouse_sera_escape_dms_value": {"value": 0.24718}, "furin_cleavage_motif": {"value": "present"}, "HA stability mutations": {"value": "H5 (H3) [effect]: 252N (240N) [0.1664], 293R (280R) [0.1633], 284E (271E) [0.09786], 226V (214V) [0.07241], 547I (530I) [0.04758], 548V (531V) [0.009867], 543T (526T) [-0.02175], 156T (144T) [-0.03736], 120L (111L) [-0.1698], 102S (93S) [-0.2438]"}, "h5_label_clade": {"value": "2.3.4.4b"}, "cell_entry_dms_value": {"value": 0.4162}, "host": {"value": "Avian"}, "cleavage_site_sequence": {"value": "RRKR"}, "ferret_sera_escape_dms_value": {"value": 0.28113}}, "branch_attrs": {"mutations": {}}}, {"name": "A/duck/DemocraticRepublicOfCongo/TCH6HA/2017", "node_attrs": {"div": 0.03169506723381041, "num_date": {"value": 2017.368493150685, "confidence": [2017.368493150685, 2017.368493150685]}, "author": {"author": "Sakoda,Y.; Twabela,A.T.; Okamatsu,M.; Matsuno,K.; Mpiana,S.", "value": "Sakoda,Y.; Twabela,A.T.; Okamatsu,M.; Matsuno,K.; Mpiana,S."}, "Ferret sera escape relative to A/American-Wigeon/South-Carolina/2021 mutations": {"value": "H5 (H3) [effect]: 538V (521V) [0.1348], 156T (144T) [0.07452], 547I (530I) [0.05803], 543T (526T) [0.01378]"}, "region": {"value": "Africa"}, "Increase in a2,6 sialic acid usage mutations": {"value": "H5 (H3) [effect]: 226V (214V) [1.101], 284E (271E) [0.4534], 102S (93S) [0.3747], 156T (144T) [0.3096], 543T (526T) [0.2706]"}, "HA_stability_dms_value": {"value": 0.08471}, "Cell entry mutations": {"value": "H5 (H3) [effect]: 526I (510I) [0.5244], 194V (182V) [0.4801], 120L (111L) [0.2686], 284E (271E) [0.2088], 102S (93S) [0.1674], 226V (214V) [0.0288], 252N (240N) [-0.0118], 293R (280R) [-0.0189], 543T (526T) [-0.07715], 548V (531V) [-0.08635], 547I (530I) [-0.242], 538V (521V) [-0.3652], 156T (144T) [-0.4605]"}, "Mouse sera escape relative to A/American-Wigeon/South-Carolina/2021 mutations": {"value": "H5 (H3) [effect]: 284E (271E) [0.1025], 102S (93S) [0.08413], 293R (280R) [0.03691], 543T (526T) [0.02364]"}, "SA26_usage_increase_dms_value": {"value": 2.5093}, "subtype": {"value": "h5n8"}, "mouse_sera_escape_dms_value": {"value": 0.24718}, "furin_cleavage_motif": {"value": "present"}, "HA stability mutations": {"value": "H5 (H3) [effect]: 252N (240N) [0.1664], 293R (280R) [0.1633], 284E (271E) [0.09786], 226V (214V) [0.07241], 547I (530I) [0.04758], 548V (531V) [0.009867], 543T (526T) [-0.02175], 156T (144T) [-0.03736], 120L (111L) [-0.1698], 102S (93S) [-0.2438]"}, "h5_label_clade": {"value": "2.3.4.4b"}, "cell_entry_dms_value": {"value": 0.4162}, "host": {"value": "Avian"}, "cleavage_site_sequence": {"value": "RRKR"}, "ferret_sera_escape_dms_value": {"value": 0.28113}}, "branch_attrs": {"mutations": {}}}]}]}]}, {"name": "NODE_0001713", "node_attrs": {"div": 0.028820033339068636, "num_date": {"value": 2016.8298210126084, "confidence": [2016.758663319567, 2016.8791362293375]}, "Ferret sera escape relative to A/American-Wigeon/South-Carolina/2021 mutations": {"value": "H5 (H3) [effect]: 538V (521V) [0.1348], 156T (144T) [0.07452]"}, "Increase in a2,6 sialic acid usage mutations": {"value": "H5 (H3) [effect]: 226V (214V) [1.101], 284E (271E) [0.4534], 156T (144T) [0.3096]"}, "HA_stability_dms_value": {"value": 0.30268}, "Cell entry mutations": {"value": "H5 (H3) [effect]: 526I (510I) [0.5244], 120L (111L) [0.2686], 284E (271E) [0.2088], 226V (214V) [0.0288], 252N (240N) [-0.0118], 293R (280R) [-0.0189], 548V (531V) [-0.08635], 538V (521V) [-0.3652], 156T (144T) [-0.4605]"}, "Mouse sera escape relative to A/American-Wigeon/South-Carolina/2021 mutations": {"value": "H5 (H3) [effect]: 284E (271E) [0.1025], 293R (280R) [0.03691]"}, "SA26_usage_increase_dms_value": {"value": 1.864}, "mouse_sera_escape_dms_value": {"value": 0.13941}, "HA stability mutations": {"value": "H5 (H3) [effect]: 252N (240N) [0.1664], 293R (280R) [0.1633], 284E (271E) [0.09786], 226V (214V) [0.07241], 548V (531V) [0.009867], 156T (144T) [-0.03736], 120L (111L) [-0.1698]"}, "cell_entry_dms_value": {"value": 0.08785}, "ferret_sera_escape_dms_value": {"value": 0.20932}}, "branch_attrs": {"mutations": {"nuc": ["G1518A"]}}, "children": [{"name": "A/duck/Nigeria/18RS197150/2017", "node_attrs": {"div": 0.031120728907079964, "num_date": {"value": 2017.1602739726027, "confidence": [2017.0948054213004, 2017.1602739726027]}, "author": {"author": "Shittu,I.; Bianco,A.; Fusaro,A.; Zecchin,B.; Inuwa,B.; Olawuyi,K.; Laleye,A.; Meseko,C.; Salviato,A.; Fortin,A.; Pastori,A.; Zamperin,G.; Joannis,T.; Monne,I.", "value": "Shittu,I.; Bianco,A.; Fusaro,A.; Zecchin,B.; Inuwa,B.; Olawuyi,K.; Laleye,A.; Meseko,C.; Salviato,A.; Fortin,A.; Pastori,A.; Zamperin,G.; Joannis,T.; Monne,I."}, "Ferret sera escape relative to A/American-Wigeon/South-Carolina/2021 mutations": {"value": "H5 (H3) [effect]: 538V (521V) [0.1348], 156T (144T) [0.07452], 488R (472R) [0.03096]"}, "region": {"value": "Africa"}, "Increase in a2,6 sialic acid usage mutations": {"value": "H5 (H3) [effect]: 226V (214V) [1.101], 284E (271E) [0.4534], 156T (144T) [0.3096], 14A (8A) [0.2482], 185Q (173Q) [0.08085]"}, "HA_stability_dms_value": {"value": 0.30667}, "Cell entry mutations": {"value": "H5 (H3) [effect]: 526I (510I) [0.5244], 120L (111L) [0.2686], 488R (472R) [0.2138], 284E (271E) [0.2088], 185Q (173Q) [0.08065], 226V (214V) [0.0288], 14A (8A) [0.01375], 252N (240N) [-0.0118], 293R (280R) [-0.0189], 548V (531V) [-0.08635], 538V (521V) [-0.3652], 156T (144T) [-0.4605]"}, "Mouse sera escape relative to A/American-Wigeon/South-Carolina/2021 mutations": {"value": "H5 (H3) [effect]: 284E (271E) [0.1025], 488R (472R) [0.05675], 293R (280R) [0.03691]"}, "SA26_usage_increase_dms_value": {"value": 2.19305}, "subtype": {"value": "h5n8"}, "mouse_sera_escape_dms_value": {"value": 0.19616}, "furin_cleavage_motif": {"value": "present"}, "HA stability mutations": {"value": "H5 (H3) [effect]: 252N (240N) [0.1664], 293R (280R) [0.1633], 284E (271E) [0.09786], 226V (214V) [0.07241], 488R (472R) [0.01399], 548V (531V) [0.009867], 185Q (173Q) [0.00386], 14A (8A) [-0.01386], 156T (144T) [-0.03736], 120L (111L) [-0.1698]"}, "h5_label_clade": {"value": "2.3.4.4b"}, "cell_entry_dms_value": {"value": 0.39605}, "host": {"value": "Avian"}, "cleavage_site_sequence": {"value": "RRKR"}, "ferret_sera_escape_dms_value": {"value": 0.24028}}, "branch_attrs": {"mutations": {"nuc": ["T41C", "G387A", "G554A", "A1463G"], "HA": ["V14A", "R185Q", "K488R"]}, "labels": {"aa": "HA: V14A, R185Q, K488R"}}}, {"name": "NODE_0001718", "node_attrs": {"div": 0.029394707281628, "num_date": {"value": 2016.8838797814208, "confidence": [2016.8391515048663, 2016.8838797814208]}, "Ferret sera escape relative to A/American-Wigeon/South-Carolina/2021 mutations": {"value": "H5 (H3) [effect]: 538V (521V) [0.1348], 156T (144T) [0.07452]"}, "Increase in a2,6 sialic acid usage mutations": {"value": "H5 (H3) [effect]: 226V (214V) [1.101], 284E (271E) [0.4534], 156T (144T) [0.3096]"}, "HA_stability_dms_value": {"value": 0.30268}, "Cell entry mutations": {"value": "H5 (H3) [effect]: 526I (510I) [0.5244], 120L (111L) [0.2686], 284E (271E) [0.2088], 226V (214V) [0.0288], 252N (240N) [-0.0118], 293R (280R) [-0.0189], 548V (531V) [-0.08635], 538V (521V) [-0.3652], 156T (144T) [-0.4605]"}, "Mouse sera escape relative to A/American-Wigeon/South-Carolina/2021 mutations": {"value": "H5 (H3) [effect]: 284E (271E) [0.1025], 293R (280R) [0.03691]"}, "SA26_usage_increase_dms_value": {"value": 1.864}, "mouse_sera_escape_dms_value": {"value": 0.13941}, "HA stability mutations": {"value": "H5 (H3) [effect]: 252N (240N) [0.1664], 293R (280R) [0.1633], 284E (271E) [0.09786], 226V (214V) [0.07241], 548V (531V) [0.009867], 156T (144T) [-0.03736], 120L (111L) [-0.1698]"}, "cell_entry_dms_value": {"value": 0.08785}, "ferret_sera_escape_dms_value": {"value": 0.20932}}, "branch_attrs": {"mutations": {"nuc": ["G351T"]}}, "children": [{"name": "A/chicken/Nigeria/VRD1617RS73743/2016", "node_attrs": {"div": 0.029394707281628, "num_date": {"value": 2016.8838797814208, "confidence": [2016.8346994535518, 2016.9139344262296]}, "author": {"author": "Shittu,I.; Bianco,A.; Fusaro,A.; Zecchin,B.; Inuwa,B.; Olawuyi,K.; Laleye,A.; Meseko,C.; Salviato,A.; Fortin,A.; Pastori,A.; Zamperin,G.; Joannis,T.; Monne,I.", "value": "Shittu,I.; Bianco,A.; Fusaro,A.; Zecchin,B.; Inuwa,B.; Olawuyi,K.; Laleye,A.; Meseko,C.; Salviato,A.; Fortin,A.; Pastori,A.; Zamperin,G.; Joannis,T.; Monne,I."}, "Ferret sera escape relative to A/American-Wigeon/South-Carolina/2021 mutations": {"value": "H5 (H3) [effect]: 538V (521V) [0.1348], 156T (144T) [0.07452]"}, "region": {"value": "Africa"}, "Increase in a2,6 sialic acid usage mutations": {"value": "H5 (H3) [effect]: 226V (214V) [1.101], 284E (271E) [0.4534], 156T (144T) [0.3096]"}, "HA_stability_dms_value": {"value": 0.30268}, "Cell entry mutations": {"value": "H5 (H3) [effect]: 526I (510I) [0.5244], 120L (111L) [0.2686], 284E (271E) [0.2088], 226V (214V) [0.0288], 252N (240N) [-0.0118], 293R (280R) [-0.0189], 548V (531V) [-0.08635], 538V (521V) [-0.3652], 156T (144T) [-0.4605]"}, "Mouse sera escape relative to A/American-Wigeon/South-Carolina/2021 mutations": {"value": "H5 (H3) [effect]: 284E (271E) [0.1025], 293R (280R) [0.03691]"}, "SA26_usage_increase_dms_value": {"value": 1.864}, "subtype": {"value": "h5n8"}, "mouse_sera_escape_dms_value": {"value": 0.13941}, "furin_cleavage_motif": {"value": "present"}, "HA stability mutations": {"value": "H5 (H3) [effect]: 252N (240N) [0.1664], 293R (280R) [0.1633], 284E (271E) [0.09786], 226V (214V) [0.07241], 548V (531V) [0.009867], 156T (144T) [-0.03736], 120L (111L) [-0.1698]"}, "h5_label_clade": {"value": "2.3.4.4b"}, "cell_entry_dms_value": {"value": 0.08785}, "host": {"value": "Avian"}, "cleavage_site_sequence": {"value": "RRKR"}, "ferret_sera_escape_dms_value": {"value": 0.20932}}, "branch_attrs": {"mutations": {}}}, {"name": "A/duck/Nigeria/17RS73743/2016", "node_attrs": {"div": 0.029394707281628, "num_date": {"value": 2016.8838797814208, "confidence": [2016.8838797814208, 2016.8838797814208]}, "author": {"author": "Joannis, T.; Meseko, C.; Zamperin, G.; Milani, A.; Zecchin, B.; Fusaro, A.; Salviato, A.; Schivo, A.; Monne, I.", "value": "Joannis, T.; Meseko, C.; Zamperin, G.; Milani, A.; Zecchin, B.; Fusaro, A.; Salviato, A.; Schivo, A.; Monne, I."}, "Ferret sera escape relative to A/American-Wigeon/South-Carolina/2021 mutations": {"value": "H5 (H3) [effect]: 538V (521V) [0.1348], 156T (144T) [0.07452]"}, "region": {"value": "Africa"}, "Increase in a2,6 sialic acid usage mutations": {"value": "H5 (H3) [effect]: 226V (214V) [1.101], 284E (271E) [0.4534], 156T (144T) [0.3096]"}, "HA_stability_dms_value": {"value": 0.30268}, "Cell entry mutations": {"value": "H5 (H3) [effect]: 526I (510I) [0.5244], 120L (111L) [0.2686], 284E (271E) [0.2088], 226V (214V) [0.0288], 252N (240N) [-0.0118], 293R (280R) [-0.0189], 548V (531V) [-0.08635], 538V (521V) [-0.3652], 156T (144T) [-0.4605]"}, "Mouse sera escape relative to A/American-Wigeon/South-Carolina/2021 mutations": {"value": "H5 (H3) [effect]: 284E (271E) [0.1025], 293R (280R) [0.03691]"}, "SA26_usage_increase_dms_value": {"value": 1.864}, "subtype": {"value": "h5n8"}, "mouse_sera_escape_dms_value": {"value": 0.13941}, "furin_cleavage_motif": {"value": "present"}, "HA stability mutations": {"value": "H5 (H3) [effect]: 252N (240N) [0.1664], 293R (280R) [0.1633], 284E (271E) [0.09786], 226V (214V) [0.07241], 548V (531V) [0.009867], 156T (144T) [-0.03736], 120L (111L) [-0.1698]"}, "h5_label_clade": {"value": "2.3.4.4b"}, "cell_entry_dms_value": {"value": 0.08785}, "host": {"value": "Avian"}, "cleavage_site_sequence": {"value": "RRKR"}, "ferret_sera_escape_dms_value": {"value": 0.20932}}, "branch_attrs": {"mutations": {}}}]}, {"name": "NODE_0001720", "node_attrs": {"div": 0.030545003895011764, "num_date": {"value": 2017.0616438356165, "confidence": [2016.9812150760492, 2017.0616438356165]}, "Ferret sera escape relative to A/American-Wigeon/South-Carolina/2021 mutations": {"value": "H5 (H3) [effect]: 538V (521V) [0.1348], 156T (144T) [0.07452]"}, "Increase in a2,6 sialic acid usage mutations": {"value": "H5 (H3) [effect]: 226V (214V) [1.101], 284E (271E) [0.4534], 156T (144T) [0.3096]"}, "HA_stability_dms_value": {"value": 0.30268}, "Cell entry mutations": {"value": "H5 (H3) [effect]: 526I (510I) [0.5244], 120L (111L) [0.2686], 284E (271E) [0.2088], 226V (214V) [0.0288], 252N (240N) [-0.0118], 293R (280R) [-0.0189], 548V (531V) [-0.08635], 538V (521V) [-0.3652], 156T (144T) [-0.4605]"}, "Mouse sera escape relative to A/American-Wigeon/South-Carolina/2021 mutations": {"value": "H5 (H3) [effect]: 284E (271E) [0.1025], 293R (280R) [0.03691]"}, "SA26_usage_increase_dms_value": {"value": 1.864}, "mouse_sera_escape_dms_value": {"value": 0.13941}, "HA stability mutations": {"value": "H5 (H3) [effect]: 252N (240N) [0.1664], 293R (280R) [0.1633], 284E (271E) [0.09786], 226V (214V) [0.07241], 548V (531V) [0.009867], 156T (144T) [-0.03736], 120L (111L) [-0.1698]"}, "cell_entry_dms_value": {"value": 0.08785}, "ferret_sera_escape_dms_value": {"value": 0.20932}}, "branch_attrs": {"mutations": {"nuc": ["T408C", "C729T", "G1104A"]}}, "children": [{"name": "A/goose/Niger/17RS16722/2017", "node_attrs": {"div": 0.030545003895011764, "num_date": {"value": 2017.0616438356165, "confidence": [2017.0616438356165, 2017.0616438356165]}, "author": {"author": "Alassane, A.; Moutari, S.M.; Sani, Z.I.M.; Zecchin, B.; Fusaro, A.; Milani, A.; Schivo, A.; Salviato, A.; Monne, I.", "value": "Alassane, A.; Moutari, S.M.; Sani, Z.I.M.; Zecchin, B.; Fusaro, A.; Milani, A.; Schivo, A.; Salviato, A.; Monne, I."}, "Ferret sera escape relative to A/American-Wigeon/South-Carolina/2021 mutations": {"value": "H5 (H3) [effect]: 538V (521V) [0.1348], 156T (144T) [0.07452]"}, "region": {"value": "Africa"}, "Increase in a2,6 sialic acid usage mutations": {"value": "H5 (H3) [effect]: 226V (214V) [1.101], 284E (271E) [0.4534], 156T (144T) [0.3096]"}, "HA_stability_dms_value": {"value": 0.30268}, "Cell entry mutations": {"value": "H5 (H3) [effect]: 526I (510I) [0.5244], 120L (111L) [0.2686], 284E (271E) [0.2088], 226V (214V) [0.0288], 252N (240N) [-0.0118], 293R (280R) [-0.0189], 548V (531V) [-0.08635], 538V (521V) [-0.3652], 156T (144T) [-0.4605]"}, "Mouse sera escape relative to A/American-Wigeon/South-Carolina/2021 mutations": {"value": "H5 (H3) [effect]: 284E (271E) [0.1025], 293R (280R) [0.03691]"}, "SA26_usage_increase_dms_value": {"value": 1.864}, "subtype": {"value": "h5n8"}, "mouse_sera_escape_dms_value": {"value": 0.13941}, "furin_cleavage_motif": {"value": "present"}, "HA stability mutations": {"value": "H5 (H3) [effect]: 252N (240N) [0.1664], 293R (280R) [0.1633], 284E (271E) [0.09786], 226V (214V) [0.07241], 548V (531V) [0.009867], 156T (144T) [-0.03736], 120L (111L) [-0.1698]"}, "h5_label_clade": {"value": "2.3.4.4b"}, "cell_entry_dms_value": {"value": 0.08785}, "host": {"value": "Avian"}, "cleavage_site_sequence": {"value": "RRKR"}, "ferret_sera_escape_dms_value": {"value": 0.20932}}, "branch_attrs": {"mutations": {}}}, {"name": "A/chicken/Niger/17RS16719/2017", "node_attrs": {"div": 0.030545003895011764, "num_date": {"value": 2017.0616438356165, "confidence": [2017.0616438356165, 2017.0616438356165]}, "author": {"author": "Alassane, A.; Moutari, S.M.; Sani, Z.I.M.; Zecchin, B.; Fusaro, A.; Milani, A.; Schivo, A.; Salviato, A.; Monne, I.", "value": "Alassane, A.; Moutari, S.M.; Sani, Z.I.M.; Zecchin, B.; Fusaro, A.; Milani, A.; Schivo, A.; Salviato, A.; Monne, I."}, "Ferret sera escape relative to A/American-Wigeon/South-Carolina/2021 mutations": {"value": "H5 (H3) [effect]: 538V (521V) [0.1348], 156T (144T) [0.07452]"}, "region": {"value": "Africa"}, "Increase in a2,6 sialic acid usage mutations": {"value": "H5 (H3) [effect]: 226V (214V) [1.101], 284E (271E) [0.4534], 156T (144T) [0.3096]"}, "HA_stability_dms_value": {"value": 0.30268}, "Cell entry mutations": {"value": "H5 (H3) [effect]: 526I (510I) [0.5244], 120L (111L) [0.2686], 284E (271E) [0.2088], 226V (214V) [0.0288], 252N (240N) [-0.0118], 293R (280R) [-0.0189], 548V (531V) [-0.08635], 538V (521V) [-0.3652], 156T (144T) [-0.4605]"}, "Mouse sera escape relative to A/American-Wigeon/South-Carolina/2021 mutations": {"value": "H5 (H3) [effect]: 284E (271E) [0.1025], 293R (280R) [0.03691]"}, "SA26_usage_increase_dms_value": {"value": 1.864}, "subtype": {"value": "h5n8"}, "mouse_sera_escape_dms_value": {"value": 0.13941}, "furin_cleavage_motif": {"value": "present"}, "HA stability mutations": {"value": "H5 (H3) [effect]: 252N (240N) [0.1664], 293R (280R) [0.1633], 284E (271E) [0.09786], 226V (214V) [0.07241], 548V (531V) [0.009867], 156T (144T) [-0.03736], 120L (111L) [-0.1698]"}, "h5_label_clade": {"value": "2.3.4.4b"}, "cell_entry_dms_value": {"value": 0.08785}, "host": {"value": "Avian"}, "cleavage_site_sequence": {"value": "RRKR"}, "ferret_sera_escape_dms_value": {"value": 0.20932}}, "branch_attrs": {"mutations": {"nuc": ["G164R"], "HA": ["G55X"]}, "labels": {"aa": "HA: G55X"}}}]}, {"name": "NODE_0001714", "node_attrs": {"div": 0.031122175096076732, "num_date": {"value": 2017.126920308621, "confidence": [2016.9900156676974, 2017.3516272086995]}, "Ferret sera escape relative to A/American-Wigeon/South-Carolina/2021 mutations": {"value": "H5 (H3) [effect]: 538V (521V) [0.1348], 156T (144T) [0.07452], 494I (478I) [0.02835]"}, "Increase in a2,6 sialic acid usage mutations": {"value": "H5 (H3) [effect]: 226V (214V) [1.101], 284E (271E) [0.4534], 156T (144T) [0.3096]"}, "HA_stability_dms_value": {"value": 0.05958}, "Cell entry mutations": {"value": "H5 (H3) [effect]: 526I (510I) [0.5244], 120L (111L) [0.2686], 284E (271E) [0.2088], 226V (214V) [0.0288], 252N (240N) [-0.0118], 293R (280R) [-0.0189], 548V (531V) [-0.08635], 538V (521V) [-0.3652], 156T (144T) [-0.4605], 494I (478I) [-0.7797]"}, "Mouse sera escape relative to A/American-Wigeon/South-Carolina/2021 mutations": {"value": "H5 (H3) [effect]: 284E (271E) [0.1025], 293R (280R) [0.03691]"}, "SA26_usage_increase_dms_value": {"value": 1.864}, "mouse_sera_escape_dms_value": {"value": 0.13941}, "HA stability mutations": {"value": "H5 (H3) [effect]: 252N (240N) [0.1664], 293R (280R) [0.1633], 284E (271E) [0.09786], 226V (214V) [0.07241], 548V (531V) [0.009867], 156T (144T) [-0.03736], 120L (111L) [-0.1698], 494I (478I) [-0.2431]"}, "cell_entry_dms_value": {"value": -0.69185}, "ferret_sera_escape_dms_value": {"value": 0.23767}}, "branch_attrs": {"mutations": {"nuc": ["T24G", "C252T", "C312T", "G1482A"], "HA": ["M494I"]}, "labels": {"aa": "HA: M494I"}}, "children": [{"name": "NODE_0001715", "node_attrs": {"div": 0.033424162569899184, "num_date": {"value": 2017.6671232876713, "confidence": [2017.5611451435198, 2017.7390074462492]}, "Ferret sera escape relative to A/American-Wigeon/South-Carolina/2021 mutations": {"value": "H5 (H3) [effect]: 538V (521V) [0.1348], 156T (144T) [0.07452], 494I (478I) [0.02835]"}, "Increase in a2,6 sialic acid usage mutations": {"value": "H5 (H3) [effect]: 226V (214V) [1.101], 284E (271E) [0.4534], 156T (144T) [0.3096]"}, "HA_stability_dms_value": {"value": 0.05958}, "Cell entry mutations": {"value": "H5 (H3) [effect]: 526I (510I) [0.5244], 120L (111L) [0.2686], 284E (271E) [0.2088], 226V (214V) [0.0288], 252N (240N) [-0.0118], 293R (280R) [-0.0189], 548V (531V) [-0.08635], 538V (521V) [-0.3652], 156T (144T) [-0.4605], 494I (478I) [-0.7797]"}, "Mouse sera escape relative to A/American-Wigeon/South-Carolina/2021 mutations": {"value": "H5 (H3) [effect]: 284E (271E) [0.1025], 293R (280R) [0.03691]"}, "SA26_usage_increase_dms_value": {"value": 1.864}, "mouse_sera_escape_dms_value": {"value": 0.13941}, "HA stability mutations": {"value": "H5 (H3) [effect]: 252N (240N) [0.1664], 293R (280R) [0.1633], 284E (271E) [0.09786], 226V (214V) [0.07241], 548V (531V) [0.009867], 156T (144T) [-0.03736], 120L (111L) [-0.1698], 494I (478I) [-0.2431]"}, "cell_entry_dms_value": {"value": -0.69185}, "ferret_sera_escape_dms_value": {"value": 0.23767}}, "branch_attrs": {"mutations": {"nuc": ["A492G", "C942T", "A1404G", "G1491A"]}}, "children": [{"name": "A/duck/Nigeria/KDIG17418R971/2017", "node_attrs": {"div": 0.033424162569899184, "num_date": {"value": 2017.7123754492081, "confidence": [2017.6671232876713, 2017.7465753424658]}, "author": {"author": "Shittu,I.; Bianco,A.; Fusaro,A.; Zecchin,B.; Inuwa,B.; Olawuyi,K.; Laleye,A.; Meseko,C.; Salviato,A.; Fortin,A.; Pastori,A.; Zamperin,G.; Joannis,T.; Monne,I.", "value": "Shittu,I.; Bianco,A.; Fusaro,A.; Zecchin,B.; Inuwa,B.; Olawuyi,K.; Laleye,A.; Meseko,C.; Salviato,A.; Fortin,A.; Pastori,A.; Zamperin,G.; Joannis,T.; Monne,I."}, "Ferret sera escape relative to A/American-Wigeon/South-Carolina/2021 mutations": {"value": "H5 (H3) [effect]: 538V (521V) [0.1348], 156T (144T) [0.07452], 494I (478I) [0.02835]"}, "region": {"value": "Africa"}, "Increase in a2,6 sialic acid usage mutations": {"value": "H5 (H3) [effect]: 226V (214V) [1.101], 284E (271E) [0.4534], 156T (144T) [0.3096]"}, "HA_stability_dms_value": {"value": 0.05958}, "Cell entry mutations": {"value": "H5 (H3) [effect]: 526I (510I) [0.5244], 120L (111L) [0.2686], 284E (271E) [0.2088], 226V (214V) [0.0288], 252N (240N) [-0.0118], 293R (280R) [-0.0189], 548V (531V) [-0.08635], 538V (521V) [-0.3652], 156T (144T) [-0.4605], 494I (478I) [-0.7797]"}, "Mouse sera escape relative to A/American-Wigeon/South-Carolina/2021 mutations": {"value": "H5 (H3) [effect]: 284E (271E) [0.1025], 293R (280R) [0.03691]"}, "SA26_usage_increase_dms_value": {"value": 1.864}, "subtype": {"value": "h5n8"}, "mouse_sera_escape_dms_value": {"value": 0.13941}, "furin_cleavage_motif": {"value": "present"}, "HA stability mutations": {"value": "H5 (H3) [effect]: 252N (240N) [0.1664], 293R (280R) [0.1633], 284E (271E) [0.09786], 226V (214V) [0.07241], 548V (531V) [0.009867], 156T (144T) [-0.03736], 120L (111L) [-0.1698], 494I (478I) [-0.2431]"}, "h5_label_clade": {"value": "2.3.4.4b"}, "cell_entry_dms_value": {"value": -0.69185}, "host": {"value": "Avian"}, "cleavage_site_sequence": {"value": "RRKR"}, "ferret_sera_escape_dms_value": {"value": 0.23767}}, "branch_attrs": {"mutations": {}}}, {"name": "A/duck/Nigeria/KDIG16418RS97140/2017", "node_attrs": {"div": 0.033424162569899184, "num_date": {"value": 2017.7123754492081, "confidence": [2017.6671232876713, 2017.7465753424658]}, "author": {"author": "Shittu,I.; Bianco,A.; Fusaro,A.; Zecchin,B.; Inuwa,B.; Olawuyi,K.; Laleye,A.; Meseko,C.; Salviato,A.; Fortin,A.; Pastori,A.; Zamperin,G.; Joannis,T.; Monne,I.", "value": "Shittu,I.; Bianco,A.; Fusaro,A.; Zecchin,B.; Inuwa,B.; Olawuyi,K.; Laleye,A.; Meseko,C.; Salviato,A.; Fortin,A.; Pastori,A.; Zamperin,G.; Joannis,T.; Monne,I."}, "Ferret sera escape relative to A/American-Wigeon/South-Carolina/2021 mutations": {"value": "H5 (H3) [effect]: 538V (521V) [0.1348], 156T (144T) [0.07452], 494I (478I) [0.02835]"}, "region": {"value": "Africa"}, "Increase in a2,6 sialic acid usage mutations": {"value": "H5 (H3) [effect]: 226V (214V) [1.101], 284E (271E) [0.4534], 156T (144T) [0.3096]"}, "HA_stability_dms_value": {"value": 0.05958}, "Cell entry mutations": {"value": "H5 (H3) [effect]: 526I (510I) [0.5244], 120L (111L) [0.2686], 284E (271E) [0.2088], 226V (214V) [0.0288], 252N (240N) [-0.0118], 293R (280R) [-0.0189], 548V (531V) [-0.08635], 538V (521V) [-0.3652], 156T (144T) [-0.4605], 494I (478I) [-0.7797]"}, "Mouse sera escape relative to A/American-Wigeon/South-Carolina/2021 mutations": {"value": "H5 (H3) [effect]: 284E (271E) [0.1025], 293R (280R) [0.03691]"}, "SA26_usage_increase_dms_value": {"value": 1.864}, "subtype": {"value": "h5n8"}, "mouse_sera_escape_dms_value": {"value": 0.13941}, "furin_cleavage_motif": {"value": "present"}, "HA stability mutations": {"value": "H5 (H3) [effect]: 252N (240N) [0.1664], 293R (280R) [0.1633], 284E (271E) [0.09786], 226V (214V) [0.07241], 548V (531V) [0.009867], 156T (144T) [-0.03736], 120L (111L) [-0.1698], 494I (478I) [-0.2431]"}, "h5_label_clade": {"value": "2.3.4.4b"}, "cell_entry_dms_value": {"value": -0.69185}, "host": {"value": "Avian"}, "cleavage_site_sequence": {"value": "RRKR"}, "ferret_sera_escape_dms_value": {"value": 0.23767}}, "branch_attrs": {"mutations": {}}}]}, {"name": "NODE_0001716", "node_attrs": {"div": 0.03342532402908823, "num_date": {"value": 2017.6671232876713, "confidence": [2017.5612263282735, 2017.738996282948]}, "Ferret sera escape relative to A/American-Wigeon/South-Carolina/2021 mutations": {"value": "H5 (H3) [effect]: 538V (521V) [0.1348], 156T (144T) [0.07452], 494I (478I) [0.02835]"}, "Increase in a2,6 sialic acid usage mutations": {"value": "H5 (H3) [effect]: 226V (214V) [1.101], 284E (271E) [0.4534], 156T (144T) [0.3096]"}, "HA_stability_dms_value": {"value": 0.02089}, "Cell entry mutations": {"value": "H5 (H3) [effect]: 167L (155L) [0.5538], 526I (510I) [0.5244], 120L (111L) [0.2686], 284E (271E) [0.2088], 226V (214V) [0.0288], 252N (240N) [-0.0118], 293R (280R) [-0.0189], 548V (531V) [-0.08635], 538V (521V) [-0.3652], 156T (144T) [-0.4605], 494I (478I) [-0.7797]"}, "Mouse sera escape relative to A/American-Wigeon/South-Carolina/2021 mutations": {"value": "H5 (H3) [effect]: 284E (271E) [0.1025], 293R (280R) [0.03691]"}, "SA26_usage_increase_dms_value": {"value": 1.864}, "mouse_sera_escape_dms_value": {"value": 0.13941}, "HA stability mutations": {"value": "H5 (H3) [effect]: 252N (240N) [0.1664], 293R (280R) [0.1633], 284E (271E) [0.09786], 226V (214V) [0.07241], 548V (531V) [0.009867], 156T (144T) [-0.03736], 167L (155L) [-0.03869], 120L (111L) [-0.1698], 494I (478I) [-0.2431]"}, "cell_entry_dms_value": {"value": -0.13805}, "ferret_sera_escape_dms_value": {"value": 0.23767}}, "branch_attrs": {"mutations": {"nuc": ["G438A", "A499C", "C876T", "C963T"], "HA": ["I167L"]}, "labels": {"aa": "HA: I167L"}}, "children": [{"name": "A/duck/Nigeria/KNSB201R179/2017", "node_attrs": {"div": 0.03342532402908823, "num_date": {"value": 2017.712656506262, "confidence": [2017.6671232876713, 2017.7465753424658]}, "author": {"author": "Shittu,I.; Bianco,A.; Fusaro,A.; Zecchin,B.; Inuwa,B.; Olawuyi,K.; Laleye,A.; Meseko,C.; Salviato,A.; Fortin,A.; Pastori,A.; Zamperin,G.; Joannis,T.; Monne,I.", "value": "Shittu,I.; Bianco,A.; Fusaro,A.; Zecchin,B.; Inuwa,B.; Olawuyi,K.; Laleye,A.; Meseko,C.; Salviato,A.; Fortin,A.; Pastori,A.; Zamperin,G.; Joannis,T.; Monne,I."}, "Ferret sera escape relative to A/American-Wigeon/South-Carolina/2021 mutations": {"value": "H5 (H3) [effect]: 538V (521V) [0.1348], 156T (144T) [0.07452], 494I (478I) [0.02835]"}, "region": {"value": "Africa"}, "Increase in a2,6 sialic acid usage mutations": {"value": "H5 (H3) [effect]: 226V (214V) [1.101], 284E (271E) [0.4534], 156T (144T) [0.3096]"}, "HA_stability_dms_value": {"value": 0.02089}, "Cell entry mutations": {"value": "H5 (H3) [effect]: 167L (155L) [0.5538], 526I (510I) [0.5244], 120L (111L) [0.2686], 284E (271E) [0.2088], 226V (214V) [0.0288], 252N (240N) [-0.0118], 293R (280R) [-0.0189], 548V (531V) [-0.08635], 538V (521V) [-0.3652], 156T (144T) [-0.4605], 494I (478I) [-0.7797]"}, "Mouse sera escape relative to A/American-Wigeon/South-Carolina/2021 mutations": {"value": "H5 (H3) [effect]: 284E (271E) [0.1025], 293R (280R) [0.03691]"}, "SA26_usage_increase_dms_value": {"value": 1.864}, "subtype": {"value": "h5n8"}, "mouse_sera_escape_dms_value": {"value": 0.13941}, "furin_cleavage_motif": {"value": "present"}, "HA stability mutations": {"value": "H5 (H3) [effect]: 252N (240N) [0.1664], 293R (280R) [0.1633], 284E (271E) [0.09786], 226V (214V) [0.07241], 548V (531V) [0.009867], 156T (144T) [-0.03736], 167L (155L) [-0.03869], 120L (111L) [-0.1698], 494I (478I) [-0.2431]"}, "h5_label_clade": {"value": "2.3.4.4b"}, "cell_entry_dms_value": {"value": -0.13805}, "host": {"value": "Avian"}, "cleavage_site_sequence": {"value": "RRKR"}, "ferret_sera_escape_dms_value": {"value": 0.23767}}, "branch_attrs": {"mutations": {}}}, {"name": "A/duck/Nigeria/KNSB818S17137/2017", "node_attrs": {"div": 0.03342532402908823, "num_date": {"value": 2017.712656506262, "confidence": [2017.6671232876713, 2017.7465753424658]}, "author": {"author": "Shittu,I.; Bianco,A.; Fusaro,A.; Zecchin,B.; Inuwa,B.; Olawuyi,K.; Laleye,A.; Meseko,C.; Salviato,A.; Fortin,A.; Pastori,A.; Zamperin,G.; Joannis,T.; Monne,I.", "value": "Shittu,I.; Bianco,A.; Fusaro,A.; Zecchin,B.; Inuwa,B.; Olawuyi,K.; Laleye,A.; Meseko,C.; Salviato,A.; Fortin,A.; Pastori,A.; Zamperin,G.; Joannis,T.; Monne,I."}, "Ferret sera escape relative to A/American-Wigeon/South-Carolina/2021 mutations": {"value": "H5 (H3) [effect]: 538V (521V) [0.1348], 156T (144T) [0.07452], 494I (478I) [0.02835]"}, "region": {"value": "Africa"}, "Increase in a2,6 sialic acid usage mutations": {"value": "H5 (H3) [effect]: 226V (214V) [1.101], 284E (271E) [0.4534], 156T (144T) [0.3096]"}, "HA_stability_dms_value": {"value": 0.02089}, "Cell entry mutations": {"value": "H5 (H3) [effect]: 167L (155L) [0.5538], 526I (510I) [0.5244], 120L (111L) [0.2686], 284E (271E) [0.2088], 226V (214V) [0.0288], 252N (240N) [-0.0118], 293R (280R) [-0.0189], 548V (531V) [-0.08635], 538V (521V) [-0.3652], 156T (144T) [-0.4605], 494I (478I) [-0.7797]"}, "Mouse sera escape relative to A/American-Wigeon/South-Carolina/2021 mutations": {"value": "H5 (H3) [effect]: 284E (271E) [0.1025], 293R (280R) [0.03691]"}, "SA26_usage_increase_dms_value": {"value": 1.864}, "subtype": {"value": "h5n8"}, "mouse_sera_escape_dms_value": {"value": 0.13941}, "furin_cleavage_motif": {"value": "present"}, "HA stability mutations": {"value": "H5 (H3) [effect]: 252N (240N) [0.1664], 293R (280R) [0.1633], 284E (271E) [0.09786], 226V (214V) [0.07241], 548V (531V) [0.009867], 156T (144T) [-0.03736], 167L (155L) [-0.03869], 120L (111L) [-0.1698], 494I (478I) [-0.2431]"}, "h5_label_clade": {"value": "2.3.4.4b"}, "cell_entry_dms_value": {"value": -0.13805}, "host": {"value": "Avian"}, "cleavage_site_sequence": {"value": "RRKR"}, "ferret_sera_escape_dms_value": {"value": 0.23767}}, "branch_attrs": {"mutations": {}}}]}]}]}]}, {"name": "NODE_0001721", "node_attrs": {"div": 0.028245975364351868, "num_date": {"value": 2016.6313789925043, "confidence": [2016.5087366094892, 2016.7590285348028]}, "Ferret sera escape relative to A/American-Wigeon/South-Carolina/2021 mutations": {"value": "H5 (H3) [effect]: 538V (521V) [0.1348], 156T (144T) [0.07452]"}, "Increase in a2,6 sialic acid usage mutations": {"value": "H5 (H3) [effect]: 226V (214V) [1.101], 284E (271E) [0.4534], 156T (144T) [0.3096]"}, "HA_stability_dms_value": {"value": 0.13938}, "Cell entry mutations": {"value": "H5 (H3) [effect]: 526I (510I) [0.5244], 120L (111L) [0.2686], 284E (271E) [0.2088], 226V (214V) [0.0288], 252N (240N) [-0.0118], 548V (531V) [-0.08635], 538V (521V) [-0.3652], 156T (144T) [-0.4605]"}, "Mouse sera escape relative to A/American-Wigeon/South-Carolina/2021 mutations": {"value": "H5 (H3) [effect]: 284E (271E) [0.1025]"}, "SA26_usage_increase_dms_value": {"value": 1.864}, "mouse_sera_escape_dms_value": {"value": 0.1025}, "HA stability mutations": {"value": "H5 (H3) [effect]: 252N (240N) [0.1664], 284E (271E) [0.09786], 226V (214V) [0.07241], 548V (531V) [0.009867], 156T (144T) [-0.03736], 120L (111L) [-0.1698]"}, "cell_entry_dms_value": {"value": 0.10675}, "ferret_sera_escape_dms_value": {"value": 0.20932}}, "branch_attrs": {"mutations": {"nuc": ["T408C", "C519T"]}}, "children": [{"name": "A/chicken/Israel/881/2016", "node_attrs": {"div": 0.03112363664357159, "num_date": {"value": 2016.9330601092897, "confidence": [2016.9330601092897, 2016.9330601092897]}, "author": {"author": "Shkoda,I.; Lapin,K.; Simanov,L.; Lublin,A.", "value": "Shkoda,I.; Lapin,K.; Simanov,L.; Lublin,A."}, "Ferret sera escape relative to A/American-Wigeon/South-Carolina/2021 mutations": {"value": "H5 (H3) [effect]: 538V (521V) [0.1348], 156T (144T) [0.07452], 3K (-4K) [0.03149], 567V (550V) [0.02355]"}, "region": {"value": "West Asia"}, "Increase in a2,6 sialic acid usage mutations": {"value": "H5 (H3) [effect]: 226V (214V) [1.101], 565V (548V) [0.8558], 567V (550V) [0.7192], 284E (271E) [0.4534], 156T (144T) [0.3096], 3K (-4K) [0.1169]"}, "HA_stability_dms_value": {"value": 0.2167}, "Cell entry mutations": {"value": "H5 (H3) [effect]: 526I (510I) [0.5244], 120L (111L) [0.2686], 284E (271E) [0.2088], 3K (-4K) [0.0544], 226V (214V) [0.0288], 252N (240N) [-0.0118], 548V (531V) [-0.08635], 538V (521V) [-0.3652], 156T (144T) [-0.4605], 565V (548V) [-0.6109], 567V (550V) [-0.7119], 558D (541D) [-3.3]"}, "Mouse sera escape relative to A/American-Wigeon/South-Carolina/2021 mutations": {"value": "H5 (H3) [effect]: 284E (271E) [0.1025], 3K (-4K) [0.07373]"}, "SA26_usage_increase_dms_value": {"value": 3.5559}, "subtype": {"value": "h5n8"}, "mouse_sera_escape_dms_value": {"value": 0.17623}, "furin_cleavage_motif": {"value": "present"}, "HA stability mutations": {"value": "H5 (H3) [effect]: 252N (240N) [0.1664], 284E (271E) [0.09786], 226V (214V) [0.07241], 567V (550V) [0.07145], 548V (531V) [0.009867], 3K (-4K) [0.005408], 565V (548V) [0.0004645], 156T (144T) [-0.03736], 120L (111L) [-0.1698]"}, "h5_label_clade": {"value": "2.3.4.4b"}, "cell_entry_dms_value": {"value": -4.46165}, "host": {"value": "Avian"}, "cleavage_site_sequence": {"value": "RRKR"}, "ferret_sera_escape_dms_value": {"value": 0.26436}}, "branch_attrs": {"mutations": {"nuc": ["C9A", "A1071G", "A1672G", "A1693G", "A1699G"], "HA": ["N3K", "N558D", "I565V", "I567V"]}, "labels": {"aa": "HA: N3K, N558D, I565V, I567V"}}}, {"name": "NODE_0001722", "node_attrs": {"div": 0.028820457862562727, "num_date": {"value": 2016.7660419760846, "confidence": [2016.66597440231, 2016.79648598553]}, "Ferret sera escape relative to A/American-Wigeon/South-Carolina/2021 mutations": {"value": "H5 (H3) [effect]: 538V (521V) [0.1348], 156T (144T) [0.07452]"}, "Increase in a2,6 sialic acid usage mutations": {"value": "H5 (H3) [effect]: 226V (214V) [1.101], 284E (271E) [0.4534], 156T (144T) [0.3096]"}, "HA_stability_dms_value": {"value": 0.13938}, "Cell entry mutations": {"value": "H5 (H3) [effect]: 526I (510I) [0.5244], 120L (111L) [0.2686], 284E (271E) [0.2088], 226V (214V) [0.0288], 252N (240N) [-0.0118], 548V (531V) [-0.08635], 538V (521V) [-0.3652], 156T (144T) [-0.4605]"}, "Mouse sera escape relative to A/American-Wigeon/South-Carolina/2021 mutations": {"value": "H5 (H3) [effect]: 284E (271E) [0.1025]"}, "SA26_usage_increase_dms_value": {"value": 1.864}, "mouse_sera_escape_dms_value": {"value": 0.1025}, "HA stability mutations": {"value": "H5 (H3) [effect]: 252N (240N) [0.1664], 284E (271E) [0.09786], 226V (214V) [0.07241], 548V (531V) [0.009867], 156T (144T) [-0.03736], 120L (111L) [-0.1698]"}, "cell_entry_dms_value": {"value": 0.10675}, "ferret_sera_escape_dms_value": {"value": 0.20932}}, "branch_attrs": {"mutations": {"nuc": ["T1140C"]}}, "children": [{"name": "A/Turkey/Luxor/240/2018", "node_attrs": {"div": 0.03769232905075884, "num_date": {"value": 2018.2452054794521, "confidence": [2018.171916061153, 2018.2452054794521]}, "author": {"author": "Sultan,S.; Fathy,S.", "value": "Sultan,S.; Fathy,S."}, "Ferret sera escape relative to A/American-Wigeon/South-Carolina/2021 mutations": {"value": "H5 (H3) [effect]: 538V (521V) [0.1348], 492A (476A) [0.09435], 156T (144T) [0.07452]"}, "region": {"value": "Africa"}, "Increase in a2,6 sialic acid usage mutations": {"value": "H5 (H3) [effect]: 226V (214V) [1.101], 511S (495S) [0.5187], 284E (271E) [0.4534], 156T (144T) [0.3096], 492A (476A) [0.00075]"}, "HA_stability_dms_value": {"value": 0.06652}, "Cell entry mutations": {"value": "H5 (H3) [effect]: 526I (510I) [0.5244], 15E (9E) [0.3705], 492A (476A) [0.2804], 120L (111L) [0.2686], 284E (271E) [0.2088], 226V (214V) [0.0288], 252N (240N) [-0.0118], 548V (531V) [-0.08635], 538V (521V) [-0.3652], 156T (144T) [-0.4605], 511S (495S) [-0.6684]"}, "Mouse sera escape relative to A/American-Wigeon/South-Carolina/2021 mutations": {"value": "H5 (H3) [effect]: 284E (271E) [0.1025], 492A (476A) [0.05076], 511S (495S) [0.0276]"}, "SA26_usage_increase_dms_value": {"value": 2.38345}, "subtype": {"value": "h5n8"}, "mouse_sera_escape_dms_value": {"value": 0.18086}, "furin_cleavage_motif": {"value": "present"}, "HA stability mutations": {"value": "H5 (H3) [effect]: 252N (240N) [0.1664], 284E (271E) [0.09786], 226V (214V) [0.07241], 492A (476A) [0.03422], 548V (531V) [0.009867], 511S (495S) [-0.0357], 156T (144T) [-0.03736], 15E (9E) [-0.07138], 120L (111L) [-0.1698]"}, "h5_label_clade": {"value": "2.3.4.4b"}, "cell_entry_dms_value": {"value": 0.08925}, "host": {"value": "Avian"}, "cleavage_site_sequence": {"value": "RRKR"}, "ferret_sera_escape_dms_value": {"value": 0.30367}}, "branch_attrs": {"mutations": {"nuc": ["A1N", "T2N", "G3N", "G4N", "A5N", "G6N", "A7N", "A8N", "C9N", "A10N", "T11N", "A12N", "G13N", "T14N", "G15N", "C16N", "T17N", "T18N", "C19N", "T20N", "T21N", "C22N", "T23N", "T24N", "G25N", "C26G", "A27C", "A43G", "A45G", "C231T", "G531A", "A603G", "A687C", "C864T", "A1071G", "C1110T", "G1122A", "T1248C", "A1475C", "G1531T", "T1694-", "T1700N", "T1701N", "T1702N", "A1703N", "A1704N"], "HA": ["M1X", "E2X", "N3X", "I4X", "V5X", "L6X", "L7X", "L8X", "A9X", "K15E", "E492A", "A511S", "I565X", "I567X", "*568X"]}, "labels": {"aa": "HA: M1X, E2X, N3X, I4X, V5X, L6X, L7X, L8X, A9X, K15E, E492A, A511S, I565X, I567X, *568X"}}}, {"name": "A/flamingo/Iran/17RS65418/2016", "node_attrs": {"div": 0.029398408433363717, "num_date": {"value": 2016.9303278688524, "confidence": [2016.9303278688524, 2016.9303278688524]}, "author": {"author": "?", "value": "?"}, "Ferret sera escape relative to A/American-Wigeon/South-Carolina/2021 mutations": {"value": "H5 (H3) [effect]: 538V (521V) [0.1348], 156T (144T) [0.07452]"}, "region": {"value": "West Asia"}, "Increase in a2,6 sialic acid usage mutations": {"value": "H5 (H3) [effect]: 226V (214V) [1.101], 284E (271E) [0.4534], 156T (144T) [0.3096]"}, "HA_stability_dms_value": {"value": 0.13938}, "Cell entry mutations": {"value": "H5 (H3) [effect]: 526I (510I) [0.5244], 120L (111L) [0.2686], 284E (271E) [0.2088], 226V (214V) [0.0288], 252N (240N) [-0.0118], 548V (531V) [-0.08635], 538V (521V) [-0.3652], 156T (144T) [-0.4605]"}, "Mouse sera escape relative to A/American-Wigeon/South-Carolina/2021 mutations": {"value": "H5 (H3) [effect]: 284E (271E) [0.1025]"}, "SA26_usage_increase_dms_value": {"value": 1.864}, "subtype": {"value": "h5n8"}, "mouse_sera_escape_dms_value": {"value": 0.1025}, "furin_cleavage_motif": {"value": "present"}, "HA stability mutations": {"value": "H5 (H3) [effect]: 252N (240N) [0.1664], 284E (271E) [0.09786], 226V (214V) [0.07241], 548V (531V) [0.009867], 156T (144T) [-0.03736], 120L (111L) [-0.1698]"}, "h5_label_clade": {"value": "2.3.4.4b"}, "cell_entry_dms_value": {"value": 0.10675}, "host": {"value": "Avian"}, "cleavage_site_sequence": {"value": "RRKR"}, "ferret_sera_escape_dms_value": {"value": 0.20932}}, "branch_attrs": {"mutations": {"nuc": ["A192R", "T202Y", "C408Y", "T420Y", "T519Y", "T717K", "G753K", "T768Y", "C810Y", "C1308Y", "C1623T"]}}}, {"name": "A/chicken/Iran/17RS65401/2016", "node_attrs": {"div": 0.030546000412823588, "num_date": {"value": 2016.870218579235, "confidence": [2016.870218579235, 2016.870218579235]}, "author": {"author": "?", "value": "?"}, "Ferret sera escape relative to A/American-Wigeon/South-Carolina/2021 mutations": {"value": "H5 (H3) [effect]: 538V (521V) [0.1348], 156T (144T) [0.07452], 113Y (104Y) [0.01913]"}, "region": {"value": "West Asia"}, "Increase in a2,6 sialic acid usage mutations": {"value": "H5 (H3) [effect]: 226V (214V) [1.101], 284E (271E) [0.4534], 156T (144T) [0.3096]"}, "HA_stability_dms_value": {"value": 0.22151}, "Cell entry mutations": {"value": "H5 (H3) [effect]: 526I (510I) [0.5244], 120L (111L) [0.2686], 284E (271E) [0.2088], 226V (214V) [0.0288], 252N (240N) [-0.0118], 548V (531V) [-0.08635], 538V (521V) [-0.3652], 156T (144T) [-0.4605], 113Y (104Y) [-1.214]"}, "Mouse sera escape relative to A/American-Wigeon/South-Carolina/2021 mutations": {"value": "H5 (H3) [effect]: 113Y (104Y) [0.1579], 284E (271E) [0.1025]"}, "SA26_usage_increase_dms_value": {"value": 1.864}, "subtype": {"value": "h5n8"}, "mouse_sera_escape_dms_value": {"value": 0.2604}, "furin_cleavage_motif": {"value": "present"}, "HA stability mutations": {"value": "H5 (H3) [effect]: 252N (240N) [0.1664], 284E (271E) [0.09786], 113Y (104Y) [0.08213], 226V (214V) [0.07241], 548V (531V) [0.009867], 156T (144T) [-0.03736], 120L (111L) [-0.1698]"}, "h5_label_clade": {"value": "2.3.4.4b"}, "cell_entry_dms_value": {"value": -1.10725}, "host": {"value": "Avian"}, "cleavage_site_sequence": {"value": "RRKR"}, "ferret_sera_escape_dms_value": {"value": 0.22845}}, "branch_attrs": {"mutations": {"nuc": ["G337T", "A624G", "C1194T"], "HA": ["D113Y"]}, "labels": {"aa": "HA: D113Y"}}}, {"name": "A/chicken/Iran/17RS65403/2016", "node_attrs": {"div": 0.029970455153526008, "num_date": {"value": 2016.9084699453551, "confidence": [2016.9084699453551, 2016.9084699453551]}, "author": {"author": "?", "value": "?"}, "Ferret sera escape relative to A/American-Wigeon/South-Carolina/2021 mutations": {"value": "H5 (H3) [effect]: 538V (521V) [0.1348], 242I (230I) [0.1013], 156T (144T) [0.07452]"}, "region": {"value": "West Asia"}, "Increase in a2,6 sialic acid usage mutations": {"value": "H5 (H3) [effect]: 226V (214V) [1.101], 284E (271E) [0.4534], 156T (144T) [0.3096]"}, "HA_stability_dms_value": {"value": 1.05038}, "Cell entry mutations": {"value": "H5 (H3) [effect]: 526I (510I) [0.5244], 120L (111L) [0.2686], 284E (271E) [0.2088], 226V (214V) [0.0288], 252N (240N) [-0.0118], 548V (531V) [-0.08635], 538V (521V) [-0.3652], 156T (144T) [-0.4605], 242I (230I) [-0.8716]"}, "Mouse sera escape relative to A/American-Wigeon/South-Carolina/2021 mutations": {"value": "H5 (H3) [effect]: 284E (271E) [0.1025], 242I (230I) [0.06635]"}, "SA26_usage_increase_dms_value": {"value": 1.864}, "subtype": {"value": "h5n8"}, "mouse_sera_escape_dms_value": {"value": 0.16885}, "furin_cleavage_motif": {"value": "present"}, "HA stability mutations": {"value": "H5 (H3) [effect]: 242I (230I) [0.911], 252N (240N) [0.1664], 284E (271E) [0.09786], 226V (214V) [0.07241], 548V (531V) [0.009867], 156T (144T) [-0.03736], 120L (111L) [-0.1698]"}, "h5_label_clade": {"value": "2.3.4.4b"}, "cell_entry_dms_value": {"value": -0.76485}, "host": {"value": "Avian"}, "cleavage_site_sequence": {"value": "RRKR"}, "ferret_sera_escape_dms_value": {"value": 0.31062}}, "branch_attrs": {"mutations": {"nuc": ["C618T", "G726T"], "HA": ["M242I"]}, "labels": {"aa": "HA: M242I"}}}, {"name": "NODE_0001726", "node_attrs": {"div": 0.029394941943206583, "num_date": {"value": 2016.811021773785, "confidence": [2016.7490716584239, 2016.8731454010683]}, "Ferret sera escape relative to A/American-Wigeon/South-Carolina/2021 mutations": {"value": "H5 (H3) [effect]: 538V (521V) [0.1348], 156T (144T) [0.07452]"}, "Increase in a2,6 sialic acid usage mutations": {"value": "H5 (H3) [effect]: 226V (214V) [1.101], 284E (271E) [0.4534], 156T (144T) [0.3096]"}, "HA_stability_dms_value": {"value": 0.13938}, "Cell entry mutations": {"value": "H5 (H3) [effect]: 526I (510I) [0.5244], 120L (111L) [0.2686], 284E (271E) [0.2088], 226V (214V) [0.0288], 252N (240N) [-0.0118], 548V (531V) [-0.08635], 538V (521V) [-0.3652], 156T (144T) [-0.4605]"}, "Mouse sera escape relative to A/American-Wigeon/South-Carolina/2021 mutations": {"value": "H5 (H3) [effect]: 284E (271E) [0.1025]"}, "SA26_usage_increase_dms_value": {"value": 1.864}, "mouse_sera_escape_dms_value": {"value": 0.1025}, "HA stability mutations": {"value": "
[truncated: 7,766,055 more chars]
