# Supplementary material for: Deep mutational scanning of H5 hemagglutinin to inform influenza virus surveillance
Source: PLoS Biol. 2024 Nov 12;22(11):e3002916. doi: 10.1371/journal.pbio.3002916 (PMC11584116; doi:10.1371/journal.pbio.3002916)
Supplement: S2 Data — (XLSX) [file pbio.3002916.s012.xlsx]

## Sheet: Lib1-230613-293T_func_effects
latent_phenotype_effect	functional_effect	times_seen	wildtype	site	mutant
-4.463	-5.705	4	L	-1	*
-1.058	-1.408	7	L	-1	A
0.5953	0.4694	3	L	-1	C
-4.348	-5.657	6	L	-1	D
-1.128	-1.524	3	L	-1	E
-0.1579	-0.1618	5	L	-1	F
-0.4007	-0.4443	2	L	-1	G
-0.9573	-1.243	3	L	-1	H
2.006	0.975	4	L	-1	I
0.6303	0.4909	2	L	-1	K
0	0		L	-1	L
1.822	0.9398	1	L	-1	M
0.9899	0.6784	2	L	-1	N
-0.1772	-0.1828	6	L	-1	P
-0.326	-0.353	9	L	-1	Q
-0.3818	-0.4208	1	L	-1	R
-0.5325	-0.6148	7	L	-1	S
-0.4689	-0.5311	4	L	-1	T
-0.7317	-0.8952	2	L	-1	V
0.188	0.1712	6	L	-1	W
0.09275	0.08732	4	L	-1	Y
-0.4058	-0.4506	5	V	-2	A
1.249	0.7816	1	V	-2	C
-4.228	-5.602	3	V	-2	D
-1.473	-2.13	2	V	-2	E
0.5582	0.446	3	V	-2	F
0.4271	0.3576	7	V	-2	G
0.4697	0.3873	3	V	-2	H
-0.06539	-0.06498	11	V	-2	I
-0.4836	-0.5501	2	V	-2	K
0.3892	0.3302	6	V	-2	L
-0.8421	-1.062	3	V	-2	M
-0.5547	-0.6447	5	V	-2	N
-0.5428	-0.6286	3	V	-2	P
-0.7945	-0.9889	6	V	-2	Q
-0.5255	-0.6054	4	V	-2	R
0.2421	0.2164	2	V	-2	S
0.3635	0.3112	4	V	-2	T
0	0		V	-2	V
0.1061	0.09945	8	V	-2	W
0.7156	0.5406	7	V	-2	Y
-3.876	-5.403	7	I	-3	*
0.4008	0.3387	3	I	-3	A
0.7393	0.5538	2	I	-3	C
-2.646	-4.135	2	I	-3	D
-1.013	-1.333	7	I	-3	E
1.087	0.7199	2	I	-3	F
0.238	0.213	2	I	-3	G
-0.06924	-0.0689	3	I	-3	H
0	0		I	-3	I
-0.8397	-1.058	8	I	-3	K
2.024	0.9781	2	I	-3	L
-0.2186	-0.2286	12	I	-3	M
-0.5281	-0.6089	7	I	-3	N
-0.2294	-0.2408	6	I	-3	P
-0.3521	-0.3845	5	I	-3	Q
-0.1259	-0.1277	1	I	-3	R
0.2782	0.2455	6	I	-3	S
-0.4961	-0.5665	5	I	-3	T
-0.3146	-0.3394	5	I	-3	V
0.1318	0.1224	3	I	-3	W
0.1485	0.1372	5	I	-3	Y
0.02745	0.02643	3	N	-4	A
0.7258	0.5463	7	N	-4	C
-0.2995	-0.3216	6	N	-4	D
0.0227	0.0219	6	N	-4	E
1.675	0.9069	4	N	-4	F
0.09713	0.0913	6	N	-4	G
-0.01904	-0.01863	4	N	-4	H
0.3877	0.3291	3	N	-4	I
-0.2045	-0.2128	5	N	-4	K
0.9502	0.6604	3	N	-4	L
0.1111	0.1039	3	N	-4	M
0	0		N	-4	N
-0.2542	-0.269	2	N	-4	P
0.1535	0.1415	6	N	-4	Q
-0.3162	-0.3413	4	N	-4	R
-0.3128	-0.3372	5	N	-4	S
-0.8116	-1.015	3	N	-4	T
0.47	0.3875	10	N	-4	V
-0.1776	-0.1832	4	N	-4	W
-0.00288	-0.002802	4	N	-4	Y
-5.051	-5.885	6	E	-5	*
-0.03913	-0.03854	5	E	-5	A
-0.03941	-0.03882	8	E	-5	C
-1.468	-2.121	1	E	-5	D
0	0		E	-5	E
-0.2003	-0.2082	7	E	-5	F
-0.04059	-0.04	6	E	-5	G
-0.2974	-0.319	4	E	-5	H
-0.05911	-0.05861	6	E	-5	I
0.6917	0.527	8	E	-5	K
0.14	0.1296	7	E	-5	L
0.2618	0.2324	2	E	-5	M
-0.01714	-0.01676	8	E	-5	N
0.1341	0.1244	3	E	-5	P
0.3347	0.2895	6	E	-5	Q
2.213	1.008	3	E	-5	R
-0.07349	-0.07323	3	E	-5	S
0.1415	0.131	5	E	-5	T
-0.6174	-0.731	5	E	-5	V
0.4792	0.3938	7	E	-5	W
-0.09521	-0.09557	3	E	-5	Y
-4.183	-5.58	8	M	-6	A
-6.106	-6.039	11	M	-6	C
-4.424	-5.689	5	M	-6	D
-4.432	-5.692	3	M	-6	E
-4.578	-5.748	4	M	-6	F
-5.047	-5.884	4	M	-6	G
-4.701	-5.79	6	M	-6	H
-4.278	-5.626	10	M	-6	I
-3.317	-4.95	1	M	-6	K
-2.558	-4.005	1	M	-6	L
0	0		M	-6	M
-4.416	-5.686	3	M	-6	N
-3.934	-5.44	2	M	-6	P
-4.571	-5.746	4	M	-6	Q
-5.542	-5.976	5	M	-6	R
-4.825	-5.827	5	M	-6	S
-7.145	-6.094	5	M	-6	T
-5.098	-5.896	5	M	-6	V
-4.559	-5.741	5	M	-6	W
-4.374	-5.669	4	M	-6	Y
1.436	0.8427	1	L	1	A
-0.03331	-0.03274	5	L	1	C
-4.528	-5.73	4	L	1	D
-0.1615	-0.1657	1	L	1	E
-0.8056	-1.006	3	L	1	F
-0.03411	-0.03354	5	L	1	G
-1.192	-1.634	9	L	1	H
-0.04138	-0.04079	2	L	1	I
-3.567	-5.176	4	L	1	K
0	0		L	1	L
0.4226	0.3544	9	L	1	M
-2.9	-4.48	3	L	1	N
-1.337	-1.888	2	L	1	P
-0.9754	-1.272	4	L	1	Q
-1.278	-1.784	2	L	1	R
-0.189	-0.1958	6	L	1	S
-0.2942	-0.3153	4	L	1	T
0.1725	0.158	5	L	1	V
0.6083	0.4775	1	L	1	W
0.2184	0.1969	5	L	1	Y
-5.146	-5.906	3	S	10	*
-0.3676	-0.4034	3	S	10	A
0.02344	0.0226	3	S	10	C
-5.373	-5.949	5	S	10	D
-1.059	-1.41	2	S	10	E
-4.689	-5.786	6	S	10	F
-0.1001	-0.1007	5	S	10	G
-5.14	-5.905	6	S	10	H
-4.514	-5.724	8	S	10	I
-4.703	-5.79	7	S	10	K
-3.098	-4.718	4	S	10	L
0.6079	0.4772	1	S	10	M
-1.298	-1.819	8	S	10	N
-0.4409	-0.495	6	S	10	P
-4.821	-5.826	5	S	10	Q
-1.08	-1.445	2	S	10	R
0	0		S	10	S
-0.8129	-1.017	2	S	10	T
-4.52	-5.727	8	S	10	V
-4.548	-5.737	7	S	10	W
-4.695	-5.788	6	S	10	Y
-0.6063	-0.7156	2	G	100	A
-0.8362	-1.052	13	G	100	C
-4.105	-5.539	11	G	100	D
-4.331	-5.649	4	G	100	E
-1.469	-2.124	3	G	100	F
0	0		G	100	G
-1.943	-2.981	5	G	100	H
-5.667	-5.993	7	G	100	I
-4.451	-5.7	3	G	100	K
-3.199	-4.829	4	G	100	L
-2.239	-3.497	6	G	100	M
-3.113	-4.735	3	G	100	N
-4.579	-5.749	6	G	100	P
-4.521	-5.727	5	G	100	Q
-1.303	-1.828	2	G	100	R
-0.9268	-1.194	5	G	100	S
-2.036	-3.147	6	G	100	T
-1.732	-2.601	7	G	100	V
-4.61	-5.759	6	G	100	W
-1.564	-2.295	3	G	100	Y
1.304	0.8007	2	S	101	A
-0.2553	-0.2703	3	S	101	C
0.1731	0.1584	5	S	101	D
0.2642	0.2343	6	S	101	F
-0.05613	-0.0556	3	S	101	G
0.08257	0.078	5	S	101	H
-0.1881	-0.1947	3	S	101	I
2.251	1.013	1	S	101	K
-0.4199	-0.4684	4	S	101	L
1.35	0.8157	2	S	101	M
0.9451	0.658	4	S	101	N
-0.8137	-1.018	4	S	101	P
0.7422	0.5554	2	S	101	Q
0.2428	0.217	5	S	101	R
0	0		S	101	S
-1.005	-1.32	3	S	101	T
1.475	0.8542	1	S	101	V
-2.318	-3.627	1	S	101	Y
-0.03682	-0.03623	4	L	102	C
-4.355	-5.66	6	L	102	D
-5.069	-5.889	11	L	102	E
-0.4758	-0.5399	7	L	102	F
-5.246	-5.926	3	L	102	G
-4.122	-5.548	4	L	102	H
-0.8506	-1.075	3	L	102	I
-4.924	-5.854	2	L	102	K
0	0		L	102	L
0.196	0.178	7	L	102	M
-4.802	-5.82	4	L	102	N
-3.692	-5.275	9	L	102	P
-2.656	-4.15	2	L	102	Q
-7.174	-6.095	8	L	102	R
-4.879	-5.842	3	L	102	S
-1.051	-1.396	1	L	102	T
-2.096	-3.252	2	L	102	V
-0.234	-0.246	2	L	102	W
-0.75	-0.9222	6	L	102	Y
0.6903	0.5262	1	N	103	A
0.1774	0.1622	8	N	103	D
-0.4906	-0.5593	3	N	103	E
-2.418	-3.788	3	N	103	F
0.04403	0.04215	5	N	103	H
-0.5728	-0.6693	4	N	103	I
-0.3251	-0.3519	6	N	103	K
-1.467	-2.119	2	N	103	L
1.171	0.7529	5	N	103	M
0	0		N	103	N
0.01365	0.0132	5	N	103	P
-0.7606	-0.9379	3	N	103	Q
-0.1018	-0.1024	7	N	103	R
0.5648	0.4502	1	N	103	S
-0.4543	-0.5122	2	N	103	T
-0.4089	-0.4545	5	N	103	V
0.09495	0.08932	3	N	103	W
1.407	0.8338	2	N	103	Y
0.6126	0.4801	6	D	104	A
0.07713	0.073	2	D	104	C
0	0		D	104	D
0.6201	0.4847	4	D	104	E
-0.4039	-0.4483	7	D	104	F
-0.2196	-0.2297	4	D	104	G
-0.7408	-0.9085	5	D	104	H
-0.4971	-0.5678	4	D	104	I
-0.4745	-0.5382	5	D	104	K
-1.678	-2.502	2	D	104	L
-0.7466	-0.917	6	D	104	M
-0.5604	-0.6525	2	D	104	N
-1.101	-1.479	6	D	104	P
-0.6829	-0.824	4	D	104	Q
1.28	0.7925	2	D	104	R
1.253	0.783	2	D	104	S
0.1087	0.1017	3	D	104	T
-0.7788	-0.9652	3	D	104	V
-0.5493	-0.6375	4	D	104	W
-1.274	-1.778	2	D	104	Y
-4.212	-5.594	5	Y	105	*
-0.2528	-0.2673	4	Y	105	A
-0.2378	-0.2502	5	Y	105	C
-1.275	-1.778	7	Y	105	D
-0.1746	-0.1799	5	Y	105	E
1.136	0.7396	1	Y	105	G
0.3328	0.2881	8	Y	105	H
2.322	1.023	2	Y	105	I
-0.6465	-0.7719	5	Y	105	K
0.1699	0.1557	3	Y	105	L
0.01065	0.01031	3	Y	105	M
-0.02622	-0.02571	4	Y	105	N
-1.49	-2.161	5	Y	105	P
-0.7733	-0.957	2	Y	105	Q
-0.8757	-1.114	6	Y	105	R
-0.6453	-0.7702	1	Y	105	S
-5.29	-5.935	2	Y	105	T
-0.2597	-0.2752	5	Y	105	V
-0.5119	-0.5873	2	Y	105	W
0	0		Y	105	Y
-0.8664	-1.099	1	E	106	*
-0.7897	-0.9815	2	E	106	A
-0.1546	-0.1583	1	E	106	C
-0.4286	-0.4794	3	E	106	D
0	0		E	106	E
-0.3134	-0.338	3	E	106	F
-0.02234	-0.02187	5	E	106	G
-0.5378	-0.6219	4	E	106	H
-4.398	-5.678	2	E	106	I
-4.573	-5.746	7	E	106	K
-0.5696	-0.6649	1	E	106	L
0.452	0.375	3	E	106	M
-1.717	-2.575	2	E	106	N
-2.448	-3.836	3	E	106	P
-0.1292	-0.1311	3	E	106	Q
-4.63	-5.766	5	E	106	R
-3.716	-5.292	1	E	106	S
-0.759	-0.9355	1	E	106	T
-3.104	-4.725	2	E	106	V
-4.632	-5.767	3	E	106	W
-1.587	-2.338	6	E	106	Y
-2.569	-4.022	3	E	107	*
-5.062	-5.888	4	E	107	A
-5.488	-5.968	4	E	107	C
-4.132	-5.553	2	E	107	D
0	0		E	107	E
-4.282	-5.628	3	E	107	F
-2.301	-3.6	1	E	107	G
-6.341	-6.057	4	E	107	H
-4.63	-5.766	6	E	107	I
-5.013	-5.876	11	E	107	K
-4.143	-5.559	2	E	107	L
-4.236	-5.606	8	E	107	M
-4.878	-5.842	3	E	107	N
-5.259	-5.929	2	E	107	P
-4.314	-5.642	1	E	107	Q
-4.739	-5.801	2	E	107	S
-4.329	-5.649	1	E	107	T
-4.571	-5.746	2	E	107	V
-4.541	-5.735	4	E	107	W
-4.475	-5.71	7	E	107	Y
-2.25	-3.514	1	L	108	A
-1.167	-1.591	2	L	108	C
-4.551	-5.738	5	L	108	D
-4.412	-5.684	5	L	108	E
-1.406	-2.011	4	L	108	F
-4.15	-5.563	4	L	108	G
-4.358	-5.661	2	L	108	H
1.943	0.9636	1	L	108	I
-4.373	-5.668	2	L	108	K
0	0		L	108	L
0.1656	0.152	7	L	108	M
-2.333	-3.653	1	L	108	N
-5.146	-5.906	6	L	108	P
-4.309	-5.64	1	L	108	Q
-0.3529	-0.3854	1	L	108	R
-2.819	-4.376	1	L	108	S
-3.091	-4.711	3	L	108	T
0.1564	0.144	1	L	108	V
-4.41	-5.684	4	L	108	W
-4.763	-5.809	5	L	108	Y
-0.4571	-0.5158	1	K	109	*
0.2599	0.2308	4	K	109	A
-0.7398	-0.9071	3	K	109	C
-3.719	-5.295	3	K	109	D
-3.376	-5.008	4	K	109	E
-0.9953	-1.304	4	K	109	G
-5.183	-5.914	2	K	109	H
-4.073	-5.521	3	K	109	I
0	0		K	109	K
-2.584	-4.044	2	K	109	L
-3.968	-5.461	3	K	109	M
-3.673	-5.26	2	K	109	N
-4.331	-5.65	3	K	109	P
-0.145	-0.148	4	K	109	Q
-0.3569	-0.3903	6	K	109	R
1.037	0.6989	1	K	109	S
-1.474	-2.132	2	K	109	T
-0.8887	-1.134	5	K	109	V
-1.703	-2.548	2	K	109	W
-4.443	-5.697	3	K	109	Y
-0.682	-0.8227	5	D	11	A
-1.541	-2.254	6	D	11	C
0	0		D	11	D
-2.641	-4.128	1	D	11	E
-5.486	-5.968	4	D	11	F
-4.054	-5.511	5	D	11	G
-3.366	-4.998	1	D	11	H
-4.701	-5.79	7	D	11	I
-4.417	-5.687	5	D	11	K
-4.62	-5.763	7	D	11	L
-5.462	-5.964	5	D	11	M
-0.4421	-0.4965	5	D	11	N
-5.633	-5.989	4	D	11	P
-4.666	-5.778	6	D	11	Q
-7.725	-6.107	6	D	11	R
-2.045	-3.163	4	D	11	S
-1.65	-2.452	1	D	11	T
-4.466	-5.706	3	D	11	V
-4.086	-5.528	1	D	11	W
-2.441	-3.825	6	D	11	Y
-1.099	-1.476	6	H	110	A
-0.8312	-1.045	3	H	110	C
-2.703	-4.216	2	H	110	D
-3.078	-4.696	2	H	110	E
-5.511	-5.971	4	H	110	F
-2.35	-3.68	2	H	110	G
0	0		H	110	H
-1.691	-2.527	6	H	110	I
-4.62	-5.763	5	H	110	K
-0.542	-0.6276	2	H	110	L
-1.468	-2.121	5	H	110	M
-0.8223	-1.031	8	H	110	N
-4.888	-5.845	3	H	110	P
-0.9389	-1.213	6	H	110	Q
-5.322	-5.941	3	H	110	R
-0.5779	-0.6764	3	H	110	S
-1.115	-1.504	6	H	110	T
-4.026	-5.495	5	H	110	V
-5.262	-5.929	2	H	110	W
-2.158	-3.359	9	H	110	Y
-1.344	-1.9	4	M	111	A
-0.3804	-0.419	5	M	111	C
-0.9435	-1.221	1	M	111	D
-5.157	-5.908	7	M	111	E
0.1443	0.1334	5	M	111	F
-0.03593	-0.03535	3	M	111	G
1.17	0.7527	3	M	111	H
0.4033	0.3405	11	M	111	I
0.9918	0.6792	5	M	111	K
1.014	0.689	2	M	111	L
0	0		M	111	M
-6.661	-6.075	5	M	111	N
-3.475	-5.098	2	M	111	P
-4.758	-5.807	8	M	111	Q
-1.691	-2.527	4	M	111	R
-0.1635	-0.1679	7	M	111	S
-1.139	-1.543	8	M	111	T
-0.7072	-0.8592	5	M	111	V
-0.7122	-0.8665	3	M	111	W
-0.345	-0.3758	3	M	111	Y
0.4926	0.4029	1	L	112	A
-0.6356	-0.7566	4	L	112	C
-5.12	-5.901	5	L	112	D
-4.347	-5.657	2	L	112	E
-2.269	-3.546	4	L	112	F
-4.56	-5.742	7	L	112	G
-1.52	-2.217	1	L	112	H
-0.8727	-1.109	8	L	112	I
-4.399	-5.679	2	L	112	K
0	0		L	112	L
2.418	1.035	1	L	112	M
-4.539	-5.734	5	L	112	P
-4.779	-5.814	2	L	112	Q
-4.8	-5.82	2	L	112	R
-2.006	-3.094	5	L	112	S
-1.768	-2.667	2	L	112	T
-0.6045	-0.7131	8	L	112	V
-1.712	-2.564	4	L	112	W
-2.745	-4.275	2	L	112	Y
0.3174	0.2762	4	S	113	A
-4.385	-5.673	1	S	113	C
-5.036	-5.882	3	S	113	D
-6.02	-6.032	4	S	113	E
-0.19	-0.1969	1	S	113	F
-2.022	-3.122	4	S	113	G
-3.933	-5.439	1	S	113	H
-4.651	-5.773	5	S	113	I
-4.013	-5.487	2	S	113	L
-4.026	-5.495	2	S	113	M
-4.498	-5.719	3	S	113	N
-4.085	-5.528	1	S	113	P
-4.552	-5.739	5	S	113	R
0	0		S	113	S
-2.127	-3.306	2	S	113	T
-6.221	-6.048	6	S	113	V
-4.601	-5.756	5	S	113	W
-3.047	-4.66	2	R	114	A
0.09411	0.08855	7	R	114	C
-2.955	-4.55	6	R	114	D
-1.699	-2.541	4	R	114	E
-1.198	-1.645	3	R	114	F
-3.125	-4.75	2	R	114	G
-4.196	-5.586	6	R	114	H
-3.86	-5.393	5	R	114	I
-1.121	-1.513	14	R	114	K
-1.917	-2.935	6	R	114	L
-2.628	-4.109	3	R	114	M
-4.645	-5.771	6	R	114	N
-4.549	-5.738	4	R	114	P
-2.375	-3.721	3	R	114	Q
0	0		R	114	R
-4.892	-5.846	5	R	114	S
-2.163	-3.367	3	R	114	T
-2.384	-3.735	3	R	114	V
-0.2537	-0.2684	7	R	114	W
-0.4414	-0.4956	4	R	114	Y
-2.565	-4.016	3	I	115	A
-0.9883	-1.293	6	I	115	C
-4.757	-5.807	5	I	115	D
-4.887	-5.844	3	I	115	E
-4.304	-5.637	1	I	115	F
-4.375	-5.669	2	I	115	G
-4.043	-5.505	2	I	115	H
0	0		I	115	I
-4.653	-5.774	3	I	115	K
-1.342	-1.896	3	I	115	L
-3.912	-5.426	6	I	115	M
-3.438	-5.065	6	I	115	N
-5.337	-5.943	2	I	115	P
-4.145	-5.56	7	I	115	Q
-5.239	-5.925	5	I	115	R
-2.438	-3.821	1	I	115	S
-4.912	-5.851	6	I	115	W
-4.615	-5.761	6	I	115	Y
-3.065	-4.681	2	N	116	A
0.4638	0.3832	3	N	116	C
-4.123	-5.549	2	N	116	D
-4.69	-5.786	3	N	116	E
-0.2528	-0.2673	2	N	116	F
-2.477	-3.882	4	N	116	G
-1.404	-2.007	2	N	116	H
-0.8089	-1.011	1	N	116	I
0.09254	0.08713	10	N	116	K
-2.039	-3.153	1	N	116	L
-0.5648	-0.6585	6	N	116	M
0	0		N	116	N
-1.174	-1.603	3	N	116	P
0.637	0.4949	3	N	116	Q
-0.9787	-1.278	8	N	116	R
-0.5376	-0.6216	4	N	116	S
-0.5678	-0.6626	2	N	116	T
-0.9506	-1.232	2	N	116	V
-4.206	-5.591	3	N	116	W
-5.384	-5.951	7	N	116	Y
-1.884	-2.876	1	H	117	A
-1.048	-1.391	6	H	117	C
-0.129	-0.131	9	H	117	D
-1.071	-1.429	1	H	117	E
-1.124	-1.518	2	H	117	F
-1.799	-2.723	2	H	117	G
0	0		H	117	H
-0.4129	-0.4595	4	H	117	I
0.2335	0.2093	3	H	117	K
-0.7415	-0.9095	2	H	117	L
-0.07563	-0.07541	10	H	117	N
-5.04	-5.883	7	H	117	P
-0.4659	-0.5271	5	H	117	Q
-0.09669	-0.0971	2	H	117	R
1.262	0.7861	4	H	117	S
-0.4741	-0.5377	6	H	117	T
-1.954	-3.002	1	H	117	V
2.393	1.032	2	H	117	W
-0.4028	-0.4469	5	H	117	Y
-3.865	-5.396	3	F	118	A
-1.127	-1.524	2	F	118	C
-4.143	-5.559	2	F	118	D
-5.329	-5.942	4	F	118	E
0	0		F	118	F
-1.049	-1.393	2	F	118	G
-0.3547	-0.3876	8	F	118	H
-4.853	-5.835	8	F	118	I
-0.9167	-1.178	2	F	118	K
-4.498	-5.718	3	F	118	L
-4.231	-5.603	4	F	118	M
-0.4315	-0.4831	6	F	118	N
-4.496	-5.718	3	F	118	P
-3.763	-5.326	6	F	118	R
-1.438	-2.068	1	F	118	S
-2.129	-3.309	3	F	118	T
-4.411	-5.684	4	F	118	V
1.411	0.835	1	F	118	W
-1.323	-1.863	1	F	118	Y
-3.368	-5	2	E	119	*
-0.7069	-0.8588	6	E	119	A
-0.7521	-0.9253	5	E	119	C
-0.2782	-0.2967	6	E	119	D
0	0		E	119	E
-1	-1.313	6	E	119	F
-1.234	-1.707	6	E	119	G
0.1345	0.1248	3	E	119	H
-1.737	-2.61	2	E	119	I
0.2235	0.2011	8	E	119	K
-0.8487	-1.072	2	E	119	L
0.03183	0.0306	3	E	119	M
-0.4552	-0.5134	2	E	119	N
-4.284	-5.628	2	E	119	P
-1.177	-1.609	5	E	119	Q
0.6914	0.5268	3	E	119	R
-0.5055	-0.5789	3	E	119	S
-0.7691	-0.9507	3	E	119	T
-0.807	-1.008	3	E	119	V
-1.24	-1.717	2	E	119	W
-0.5199	-0.598	2	E	119	Y
-5.84	-6.014	6	Q	12	*
0.4931	0.4032	1	Q	12	A
0.07828	0.07406	4	Q	12	C
-0.4345	-0.4868	5	Q	12	D
-0.9247	-1.191	8	Q	12	E
0.5417	0.4354	2	Q	12	F
-0.3108	-0.3349	1	Q	12	G
-0.4579	-0.5168	9	Q	12	H
-0.08783	-0.08794	2	Q	12	I
2.08	0.9877	3	Q	12	K
1.366	0.8211	1	Q	12	L
-0.4497	-0.5062	4	Q	12	M
-0.03304	-0.03247	3	Q	12	N
-4.494	-5.717	3	Q	12	P
0	0		Q	12	Q
0.06186	0.05886	10	Q	12	R
-0.4364	-0.4892	2	Q	12	S
-0.3614	-0.3957	1	Q	12	T
0.037	0.03551	4	Q	12	V
0.2491	0.2221	6	Q	12	Y
0.2498	0.2227	1	K	120	A
-2.873	-4.446	5	K	120	C
0.1407	0.1303	9	K	120	E
-3.417	-5.046	6	K	120	F
-0.4644	-0.5251	5	K	120	G
0.4861	0.3985	1	K	120	H
-0.3157	-0.3407	4	K	120	I
0	0		K	120	K
-0.3389	-0.3684	8	K	120	L
0.3721	0.3177	2	K	120	M
0.2847	0.2507	2	K	120	N
-0.1459	-0.1489	7	K	120	P
-0.1694	-0.1743	4	K	120	Q
-1.515	-2.206	6	K	120	R
-0.661	-0.7926	6	K	120	S
0.9373	0.6544	2	K	120	T
-0.05274	-0.05218	1	K	120	V
-2.798	-4.347	6	K	120	W
-1.907	-2.917	4	K	120	Y
0.07733	0.07319	4	I	121	A
-0.3614	-0.3957	2	I	121	C
-0.5915	-0.695	4	I	121	D
1.084	0.7187	3	I	121	E
-0.1671	-0.1718	3	I	121	F
-0.4883	-0.5563	2	I	121	H
0	0		I	121	I
-0.1721	-0.1772	3	I	121	K
0.002115	0.002055	4	I	121	M
-0.08107	-0.08099	4	I	121	N
-4.817	-5.825	5	I	121	P
0.7035	0.5337	2	I	121	Q
-0.4537	-0.5114	9	I	121	R
-0.6171	-0.7306	3	I	121	S
0.1561	0.1438	7	I	121	T
-0.391	-0.4322	4	I	121	V
0.1495	0.138	4	I	121	W
-0.987	-1.291	1	I	121	Y
-0.1042	-0.1049	2	L	122	A
0.03652	0.03506	2	L	122	C
0.07153	0.06784	4	L	122	D
-0.8686	-1.103	3	L	122	E
-0.5148	-0.5913	4	L	122	F
0.9587	0.6643	1	L	122	G
0.05773	0.055	5	L	122	H
0.01073	0.01039	2	L	122	I
0.1439	0.1331	6	L	122	K
0	0		L	122	L
0.7909	0.5817	2	L	122	M
-0.1201	-0.1216	4	L	122	N
-0.1108	-0.1118	8	L	122	P
0.2741	0.2422	7	L	122	Q
0.393	0.333	4	L	122	R
0.9345	0.6531	1	L	122	S
0.3097	0.2703	2	L	122	V
-0.3917	-0.4331	6	L	122	W
-0.3522	-0.3846	3	L	122	Y
0.2216	0.1994	2	I	123	A
-0.3975	-0.4403	2	I	123	C
-4.277	-5.625	2	I	123	D
-4.602	-5.757	2	I	123	E
-0.2098	-0.2188	5	I	123	F
-2.217	-3.459	1	I	123	G
-4.521	-5.727	3	I	123	H
0	0		I	123	I
-5.361	-5.947	2	I	123	K
-0.6355	-0.7564	3	I	123	L
-0.1109	-0.1119	7	I	123	M
-4.814	-5.824	8	I	123	N
-5.449	-5.962	3	I	123	P
-4.863	-5.838	3	I	123	Q
-4.99	-5.871	3	I	123	R
-1.41	-2.018	4	I	123	S
-0.5273	-0.6079	3	I	123	T
1.376	0.824	3	I	123	V
0.5923	0.4676	6	I	123	W
-1.258	-1.75	3	I	123	Y
-0.1799	-0.1857	8	I	124	A
0.6395	0.4964	2	I	124	C
-0.7115	-0.8655	4	I	124	D
0.1686	0.1546	2	I	124	E
-0.3573	-0.3908	2	I	124	F
-0.9106	-1.169	4	I	124	G
-0.3095	-0.3333	3	I	124	H
0	0		I	124	I
-0.2514	-0.2657	3	I	124	K
-0.2465	-0.2601	2	I	124	L
-0.7766	-0.9618	4	I	124	M
0.7281	0.5476	2	I	124	N
1.856	0.9467	3	I	124	Q
-0.006432	-0.006265	4	I	124	R
0.4497	0.3735	4	I	124	S
0.4552	0.3773	5	I	124	T
-0.5155	-0.5922	4	I	124	V
-0.2368	-0.2492	3	I	124	W
0.2944	0.2583	1	I	124	Y
0.4578	0.3791	6	P	125	A
-2.395	-3.752	2	P	125	C
0.7824	0.5772	7	P	125	D
0.3891	0.3302	4	P	125	E
-2.388	-3.74	2	P	125	F
0.4274	0.3578	5	P	125	G
0.2055	0.186	8	P	125	H
-2.244	-3.506	3	P	125	I
-0.1705	-0.1755	4	P	125	K
-1.598	-2.357	8	P	125	L
0.4478	0.3721	4	P	125	N
0	0		P	125	P
0.6242	0.4872	2	P	125	Q
-0.77	-0.952	1	P	125	R
-0.1461	-0.1492	7	P	125	S
0.3631	0.3109	6	P	125	T
-2.604	-4.074	2	P	125	V
-2.687	-4.194	6	P	125	W
-1.27	-1.77	4	P	125	Y
-1.529	-2.233	3	K	125a	A
-1.713	-2.567	2	K	125a	C
-0.1145	-0.1157	3	K	125a	D
0.7269	0.5469	4	K	125a	E
0.8208	0.5972	5	K	125a	F
-0.05107	-0.0505	5	K	125a	G
0.9635	0.6665	5	K	125a	H
0.5708	0.4541	5	K	125a	I
0	0		K	125a	K
-0.2208	-0.2311	2	K	125a	L
0.1808	0.1651	4	K	125a	M
0.8796	0.6268	4	K	125a	N
1.511	0.8644	2	K	125a	P
0.4157	0.3494	8	K	125a	Q
0.0205	0.01979	11	K	125a	R
0.1873	0.1707	6	K	125a	S
-0.1578	-0.1617	3	K	125a	T
-0.5878	-0.6899	2	K	125a	V
-1.119	-1.51	2	K	125a	W
-0.2995	-0.3216	5	K	125a	Y
0.3609	0.3093	1	S	125b	A
-3.867	-5.397	1	S	125b	C
-1.936	-2.97	2	S	125b	D
0.617	0.4828	3	S	125b	E
-0.6186	-0.7327	3	S	125b	F
0.2813	0.248	6	S	125b	G
0.327	0.2836	11	S	125b	I
0.09029	0.08507	3	S	125b	K
1.861	0.9478	2	S	125b	L
0.7487	0.5589	2	S	125b	M
-0.568	-0.6628	6	S	125b	N
-0.09541	-0.09578	2	S	125b	P
0.2112	0.1908	7	S	125b	Q
0	0		S	125b	S
-0.1199	-0.1214	3	S	125b	T
0.5929	0.4679	2	S	125b	V
-0.5184	-0.596	8	S	125b	W
-0.06381	-0.06338	3	S	125b	Y
0.1278	0.1189	4	S	126	A
0.4145	0.3486	1	S	126	C
-0.0865	-0.08658	5	S	126	D
0.8254	0.5996	4	S	126	E
0.4703	0.3877	4	S	126	F
3.114	1.095	5	S	126	G
1.724	0.9182	5	S	126	H
-0.8453	-1.066	6	S	126	I
-0.3714	-0.408	5	S	126	K
0.004019	0.003901	2	S	126	L
-2.323	-3.636	1	S	126	M
0.1561	0.1438	6	S	126	N
1.577	0.8821	2	S	126	Q
0.582	0.4611	1	S	126	R
0	0		S	126	S
-0.4868	-0.5543	5	S	126	V
-0.5046	-0.5777	3	S	126	W
0.4899	0.4011	4	S	126	Y
-4.011	-5.486	3	W	127	*
-0.1299	-0.1319	3	W	127	A
-0.7401	-0.9075	7	W	127	C
-4.674	-5.781	5	W	127	D
-2.652	-4.144	3	W	127	E
0.8663	0.6202	3	W	127	F
-4.197	-5.586	3	W	127	G
1.053	0.7058	5	W	127	H
-2.542	-3.981	3	W	127	I
-7.411	-6.101	5	W	127	K
0.3686	0.3151	5	W	127	L
-0.1291	-0.1311	5	W	127	M
-0.8376	-1.055	5	W	127	N
0.4494	0.3733	2	W	127	P
-1.303	-1.828	4	W	127	Q
-2.707	-4.222	5	W	127	R
-0.585	-0.6861	1	W	127	S
-0.2685	-0.2854	5	W	127	T
-0.4164	-0.464	6	W	127	V
0	0		W	127	W
-0.3279	-0.3552	8	W	127	Y
0.5489	0.44	3	P	128	A
-0.7251	-0.8854	2	P	128	C
0.3469	0.2988	2	P	128	D
0.8774	0.6258	3	P	128	E
-0.2759	-0.2939	4	P	128	F
0.3056	0.2671	3	P	128	G
0.03076	0.02958	6	P	128	H
0.2726	0.241	2	P	128	I
-0.5502	-0.6387	2	P	128	K
-0.1146	-0.1158	6	P	128	L
-0.1057	-0.1065	2	P	128	M
0.7867	0.5795	5	P	128	N
0	0		P	128	P
1.848	0.9451	1	P	128	Q
0.2783	0.2456	4	P	128	R
-0.4833	-0.5498	6	P	128	S
0.2374	0.2125	5	P	128	T
2.413	1.034	2	P	128	V
-2.35	-3.68	1	P	128	W
-0.1862	-0.1927	2	P	128	Y
0.4823	0.3959	3	N	129	A
-2.337	-3.658	2	N	129	C
-0.5175	-0.5948	1	N	129	D
1.308	0.802	2	N	129	E
-0.2451	-0.2585	2	N	129	F
0.221	0.199	2	N	129	G
0.7812	0.5765	4	N	129	H
-0.3916	-0.433	4	N	129	I
-0.3622	-0.3968	7	N	129	K
0.1841	0.1679	3	N	129	L
0.03103	0.02984	5	N	129	M
0	0		N	129	N
-5.09	-5.894	2	N	129	P
-0.5159	-0.5926	3	N	129	Q
0.06382	0.06069	4	N	129	R
-0.3535	-0.3862	3	N	129	S
1.053	0.7056	4	N	129	T
1.538	0.8716	1	N	129	V
0.2784	0.2456	2	N	129	W
-0.6062	-0.7154	3	N	129	Y
-4.154	-5.565	2	I	13	A
-3.748	-5.316	3	I	13	C
-4.42	-5.688	8	I	13	D
-3.988	-5.473	2	I	13	E
-0.783	-0.9715	5	I	13	F
-6.655	-6.075	5	I	13	G
-4.391	-5.675	1	I	13	H
0	0		I	13	I
-4.188	-5.582	1	I	13	K
1.617	0.8926	1	I	13	L
0.109	0.102	8	I	13	M
-4.845	-5.833	2	I	13	N
-2.799	-4.348	3	I	13	P
-5.842	-6.014	4	I	13	Q
-4.31	-5.64	2	I	13	R
-6.956	-6.088	5	I	13	S
-4.686	-5.785	2	I	13	T
-0.4928	-0.5622	6	I	13	V
-4.447	-5.699	5	I	13	W
-2.49	-3.902	1	I	13	Y
-4.235	-5.605	1	H	130	A
-4.207	-5.591	2	H	130	C
-4.237	-5.606	1	H	130	D
-0.3018	-0.3243	6	H	130	F
-3.693	-5.276	1	H	130	G
0	0		H	130	H
-1.373	-1.951	1	H	130	I
-4.303	-5.637	1	H	130	K
1.319	0.8058	1	H	130	L
-4.125	-5.55	5	H	130	N
-4.76	-5.808	4	H	130	P
-0.5162	-0.5931	4	H	130	Q
-4.574	-5.747	4	H	130	R
-3.484	-5.106	6	H	130	S
-1.283	-1.793	6	H	130	T
1.228	0.7741	1	H	130	V
-0.08258	-0.08254	5	H	130	W
0.1445	0.1336	5	H	130	Y
-4.544	-5.736	3	E	131	*
0.4258	0.3567	4	E	131	A
1.053	0.7057	2	E	131	C
-0.01463	-0.01429	5	E	131	D
0	0		E	131	E
-0.472	-0.535	7	E	131	F
1.032	0.6968	1	E	131	G
0.2363	0.2116	1	E	131	H
-0.2376	-0.25	4	E	131	I
-1.412	-2.021	3	E	131	K
0.6954	0.5291	1	E	131	L
-0.1252	-0.1269	5	E	131	M
2.702	1.064	4	E	131	N
-4.545	-5.736	6	E	131	P
-0.6201	-0.7349	2	E	131	R
0.4067	0.343	3	E	131	S
1.353	0.8168	3	E	131	T
-2.397	-3.755	2	E	131	V
-0.6145	-0.727	4	E	131	W
-0.2448	-0.2582	1	E	131	Y
0.8275	0.6007	1	T	132	A
0.468	0.3862	2	T	132	C
0.8459	0.6101	1	T	132	D
-0.686	-0.8284	4	T	132	E
-0.06301	-0.06256	4	T	132	F
0.8035	0.5883	2	T	132	G
-0.7224	-0.8814	1	T	132	H
-0.6461	-0.7714	6	T	132	I
-0.3094	-0.3332	7	T	132	K
-0.748	-0.9192	3	T	132	L
-0.09891	-0.0994	2	T	132	M
-0.2976	-0.3193	4	T	132	N
0.9595	0.6646	1	T	132	P
-0.4395	-0.4933	4	T	132	Q
1.064	0.7105	4	T	132	R
0.634	0.4931	6	T	132	S
0	0		T	132	T
0.1055	0.09892	4	T	132	V
0.06459	0.0614	6	T	132	W
-0.3158	-0.3409	4	S	133	A
0.4775	0.3927	1	S	133	C
0.336	0.2905	1	S	133	D
-0.03192	-0.03136	2	S	133	E
-0.4214	-0.4703	5	S	133	F
-0.8263	-1.037	8	S	133	G
0.2377	0.2128	3	S	133	H
0.212	0.1915	7	S	133	I
-0.08801	-0.08812	5	S	133	K
-0.9227	-1.188	3	S	133	M
0.2416	0.2159	6	S	133	N
-0.05358	-0.05303	3	S	133	P
-1.778	-2.685	1	S	133	Q
-0.6416	-0.7651	9	S	133	R
0	0		S	133	S
0.0164	0.01585	2	S	133	T
-0.1831	-0.1893	3	S	133	V
-0.1015	-0.1021	6	S	133	Y
3.26	1.103	2	L	133a	A
-1.542	-2.255	1	L	133a	C
-0.07303	-0.07276	1	L	133a	D
0.8405	0.6074	5	L	133a	E
-2.001	-3.085	3	L	133a	F
1.64	0.8982	3	L	133a	G
0.5016	0.4089	4	L	133a	H
-2.816	-4.372	3	L	133a	I
-0.009776	-0.009533	8	L	133a	K
0	0		L	133a	L
0.5741	0.4562	4	L	133a	M
0.1284	0.1194	8	L	133a	N
0.4994	0.4075	3	L	133a	P
0.06302	0.05994	6	L	133a	Q
-0.7913	-0.984	7	L	133a	R
-1.667	-2.482	1	L	133a	S
0.02243	0.02164	5	L	133a	T
0.007139	0.006922	4	L	133a	V
-0.3626	-0.3972	9	L	133a	W
0.4397	0.3665	2	L	133a	Y
-0.6181	-0.732	4	G	134	A
-2.243	-3.504	3	G	134	C
-3.381	-5.012	3	G	134	D
-3.717	-5.293	1	G	134	E
0	0		G	134	G
-4.69	-5.786	6	G	134	H
-1.487	-2.156	4	G	134	I
-3.472	-5.095	8	G	134	K
-3.956	-5.454	4	G	134	L
-2.946	-4.538	3	G	134	M
-2.353	-3.684	5	G	134	N
-0.9617	-1.25	4	G	134	P
-3.358	-4.99	3	G	134	Q
-3.924	-5.434	4	G	134	R
-0.1412	-0.144	4	G	134	S
0.8042	0.5887	2	G	134	T
-1.935	-2.968	4	G	134	V
-4.966	-5.865	3	G	134	W
-4.742	-5.803	2	G	134	Y
0.1998	0.1813	5	V	135	A
0.09659	0.09081	2	V	135	C
0.4988	0.407	4	V	135	D
0.1723	0.1577	4	V	135	E
-0.06117	-0.0607	11	V	135	F
-0.6913	-0.8361	1	V	135	G
-0.1376	-0.1401	3	V	135	H
0.1761	0.1611	8	V	135	I
-0.3077	-0.3312	6	V	135	K
-0.3884	-0.429	1	V	135	L
1.566	0.8794	3	V	135	M
-0.4001	-0.4436	1	V	135	N
-3.442	-5.068	5	V	135	P
0.2291	0.2057	3	V	135	Q
-0.4121	-0.4585	5	V	135	R
-1.677	-2.501	1	V	135	S
2.144	0.9978	2	V	135	T
0	0		V	135	V
-0.6906	-0.835	7	V	135	W
0.5317	0.4289	1	V	135	Y
-2.692	-4.2	2	S	136	A
-2.686	-4.193	1	S	136	C
-1.427	-2.048	2	S	136	E
-3.345	-4.978	2	S	136	F
-3.093	-4.713	8	S	136	G
-2.478	-3.883	3	S	136	H
-4.961	-5.863	2	S	136	I
-3.92	-5.431	3	S	136	K
-4.062	-5.515	4	S	136	L
-3.63	-5.227	2	S	136	M
-3.49	-5.111	9	S	136	N
-2.682	-4.186	4	S	136	P
-2.976	-4.575	7	S	136	R
0	0		S	136	S
-0.6823	-0.8231	2	S	136	T
-4.895	-5.846	3	S	136	V
-2.275	-3.556	4	S	136	W
-3.211	-4.843	3	S	136	Y
0	0		A	137	A
0.1006	0.09441	2	A	137	C
-0.5858	-0.6872	2	A	137	D
-0.8296	-1.042	3	A	137	E
-0.1461	-0.1491	6	A	137	F
0.3712	0.317	3	A	137	G
-0.9468	-1.226	2	A	137	H
-0.7754	-0.9601	4	A	137	I
-0.4235	-0.473	3	A	137	K
2.362	1.028	3	A	137	L
1.058	0.7078	1	A	137	M
1.317	0.8051	2	A	137	N
0.8115	0.5925	1	A	137	Q
-0.6435	-0.7678	4	A	137	R
0.5688	0.4528	4	A	137	S
-0.1558	-0.1596	16	A	137	T
-0.5144	-0.5907	4	A	137	V
-0.1526	-0.1561	4	A	137	W
-0.02495	-0.02446	4	A	137	Y
0	0		A	138	A
-2.292	-3.584	3	A	138	C
-3.019	-4.627	5	A	138	D
-2.818	-4.374	3	A	138	E
-0.1797	-0.1855	2	A	138	G
-3.784	-5.341	1	A	138	H
-2.082	-3.228	5	A	138	I
-3.871	-5.4	3	A	138	K
-3.375	-5.007	5	A	138	M
-2.205	-3.439	2	A	138	N
-2.638	-4.124	4	A	138	P
-3.648	-5.241	5	A	138	R
0.1001	0.09402	9	A	138	S
-0.08594	-0.08599	11	A	138	T
-0.5519	-0.6409	11	A	138	V
-2.197	-3.426	2	A	138	W
-3.319	-4.953	8	A	138	Y
-5.17	-5.911	2	C	139	A
0	0		C	139	C
-2.459	-3.854	2	C	139	D
-3.356	-4.988	2	C	139	E
-4.323	-5.646	3	C	139	F
-3.961	-5.457	6	C	139	G
-3.688	-5.272	2	C	139	H
-1.591	-2.345	3	C	139	I
-3.245	-4.878	4	C	139	K
-3.375	-5.007	4	C	139	M
-4.186	-5.581	3	C	139	N
-2.876	-4.449	3	C	139	P
-4.161	-5.569	1	C	139	Q
-2.888	-4.465	7	C	139	R
-2.252	-3.518	2	C	139	S
-2.45	-3.839	4	C	139	T
-1.918	-2.937	3	C	139	V
-4.06	-5.514	2	C	139	W
-5.094	-5.895	7	C	139	Y
-4.729	-5.798	11	C	14	*
-4.843	-5.832	2	C	14	A
0	0		C	14	C
-4.548	-5.737	7	C	14	D
-4.885	-5.844	3	C	14	E
-4.885	-5.844	9	C	14	F
-3.96	-5.456	5	C	14	G
-4.462	-5.704	3	C	14	H
-4.33	-5.649	3	C	14	I
-4.603	-5.757	5	C	14	K
-4.415	-5.685	3	C	14	L
-4.619	-5.763	6	C	14	M
-4.619	-5.762	2	C	14	N
-6.878	-6.085	7	C	14	P
-4.706	-5.791	2	C	14	Q
-4.652	-5.774	5	C	14	R
-4.292	-5.632	4	C	14	S
-4.66	-5.776	7	C	14	T
-4.748	-5.804	5	C	14	V
-4.143	-5.559	1	C	14	W
-3.78	-5.338	11	C	14	Y
-0.2606	-0.2763	2	P	140	A
0.3168	0.2758	2	P	140	C
1.252	0.7827	5	P	140	D
-0.6746	-0.812	2	P	140	E
1.149	0.7444	2	P	140	F
0.6026	0.4739	10	P	140	H
0.2887	0.2538	3	P	140	I
-0.1322	-0.1344	3	P	140	K
-0.2878	-0.3078	4	P	140	L
-0.4708	-0.5335	3	P	140	M
-0.4152	-0.4624	2	P	140	N
0	0		P	140	P
-0.2849	-0.3044	3	P	140	Q
-0.05877	-0.05827	3	P	140	R
0.145	0.1341	4	P	140	S
-0.2133	-0.2227	5	P	140	T
-0.4452	-0.5005	2	P	140	V
-2.574	-4.028	2	P	140	W
-0.8757	-1.114	2	P	140	Y
-4.607	-5.758	4	Y	141	*
0.5747	0.4565	3	Y	141	A
-0.218	-0.228	6	Y	141	C
0.4874	0.3994	6	Y	141	D
-0.1359	-0.1383	2	Y	141	E
0.4117	0.3466	6	Y	141	F
1.009	0.6867	1	Y	141	G
-0.07488	-0.07464	8	Y	141	H
0.5227	0.423	5	Y	141	I
-0.1108	-0.1118	5	Y	141	K
0.8999	0.6367	2	Y	141	L
0.6289	0.49	2	Y	141	M
0.2029	0.1838	6	Y	141	N
-0.16	-0.1642	4	Y	141	P
-0.4156	-0.4629	2	Y	141	Q
0.07954	0.07523	5	Y	141	R
0.299	0.2619	3	Y	141	S
-0.1065	-0.1073	3	Y	141	T
0.2968	0.2602	4	Y	141	V
-0.6084	-0.7184	2	Y	141	W
0	0		Y	141	Y
-2.798	-4.346	3	Q	142	*
1.061	0.7092	3	Q	142	A
0.4629	0.3826	4	Q	142	C
-0.3678	-0.4036	1	Q	142	D
-0.1976	-0.2052	6	Q	142	E
0.2926	0.2569	3	Q	142	F
-0.2567	-0.2718	6	Q	142	G
0.9832	0.6754	4	Q	142	H
0.5362	0.4318	5	Q	142	I
-0.3973	-0.44	6	Q	142	K
2.569	1.052	2	Q	142	L
0.2985	0.2616	4	Q	142	M
0.5255	0.4248	1	Q	142	N
-1.417	-2.031	6	Q	142	P
0	0		Q	142	Q
0.4676	0.3859	3	Q	142	R
1.21	0.7676	1	Q	142	S
-1.774	-2.678	1	Q	142	T
-0.1975	-0.2051	4	Q	142	V
0.1967	0.1786	4	Q	142	W
-0.3229	-0.3493	4	Q	142	Y
-1.094	-1.467	3	G	143	C
-0.1207	-0.1222	2	G	143	E
1.601	0.8885	7	G	143	F
0	0		G	143	G
-0.5532	-0.6427	5	G	143	H
-0.0137	-0.01337	4	G	143	I
-0.1449	-0.1479	6	G	143	K
0.3003	0.2629	3	G	143	L
0.5287	0.4269	6	G	143	M
0.2485	0.2216	7	G	143	N
-0.8742	-1.111	3	G	143	P
0.2846	0.2506	5	G	143	R
-0.2106	-0.2196	6	G	143	S
-1.945	-2.986	5	G	143	T
-0.2923	-0.3131	7	G	143	V
0.6022	0.4737	3	G	143	W
-0.07245	-0.07217	6	G	143	Y
0	0		A	144	A
-0.272	-0.2895	3	A	144	C
0.3381	0.2921	4	A	144	D
1.403	0.8326	2	A	144	E
-1.304	-1.83	3	A	144	F
0.03955	0.03793	4	A	144	G
-0.4664	-0.5277	2	A	144	H
-0.1634	-0.1678	5	A	144	I
-0.4688	-0.5309	5	A	144	K
0.1212	0.113	7	A	144	M
0.6203	0.4848	6	A	144	N
-0.3907	-0.4318	5	A	144	P
0.03575	0.03432	4	A	144	Q
0.1031	0.09672	3	A	144	R
0.2871	0.2526	2	A	144	S
-0.4765	-0.5409	7	A	144	T
0.1246	0.116	5	A	144	V
-0.8094	-1.011	5	A	144	W
-0.5314	-0.6134	5	A	144	Y
-1.223	-1.687	5	P	145	C
2.157	0.9998	2	P	145	D
0.9884	0.6777	2	P	145	E
0.1646	0.1512	2	P	145	F
-1.814	-2.75	1	P	145	G
-0.37	-0.4062	4	P	145	H
0.2944	0.2583	3	P	145	I
-1.24	-1.718	5	P	145	K
-1.003	-1.317	6	P	145	L
-1.738	-2.612	5	P	145	M
-0.3067	-0.33	5	P	145	N
0	0		P	145	P
0.2651	0.235	9	P	145	Q
-0.7738	-0.9577	5	P	145	R
0.4359	0.3638	2	P	145	S
1.734	0.9206	3	P	145	T
-0.4825	-0.5487	3	P	145	V
-0.1699	-0.1748	5	P	145	W
0.5906	0.4665	2	P	145	Y
0.4984	0.4068	6	S	146	A
-0.01781	-0.01742	5	S	146	C
0.9418	0.6565	1	S	146	E
-0.1701	-0.1751	8	S	146	F
-0.09421	-0.09453	9	S	146	G
-0.1144	-0.1155	2	S	146	H
-0.4826	-0.5489	5	S	146	I
-1.308	-1.836	2	S	146	K
-0.1559	-0.1597	2	S	146	L
-0.215	-0.2245	4	S	146	M
-0.3989	-0.442	8	S	146	N
-3.802	-5.353	1	S	146	P
-0.03661	-0.03603	6	S	146	R
0	0		S	146	S
-0.2733	-0.2909	5	S	146	T
-0.1614	-0.1656	4	S	146	V
0.6431	0.4985	2	S	146	W
-0.5913	-0.6948	2	S	146	Y
-4.289	-5.63	2	F	147	A
-4.411	-5.684	2	F	147	C
-4.402	-5.68	4	F	147	D
-4.307	-5.639	2	F	147	E
0	0		F	147	F
-2.609	-4.081	4	F	147	G
-2.351	-3.682	3	F	147	H
-1.204	-1.654	4	F	147	I
-4.03	-5.497	2	F	147	K
-0.437	-0.4901	2	F	147	L
-0.2002	-0.2081	6	F	147	M
-2.654	-4.146	2	F	147	N
-4.384	-5.673	1	F	147	P
-3.475	-5.098	1	F	147	Q
-3.331	-4.964	2	F	147	R
-1.751	-2.636	8	F	147	T
-4.924	-5.854	3	F	147	V
-1.608	-2.375	6	F	147	W
-0.6292	-0.7475	3	F	147	Y
-0.6629	-0.7954	4	F	148	A
-2.755	-4.289	8	F	148	C
-1.439	-2.069	1	F	148	D
-4.869	-5.839	4	F	148	E
0	0		F	148	F
-4.455	-5.702	2	F	148	G
1.072	0.7136	1	F	148	H
-2.872	-4.444	6	F	148	I
-0.7549	-0.9294	3	F	148	L
-0.3355	-0.3643	4	F	148	M
-1.161	-1.581	1	F	148	N
-2.49	-3.902	2	F	148	P
-1.128	-1.526	4	F	148	Q
-4.202	-5.589	2	F	148	R
-1.638	-2.431	2	F	148	S
-1.861	-2.834	2	F	148	T
-0.9327	-1.204	7	F	148	V
-0.4286	-0.4793	6	F	148	W
-0.177	-0.1826	4	F	148	Y
-3.813	-5.362	1	R	149	*
0.1486	0.1372	7	R	149	A
0.4351	0.3632	3	R	149	C
-0.3549	-0.3878	2	R	149	D
-0.8527	-1.078	4	R	149	E
-0.2401	-0.2529	5	R	149	F
0.3521	0.3027	5	R	149	G
2.305	1.021	3	R	149	I
-0.2192	-0.2293	8	R	149	K
1.967	0.9681	1	R	149	L
0.3923	0.3325	4	R	149	M
-2.334	-3.653	1	R	149	N
-4.553	-5.739	4	R	149	P
1.502	0.8618	1	R	149	Q
0	0		R	149	R
0.2121	0.1916	1	R	149	S
1.275	0.7906	3	R	149	T
-0.03684	-0.03626	2	R	149	V
-0.3529	-0.3854	3	R	149	W
1.286	0.7944	3	R	149	Y
-2.667	-4.166	2	I	15	A
0.02037	0.01966	5	I	15	C
-4.725	-5.797	7	I	15	D
-3.71	-5.288	3	I	15	E
-4.346	-5.656	3	I	15	F
-5.788	-6.008	3	I	15	G
-4.799	-5.82	1	I	15	H
0	0		I	15	I
-5.151	-5.907	4	I	15	K
-0.9029	-1.156	9	I	15	L
-4.013	-5.487	1	I	15	M
-4.725	-5.797	9	I	15	N
-4.325	-5.647	1	I	15	P
-4.704	-5.79	7	I	15	Q
-4.638	-5.769	3	I	15	R
-4.284	-5.628	2	I	15	S
-0.4817	-0.5476	2	I	15	T
-0.2981	-0.3199	2	I	15	V
-4.619	-5.762	4	I	15	W
-3.953	-5.452	4	I	15	Y
-1.775	-2.679	1	N	150	A
-0.2917	-0.3124	4	N	150	C
-1.187	-1.625	1	N	150	D
-0.7112	-0.865	5	N	150	E
-0.5748	-0.6721	2	N	150	F
1.703	0.9134	1	N	150	G
-0.2692	-0.2862	2	N	150	I
-3.105	-4.727	4	N	150	K
1.215	0.7692	3	N	150	L
-0.000788	-0.0007661	2	N	150	M
0	0		N	150	N
0.7837	0.5779	1	N	150	P
-0.499	-0.5703	3	N	150	Q
-1.167	-1.591	5	N	150	R
0.5165	0.4189	4	N	150	S
0.8363	0.6052	6	N	150	V
-1.076	-1.438	2	N	150	W
-0.6263	-0.7435	3	N	150	Y
-0.1551	-0.1589	3	V	151	A
0.3135	0.2733	3	V	151	C
-4.202	-5.589	3	V	151	D
-0.7615	-0.9392	3	V	151	E
-0.3328	-0.3611	2	V	151	F
1.18	0.7562	4	V	151	G
0.04252	0.04073	5	V	151	H
0.3717	0.3174	4	V	151	I
-3.385	-5.016	4	V	151	K
0.4013	0.339	5	V	151	L
0.5175	0.4195	4	V	151	M
-0.3605	-0.3947	3	V	151	N
-4.832	-5.829	2	V	151	P
-0.5523	-0.6415	2	V	151	Q
-4.733	-5.8	3	V	151	R
-0.3026	-0.3253	3	V	151	S
1.097	0.7239	3	V	151	T
0	0		V	151	V
-5.201	-5.918	2	V	151	W
-1.381	-1.966	2	V	151	Y
0.1969	0.1787	3	V	152	A
-0.3931	-0.4348	2	V	152	C
-0.08097	-0.08089	3	V	152	D
-1.195	-1.639	6	V	152	E
-0.153	-0.1566	1	V	152	F
-0.4951	-0.5652	3	V	152	G
0.4385	0.3656	4	V	152	H
0.8753	0.6247	2	V	152	I
1.352	0.8166	1	V	152	K
-0.7503	-0.9226	2	V	152	L
0.4905	0.4015	6	V	152	M
0.7371	0.5526	2	V	152	N
-4.386	-5.673	2	V	152	P
-0.2077	-0.2165	6	V	152	Q
0.5835	0.462	4	V	152	R
-4.442	-5.696	3	V	152	S
-4.322	-5.646	1	V	152	T
0	0		V	152	V
-0.5199	-0.598	9	V	152	W
-0.9488	-1.229	2	V	152	Y
-4.395	-5.677	10	W	153	*
-5.383	-5.951	2	W	153	A
-5.015	-5.877	3	W	153	C
-4.316	-5.643	3	W	153	D
-5.3	-5.937	2	W	153	E
-4.706	-5.791	2	W	153	F
-4.966	-5.865	2	W	153	G
-3.808	-5.358	2	W	153	H
-4.409	-5.683	2	W	153	I
-5.42	-5.957	3	W	153	K
-2.431	-3.81	2	W	153	L
0.9526	0.6615	2	W	153	M
-4.523	-5.728	3	W	153	N
-4.554	-5.739	4	W	153	P
-2.669	-4.168	3	W	153	Q
-6.669	-6.075	6	W	153	R
-5.997	-6.029	4	W	153	S
-4.34	-5.654	3	W	153	T
-4.239	-5.607	3	W	153	V
0	0		W	153	W
-4.161	-5.568	2	W	153	Y
0.02581	0.02486	5	L	154	A
-3.54	-5.154	3	L	154	C
-4.21	-5.593	1	L	154	D
-4.428	-5.691	2	L	154	E
-4.003	-5.482	6	L	154	G
-3.994	-5.476	2	L	154	H
-0.2773	-0.2956	3	L	154	I
-3.729	-5.302	8	L	154	K
0	0		L	154	L
0.09317	0.0877	5	L	154	M
-4.862	-5.838	4	L	154	N
-0.01943	-0.01901	5	L	154	P
-6.286	-6.053	4	L	154	Q
-4.294	-5.633	5	L	154	R
-4.349	-5.658	2	L	154	S
0.187	0.1704	1	L	154	T
0.1217	0.1135	3	L	154	V
-3.276	-4.909	2	L	154	W
-0.49	-0.5585	2	L	154	Y
-1.295	-1.813	5	I	155	A
-0.5486	-0.6365	3	I	155	C
-4.697	-5.788	2	I	155	D
-3.867	-5.397	3	I	155	E
-4.501	-5.72	3	I	155	F
-1.077	-1.439	2	I	155	G
-0.6512	-0.7786	2	I	155	H
0	0		I	155	I
-5.049	-5.885	4	I	155	K
1.317	0.8049	1	I	155	L
-0.6789	-0.8183	3	I	155	M
0.1387	0.1285	2	I	155	N
-4.738	-5.801	2	I	155	P
-2.467	-3.866	2	I	155	Q
-2.755	-4.288	4	I	155	R
-1.627	-2.41	4	I	155	S
-1.31	-1.84	4	I	155	T
0.1169	0.1091	4	I	155	V
-3.3	-4.934	3	I	155	W
-3.632	-5.228	3	I	155	Y
1.46	0.8496	1	K	156	A
0.7302	0.5488	2	K	156	C
-4.291	-5.631	5	K	156	D
-1.087	-1.456	1	K	156	E
-1.935	-2.968	5	K	156	F
0.6016	0.4733	5	K	156	G
-0.04239	-0.04179	2	K	156	H
-0.7855	-0.9753	1	K	156	I
0	0		K	156	K
0.6813	0.521	3	K	156	L
-0.01538	-0.01502	5	K	156	M
-0.09241	-0.09267	5	K	156	N
-1.859	-2.831	6	K	156	P
-0.1772	-0.1828	3	K	156	Q
0.06903	0.06552	5	K	156	R
0.1875	0.1708	4	K	156	S
-0.5764	-0.6743	2	K	156	T
-0.3838	-0.4233	5	K	156	V
-2.971	-4.569	5	K	156	W
-0.5047	-0.5779	4	K	156	Y
1.176	0.755	2	K	157	A
1.651	0.901	2	K	157	C
-1.738	-2.611	4	K	157	D
1.478	0.855	1	K	157	E
0.05668	0.05402	4	K	157	F
-0.6441	-0.7686	4	K	157	G
0.3737	0.3188	3	K	157	H
-0.6886	-0.8322	2	K	157	I
0	0		K	157	K
-0.3955	-0.4378	1	K	157	L
-0.2371	-0.2494	4	K	157	M
-0.4626	-0.5228	6	K	157	N
-5.002	-5.874	3	K	157	P
0.7072	0.5359	4	K	157	R
-0.4802	-0.5457	3	K	157	S
-0.4911	-0.56	6	K	157	T
-3.06	-4.675	3	K	157	V
-0.6055	-0.7144	5	K	157	W
-0.02226	-0.0218	2	K	157	Y
1.541	0.8726	2	N	158	A
-1.153	-1.568	2	N	158	C
1.813	0.9379	2	N	158	D
0.4157	0.3494	6	N	158	E
0.7438	0.5562	4	N	158	F
0.3559	0.3055	7	N	158	G
-0.6434	-0.7676	5	N	158	H
0.7905	0.5815	1	N	158	I
0.2398	0.2145	5	N	158	K
-0.2992	-0.3212	3	N	158	L
0.02988	0.02875	1	N	158	M
0	0		N	158	N
-1.412	-2.021	4	N	158	P
0.2748	0.2428	1	N	158	Q
-0.1525	-0.156	5	N	158	R
0.7575	0.5637	3	N	158	S
1.763	0.9271	1	N	158	T
0.09565	0.08995	5	N	158	V
0.3275	0.284	4	N	158	W
-0.9981	-1.309	3	N	158	Y
0.7712	0.5712	2	D	159	A
0	0		D	159	D
-0.7479	-0.919	3	D	159	F
-0.1765	-0.182	1	D	159	G
1.251	0.7825	1	D	159	H
-0.4767	-0.5411	2	D	159	I
-0.9629	-1.252	2	D	159	K
-0.1554	-0.1592	5	D	159	L
-0.4573	-0.5161	6	D	159	M
-0.6052	-0.714	6	D	159	N
-0.5249	-0.6047	3	D	159	Q
-1.471	-2.127	3	D	159	R
1.04	0.7003	2	D	159	S
-0.3874	-0.4277	4	D	159	T
-1.128	-1.526	1	D	159	V
-1.414	-2.026	1	D	159	W
-1.217	-1.677	7	D	159	Y
-5.189	-5.915	2	G	16	*
-4.38	-5.671	2	G	16	A
-4.037	-5.502	4	G	16	C
-4.826	-5.827	8	G	16	D
-4.452	-5.7	5	G	16	E
-4.307	-5.639	8	G	16	F
0	0		G	16	G
-4.09	-5.531	1	G	16	H
-3.599	-5.202	3	G	16	I
-5.32	-5.94	3	G	16	K
-3.287	-4.92	3	G	16	L
-4.519	-5.727	5	G	16	M
-4.501	-5.72	4	G	16	N
-4.718	-5.795	5	G	16	P
-4.054	-5.511	2	G	16	Q
-4.48	-5.711	4	G	16	R
-4.145	-5.56	2	G	16	S
-3.474	-5.097	4	G	16	T
-0.2562	-0.2712	2	G	16	V
-3.647	-5.24	1	G	16	W
-4.392	-5.676	1	G	16	Y
0	0		A	160	A
-1.617	-2.391	4	A	160	C
0.04686	0.04482	5	A	160	D
-0.1972	-0.2047	4	A	160	E
-0.5647	-0.6582	3	A	160	F
1.054	0.7063	1	A	160	G
0.1888	0.1719	5	A	160	H
0.2329	0.2088	7	A	160	I
-0.3746	-0.412	4	A	160	K
-1.745	-2.625	1	A	160	L
0.496	0.4052	5	A	160	M
-0.6447	-0.7694	1	A	160	N
-4.512	-5.724	4	A	160	P
-0.05107	-0.0505	6	A	160	Q
-0.6392	-0.7617	2	A	160	R
1.068	0.712	5	A	160	S
-0.04263	-0.04204	10	A	160	T
-0.1644	-0.1689	6	A	160	V
0.07257	0.0688	8	A	160	W
0.1713	0.1569	2	A	160	Y
0.8192	0.5964	1	Y	161	*
-4.175	-5.576	1	Y	161	A
-4.87	-5.84	5	Y	161	C
-5.508	-5.971	5	Y	161	D
-4.65	-5.773	5	Y	161	E
1.315	0.8042	2	Y	161	F
-4.604	-5.757	7	Y	161	G
-1.853	-2.82	7	Y	161	H
-4.574	-5.747	4	Y	161	I
-5.444	-5.961	2	Y	161	K
-4.555	-5.74	3	Y	161	L
-2.384	-3.735	4	Y	161	M
-3.497	-5.117	12	Y	161	N
-5.834	-6.013	3	Y	161	P
-4.475	-5.71	4	Y	161	R
-2.897	-4.476	2	Y	161	S
-4.582	-5.749	1	Y	161	T
-5.762	-6.005	6	Y	161	V
0.08612	0.08126	4	Y	161	W
0	0		Y	161	Y
-0.3766	-0.4144	2	P	162	A
-3.326	-4.96	6	P	162	C
0.1952	0.1774	8	P	162	E
-0.5113	-0.5866	1	P	162	F
-0.09792	-0.09838	7	P	162	G
0.1142	0.1067	8	P	162	H
0.3694	0.3157	6	P	162	K
-0.8628	-1.094	7	P	162	L
-0.5509	-0.6396	3	P	162	M
-0.1545	-0.1582	5	P	162	N
0	0		P	162	P
-0.3087	-0.3324	2	P	162	Q
-0.4587	-0.5178	7	P	162	R
0.25	0.2228	5	P	162	S
-0.2182	-0.2281	3	P	162	T
-0.5726	-0.6691	4	P	162	V
-2.49	-3.901	7	P	162	W
0.2364	0.2117	2	T	163	A
-0.4677	-0.5295	2	T	163	C
0.2219	0.1998	3	T	163	D
0.4479	0.3722	3	T	163	E
0.3835	0.3261	4	T	163	G
-0.2398	-0.2525	1	T	163	H
-0.00816	-0.007953	9	T	163	I
-0.003384	-0.003293	3	T	163	K
1.288	0.7954	1	T	163	L
0.8961	0.6348	3	T	163	M
-0.1779	-0.1835	4	T	163	N
1.446	0.8455	4	T	163	P
-0.2942	-0.3153	4	T	163	Q
0.2406	0.2151	6	T	163	R
0.6132	0.4804	3	T	163	S
0	0		T	163	T
1.731	0.92	3	T	163	V
1.213	0.7686	3	T	163	W
-0.7956	-0.9905	3	T	163	Y
-0.5477	-0.6352	6	I	164	A
0.8697	0.6219	1	I	164	C
-3.006	-4.611	2	I	164	D
-1.892	-2.891	5	I	164	E
-1.253	-1.739	1	I	164	F
-0.5326	-0.6149	2	I	164	G
-0.3425	-0.3728	4	I	164	H
0	0		I	164	I
-1.014	-1.334	2	I	164	K
-0.0322	-0.03164	4	I	164	M
-0.9064	-1.162	3	I	164	N
-5.018	-5.877	3	I	164	P
-0.5741	-0.6711	5	I	164	Q
-2.498	-3.913	5	I	164	R
-0.06842	-0.06806	2	I	164	S
0.5321	0.4291	3	I	164	T
0.3179	0.2766	1	I	164	V
-0.3717	-0.4084	5	I	164	W
-0.8834	-1.126	2	I	164	Y
-0.0996	-0.1001	4	K	165	A
0.8517	0.613	2	K	165	C
0.09863	0.09266	3	K	165	D
0.4503	0.3739	2	K	165	E
0.03702	0.03553	3	K	165	F
-0.6861	-0.8286	2	K	165	G
-0.07724	-0.07706	4	K	165	H
0.1723	0.1578	3	K	165	I
0	0		K	165	K
0.94	0.6557	3	K	165	M
0.6742	0.5169	7	K	165	N
-4.516	-5.725	3	K	165	P
0.1154	0.1078	4	K	165	Q
0.7221	0.5442	6	K	165	R
-1.673	-2.493	1	K	165	S
0.06501	0.06179	3	K	165	V
-0.1201	-0.1216	2	K	165	W
0.3302	0.2861	4	K	165	Y
-0.3353	-0.3642	4	I	166	A
-0.2294	-0.2407	4	I	166	C
-2.797	-4.346	5	I	166	D
-0.02764	-0.02712	1	I	166	E
0.3269	0.2835	1	I	166	F
-0.5297	-0.6111	2	I	166	G
-0.4961	-0.5665	2	I	166	H
0	0		I	166	I
-1.335	-1.883	1	I	166	K
0.1419	0.1313	5	I	166	L
0.09512	0.08947	2	I	166	M
0.5877	0.4647	2	I	166	N
-4.094	-5.533	5	I	166	P
-0.4457	-0.5011	1	I	166	Q
0.6647	0.5113	2	I	166	S
1.657	0.9025	3	I	166	T
-1.131	-1.531	2	I	166	V
0.7866	0.5794	2	I	166	W
0.07019	0.06659	2	I	166	Y
-4.627	-5.765	13	S	167	*
0.7226	0.5445	16	S	167	A
-0.1413	-0.1441	9	S	167	C
0.4716	0.3886	10	S	167	D
1.445	0.8452	12	S	167	E
-0.9779	-1.276	26	S	167	F
0.7207	0.5435	21	S	167	G
0.6632	0.5105	16	S	167	H
-0.772	-0.955	28	S	167	I
-0.4023	-0.4462	17	S	167	K
-0.06464	-0.06422	49	S	167	L
-0.04054	-0.03995	14	S	167	M
-0.8004	-0.9978	10	S	167	N
-1.865	-2.842	31	S	167	P
0.09499	0.08935	11	S	167	Q
0.1265	0.1177	30	S	167	R
0	0		S	167	S
0.05621	0.05359	35	S	167	T
-0.2739	-0.2916	25	S	167	V
-0.2576	-0.2728	10	S	167	W
-0.2997	-0.3218	28	S	167	Y
-0.6234	-0.7394	1	Y	168	-
-4.051	-5.509	2	Y	168	C
-4.503	-5.721	3	Y	168	D
-4.762	-5.809	2	Y	168	E
-4.848	-5.834	3	Y	168	G
0.7799	0.5758	2	Y	168	H
1.122	0.7339	1	Y	168	I
-1.965	-3.021	3	Y	168	K
0.3305	0.2863	4	Y	168	L
0.4428	0.3687	1	Y	168	M
-4.33	-5.649	1	Y	168	N
-1.686	-2.517	1	Y	168	P
-5.626	-5.988	3	Y	168	Q
-2.379	-3.726	3	Y	168	R
-2.402	-3.763	1	Y	168	S
-1.789	-2.704	4	Y	168	T
1.017	0.6902	2	Y	168	V
0.5668	0.4515	7	Y	168	W
0	0		Y	168	Y
0.7313	0.5494	2	N	169	*
-1.688	-2.522	1	N	169	-
-0.1683	-0.1731	29	N	169	A
-0.2972	-0.3188	12	N	169	C
-1.239	-1.715	15	N	169	D
-1.347	-1.906	6	N	169	E
-0.6336	-0.7537	8	N	169	F
-0.2287	-0.2399	22	N	169	G
-0.3999	-0.4433	13	N	169	H
-0.7515	-0.9243	7	N	169	I
-0.7527	-0.9262	9	N	169	K
-0.6191	-0.7333	26	N	169	L
-0.3373	-0.3666	15	N	169	M
0	0		N	169	N
-0.6317	-0.751	38	N	169	P
-0.5322	-0.6144	16	N	169	Q
-0.9783	-1.277	29	N	169	R
-0.7389	-0.9057	42	N	169	S
-0.3223	-0.3485	22	N	169	T
-0.5851	-0.6863	18	N	169	V
-0.9697	-1.263	6	N	169	W
-0.6236	-0.7396	11	N	169	Y
-4.284	-5.628	1	Y	17	A
-1.134	-1.536	8	Y	17	C
-3.994	-5.476	3	Y	17	D
-4.451	-5.7	6	Y	17	E
-0.1352	-0.1375	4	Y	17	F
2.096	0.9902	2	Y	17	G
-0.9918	-1.299	4	Y	17	H
-0.9366	-1.21	1	Y	17	I
-0.6092	-0.7196	3	Y	17	K
-3.492	-5.112	5	Y	17	L
0.129	0.12	5	Y	17	M
-4.165	-5.57	3	Y	17	N
-4.598	-5.755	6	Y	17	P
-1.462	-2.112	5	Y	17	Q
-2.992	-4.594	4	Y	17	R
-2.895	-4.474	4	Y	17	S
-0.8831	-1.125	5	Y	17	T
-0.5744	-0.6716	9	Y	17	W
0	0		Y	17	Y
-0.3994	-0.4427	1	N	170	A
-4.246	-5.611	2	N	170	D
0	0		N	170	N
2.002	0.9743	1	N	170	S
-0.3094	-0.3333	7	T	171	A
-0.7696	-0.9513	3	T	171	D
-2.288	-3.579	2	T	171	E
-1.067	-1.423	3	T	171	F
-0.5139	-0.59	6	T	171	G
-1.078	-1.441	2	T	171	H
-0.3578	-0.3914	5	T	171	I
-0.2679	-0.2847	3	T	171	K
-1.099	-1.477	2	T	171	L
-0.6642	-0.7972	2	T	171	M
-0.8152	-1.02	9	T	171	N
-0.485	-0.5519	9	T	171	P
-0.03953	-0.03894	2	T	171	Q
-0.831	-1.044	7	T	171	R
0.5813	0.4607	4	T	171	S
0	0		T	171	T
-0.3001	-0.3222	4	T	171	V
-0.9105	-1.168	5	T	171	W
-0.4353	-0.4878	4	T	171	Y
0.02916	0.02806	2	N	172	A
-0.5338	-0.6166	1	N	172	C
-0.9162	-1.177	3	N	172	D
0.2016	0.1828	6	N	172	E
-0.06813	-0.06776	4	N	172	F
0.8162	0.5949	3	N	172	G
2.469	1.041	5	N	172	I
0.5737	0.4559	7	N	172	K
0.8702	0.6222	7	N	172	L
0.2205	0.1986	8	N	172	M
0	0		N	172	N
-6.471	-6.065	6	N	172	P
-0.2318	-0.2434	8	N	172	Q
2.242	1.012	1	N	172	R
-0.3894	-0.4303	7	N	172	S
-4.167	-5.572	5	N	172	T
-0.138	-0.1405	4	N	172	V
0.04628	0.04427	4	N	172	W
0.8541	0.6142	6	N	172	Y
0.07041	0.0668	6	R	173	A
-0.1369	-0.1393	2	R	173	C
-0.6022	-0.7098	5	R	173	D
0.1536	0.1416	5	R	173	E
0.04367	0.04182	7	R	173	F
0.1425	0.1319	10	R	173	G
-0.4485	-0.5047	2	R	173	H
0.01256	0.01215	7	R	173	I
-0.2543	-0.2691	5	R	173	K
0.8519	0.6131	2	R	173	M
-0.5517	-0.6407	4	R	173	N
0.6593	0.5081	5	R	173	P
-0.2815	-0.3004	3	R	173	Q
0	0		R	173	R
0.01587	0.01534	5	R	173	S
-0.3234	-0.3499	5	R	173	T
-0.1914	-0.1983	6	R	173	V
-0.05196	-0.0514	8	R	173	W
1.453	0.8475	3	R	173	Y
0.1387	0.1285	1	E	174	*
-1.101	-1.479	2	E	174	A
0.4609	0.3812	2	E	174	C
0.7577	0.5638	4	E	174	D
0	0		E	174	E
0.4206	0.3529	2	E	174	F
-0.6373	-0.7589	6	E	174	G
-0.1243	-0.126	6	E	174	H
-0.1378	-0.1403	1	E	174	I
0.2502	0.223	7	E	174	K
0.139	0.1288	5	E	174	L
-0.5552	-0.6454	4	E	174	M
-0.2733	-0.2909	4	E	174	N
-3.555	-5.167	4	E	174	P
0.3033	0.2653	4	E	174	Q
-0.4515	-0.5086	3	E	174	R
1.758	0.9261	4	E	174	S
-0.7774	-0.9631	5	E	174	T
-0.3189	-0.3445	3	E	174	V
-0.9573	-1.243	4	E	174	W
-0.5015	-0.5736	1	E	174	Y
-0.1167	-0.1179	2	D	175	A
0.4114	0.3463	5	D	175	C
0	0		D	175	D
-0.7941	-0.9882	3	D	175	E
-0.1756	-0.1811	3	D	175	F
-0.219	-0.229	3	D	175	G
-0.639	-0.7613	1	D	175	H
-0.8326	-1.047	2	D	175	I
-0.2934	-0.3143	7	D	175	K
-0.384	-0.4235	3	D	175	L
0.6719	0.5155	3	D	175	M
-1.891	-2.888	5	D	175	N
-1.674	-2.496	1	D	175	P
0.01936	0.01869	8	D	175	Q
-0.7453	-0.9152	2	D	175	R
0.355	0.3049	4	D	175	S
-1.734	-2.605	2	D	175	T
1.995	0.9732	3	D	175	V
0.423	0.3547	5	D	175	W
0.2531	0.2254	7	D	175	Y
-0.5362	-0.6197	10	L	176	C
-4.78	-5.814	9	L	176	D
-2.338	-3.659	2	L	176	E
-0.3593	-0.3932	4	L	176	F
-1.493	-2.168	4	L	176	H
-0.2006	-0.2086	5	L	176	I
-3.791	-5.346	6	L	176	K
0	0		L	176	L
0.207	0.1873	2	L	176	M
-0.7994	-0.9963	1	L	176	N
-4.525	-5.729	3	L	176	P
-2.087	-3.235	2	L	176	Q
-4.787	-5.816	7	L	176	R
-2.093	-3.246	6	L	176	S
-0.005477	-0.005333	2	L	176	T
0.518	0.4199	3	L	176	V
-4.232	-5.604	1	L	176	W
-1.485	-2.153	4	L	176	Y
-1.712	-2.564	3	L	177	A
-0.573	-0.6697	2	L	177	C
-4.408	-5.682	5	L	177	D
-4.605	-5.758	5	L	177	E
-2.775	-4.316	4	L	177	F
0.3071	0.2682	1	L	177	G
-3.963	-5.458	1	L	177	H
-0.09534	-0.0957	6	L	177	I
-3.862	-5.394	1	L	177	K
0	0		L	177	L
1.859	0.9473	1	L	177	M
-4.392	-5.676	1	L	177	N
-5.229	-5.923	6	L	177	P
-2.541	-3.98	1	L	177	Q
-4.598	-5.755	3	L	177	R
-4.31	-5.64	1	L	177	S
-4.614	-5.761	3	L	177	T
0.8183	0.596	1	L	177	V
-4.387	-5.674	1	L	177	W
-4.325	-5.647	1	L	177	Y
-3.98	-5.468	3	I	178	A
-2.195	-3.422	1	I	178	C
-3.725	-5.299	3	I	178	D
-5.146	-5.906	5	I	178	E
0.913	0.6429	2	I	178	F
-4.679	-5.783	6	I	178	G
-4.732	-5.799	3	I	178	H
0	0		I	178	I
-4.445	-5.698	2	I	178	K
-0.3701	-0.4064	2	I	178	L
-0.5897	-0.6925	2	I	178	M
-4.626	-5.765	6	I	178	N
-4.058	-5.513	2	I	178	P
-4.436	-5.694	2	I	178	Q
-4.352	-5.659	2	I	178	R
-4.245	-5.61	4	I	178	S
-2.145	-3.337	1	I	178	T
-0.3159	-0.341	3	I	178	V
-1.535	-2.242	5	I	178	W
-4.318	-5.644	3	I	178	Y
1.426	0.8397	2	L	179	A
-1.811	-2.744	2	L	179	C
-6.081	-6.037	4	L	179	D
-4.216	-5.596	1	L	179	E
-0.8308	-1.044	4	L	179	F
-0.9621	-1.251	2	L	179	G
0.03626	0.0348	5	L	179	H
-0.6645	-0.7976	4	L	179	I
0	0		L	179	L
0.2432	0.2173	8	L	179	M
-1.325	-1.866	5	L	179	N
-0.8795	-1.12	5	L	179	P
0.3908	0.3314	5	L	179	Q
-5.923	-6.022	4	L	179	R
1.324	0.8074	2	L	179	S
-0.8448	-1.066	4	L	179	T
-0.2566	-0.2717	2	L	179	V
-1.749	-2.632	3	L	179	W
-0.8857	-1.129	2	L	179	Y
-3.839	-5.379	2	H	18	*
-0.7604	-0.9376	2	H	18	A
-0.09487	-0.09522	3	H	18	C
-4.008	-5.485	2	H	18	D
0.3371	0.2914	5	H	18	F
-3.097	-4.718	2	H	18	G
0	0		H	18	H
-1.239	-1.715	2	H	18	I
0.676	0.5179	3	H	18	K
-0.3788	-0.4171	2	H	18	L
-0.6693	-0.8044	5	H	18	M
-1.08	-1.444	7	H	18	N
-4.339	-5.653	2	H	18	P
-1.082	-1.448	4	H	18	Q
-0.7445	-0.914	6	H	18	R
-0.2783	-0.2968	5	H	18	S
-0.5086	-0.583	4	H	18	T
-0.2813	-0.3002	4	H	18	V
-3.064	-4.679	2	H	18	W
-0.6116	-0.7229	10	H	18	Y
-3.507	-5.125	6	W	180	*
-4.487	-5.714	9	W	180	C
-5.773	-6.006	3	W	180	D
-4.391	-5.676	1	W	180	E
0.2853	0.2511	2	W	180	F
-4.021	-5.492	4	W	180	G
-2.885	-4.461	3	W	180	H
-5.474	-5.966	2	W	180	I
-4.242	-5.609	1	W	180	K
-4.324	-5.647	2	W	180	L
-4.636	-5.768	5	W	180	M
-4.918	-5.852	3	W	180	N
-4.459	-5.703	2	W	180	P
-6.333	-6.056	3	W	180	Q
-3.192	-4.822	3	W	180	R
-0.05071	-0.05014	1	W	180	S
-4.113	-5.543	1	W	180	T
-4.834	-5.83	4	W	180	V
0	0		W	180	W
-0.3317	-0.3598	5	W	180	Y
0.5254	0.4247	10	G	181	A
-5.555	-5.978	3	G	181	C
-4.751	-5.805	9	G	181	D
-4.216	-5.596	3	G	181	E
-5.274	-5.932	5	G	181	F
0	0		G	181	G
-1.372	-1.95	3	G	181	H
-4.749	-5.805	9	G	181	I
-3.757	-5.322	6	G	181	K
-4.154	-5.565	6	G	181	L
-3.091	-4.711	3	G	181	M
-5.474	-5.966	2	G	181	N
-5.097	-5.896	3	G	181	P
-3.931	-5.438	1	G	181	Q
-4.961	-5.864	3	G	181	R
-4.857	-5.836	6	G	181	S
-4.186	-5.581	3	G	181	T
-5.321	-5.94	5	G	181	V
-3.234	-4.866	4	G	181	W
-4.3	-5.636	1	G	181	Y
-0.8181	-1.025	6	I	182	A
-0.1492	-0.1525	3	I	182	C
-5.519	-5.973	5	I	182	D
-0.9649	-1.255	6	I	182	E
-2.948	-4.541	2	I	182	F
-2.572	-4.026	3	I	182	G
-1.02	-1.346	2	I	182	H
0	0		I	182	I
-4.93	-5.856	6	I	182	K
0.3063	0.2676	3	I	182	L
0.7914	0.5819	3	I	182	M
-1.022	-1.349	1	I	182	N
-4.353	-5.659	4	I	182	P
-0.363	-0.3977	4	I	182	Q
-3.144	-4.77	1	I	182	R
-4.033	-5.499	2	I	182	S
-0.6075	-0.7172	4	I	182	T
0.3922	0.3325	5	I	182	V
-4.694	-5.787	2	I	182	W
-1.216	-1.675	6	I	182	Y
-4.156	-5.566	2	H	183	C
-4.392	-5.676	1	H	183	D
-4.213	-5.595	4	H	183	E
-1.877	-2.863	9	H	183	F
-4.392	-5.676	1	H	183	G
0	0		H	183	H
-4.851	-5.834	10	H	183	I
-4.689	-5.786	5	H	183	K
-4.35	-5.658	2	H	183	L
-0.7261	-0.8868	6	H	183	M
-4.619	-5.762	5	H	183	N
-2.553	-3.997	1	H	183	P
-0.8559	-1.083	6	H	183	Q
-3.95	-5.45	6	H	183	S
-4.355	-5.66	1	H	183	T
-4.548	-5.737	6	H	183	V
-4.77	-5.811	4	H	183	W
-2.551	-3.995	2	H	183	Y
-5.218	-5.921	6	H	184	A
-4.975	-5.867	8	H	184	C
-1.466	-2.119	2	H	184	D
-4.695	-5.788	6	H	184	E
-4.76	-5.808	7	H	184	F
-5.038	-5.882	4	H	184	G
0	0		H	184	H
-4.581	-5.749	6	H	184	I
-5.181	-5.914	2	H	184	K
-4.621	-5.763	4	H	184	L
[truncated: 8,978 more rows]

## Sheet: Lib2-230613-293T_func_effects
latent_phenotype_effect	functional_effect	times_seen	wildtype	site	mutant
-2.021	-3.179	3	L	-1	A
0.1597	0.1528	4	L	-1	C
-4.623	-5.776	4	L	-1	D
-1.101	-1.522	3	L	-1	E
-0.04713	-0.04834	8	L	-1	F
-0.3069	-0.3423	4	L	-1	G
-0.3438	-0.388	3	L	-1	H
-0.04733	-0.04855	2	L	-1	I
-0.5667	-0.6839	6	L	-1	K
0	0		L	-1	L
-0.5011	-0.5931	3	L	-1	M
-0.4786	-0.5627	2	L	-1	N
-0.5746	-0.695	3	L	-1	P
1.805	0.9784	1	L	-1	Q
-0.267	-0.2941	5	L	-1	R
-1.511	-2.253	4	L	-1	S
-0.1836	-0.1969	5	L	-1	T
0.3637	0.3241	3	L	-1	V
0.4367	0.3794	5	L	-1	W
-0.3481	-0.3934	3	L	-1	Y
-0.2933	-0.3258	5	V	-2	A
-0.07145	-0.07388	3	V	-2	C
-4.381	-5.686	2	V	-2	D
1.125	0.7673	1	V	-2	E
0.04579	0.04553	3	V	-2	F
-0.1205	-0.1267	3	V	-2	G
0.2379	0.2215	4	V	-2	H
-0.06124	-0.0631	9	V	-2	I
-0.433	-0.5022	5	V	-2	K
-0.2226	-0.2418	3	V	-2	L
-0.07372	-0.07627	4	V	-2	M
-0.4568	-0.5336	2	V	-2	N
-0.5755	-0.6962	5	V	-2	P
-0.4443	-0.517	6	V	-2	Q
-0.593	-0.721	7	V	-2	R
-0.4272	-0.4946	5	V	-2	S
-0.2601	-0.2859	3	V	-2	T
0	0		V	-2	V
0.4237	0.3698	1	V	-2	W
-0.4593	-0.5369	3	V	-2	Y
-4.578	-5.761	2	I	-3	*
-0.4087	-0.4706	1	I	-3	A
-0.02292	-0.02332	1	I	-3	C
-2.85	-4.462	4	I	-3	D
-1.226	-1.74	3	I	-3	E
-0.3672	-0.4174	4	I	-3	F
-0.7562	-0.9618	1	I	-3	G
-1.078	-1.483	2	I	-3	H
0	0		I	-3	I
0.02644	0.02646	2	I	-3	K
0.289	0.2644	3	I	-3	L
-0.05817	-0.05988	6	I	-3	M
0.05224	0.05183	2	I	-3	N
-0.2015	-0.2174	3	I	-3	P
-0.3798	-0.4334	3	I	-3	Q
-0.4376	-0.5083	5	I	-3	R
-0.1783	-0.1909	4	I	-3	S
0.3483	0.3121	10	I	-3	T
0.7468	0.5816	8	I	-3	V
0.3209	0.2903	5	I	-3	W
0.4322	0.3761	2	I	-3	Y
1.418	0.8743	3	N	-4	A
-0.06451	-0.06654	2	N	-4	C
0.1148	0.1115	4	N	-4	D
0.3834	0.3393	3	N	-4	E
0.8907	0.6594	1	N	-4	F
-1.113	-1.544	2	N	-4	G
0.9564	0.6919	4	N	-4	H
0.2018	0.1902	3	N	-4	I
0.3604	0.3216	12	N	-4	K
0.6774	0.5407	3	N	-4	L
0.03323	0.03318	3	N	-4	M
0	0		N	-4	N
-0.219	-0.2376	3	N	-4	P
0.3551	0.3174	7	N	-4	Q
0.9453	0.6865	5	N	-4	R
0.3285	0.2964	4	N	-4	S
-0.8309	-1.078	2	N	-4	T
0.2659	0.2451	6	N	-4	V
0.01312	0.01319	3	N	-4	W
-0.05111	-0.05249	1	N	-4	Y
-4.672	-5.791	8	E	-5	*
0.09424	0.09217	1	E	-5	A
-0.003058	-0.003091	2	E	-5	C
-0.05085	-0.05222	8	E	-5	D
0	0		E	-5	E
-0.1452	-0.1538	5	E	-5	F
-0.3046	-0.3395	5	E	-5	G
0.07679	0.07555	7	E	-5	H
0.3527	0.3155	8	E	-5	I
0.07292	0.07183	9	E	-5	K
-0.009605	-0.009729	4	E	-5	L
-0.0231	-0.0235	4	E	-5	M
-0.2584	-0.2839	4	E	-5	N
-0.01563	-0.01587	3	E	-5	P
-0.1447	-0.1533	5	E	-5	Q
0.3872	0.3422	9	E	-5	R
0.3275	0.2956	4	E	-5	S
0.1931	0.1826	6	E	-5	T
0.7938	0.6081	2	E	-5	V
0.2166	0.2032	2	E	-5	W
-0.2716	-0.2996	6	E	-5	Y
-4.479	-5.725	4	M	-6	A
-4.352	-5.674	7	M	-6	C
-5.043	-5.891	3	M	-6	D
-0.5874	-0.713	2	M	-6	E
-4.697	-5.799	7	M	-6	F
-4.342	-5.67	2	M	-6	G
-5.458	-5.968	5	M	-6	H
-3.781	-5.364	9	M	-6	I
-4.87	-5.849	5	M	-6	L
0	0		M	-6	M
-4.393	-5.691	5	M	-6	N
-4.661	-5.788	10	M	-6	P
-3.716	-5.319	3	M	-6	Q
-4.897	-5.856	3	M	-6	R
-4.628	-5.777	5	M	-6	S
-4.916	-5.861	4	M	-6	T
-4.144	-5.578	11	M	-6	V
-4.519	-5.74	4	M	-6	W
-5.341	-5.95	4	M	-6	Y
1.006	0.7154	2	L	1	A
0.2744	0.2522	3	L	1	C
-4.462	-5.718	1	L	1	D
-4.286	-5.646	1	L	1	E
0.2908	0.2659	4	L	1	G
-0.6326	-0.7778	5	L	1	H
0.3567	0.3187	5	L	1	I
-1.47	-2.179	1	L	1	K
0	0		L	1	L
-2.571	-4.077	2	L	1	M
-1.555	-2.333	3	L	1	N
-1.523	-2.275	3	L	1	P
-1.146	-1.6	4	L	1	Q
-3.384	-5.049	9	L	1	R
-0.5626	-0.6781	5	L	1	S
-1.068	-1.466	1	L	1	T
0.5615	0.4668	2	L	1	V
1.175	0.7876	4	L	1	W
-0.4598	-0.5376	3	L	1	Y
-4.655	-5.786	3	S	10	*
-0.3668	-0.417	4	S	10	A
0.9846	0.7053	5	S	10	C
-4.902	-5.857	2	S	10	D
-4.939	-5.866	4	S	10	E
-4.275	-5.64	1	S	10	F
-0.2273	-0.2473	7	S	10	G
-4.004	-5.503	7	S	10	H
-6.137	-6.044	6	S	10	I
-2.008	-3.155	1	S	10	K
-4.158	-5.585	11	S	10	L
-0.654	-0.809	2	S	10	M
-0.8265	-1.071	5	S	10	N
-0.2562	-0.2813	5	S	10	P
-4.13	-5.571	3	S	10	Q
-1.431	-2.107	2	S	10	R
0	0		S	10	S
-0.0842	-0.08743	5	S	10	T
-4.962	-5.872	4	S	10	V
-6.334	-6.058	5	S	10	W
-5.236	-5.931	5	S	10	Y
0.1108	0.1078	7	G	100	A
-3.612	-5.241	3	G	100	C
-6.288	-6.055	8	G	100	D
-4.967	-5.873	2	G	100	E
-1.353	-1.967	4	G	100	F
0	0		G	100	G
-4.559	-5.754	5	G	100	I
-4.366	-5.68	2	G	100	K
-3.852	-5.411	5	G	100	L
-1.77	-2.727	2	G	100	M
-0.4117	-0.4744	1	G	100	N
-3.7	-5.307	4	G	100	P
-5.697	-6.001	6	G	100	Q
-4.852	-5.844	5	G	100	R
-0.7239	-0.9128	3	G	100	S
0.361	0.322	3	G	100	T
-1.846	-2.865	4	G	100	V
-4.17	-5.591	1	G	100	W
-1.178	-1.655	3	G	100	Y
-1.472	-2.181	1	S	101	A
-0.1292	-0.1361	6	S	101	C
0.2688	0.2476	1	S	101	D
-0.05352	-0.055	3	S	101	F
-1.361	-1.981	4	S	101	G
0.352	0.3149	4	S	101	H
1.785	0.9738	1	S	101	I
0.4085	0.3584	3	S	101	K
1.223	0.8061	5	S	101	L
0.09523	0.0931	3	S	101	M
0.6263	0.509	7	S	101	N
1.679	0.9485	1	S	101	P
0.3058	0.2781	4	S	101	Q
0.9888	0.7073	4	S	101	R
0	0		S	101	S
-0.3435	-0.3876	5	S	101	T
-0.1678	-0.1791	6	S	101	V
1.111	0.7614	2	S	101	W
0.377	0.3344	5	S	101	Y
-0.9116	-1.206	1	L	102	A
-0.4934	-0.5828	7	L	102	C
-1.406	-2.062	2	L	102	D
-5.445	-5.966	4	L	102	E
-0.2209	-0.2398	3	L	102	F
-4.533	-5.744	3	L	102	H
-0.2607	-0.2866	2	L	102	I
-4.52	-5.74	6	L	102	K
0	0		L	102	L
0.03396	0.03389	10	L	102	M
-4.483	-5.726	11	L	102	P
-3.352	-5.019	3	L	102	Q
-4.728	-5.809	5	L	102	R
-0.9922	-1.339	2	L	102	T
-0.8106	-1.046	2	L	102	V
-0.5476	-0.6571	3	L	102	W
0.8937	0.661	2	L	102	Y
-0.7008	-0.8781	5	N	103	A
-0.8871	-1.167	1	N	103	C
0.5946	0.4887	2	N	103	D
1.137	0.7722	3	N	103	E
0.2556	0.2365	3	N	103	F
0.656	0.5275	2	N	103	G
-1.017	-1.38	3	N	103	H
-0.069	-0.07128	2	N	103	I
-0.701	-0.8784	8	N	103	K
-1.804	-2.79	3	N	103	L
-0.03029	-0.0309	2	N	103	M
0	0		N	103	N
0.3744	0.3324	4	N	103	P
-0.5828	-0.7065	5	N	103	Q
0.5462	0.4566	2	N	103	R
-0.467	-0.5472	3	N	103	S
-0.8296	-1.076	5	N	103	T
0.1216	0.1179	4	N	103	V
-0.0085	-0.008606	2	N	103	W
-0.2843	-0.3149	6	N	103	Y
-0.7075	-0.8881	1	D	104	A
-0.2146	-0.2325	5	D	104	C
0	0		D	104	D
0.7062	0.558	4	D	104	E
-1.884	-2.934	2	D	104	F
-0.1303	-0.1373	5	D	104	G
-0.9193	-1.219	3	D	104	H
-0.5821	-0.7055	3	D	104	I
-0.5649	-0.6812	6	D	104	L
0.1161	0.1127	6	D	104	N
-0.3932	-0.4506	4	D	104	P
-0.3066	-0.342	2	D	104	Q
-0.2137	-0.2315	3	D	104	S
1.116	0.7634	1	D	104	T
-0.3188	-0.357	3	D	104	V
-0.4831	-0.5688	2	D	104	W
-0.5429	-0.6506	5	D	104	Y
-1.68	-2.563	3	Y	105	*
-0.7184	-0.9045	1	Y	105	A
-0.6157	-0.7534	3	Y	105	C
-1.014	-1.376	5	Y	105	D
-0.2071	-0.2238	5	Y	105	E
0.5688	0.4717	1	Y	105	F
1.013	0.7182	1	Y	105	G
0.9445	0.6862	3	Y	105	H
-0.1998	-0.2154	2	Y	105	I
-0.4583	-0.5357	1	Y	105	K
-0.2309	-0.2515	5	Y	105	L
-0.452	-0.5273	1	Y	105	M
1.107	0.7599	3	Y	105	N
-1.11	-1.539	2	Y	105	P
-0.08797	-0.09146	4	Y	105	Q
0.9573	0.6923	1	Y	105	R
-0.9326	-1.241	1	Y	105	S
-4.361	-5.678	4	Y	105	T
0.4705	0.4039	5	Y	105	V
-0.05596	-0.05757	6	Y	105	W
0	0		Y	105	Y
-0.1015	-0.106	1	E	106	*
-0.9963	-1.346	3	E	106	A
-0.1071	-0.112	1	E	106	C
-0.7229	-0.9113	8	E	106	D
0	0		E	106	E
-0.7211	-0.9085	4	E	106	F
-0.5668	-0.6839	5	E	106	G
-0.1736	-0.1856	5	E	106	H
-4.141	-5.577	5	E	106	I
-2.731	-4.303	4	E	106	K
-0.302	-0.3364	3	E	106	L
-0.001592	-0.001609	2	E	106	M
-1.666	-2.536	2	E	106	N
-2.813	-4.413	2	E	106	P
0.2218	0.2076	4	E	106	Q
-5.068	-5.897	10	E	106	R
-3.211	-4.88	2	E	106	S
-4.482	-5.726	2	E	106	V
-3.913	-5.449	5	E	106	W
-1.838	-2.851	3	E	106	Y
-2.433	-3.867	1	E	107	*
-4.313	-5.657	2	E	107	A
-4.048	-5.528	3	E	107	C
-1.892	-2.948	2	E	107	D
0	0		E	107	E
-6.562	-6.071	4	E	107	F
-3.364	-5.03	1	E	107	G
-3.42	-5.081	1	E	107	H
-6.897	-6.086	5	E	107	I
-3.852	-5.411	6	E	107	K
-3.052	-4.707	1	E	107	N
-4.523	-5.741	4	E	107	P
-4.781	-5.824	3	E	107	Q
-5.118	-5.907	3	E	107	R
-4.757	-5.817	6	E	107	S
-4.851	-5.844	3	E	107	T
-4.469	-5.721	5	E	107	W
-4.067	-5.538	5	E	107	Y
0.501	0.4255	2	L	108	A
-0.4775	-0.5613	3	L	108	C
-4.434	-5.707	4	L	108	D
-5.714	-6.003	3	L	108	E
-0.8466	-1.102	1	L	108	F
-4.527	-5.743	2	L	108	G
-4.133	-5.572	1	L	108	H
-0.2148	-0.2328	2	L	108	I
-4.404	-5.695	1	L	108	K
0	0		L	108	L
-0.04239	-0.04341	8	L	108	M
-5.262	-5.936	2	L	108	N
-4.445	-5.712	2	L	108	P
-4.102	-5.556	2	L	108	Q
-4.77	-5.821	6	L	108	R
-4.231	-5.62	5	L	108	S
-4.944	-5.868	2	L	108	T
1.048	0.7344	1	L	108	V
-5.502	-5.975	2	L	108	W
-1.391	-2.035	4	L	108	Y
2.854	1.126	1	K	109	A
0.05978	0.05915	4	K	109	C
-2.499	-3.968	2	K	109	D
-2.437	-3.873	2	K	109	E
-0.4976	-0.5884	1	K	109	F
0.08044	0.07904	3	K	109	G
-3.127	-4.791	1	K	109	H
-5.185	-5.921	2	K	109	I
0	0		K	109	K
-3.468	-5.123	2	K	109	L
-2.232	-3.541	2	K	109	M
-2.255	-3.579	3	K	109	N
-0.06412	-0.06613	3	K	109	Q
-0.3454	-0.39	6	K	109	R
-1.381	-2.017	2	K	109	S
-1.313	-1.894	4	K	109	T
0.1751	0.1665	1	K	109	Y
-0.9795	-1.318	1	D	11	A
-1.484	-2.204	5	D	11	C
0	0		D	11	D
-2.086	-3.291	6	D	11	E
-1.931	-3.018	1	D	11	F
-0.835	-1.084	4	D	11	G
-2.116	-3.345	3	D	11	H
-3.448	-5.106	1	D	11	I
-1.82	-2.818	2	D	11	K
-5.537	-5.98	3	D	11	L
-4.581	-5.762	3	D	11	M
-1.54	-2.306	2	D	11	N
-4.574	-5.759	2	D	11	P
-5.727	-6.004	4	D	11	Q
-4.63	-5.778	10	D	11	R
-0.6199	-0.7594	2	D	11	S
-4.942	-5.867	2	D	11	T
-4.931	-5.865	4	D	11	V
-4.308	-5.655	3	D	11	W
-2.365	-3.759	2	D	11	Y
-0.7199	-0.9067	4	H	110	A
-0.7481	-0.9494	3	H	110	C
-4.4	-5.694	2	H	110	D
-0.3854	-0.4405	7	H	110	E
-2.877	-4.497	2	H	110	G
0	0		H	110	H
-1.312	-1.893	2	H	110	I
-3.134	-4.798	3	H	110	K
-0.4631	-0.542	2	H	110	L
-1.255	-1.792	4	H	110	M
-0.5722	-0.6916	4	H	110	N
-4.115	-5.563	4	H	110	P
-1.365	-1.987	5	H	110	Q
-3.816	-5.388	9	H	110	R
-0.549	-0.6591	5	H	110	S
-1.655	-2.517	6	H	110	T
-3.819	-5.389	1	H	110	V
-3.974	-5.486	7	H	110	W
-2.625	-4.155	7	H	110	Y
-3.116	-4.779	3	M	111	A
-1.215	-1.721	4	M	111	C
-0.4692	-0.5502	5	M	111	D
-4.421	-5.702	7	M	111	E
-0.9033	-1.193	2	M	111	F
0.3281	0.296	3	M	111	G
0.04057	0.0404	8	M	111	H
0.4696	0.4033	4	M	111	I
-2.744	-4.322	3	M	111	K
-0.1434	-0.1518	2	M	111	L
0	0		M	111	M
-4.344	-5.671	2	M	111	N
-4.938	-5.866	6	M	111	P
-1.646	-2.501	3	M	111	Q
-1.293	-1.858	2	M	111	R
-0.5701	-0.6886	6	M	111	S
-1.732	-2.659	1	M	111	T
-4.438	-5.709	2	M	111	V
-1.444	-2.132	4	M	111	W
-0.2129	-0.2305	4	M	111	Y
-0.8611	-1.126	7	L	112	A
-0.1226	-0.1289	4	L	112	C
-6.427	-6.064	3	L	112	D
-4.488	-5.728	4	L	112	E
-4.121	-5.566	4	L	112	F
-4.369	-5.681	2	L	112	G
-1.866	-2.902	4	L	112	H
-0.5643	-0.6805	3	L	112	I
-5.503	-5.975	3	L	112	K
0	0		L	112	L
0.8153	0.6198	5	L	112	M
-4.139	-5.575	5	L	112	P
-4.462	-5.718	5	L	112	Q
-4.318	-5.66	3	L	112	R
-1.475	-2.188	6	L	112	S
-0.9255	-1.229	1	L	112	T
-1.057	-1.447	5	L	112	V
-1.561	-2.345	3	L	112	W
-3.417	-5.079	8	L	112	Y
0.2839	0.2602	7	S	113	A
-3.594	-5.228	4	S	113	C
-4.22	-5.615	2	S	113	E
-4.435	-5.708	1	S	113	F
-2.379	-3.781	5	S	113	G
-4.385	-5.688	2	S	113	I
-4.263	-5.635	1	S	113	K
-4.795	-5.828	6	S	113	L
-3.864	-5.419	1	S	113	M
-4.519	-5.74	2	S	113	N
-4.657	-5.787	3	S	113	P
-4.476	-5.724	2	S	113	R
0	0		S	113	S
-0.3952	-0.4531	2	S	113	T
-4.061	-5.534	1	S	113	V
-4.349	-5.673	1	S	113	W
-0.8559	-1.117	2	S	113	Y
-4.875	-5.85	1	R	114	A
0.2447	0.2273	4	R	114	C
-4.026	-5.515	2	R	114	D
-1.997	-3.135	2	R	114	E
-1.669	-2.543	1	R	114	F
-3.049	-4.703	3	R	114	G
-4.193	-5.602	5	R	114	I
-1.017	-1.38	7	R	114	K
-1.687	-2.575	4	R	114	L
-3.324	-4.992	3	R	114	M
-2.919	-4.549	2	R	114	N
-4.882	-5.852	3	R	114	P
-2.914	-4.543	6	R	114	Q
0	0		R	114	R
-4.692	-5.798	7	R	114	S
-2.876	-4.495	8	R	114	T
-0.6837	-0.8527	4	R	114	W
-0.7566	-0.9624	8	R	114	Y
-2.638	-4.174	2	I	115	A
-0.04356	-0.04463	3	I	115	C
-4.582	-5.762	2	I	115	D
-3.774	-5.359	3	I	115	E
-4.615	-5.773	2	I	115	F
-4.588	-5.764	3	I	115	G
-4.556	-5.753	4	I	115	H
0	0		I	115	I
-3.902	-5.443	3	I	115	K
-1.262	-1.803	6	I	115	L
-4.603	-5.769	5	I	115	M
-3.673	-5.287	5	I	115	N
-4.926	-5.863	4	I	115	P
-4.459	-5.717	1	I	115	Q
-4.335	-5.667	5	I	115	R
-1.984	-3.113	3	I	115	S
-0.9096	-1.203	3	I	115	T
-0.3161	-0.3537	10	I	115	V
-3.194	-4.862	2	I	115	W
-4.336	-5.667	3	I	115	Y
-1.549	-2.323	2	N	116	A
-0.4819	-0.5673	1	N	116	C
-4.59	-5.765	8	N	116	D
-4.331	-5.665	9	N	116	E
-1.002	-1.356	2	N	116	F
-2.272	-3.608	6	N	116	G
-1.078	-1.484	5	N	116	H
0.05475	0.05426	6	N	116	K
-1.898	-2.96	4	N	116	L
-0.9538	-1.275	1	N	116	M
0	0		N	116	N
-0.8739	-1.146	3	N	116	P
-0.309	-0.345	3	N	116	Q
-1.159	-1.623	7	N	116	S
-1.187	-1.671	2	N	116	T
-0.8661	-1.133	3	N	116	V
-0.6546	-0.8098	1	N	116	W
-0.8547	-1.115	4	N	116	Y
-1.392	-2.037	3	H	117	A
-0.701	-0.8784	3	H	117	C
-0.1287	-0.1356	5	H	117	D
-3.157	-4.823	1	H	117	E
-0.03654	-0.03735	2	H	117	F
-1.108	-1.535	2	H	117	G
0	0		H	117	H
-1.075	-1.478	3	H	117	I
-0.5461	-0.655	2	H	117	K
0.4609	0.397	2	H	117	L
0.636	0.5151	1	H	117	M
0.2343	0.2184	4	H	117	N
-4.22	-5.615	1	H	117	P
-0.5701	-0.6886	5	H	117	Q
-0.3972	-0.4557	5	H	117	R
0.02022	0.02028	2	H	117	S
-0.7742	-0.9894	4	H	117	T
-0.6455	-0.7965	3	H	117	V
-0.1139	-0.1195	2	H	117	W
-0.3204	-0.3589	7	H	117	Y
-0.2106	-0.2278	4	F	118	C
-4.214	-5.612	3	F	118	D
-3.287	-4.956	7	F	118	E
0	0		F	118	F
-2.925	-4.556	2	F	118	G
-0.4324	-0.5015	3	F	118	H
-4.825	-5.837	3	F	118	I
-1.79	-2.764	2	F	118	K
-0.2355	-0.2568	1	F	118	L
-3.382	-5.047	3	F	118	M
-5.43	-5.964	6	F	118	P
0.2552	0.2362	6	F	118	Q
-3.472	-5.126	6	F	118	R
-2.697	-4.257	2	F	118	S
-1.608	-2.431	5	F	118	T
-0.5618	-0.677	2	F	118	W
-0.4266	-0.4938	6	F	118	Y
-1.757	-2.703	1	E	119	*
-2.9	-4.525	1	E	119	A
-0.5455	-0.6542	3	E	119	D
0	0		E	119	E
-0.6193	-0.7586	6	E	119	F
-0.9211	-1.222	11	E	119	G
-0.4563	-0.5329	6	E	119	H
-3.746	-5.34	3	E	119	I
-2.251	-3.573	5	E	119	K
-0.9738	-1.308	2	E	119	L
-0.1554	-0.1652	7	E	119	M
0.0891	0.08729	3	E	119	N
-4.334	-5.667	1	E	119	P
1.186	0.7918	2	E	119	Q
1.516	0.9044	1	E	119	R
-0.2797	-0.3094	6	E	119	S
0.2399	0.2232	3	E	119	T
0.4391	0.3812	2	E	119	V
-1.204	-1.702	4	E	119	W
-0.6249	-0.7666	4	E	119	Y
-4.341	-5.67	6	Q	12	*
0.622	0.5062	3	Q	12	A
-0.511	-0.6067	4	Q	12	C
-0.1182	-0.1241	4	Q	12	E
0.6874	0.5467	4	Q	12	F
0.002307	0.002327	4	Q	12	G
-0.2202	-0.2389	3	Q	12	H
0.02366	0.0237	3	Q	12	I
-0.03593	-0.03672	3	Q	12	K
-0.2842	-0.3148	3	Q	12	L
0.3037	0.2763	3	Q	12	M
1.151	0.7779	2	Q	12	N
-5.264	-5.936	2	Q	12	P
0	0		Q	12	Q
0.008835	0.008894	4	Q	12	R
-0.2137	-0.2314	3	Q	12	S
-2.794	-4.388	1	Q	12	T
0.3082	0.28	3	Q	12	V
-0.4884	-0.576	6	Q	12	W
-1.02	-1.385	6	Q	12	Y
1.627	0.935	3	K	120	A
-1.596	-2.409	2	K	120	C
1.839	0.9857	1	K	120	D
-0.1026	-0.1072	8	K	120	E
-3.919	-5.453	5	K	120	F
-0.6523	-0.8064	2	K	120	G
-0.8115	-1.047	4	K	120	H
-0.2593	-0.285	4	K	120	I
0	0		K	120	K
-3.099	-4.76	1	K	120	L
0.07482	0.07366	3	K	120	M
-0.4917	-0.5804	1	K	120	N
0.6266	0.5091	3	K	120	P
0.3613	0.3223	5	K	120	Q
-1.422	-2.091	4	K	120	R
-1.301	-1.873	1	K	120	S
0.4382	0.3805	5	K	120	T
-1.602	-2.42	1	K	120	V
-3.152	-4.817	2	K	120	W
-1.106	-1.531	4	K	120	Y
0.3203	0.2898	4	I	121	A
-0.09916	-0.1035	3	I	121	C
0.7224	0.5675	1	I	121	D
-0.5696	-0.6879	4	I	121	E
-0.3748	-0.427	2	I	121	F
-0.9973	-1.347	2	I	121	G
-0.9383	-1.25	2	I	121	H
0	0		I	121	I
2.006	1.019	2	I	121	K
0.2593	0.2397	4	I	121	L
0.4763	0.408	4	I	121	M
-0.01019	-0.01032	5	I	121	N
1.053	0.7364	1	I	121	Q
-0.02539	-0.02585	4	I	121	R
-0.5591	-0.6732	4	I	121	S
1.255	0.8184	2	I	121	T
-0.3743	-0.4264	4	I	121	V
-0.04829	-0.04954	2	I	121	W
1.559	0.9166	1	I	121	Y
2.124	1.04	1	L	122	A
1.022	0.7225	3	L	122	E
0.7851	0.6033	1	L	122	F
0.2466	0.2289	1	L	122	H
-0.3492	-0.3948	5	L	122	I
-0.4799	-0.5645	1	L	122	K
0	0		L	122	L
-0.6338	-0.7795	3	L	122	M
-0.408	-0.4696	4	L	122	N
-0.09952	-0.1039	3	L	122	P
0.4667	0.4012	3	L	122	Q
0.09574	0.09359	3	L	122	R
1.037	0.7291	2	L	122	S
-0.09451	-0.09846	3	L	122	T
1.078	0.7472	1	L	122	V
0.4992	0.4243	4	L	122	W
-0.6636	-0.8231	1	L	122	Y
-0.3068	-0.3422	6	I	123	A
0.4307	0.3749	2	I	123	C
-5.272	-5.937	3	I	123	D
-5.478	-5.971	2	I	123	E
0.6027	0.4939	5	I	123	F
-4.318	-5.66	1	I	123	G
-4.825	-5.837	2	I	123	H
0	0		I	123	I
-4.463	-5.719	2	I	123	K
-0.008785	-0.008895	5	I	123	L
0.005856	0.0059	7	I	123	M
-4.493	-5.73	5	I	123	N
-4.701	-5.801	4	I	123	P
-2.806	-4.404	3	I	123	Q
-4.793	-5.828	6	I	123	R
-1.375	-2.006	4	I	123	S
0.9209	0.6746	2	I	123	T
0.4525	0.391	1	I	123	V
1.437	0.8804	2	I	123	W
-0.8564	-1.118	6	I	123	Y
0.2258	0.2111	1	I	124	A
-0.3521	-0.3984	1	I	124	C
-2.169	-3.435	5	I	124	D
1.772	0.9708	6	I	124	E
-0.3799	-0.4335	2	I	124	F
1.317	0.8406	2	I	124	H
0	0		I	124	I
-0.3615	-0.4103	3	I	124	K
0.3567	0.3186	3	I	124	L
0.9007	0.6645	1	I	124	M
0.08135	0.07991	6	I	124	N
-2.201	-3.489	3	I	124	P
1.56	0.917	1	I	124	Q
-0.453	-0.5286	2	I	124	R
-0.6856	-0.8555	5	I	124	S
1.564	0.9181	2	I	124	T
0.002356	0.002377	2	I	124	V
0.2436	0.2263	5	I	124	W
-0.2654	-0.2922	3	I	124	Y
-0.1752	-0.1874	5	P	125	A
-2.279	-3.619	1	P	125	C
-0.31	-0.3461	4	P	125	D
-2.56	-4.061	4	P	125	F
0.5919	0.4869	2	P	125	G
-0.9502	-1.269	1	P	125	H
-0.2932	-0.3257	1	P	125	I
-0.2669	-0.294	4	P	125	K
-1.442	-2.127	3	P	125	L
-0.2854	-0.3162	3	P	125	M
0.2414	0.2245	4	P	125	N
0	0		P	125	P
-0.1215	-0.1277	8	P	125	Q
-0.127	-0.1338	6	P	125	R
0.4496	0.3888	3	P	125	S
-0.3236	-0.3629	7	P	125	T
-2.262	-3.592	1	P	125	V
-0.7703	-0.9834	2	P	125	W
-1.22	-1.73	3	P	125	Y
1.1	0.7567	3	K	125a	A
-0.3508	-0.3967	1	K	125a	C
-0.1173	-0.1232	4	K	125a	D
-0.8067	-1.04	2	K	125a	E
0.5757	0.4763	2	K	125a	F
1.992	1.017	2	K	125a	G
-0.4121	-0.4749	2	K	125a	H
0.8722	0.6499	4	K	125a	I
0	0		K	125a	K
1.064	0.7411	2	K	125a	L
-0.3795	-0.4331	3	K	125a	M
0.06238	0.06167	6	K	125a	N
0.109	0.1061	2	K	125a	P
-0.1083	-0.1133	3	K	125a	Q
-0.06946	-0.07177	4	K	125a	R
0.09922	0.09688	3	K	125a	S
0.09379	0.09174	4	K	125a	T
0.2988	0.2724	3	K	125a	V
-0.8623	-1.127	3	K	125a	W
-0.3688	-0.4194	4	K	125a	Y
-1.954	-3.06	1	S	125b	A
-1.797	-2.777	2	S	125b	C
0.2965	0.2705	6	S	125b	F
1.265	0.8219	2	S	125b	G
-0.5985	-0.7288	2	S	125b	I
-1.221	-1.731	3	S	125b	K
1.545	0.9127	1	S	125b	M
-0.07978	-0.08272	6	S	125b	N
1.87	0.9925	3	S	125b	P
0.828	0.6267	3	S	125b	Q
-0.3418	-0.3854	4	S	125b	R
0	0		S	125b	S
-0.2321	-0.2528	4	S	125b	T
0.9951	0.7102	2	S	125b	V
0.3388	0.3045	2	S	125b	Y
0.2442	0.2269	2	S	126	C
0.29	0.2651	3	S	126	D
1.277	0.8263	2	S	126	E
1.59	0.9251	2	S	126	F
0.1637	0.1563	3	S	126	G
-0.08918	-0.09275	3	S	126	H
-0.09674	-0.1009	3	S	126	I
-0.4224	-0.4883	4	S	126	K
-0.04206	-0.04306	4	S	126	L
0.1806	0.1715	3	S	126	M
0.1995	0.1882	4	S	126	N
-1.15	-1.606	3	S	126	P
-1.639	-2.488	1	S	126	Q
-0.7172	-0.9026	4	S	126	R
0	0		S	126	S
-0.1578	-0.1678	5	S	126	V
0.3892	0.3438	2	S	126	W
-0.3534	-0.4	4	S	126	Y
-4.015	-5.509	5	W	127	*
-1.397	-2.045	3	W	127	A
-1.143	-1.594	6	W	127	C
-4.444	-5.711	3	W	127	D
-3.166	-4.832	6	W	127	E
-1.568	-2.358	3	W	127	F
-4.452	-5.714	3	W	127	G
0.3212	0.2905	1	W	127	H
0.5787	0.4783	3	W	127	I
-4.087	-5.548	1	W	127	K
-0.3129	-0.3498	6	W	127	L
-0.07315	-0.07567	3	W	127	M
-0.9296	-1.236	4	W	127	N
-5.472	-5.97	6	W	127	P
-2.073	-3.269	2	W	127	Q
-2.923	-4.553	7	W	127	R
-0.7689	-0.9812	1	W	127	S
-0.1731	-0.185	3	W	127	T
0.02961	0.0296	2	W	127	V
0	0		W	127	W
-0.08089	-0.0839	4	W	127	Y
-0.02184	-0.02221	3	P	128	A
0.2841	0.2603	1	P	128	C
2.077	1.032	1	P	128	D
0.733	0.5737	1	P	128	E
1.663	0.9444	4	P	128	F
0.0344	0.03433	3	P	128	G
0.3757	0.3334	1	P	128	H
1.074	0.7457	3	P	128	I
-0.55	-0.6605	3	P	128	K
0.07032	0.06933	3	P	128	L
0.3419	0.307	2	P	128	M
0.7022	0.5556	5	P	128	N
0	0		P	128	P
0.2008	0.1893	5	P	128	Q
0.5815	0.4801	3	P	128	R
-0.2756	-0.3044	3	P	128	S
-0.4897	-0.5777	5	P	128	T
0.4799	0.4106	3	P	128	V
-0.6905	-0.8628	1	P	128	W
0.158	0.1512	4	P	128	Y
0.7464	0.5814	3	N	129	A
-1.787	-2.758	3	N	129	C
1.592	0.9258	1	N	129	D
-0.1544	-0.164	3	N	129	E
1.599	0.9275	1	N	129	F
1.455	0.886	3	N	129	G
1.554	0.9153	1	N	129	H
-0.2651	-0.2919	2	N	129	I
0.2337	0.2179	3	N	129	K
-0.2746	-0.3032	2	N	129	L
0.1038	0.1012	2	N	129	M
0	0		N	129	N
-2.539	-4.029	3	N	129	P
-0.4972	-0.5879	1	N	129	Q
-0.159	-0.1691	3	N	129	R
2.663	1.109	3	N	129	S
0.1124	0.1093	6	N	129	T
-0.1845	-0.1979	1	N	129	V
-0.4382	-0.5091	2	N	129	W
-0.1879	-0.2018	2	N	129	Y
-3.925	-5.457	3	I	13	A
-1.941	-3.036	2	I	13	C
-5.889	-6.022	4	I	13	D
-4.405	-5.696	6	I	13	E
-0.9753	-1.311	3	I	13	F
-4.461	-5.718	5	I	13	G
-4.905	-5.858	5	I	13	H
0	0		I	13	I
-4.342	-5.67	1	I	13	K
0.3745	0.3325	5	I	13	L
-0.6229	-0.7638	2	I	13	M
-4.584	-5.762	6	I	13	N
-5.251	-5.933	2	I	13	P
-4.13	-5.571	5	I	13	R
-4.341	-5.67	2	I	13	S
-5.238	-5.931	4	I	13	T
-1.425	-2.096	4	I	13	V
-4.604	-5.769	4	I	13	W
-4.508	-5.736	4	I	13	Y
-4.441	-5.71	2	H	130	A
-4.386	-5.688	2	H	130	C
-4.11	-5.56	2	H	130	D
-3.78	-5.364	2	H	130	E
0.2144	0.2013	3	H	130	F
-1.626	-2.464	1	H	130	G
0	0		H	130	H
-0.645	-0.7959	6	H	130	I
-3.789	-5.369	4	H	130	K
0.2479	0.23	8	H	130	L
-0.4718	-0.5537	5	H	130	M
-3.735	-5.333	5	H	130	N
-4.518	-5.739	3	H	130	P
-0.01092	-0.01107	4	H	130	Q
-2.6	-4.118	2	H	130	S
-1.225	-1.738	1	H	130	T
0.2758	0.2534	1	H	130	V
-1.623	-2.458	1	H	130	W
-0.6926	-0.866	1	H	130	Y
-0.7799	-0.9982	2	E	131	*
0.2592	0.2395	3	E	131	A
-0.3384	-0.3813	4	E	131	C
-0.156	-0.1658	1	E	131	D
0	0		E	131	E
1.2	0.7976	2	E	131	F
-0.5345	-0.6389	2	E	131	H
1.532	0.9089	3	E	131	I
-0.4748	-0.5576	5	E	131	K
0.9618	0.6945	1	E	131	L
-2.057	-3.242	1	E	131	M
0.9236	0.6759	3	E	131	N
-4.219	-5.615	2	E	131	P
-0.08735	-0.0908	4	E	131	Q
-0.358	-0.4058	3	E	131	R
1.15	0.7775	3	E	131	S
-0.6787	-0.8452	2	E	131	V
-0.9141	-1.211	1	E	131	W
-0.4514	-0.5264	2	E	131	Y
-0.01881	-0.01911	2	T	132	C
0.05371	0.05326	2	T	132	D
-0.2372	-0.2589	2	T	132	E
-0.7779	-0.9951	3	T	132	F
0.7715	0.5956	3	T	132	G
-0.2898	-0.3215	5	T	132	H
-0.4519	-0.5271	3	T	132	I
0.7247	0.5688	4	T	132	K
1.07	0.744	3	T	132	L
0.6749	0.5392	3	T	132	M
-0.2049	-0.2213	4	T	132	N
0.795	0.6087	1	T	132	P
-0.2981	-0.3316	4	T	132	Q
-0.09922	-0.1035	7	T	132	R
-0.02325	-0.02366	4	T	132	S
0	0		T	132	T
-0.1081	-0.1131	2	T	132	V
-0.6762	-0.8417	3	T	132	W
-0.0197	-0.02002	5	T	132	Y
0.3332	0.3001	2	S	133	A
-1.762	-2.713	4	S	133	C
-2.338	-3.716	1	S	133	D
0.463	0.3985	6	S	133	E
0.6786	0.5414	4	S	133	G
1.741	0.9636	2	S	133	H
-0.2573	-0.2826	8	S	133	I
0.05503	0.05454	2	S	133	K
-0.3722	-0.4237	6	S	133	L
-0.00409	-0.004135	3	S	133	M
-0.6629	-0.8219	3	S	133	N
-0.7611	-0.9694	2	S	133	P
-0.2925	-0.3248	3	S	133	Q
-0.05401	-0.05552	3	S	133	R
0	0		S	133	S
0.5815	0.4801	4	S	133	T
0.4729	0.4056	7	S	133	W
-0.03866	-0.03954	1	S	133	Y
2.374	1.077	2	L	133a	A
0.4654	0.4003	3	L	133a	C
0.6059	0.496	6	L	133a	D
0.06541	0.0646	3	L	133a	E
1.31	0.8382	4	L	133a	F
-0.2262	-0.246	1	L	133a	G
0.1373	0.1323	1	L	133a	H
-0.6813	-0.8492	1	L	133a	I
-0.321	-0.3598	5	L	133a	K
0	0		L	133a	L
-0.1075	-0.1125	9	L	133a	M
0.4012	0.3529	2	L	133a	N
0.04455	0.0443	3	L	133a	P
-0.2183	-0.2368	5	L	133a	Q
-0.5376	-0.6432	4	L	133a	R
-0.5333	-0.6373	3	L	133a	S
-0.6773	-0.8431	2	L	133a	T
-0.349	-0.3945	6	L	133a	V
-0.4704	-0.5517	2	L	133a	W
-2.008	-3.155	5	G	134	A
-1.45	-2.142	6	G	134	C
-4.033	-5.519	3	G	134	D
-3.797	-5.375	3	G	134	E
-4.441	-5.71	4	G	134	F
0	0		G	134	G
-3.997	-5.499	4	G	134	I
-3.805	-5.38	2	G	134	K
-3.786	-5.368	5	G	134	L
-2.396	-3.808	3	G	134	M
-4.1	-5.555	2	G	134	N
-0.4204	-0.4857	2	G	134	P
-3.987	-5.493	4	G	134	Q
-5.839	-6.017	3	G	134	R
-0.2117	-0.2292	3	G	134	S
-1.266	-1.812	2	G	134	T
-3.991	-5.495	4	G	134	W
-4.355	-5.675	3	G	134	Y
0.7975	0.6101	3	V	135	A
-1.688	-2.578	2	V	135	C
-0.3294	-0.3701	3	V	135	D
1.111	0.7612	5	V	135	E
-0.3359	-0.3782	4	V	135	F
-0.05205	-0.05347	3	V	135	H
-0.1387	-0.1466	4	V	135	I
0.8072	0.6154	7	V	135	L
-0.3528	-0.3993	3	V	135	M
0.3646	0.3248	5	V	135	N
-3.247	-4.917	3	V	135	P
1.257	0.8192	4	V	135	Q
0.1962	0.1853	2	V	135	R
-0.9002	-1.188	2	V	135	S
-0.1566	-0.1665	3	V	135	T
0	0		V	135	V
-0.6186	-0.7576	5	V	135	W
1.406	0.8704	1	V	135	Y
-4.394	-5.691	1	S	136	A
-0.2442	-0.2671	1	S	136	C
-0.4749	-0.5578	1	S	136	D
-2.775	-4.364	1	S	136	E
-3.904	-5.444	3	S	136	F
-3.412	-5.074	6	S	136	G
-3.244	-4.914	3	S	136	H
-3.964	-5.48	3	S	136	I
-4.223	-5.617	2	S	136	K
-3.013	-4.662	8	S	136	L
-3.388	-5.052	1	S	136	M
-3.653	-5.272	5	S	136	N
-4.367	-5.68	5	S	136	P
-4.442	-5.71	6	S	136	Q
-2.772	-4.36	4	S	136	R
0	0		S	136	S
1.514	0.9036	3	S	136	T
-3.626	-5.252	4	S	136	V
-2.617	-4.143	1	S	136	W
-2.354	-3.741	3	S	136	Y
0	0		A	137	A
-0.2062	-0.2228	2	A	137	C
-0.4142	-0.4777	3	A	137	D
-0.7154	-0.9	6	A	137	E
0.494	0.4206	2	A	137	F
1.028	0.7253	2	A	137	G
1.299	0.8343	2	A	137	H
0.2809	0.2577	3	A	137	I
-0.3532	-0.3998	2	A	137	K
-0.01084	-0.01098	3	A	137	L
0.3616	0.3225	8	A	137	M
-4.075	-5.542	2	A	137	P
-1.709	-2.617	2	A	137	R
0.04849	0.04817	6	A	137	S
-0.05608	-0.05769	10	A	137	T
-0.7488	-0.9505	7	A	137	V
0.05101	0.05063	4	A	137	W
-0.9751	-1.311	1	A	137	Y
0	0		A	138	A
-1.915	-2.99	3	A	138	C
-3.243	-4.913	8	A	138	D
-2.543	-4.035	4	A	138	E
-2.551	-4.046	4	A	138	F
-1.236	-1.758	3	A	138	G
-3.338	-5.006	3	A	138	H
-2.07	-3.265	2	A	138	I
-4.276	-5.641	4	A	138	K
-2.666	-4.213	4	A	138	L
-3.384	-5.049	3	A	138	M
-3.01	-4.659	2	A	138	N
0.8689	0.6482	1	A	138	P
-3.386	-5.05	3	A	138	R
1.675	0.9475	2	A	138	S
-0.07728	-0.08006	8	A	138	T
-0.8761	-1.149	9	A	138	V
-2.69	-4.247	7	A	138	W
-4.243	-5.626	3	A	138	Y
-4.919	-5.862	2	C	139	A
0	0		C	139	C
-3.544	-5.187	1	C	139	D
-4.518	-5.739	2	C	139	E
-5.259	-5.935	6	C	139	F
-3.553	-5.195	7	C	139	G
-0.9685	-1.3	2	C	139	I
-3.368	-5.033	6	C	139	K
-1.822	-2.821	1	C	139	L
-4.092	-5.551	2	C	139	M
-3.384	-5.049	1	C	139	N
-3.978	-5.488	2	C	139	P
-5.178	-5.92	6	C	139	R
-3.91	-5.447	5	C	139	S
-3.314	-4.983	2	C	139	T
-1.725	-2.645	5	C	139	V
-4.303	-5.653	4	C	139	W
-4.199	-5.605	6	C	139	Y
-4.46	-5.718	5	C	14	*
-3.773	-5.358	1	C	14	A
0	0		C	14	C
-4.768	-5.821	3	C	14	D
-4.427	-5.705	4	C	14	E
-3.695	-5.304	6	C	14	F
-5.241	-5.932	5	C	14	G
-5.795	-6.012	3	C	14	H
-4.649	-5.784	8	C	14	I
-3.972	-5.485	1	C	14	K
-4.297	-5.65	4	C	14	L
-4.719	-5.806	6	C	14	M
-4.342	-5.67	2	C	14	N
-4.087	-5.549	2	C	14	P
-4.535	-5.745	4	C	14	Q
-4.728	-5.809	4	C	14	R
-3.969	-5.483	3	C	14	S
-0.8976	-1.184	1	C	14	T
-3.897	-5.439	4	C	14	V
-2.247	-3.566	1	C	14	W
-4.357	-5.676	10	C	14	Y
0.1784	0.1695	2	P	140	A
-0.215	-0.2329	3	P	140	C
0.2073	0.195	7	P	140	D
-0.2565	-0.2816	3	P	140	E
1.905	0.9996	3	P	140	F
0.8826	0.6553	1	P	140	G
0.6513	0.5246	4	P	140	H
-0.5125	-0.6087	3	P	140	K
-0.8213	-1.063	3	P	140	L
-0.08439	-0.08762	4	P	140	M
1.414	0.8732	4	P	140	N
0	0		P	140	P
0.8458	0.6361	1	P	140	Q
0.7061	0.5579	1	P	140	R
0.2753	0.253	5	P	140	S
0.6505	0.5241	10	P	140	T
0.3148	0.2854	3	P	140	V
-0.1882	-0.2021	2	P	140	W
0.2157	0.2023	4	Y	141	A
-0.1762	-0.1886	2	Y	141	C
0.1216	0.1178	4	Y	141	D
-0.5349	-0.6395	4	Y	141	E
-0.268	-0.2954	3	Y	141	F
-2.091	-3.3	3	Y	141	H
0.05007	0.04971	3	Y	141	I
-0.1822	-0.1954	3	Y	141	K
-0.08019	-0.08316	1	Y	141	L
0.02594	0.02596	8	Y	141	N
1.354	0.8534	3	Y	141	P
0.7461	0.5812	1	Y	141	Q
-0.483	-0.5687	3	Y	141	R
-0.9985	-1.349	5	Y	141	S
-0.1352	-0.1428	4	Y	141	T
-0.08302	-0.08617	1	Y	141	V
0	0		Y	141	Y
-4.354	-5.675	1	Q	142	*
-0.2717	-0.2998	3	Q	142	A
0.7533	0.5854	3	Q	142	D
0.3657	0.3257	5	Q	142	E
0.4053	0.356	3	Q	142	F
1.131	0.7696	2	Q	142	G
0.7795	0.6001	5	Q	142	H
0.1384	0.1333	6	Q	142	I
0.7082	0.5592	1	Q	142	K
0.1917	0.1814	4	Q	142	L
0.3226	0.2917	4	Q	142	M
-0.009724	-0.009849	7	Q	142	N
-0.6142	-0.7512	5	Q	142	P
0	0		Q	142	Q
0.3038	0.2765	1	Q	142	R
0.1853	0.1756	7	Q	142	S
0.03726	0.03715	3	Q	142	T
0.7545	0.586	5	Q	142	V
-0.228	-0.2481	2	Q	142	W
0.4395	0.3814	2	Q	142	Y
-4.777	-5.823	1	G	143	*
-0.08287	-0.08601	2	G	143	A
-1.279	-1.834	4	G	143	C
-0.2414	-0.2638	2	G	143	D
1.099	0.7562	3	G	143	E
-0.2638	-0.2903	5	G	143	F
0	0		G	143	G
-0.1126	-0.118	3	G	143	H
0.06362	0.06287	3	G	143	K
1.2	0.7973	1	G	143	L
-0.6238	-0.7651	2	G	143	M
-0.1042	-0.1089	2	G	143	N
0.7586	0.5883	1	G	143	P
-0.1779	-0.1905	3	G	143	R
0.5212	0.4395	2	G	143	S
-0.2477	-0.2713	2	G	143	T
0.08872	0.08693	6	G	143	V
-0.01233	-0.0125	3	G	143	W
0.6498	0.5237	5	G	143	Y
0	0		A	144	A
1.395	0.8669	1	A	144	C
-0.6836	-0.8525	4	A	144	D
-0.2297	-0.25	4	A	144	E
-1.359	-1.977	2	A	144	F
0.1061	0.1033	2	A	144	G
0.03418	0.03412	3	A	144	H
-0.4975	-0.5883	2	A	144	I
-0.2717	-0.2997	1	A	144	K
0.6994	0.5539	2	A	144	L
0.02959	0.02958	3	A	144	M
0.361	0.3221	2	A	144	N
-0.2193	-0.2379	2	A	144	P
0.723	0.5678	2	A	144	Q
-0.4788	-0.563	3	A	144	R
-0.2702	-0.2979	7	A	144	S
-0.3374	-0.38	5	A	144	T
-0.0714	-0.07382	5	A	144	V
0.3223	0.2914	6	A	144	W
0.1471	0.1413	5	A	144	Y
-1.351	-1.963	1	P	145	C
-0.6676	-0.8288	3	P	145	E
-0.5143	-0.6112	2	P	145	F
-0.6043	-0.7371	2	P	145	G
0.2391	0.2225	6	P	145	I
-0.7082	-0.8892	1	P	145	K
-0.8479	-1.105	6	P	145	L
-2.059	-3.244	2	P	145	M
-1.656	-2.519	1	P	145	N
0	0		P	145	P
-0.05287	-0.05432	3	P	145	Q
-0.3407	-0.3842	3	P	145	R
0.1314	0.1269	1	P	145	S
0.4566	0.3939	4	P	145	T
0.4577	0.3947	5	P	145	V
1.317	0.8406	3	P	145	W
0.9308	0.6794	1	P	145	Y
-0.9637	-1.292	1	S	146	A
0.4897	0.4176	1	S	146	C
-0.1863	-0.2	2	S	146	D
0.4485	0.388	3	S	146	E
1.042	0.7318	4	S	146	F
0.6895	0.548	1	S	146	G
-0.02718	-0.02769	3	S	146	H
-0.5117	-0.6076	6	S	146	I
-0.4778	-0.5617	3	S	146	K
0.5461	0.4565	3	S	146	L
0.07659	0.07536	4	S	146	N
-4.855	-5.845	5	S	146	P
1.084	0.7501	1	S	146	Q
0.06268	0.06196	6	S	146	R
0	0		S	146	S
-0.3262	-0.3661	2	S	146	T
-2.663	-4.21	1	S	146	V
-0.713	-0.8963	2	S	146	W
0.3199	0.2895	2	S	146	Y
-0.6736	-0.8378	2	F	147	A
-2.329	-3.701	2	F	147	C
-5.166	-5.917	6	F	147	D
-4.539	-5.747	4	F	147	E
0	0		F	147	F
-1.419	-2.086	3	F	147	G
-0.4858	-0.5725	3	F	147	H
-3.197	-4.866	2	F	147	I
-4.017	-5.51	4	F	147	K
-1.008	-1.365	4	F	147	L
-0.601	-0.7324	3	F	147	M
-2.752	-4.333	2	F	147	N
-4.461	-5.718	1	F	147	P
-4.094	-5.552	3	F	147	Q
-4.325	-5.663	4	F	147	R
-1.075	-1.478	2	F	147	S
-4.196	-5.604	2	F	147	T
-4.234	-5.622	3	F	147	V
-0.8897	-1.171	3	F	147	W
0.06698	0.06612	4	F	147	Y
-0.5555	-0.6682	2	F	148	A
-2.992	-4.637	3	F	148	C
-4.707	-5.803	6	F	148	D
-6.026	-6.035	4	F	148	E
0	0		F	148	F
-0.03949	-0.0404	1	F	148	G
1.123	0.7664	2	F	148	H
-3.362	-5.028	5	F	148	I
-5.499	-5.974	3	F	148	K
-2.216	-3.515	3	F	148	L
-0.08591	-0.08925	5	F	148	M
-0.2321	-0.2529	4	F	148	N
-2.398	-3.812	3	F	148	P
-1.635	-2.48	4	F	148	Q
-4.222	-5.616	2	F	148	R
-1.32	-1.907	1	F	148	S
-3.568	-5.207	1	F	148	T
-1.006	-1.361	3	F	148	V
0.1213	0.1176	5	F	148	W
0.7746	0.5974	2	R	149	A
-0.2466	-0.2699	3	R	149	C
0.8755	0.6516	1	R	149	D
-0.5237	-0.6241	3	R	149	E
0.6675	0.5346	4	R	149	F
0.5587	0.465	6	R	149	G
-1.087	-1.498	2	R	149	I
-0.4404	-0.512	3	R	149	K
0.2226	0.2084	2	R	149	L
0.6919	0.5494	3	R	149	M
-0.9461	-1.263	1	R	149	N
-4.109	-5.56	6	R	149	P
1.008	0.7163	5	R	149	Q
0	0		R	149	R
-0.4894	-0.5773	4	R	149	S
0.3546	0.317	2	R	149	T
0.2102	0.1976	4	R	149	W
1.082	0.7491	2	R	149	Y
-0.3315	-0.3727	2	I	15	A
-0.04529	-0.04642	2	I	15	C
-4.713	-5.804	2	I	15	D
-3.955	-5.475	1	I	15	E
-4.697	-5.799	4	I	15	F
-4.917	-5.861	3	I	15	G
-4.106	-5.559	3	I	15	H
0	0		I	15	I
-4.494	-5.731	5	I	15	K
-1.078	-1.484	2	I	15	L
-3.461	-5.117	6	I	15	M
-4.877	-5.851	2	I	15	N
-4.4	-5.694	3	I	15	P
-4.813	-5.833	11	I	15	Q
-4.216	-5.613	2	I	15	R
-4.012	-5.508	7	I	15	S
0.05152	0.05112	5	I	15	T
0.1524	0.1461	4	I	15	V
1.424	0.8763	1	I	15	W
-6.05	-6.037	4	I	15	Y
1.61	0.9307	3	N	150	A
0.9152	0.6717	1	N	150	C
1.066	0.7421	1	N	150	G
-0.2805	-0.3103	2	N	150	H
-0.205	-0.2214	4	N	150	I
-0.2283	-0.2484	3	N	150	K
0.1913	0.181	4	N	150	L
0	0		N	150	N
0.896	0.6621	2	N	150	Q
0.6785	0.5413	2	N	150	S
-2.185	-3.462	1	N	150	T
1.874	0.9934	1	N	150	V
-0.2411	-0.2634	2	N	150	W
-0.8283	-1.074	1	N	150	Y
-0.6545	-0.8096	1	V	151	A
0.6771	0.5405	4	V	151	C
-4.323	-5.662	1	V	151	D
-0.957	-1.281	2	V	151	E
0.1703	0.1622	3	V	151	G
-0.6687	-0.8305	9	V	151	H
0.01926	0.01932	4	V	151	I
-4.082	-5.546	1	V	151	K
0.2146	0.2014	3	V	151	L
0.2408	0.224	5	V	151	M
-4.541	-5.748	5	V	151	P
-0.1106	-0.1158	3	V	151	Q
-4.809	-5.832	3	V	151	R
0.4866	0.4154	2	V	151	S
-0.2377	-0.2594	1	V	151	T
0	0		V	151	V
-2.794	-4.388	2	V	151	W
-1.268	-1.814	3	V	151	Y
0.4548	0.3926	3	V	152	A
0.7538	0.5856	1	V	152	C
-0.06906	-0.07135	3	V	152	D
-1.544	-2.314	5	V	152	E
-0.9773	-1.314	1	V	152	F
-0.6858	-0.8558	5	V	152	G
0.9741	0.7004	2	V	152	K
0.1889	0.1788	7	V	152	L
0.7374	0.5762	1	V	152	M
0.3619	0.3227	2	V	152	N
-4.091	-5.551	2	V	152	P
0.2425	0.2254	3	V	152	Q
-4.899	-5.856	4	V	152	S
-4.738	-5.812	5	V	152	T
0	0		V	152	V
-0.6929	-0.8663	1	V	152	W
-0.9068	-1.199	1	V	152	Y
-4.313	-5.657	5	W	153	*
-4.574	-5.759	2	W	153	A
-4.459	-5.717	7	W	153	C
-4.36	-5.677	2	W	153	D
-4.487	-5.728	4	W	153	E
-4.154	-5.583	2	W	153	F
-0.1184	-0.1243	1	W	153	G
-3.769	-5.356	4	W	153	H
-4.45	-5.714	3	W	153	I
-4.257	-5.632	3	W	153	K
-3.693	-5.302	3	W	153	L
-4.614	-5.773	2	W	153	M
-4.719	-5.806	4	W	153	N
-3.866	-5.42	3	W	153	P
0.06962	0.06866	1	W	153	Q
-4.381	-5.686	1	W	153	R
-4.088	-5.549	2	W	153	S
-4.879	-5.851	5	W	153	T
-2.779	-4.369	1	W	153	V
0	0		W	153	W
-5.075	-5.898	6	W	153	Y
-0.5136	-0.6102	6	L	154	A
-1.744	-2.679	6	L	154	C
-4.5	-5.732	3	L	154	D
-4.324	-5.662	2	L	154	E
-1.475	-2.188	2	L	154	F
-4.238	-5.623	2	L	154	G
2.799	1.122	3	L	154	I
-2.749	-4.329	3	L	154	K
0	0		L	154	L
-0.2211	-0.24	5	L	154	M
-4.032	-5.519	3	L	154	N
-2.996	-4.642	5	L	154	P
-4.159	-5.586	5	L	154	Q
-4.87	-5.849	4	L	154	S
-0.9848	-1.327	4	L	154	T
-0.1377	-0.1455	6	L	154	V
-4.974	-5.875	5	L	154	W
-0.7525	-0.9561	2	I	155	A
-0.3852	-0.4403	4	I	155	C
-4.442	-5.71	1	I	155	D
-3.416	-5.078	2	I	155	E
-4.065	-5.537	3	I	155	F
-0.1406	-0.1488	1	I	155	G
-4.091	-5.551	2	I	155	H
0	0		I	155	I
-2.204	-3.495	2	I	155	K
0.3365	0.3028	4	I	155	L
-2.352	-3.739	5	I	155	M
-0.1783	-0.191	5	I	155	N
-4.36	-5.677	2	I	155	P
-2.834	-4.442	2	I	155	Q
-1.293	-1.86	3	I	155	S
0.9404	0.6841	5	I	155	V
-3.442	-5.101	4	I	155	W
-5.603	-5.989	4	I	155	Y
1.237	0.8114	1	K	156	A
1.807	0.9789	2	K	156	C
-4.407	-5.697	2	K	156	D
-1.97	-3.088	3	K	156	E
-1.678	-2.559	1	K	156	G
1.303	0.8358	2	K	156	H
-0.5867	-0.7121	3	K	156	I
0	0		K	156	K
0.942	0.6849	1	K	156	L
0.2922	0.267	6	K	156	M
0.03567	0.03558	4	K	156	N
-1.083	-1.492	1	K	156	P
0.1287	0.1244	5	K	156	Q
0.07413	0.073	1	K	156	R
0.6133	0.5007	1	K	156	S
-0.06847	-0.07072	3	K	156	T
-0.1757	-0.1879	6	K	156	V
-1.527	-2.283	1	K	156	W
-0.4737	-0.5562	2	K	156	Y
0.153	0.1466	3	K	157	A
-0.9498	-1.269	4	K	157	C
-0.756	-0.9615	3	K	157	D
0.1933	0.1828	5	K	157	E
0.4498	0.3889	2	K	157	F
-2.737	-4.313	2	K	157	G
-0.007615	-0.007708	7	K	157	H
0	0		K	157	K
0.3066	0.2787	2	K	157	L
-0.8851	-1.164	1	K	157	M
-0.4614	-0.5397	10	K	157	N
-4.479	-5.725	5	K	157	P
-0.347	-0.392	2	K	157	Q
-0.2584	-0.2838	4	K	157	R
0.2528	0.2341	2	K	157	S
0.5785	0.4781	1	K	157	T
0.3837	0.3396	4	K	157	V
-0.4101	-0.4724	3	K	157	W
0.4306	0.3749	4	K	157	Y
-0.2405	-0.2627	4	N	158	A
-1.521	-2.271	2	N	158	C
0.8403	0.6332	2	N	158	D
0.3565	0.3185	4	N	158	E
-0.1483	-0.1572	3	N	158	F
0.706	0.5578	1	N	158	G
0.6729	0.5379	6	N	158	H
-0.06008	-0.06189	6	N	158	I
-0.1648	-0.1757	1	N	158	K
0.6773	0.5406	3	N	158	L
0.8417	0.634	3	N	158	M
0	0		N	158	N
-1.204	-1.701	4	N	158	P
0.5442	0.4552	3	N	158	Q
-0.9711	-1.304	2	N	158	R
-0.2056	-0.222	4	N	158	S
0.4777	0.409	2	N	158	T
0.7542	0.5859	1	N	158	V
0.446	0.3862	5	N	158	W
0.06638	0.06554	3	D	159	A
0	0		D	159	D
-0.7201	-0.9071	2	D	159	E
-0.3049	-0.34	4	D	159	F
-0.4319	-0.5008	4	D	159	G
-0.8995	-1.187	2	D	159	H
-1.967	-3.083	2	D	159	I
-0.5137	-0.6104	2	D	159	K
-0.4516	-0.5267	7	D	159	L
-0.5955	-0.7246	8	D	159	N
-4.128	-5.57	3	D	159	P
-0.369	-0.4197	5	D	159	Q
-1.542	-2.31	2	D	159	R
-3.147	-4.813	2	D	159	S
-3.629	-5.254	2	D	159	T
-1.582	-2.383	4	D	159	V
-0.8368	-1.087	6	D	159	W
-0.1172	-0.123	5	D	159	Y
-3.893	-5.437	5	G	16	*
-4.701	-5.801	5	G	16	A
-4.936	-5.866	5	G	16	C
-5.199	-5.924	7	G	16	D
-4.341	-5.67	2	G	16	E
0	0		G	16	G
-4.589	-5.764	6	G	16	H
-1.76	-2.709	2	G	16	I
-4.502	-5.733	2	G	16	K
-4.026	-5.515	2	G	16	L
-3.663	-5.28	1	G	16	M
-4.221	-5.616	6	G	16	P
-4.541	-5.748	6	G	16	Q
-4.499	-5.732	2	G	16	R
-3.785	-5.367	8	G	16	S
-4.967	-5.873	3	G	16	T
-4.559	-5.754	5	G	16	V
-4.675	-5.793	6	G	16	W
0.3247	0.2933	2	G	16	Y
0	0		A	160	A
-0.3434	-0.3875	3	A	160	C
0.9316	0.6798	3	A	160	D
-0.641	-0.79	5	A	160	E
1.154	0.7793	4	A	160	F
-0.3019	-0.3363	2	A	160	G
0.005854	0.005899	2	A	160	H
-2.072	-3.267	1	A	160	I
-0.03868	-0.03956	3	A	160	K
-1.059	-1.452	5	A	160	L
1.436	0.88	4	A	160	M
-0.01259	-0.01276	4	A	160	N
-2.646	-4.185	2	A	160	P
0.03285	0.0328	4	A	160	Q
-1.705	-2.608	1	A	160	R
1.876	0.9938	3	A	160	S
0.9554	0.6914	3	A	160	T
-0.078	-0.08082	7	A	160	V
0.2126	0.1997	6	A	160	W
1.358	0.8547	1	A	160	Y
-4.047	-5.527	1	Y	161	*
-4.61	-5.771	6	Y	161	A
-3.452	-5.109	5	Y	161	C
-4.533	-5.745	5	Y	161	D
-4.447	-5.713	3	Y	161	E
0.5961	0.4896	1	Y	161	F
-4.525	-5.742	3	Y	161	G
-1.344	-1.951	6	Y	161	H
-4.67	-5.791	3	Y	161	I
-5.112	-5.906	2	Y	161	K
0.4913	0.4187	1	Y	161	L
-0.5764	-0.6975	1	Y	161	M
-4.321	-5.661	7	Y	161	N
-4.655	-5.786	6	Y	161	P
-3.863	-5.418	2	Y	161	Q
-0.3278	-0.3681	2	Y	161	R
-4.837	-5.84	4	Y	161	S
-4.608	-5.771	3	Y	161	T
-0.1869	-0.2007	3	Y	161	W
0	0		Y	161	Y
-0.3533	-0.3999	2	P	162	A
-1.67	-2.545	3	P	162	C
1.789	0.9747	1	P	162	D
-0.7304	-0.9226	2	P	162	E
-0.8919	-1.175	1	P	162	F
-0.3405	-0.3839	3	P	162	G
-0.5401	-0.6467	9	P	162	H
-0.01008	-0.01021	2	P	162	I
-0.08377	-0.08696	9	P	162	K
-1.613	-2.44	5	P	162	L
-0.07293	-0.07544	4	P	162	M
1.29	0.8311	2	P	162	N
0	0		P	162	P
-0.2322	-0.2529	2	P	162	Q
-0.2201	-0.2389	7	P	162	R
0.9577	0.6925	5	P	162	S
-0.4806	-0.5654	2	P	162	T
0.08462	0.08303	5	P	162	V
-2.91	-4.538	2	P	162	W
-1.048	-1.433	4	P	162	Y
-0.4006	-0.4601	5	T	163	A
-1.016	-1.378	1	T	163	C
0.1793	0.1704	4	T	163	D
-1.72	-2.636	3	T	163	E
-0.7282	-0.9192	3	T	163	G
0.1568	0.1501	5	T	163	H
0.2209	0.2068	9	T	163	I
0.2372	0.2209	1	T	163	K
0.03155	0.03151	2	T	163	L
0.5353	0.4492	2	T	163	M
0.2306	0.2153	8	T	163	N
0.09764	0.09538	3	T	163	P
2.614	1.104	5	T	163	Q
-1.619	-2.451	1	T	163	R
0	0		T	163	T
-0.006804	-0.006885	6	T	163	V
0.2174	0.2039	4	T	163	W
1.277	0.8263	3	T	163	Y
0.4624	0.3981	4	I	164	A
-0.423	-0.4891	3	I	164	C
-4.251	-5.63	2	I	164	D
-2.261	-3.589	4	I	164	E
-0.2291	-0.2493	4	I	164	F
-0.914	-1.21	3	I	164	G
-0.02126	-0.02162	6	I	164	H
0	0		I	164	I
-1.413	-2.074	4	I	164	K
-0.4476	-0.5215	3	I	164	L
-0.5072	-0.6014	2	I	164	N
-5.627	-5.992	3	I	164	P
-3.972	-5.485	1	I	164	Q
-2.156	-3.413	4	I	164	R
-0.9151	-1.212	1	I	164	T
0.6081	0.4973	1	I	164	V
-0.3889	-0.4451	7	I	164	W
-1.01	-1.369	1	K	165	A
-0.5276	-0.6294	4	K	165	C
0.7481	0.5824	3	K	165	D
0.2112	0.1984	8	K	165	E
-0.05634	-0.05796	1	K	165	F
1.785	0.9738	3	K	165	G
-0.3062	-0.3415	6	K	165	H
0.9859	0.7059	2	K	165	I
0	0		K	165	K
-0.1128	-0.1182	3	K	165	L
-0.9942	-1.342	1	K	165	M
0.4479	0.3876	5	K	165	N
-1.552	-2.329	2	K	165	P
0.9236	0.6759	7	K	165	Q
2.083	1.033	1	K	165	R
-0.6004	-0.7315	3	K	165	S
0.009126	0.009185	3	K	165	T
2.932	1.133	3	K	165	V
-0.6554	-0.8111	2	K	165	W
0.665	0.5331	2	K	165	Y
-0.6789	-0.8456	3	I	166	A
0.2072	0.195	2	I	166	C
-0.358	-0.4057	1	I	166	E
0.8029	0.6131	1	I	166	H
0	0		I	166	I
-0.2481	-0.2717	2	I	166	K
0.2355	0.2194	2	I	166	L
0.1448	0.1392	6	I	166	M
0.3842	0.3399	2	I	166	N
-4.463	-5.719	1	I	166	P
0.09261	0.09062	1	I	166	R
0.2518	0.2333	4	I	166	S
1.172	0.7864	1	I	166	T
-0.6029	-0.7351	3	I	166	V
-0.1722	-0.1841	3	I	166	W
-4.326	-5.663	16	S	167	*
0.221	0.207	24	S	167	A
-0.8188	-1.059	14	S	167	C
-0.02653	-0.02702	10	S	167	D
-0.7485	-0.95	8	S	167	E
0.1914	0.1811	25	S	167	F
-0.03423	-0.03496	17	S	167	G
0.9366	0.6823	6	S	167	H
-0.2184	-0.2369	17	S	167	I
-0.8061	-1.039	14	S	167	K
-0.1022	-0.1067	53	S	167	L
0.4767	0.4083	18	S	167	M
-0.3434	-0.3875	20	S	167	N
-2.478	-3.936	22	S	167	P
0.8832	0.6556	9	S	167	Q
-0.8676	-1.136	29	S	167	R
0	0		S	167	S
-0.07894	-0.08183	28	S	167	T
0.8509	0.6388	25	S	167	V
0.4404	0.3821	6	S	167	W
0.5718	0.4737	16	S	167	Y
-0.8942	-1.178	1	Y	168	A
-0.6402	-0.7888	1	Y	168	C
-4.527	-5.742	2	Y	168	D
-4.151	-5.581	1	Y	168	E
0.288	0.2635	1	Y	168	F
-2.005	-3.15	1	Y	168	G
1.298	0.8339	1	Y	168	H
-2.057	-3.241	2	Y	168	K
-0.8597	-1.123	2	Y	168	L
-0.1572	-0.1672	1	Y	168	M
-5.794	-6.012	3	Y	168	N
-3.967	-5.482	2	Y	168	Q
-1.569	-2.359	1	Y	168	R
-2.687	-4.243	2	Y	168	S
-1.415	-2.078	2	Y	168	T
-0.5523	-0.6637	1	Y	168	V
0.7049	0.5572	1	Y	168	W
0	0		Y	168	Y
-4.565	-5.756	4	N	169	*
-0.2201	-0.2389	41	N	169	A
-0.6671	-0.8281	7	N	169	C
-0.2653	-0.2921	7	N	169	D
-0.5522	-0.6636	10	N	169	E
-0.4819	-0.5671	5	N	169	F
-0.8529	-1.112	20	N	169	G
-0.5404	-0.6471	7	N	169	H
-0.279	-0.3085	11	N	169	I
-0.1735	-0.1855	7	N	169	K
-0.1663	-0.1774	29	N	169	L
-0.4788	-0.563	4	N	169	M
0	0		N	169	N
-0.7336	-0.9274	32	N	169	P
-0.4279	-0.4955	9	N	169	Q
-0.6013	-0.7328	32	N	169	R
-0.5008	-0.5928	29	N	169	S
-0.577	-0.6983	18	N	169	T
-1.056	-1.446	20	N	169	V
-1.107	-1.533	8	N	169	W
-0.1955	-0.2105	7	N	169	Y
-4.21	-5.611	2	Y	17	A
-1.072	-1.473	6	Y	17	C
-4.505	-5.735	2	Y	17	D
-4.809	-5.832	3	Y	17	E
-0.599	-0.7295	3	Y	17	F
-5.015	-5.885	2	Y	17	G
-1.012	-1.371	6	Y	17	H
-0.6624	-0.8212	2	Y	17	I
-2.549	-4.044	3	Y	17	L
-0.2235	-0.2428	4	Y	17	M
-4.837	-5.84	9	Y	17	N
-4.583	-5.762	5	Y	17	P
-1.138	-1.587	3	Y	17	Q
-2.549	-4.043	4	Y	17	R
-3.389	-5.053	4	Y	17	S
-1.058	-1.45	3	Y	17	T
-0.02711	-0.02762	3	Y	17	V
-0.6373	-0.7846	3	Y	17	W
0	0		Y	17	Y
-4.979	-5.876	3	N	170	D
-1.306	-1.882	1	N	170	I
-2.859	-4.473	2	N	170	K
0	0		N	170	N
-2.43	-3.863	1	N	170	S
-0.4935	-0.5828	4	T	171	A
-0.819	-1.059	7	T	171	C
-0.7481	-0.9494	3	T	171	D
-0.3087	-0.3446	2	T	171	E
-0.6773	-0.8432	3	T	171	F
-0.5379	-0.6436	5	T	171	G
-0.2653	-0.2922	2	T	171	H
0.7581	0.5881	4	T	171	I
-1.081	-1.488	4	T	171	K
-0.9977	-1.348	4	T	171	L
-0.4203	-0.4857	3	T	171	N
-1.058	-1.45	1	T	171	P
-0.274	-0.3025	4	T	171	Q
-0.413	-0.4762	3	T	171	R
-0.8025	-1.033	2	T	171	S
0	0		T	171	T
-0.963	-1.291	1	T	171	V
-0.4487	-0.523	2	T	171	W
-0.04959	-0.0509	4	T	171	Y
3.172	1.149	1	N	172	*
0.4121	0.3611	5	N	172	A
-1.087	-1.499	3	N	172	C
-1.133	-1.578	1	N	172	D
-0.1094	-0.1145	2	N	172	E
-0.4328	-0.502	2	N	172	F
2.448	1.086	1	N	172	G
-0.5985	-0.7288	3	N	172	H
0.8297	0.6276	2	N	172	I
1.038	0.7298	2	N	172	K
0.07884	0.07751	1	N	172	L
0.4154	0.3636	3	N	172	M
0	0		N	172	N
-4.939	-5.867	3	N	172	P
-1.234	-1.753	1	N	172	Q
0.05908	0.05847	3	N	172	R
-0.2703	-0.2981	1	N	172	S
-4.484	-5.726	4	N	172	T
-0.6054	-0.7387	2	N	172	V
0.09729	0.09505	3	N	172	W
1.816	0.9807	4	N	172	Y
-0.1915	-0.206	2	R	173	A
0.6222	0.5064	4	R	173	C
-0.639	-0.7871	2	R	173	D
0.1923	0.1819	7	R	173	E
0.1717	0.1635	2	R	173	F
-0.9308	-1.238	9	R	173	G
-0.04495	-0.04607	10	R	173	I
1.933	1.005	4	R	173	K
-0.6067	-0.7405	4	R	173	L
-0.2375	-0.2592	3	R	173	M
1.951	1.009	5	R	173	N
-0.2735	-0.302	4	R	173	P
0.5538	0.4617	4	R	173	Q
0	0		R	173	R
0.3272	0.2953	6	R	173	S
-0.1336	-0.141	4	R	173	T
0.1537	0.1473	4	R	173	V
0.9736	0.7001	3	R	173	W
0.1429	0.1374	3	R	173	Y
-2.805	-4.403	1	E	174	*
0.3089	0.2806	10	E	174	D
0	0		E	174	E
2.13	1.041	2	E	174	F
-0.4528	-0.5283	2	E	174	G
0.5614	0.4668	2	E	174	H
-0.7134	-0.897	3	E	174	I
-0.241	-0.2633	2	E	174	K
0.2857	0.2616	1	E	174	L
-0.09863	-0.1029	2	E	174	M
0.07658	0.07534	3	E	174	N
-4.395	-5.692	2	E	174	P
0.2707	0.2492	1	E	174	Q
-0.08124	-0.08427	5	E	174	R
0.3821	0.3383	4	E	174	S
-0.05688	-0.05852	3	E	174	T
0.8666	0.647	1	E	174	V
-0.1312	-0.1383	3	E	174	Y
0.8465	0.6365	2	D	175	A
0	0		D	175	D
1.101	0.7574	4	D	175	E
-0.1186	-0.1245	4	D	175	F
-0.4466	-0.5201	4	D	175	G
0.3144	0.285	3	D	175	H
-0.8548	-1.115	1	D	175	I
0.1667	0.1591	2	D	175	K
0.7309	0.5725	1	D	175	L
0.1479	0.1421	5	D	175	M
-0.8091	-1.044	3	D	175	N
1.757	0.9674	2	D	175	P
0.7274	0.5704	3	D	175	Q
-0.3215	-0.3603	4	D	175	R
0.5697	0.4723	2	D	175	S
-0.04699	-0.04819	8	D	175	T
-0.529	-0.6313	4	D	175	V
-2.046	-3.222	2	D	175	W
-0.3829	-0.4374	4	D	175	Y
-0.7446	-0.9441	3	L	176	C
-4.418	-5.701	2	L	176	D
-2.23	-3.537	4	L	176	E
-1.823	-2.823	2	L	176	F
-5.092	-5.902	3	L	176	G
-1.707	-2.612	2	L	176	H
-0.3661	-0.4161	3	L	176	I
-4.23	-5.62	1	L	176	K
0	0		L	176	L
-0.05682	-0.05846	5	L	176	M
-0.7134	-0.8969	3	L	176	N
-4.581	-5.761	3	L	176	P
-0.5258	-0.627	4	L	176	Q
-4.341	-5.67	2	L	176	R
-0.708	-0.8889	2	L	176	S
0.8742	0.651	1	L	176	T
0.3695	0.3286	4	L	176	V
-0.04215	-0.04316	1	L	176	W
-1.264	-1.808	3	L	176	Y
0.9	0.6641	1	L	177	A
-0.7138	-0.8976	2	L	177	C
-4.611	-5.772	2	L	177	D
-5.212	-5.926	2	L	177	E
-0.03893	-0.03982	3	L	177	F
-3.987	-5.493	7	L	177	G
-0.05952	-0.06129	4	L	177	I
-4.651	-5.785	4	L	177	K
0	0		L	177	L
-1.23	-1.747	1	L	177	M
-4.129	-5.57	1	L	177	N
-3.886	-5.433	2	L	177	P
-4.675	-5.792	4	L	177	Q
-4.497	-5.731	3	L	177	R
-4.843	-5.842	6	L	177	S
0.5417	0.4536	3	L	177	V
-4.422	-5.703	4	L	177	W
-2.622	-4.15	4	L	177	Y
-0.2644	-0.291	5	I	178	C
-4.527	-5.742	5	I	178	D
-4.517	-5.739	5	I	178	E
-0.3926	-0.4498	5	I	178	F
-4.463	-5.719	1	I	178	G
-4.996	-5.88	3	I	178	H
0	0		I	178	I
-4.141	-5.577	2	I	178	K
1.583	0.9234	1	I	178	L
0.4036	0.3547	8	I	178	M
-4.24	-5.625	2	I	178	P
-4.098	-5.554	2	I	178	Q
-4.347	-5.672	2	I	178	R
-4.635	-5.78	4	I	178	S
-1.98	-3.106	4	I	178	T
-0.8828	-1.16	3	I	178	V
-1.147	-1.603	9	I	178	W
-4.616	-5.773	4	I	178	Y
0.211	0.1982	6	L	179	A
-0.007626	-0.007719	1	L	179	C
-5.116	-5.907	2	L	179	D
-2.933	-4.566	5	L	179	E
-1.396	-2.044	4	L	179	F
-0.703	-0.8813	3	L	179	G
-3.006	-4.654	3	L	179	H
0.2416	0.2247	5	L	179	I
-4.34	-5.669	6	L	179	K
0	0		L	179	L
0.02614	0.02616	5	L	179	M
-1.019	-1.383	3	L	179	N
-0.955	-1.277	7	L	179	P
-0.5566	-0.6697	4	L	179	Q
-4.385	-5.688	1	L	179	R
-0.007081	-0.007166	2	L	179	S
-1.054	-1.443	1	L	179	T
-0.4012	-0.4608	2	L	179	V
-1.091	-1.506	2	L	179	W
0.9841	0.7051	1	L	179	Y
-5.736	-6.005	6	H	18	*
-0.956	-1.279	2	H	18	A
-0.2358	-0.2572	3	H	18	C
-5.103	-5.904	2	H	18	D
-0.9326	-1.241	3	H	18	E
-0.492	-0.5809	9	H	18	F
-0.3795	-0.433	6	H	18	G
0	0		H	18	H
-0.6795	-0.8465	2	H	18	I
-2.918	-4.547	1	H	18	K
-0.4321	-0.5011	2	H	18	L
-0.9949	-1.343	6	H	18	M
-0.4174	-0.4818	5	H	18	N
-1.229	-1.745	4	H	18	Q
-0.2842	-0.3148	4	H	18	R
0.1983	0.1871	4	H	18	S
0.07358	0.07247	2	H	18	T
1.226	0.8074	2	H	18	V
-2.106	-3.326	2	H	18	W
0.06684	0.06598	7	H	18	Y
-5.133	-5.911	4	W	180	*
-4.408	-5.697	1	W	180	A
-4.634	-5.779	6	W	180	C
-5.544	-5.981	4	W	180	D
-4.708	-5.803	6	W	180	E
-0.5075	-0.6019	1	W	180	F
-4.465	-5.719	1	W	180	G
-3.486	-5.139	2	W	180	H
-4.279	-5.642	3	W	180	I
-4.46	-5.718	6	W	180	K
-3.915	-5.45	5	W	180	L
-4.428	-5.705	5	W	180	M
-4.639	-5.781	6	W	180	N
-3.037	-4.689	3	W	180	P
-4.84	-5.841	2	W	180	Q
-4.214	-5.612	5	W	180	R
-5.133	-5.91	3	W	180	S
-5.549	-5.982	3	W	180	T
0	0		W	180	W
-0.9363	-1.247	2	W	180	Y
0.3264	0.2947	3	G	181	A
-0.3812	-0.4352	2	G	181	C
-4.051	-5.529	11	G	181	D
-0.3008	-0.3349	1	G	181	E
-4.329	-5.664	1	G	181	F
0	0		G	181	G
-4.872	-5.85	2	G	181	H
-4.148	-5.58	2	G	181	I
-5.526	-5.978	4	G	181	K
-4.448	-5.713	2	G	181	L
-4.149	-5.581	3	G	181	M
-3.913	-5.449	4	G	181	N
-4.321	-5.661	4	G	181	P
-4.183	-5.598	1	G	181	R
-4.565	-5.756	4	G	181	S
-4.106	-5.559	2	G	181	T
-3.811	-5.384	6	G	181	W
-0.4939	-0.5833	1	G	181	Y
-2.618	-4.145	1	I	182	A
0.3335	0.3004	2	I	182	C
-3.815	-5.387	4	I	182	D
-1.458	-2.156	3	I	182	E
-0.6101	-0.7454	1	I	182	F
-3.635	-5.259	3	I	182	G
0.2281	0.2131	2	I	182	H
0	0		I	182	I
-4.351	-5.673	1	I	182	K
0.9552	0.6913	3	I	182	L
0.4087	0.3586	8	I	182	M
-1.404	-2.059	2	I	182	N
-4.685	-5.796	3	I	182	P
1.546	0.9129	4	I	182	Q
-3.365	-5.031	6	I	182	S
-0.174	-0.1861	7	I	182	T
0.8297	0.6276	1	I	182	V
-4.648	-5.784	4	I	182	W
-0.2784	-0.3078	2	I	182	Y
1.064	0.7415	2	H	183	A
-4.458	-5.717	1	H	183	C
-1.558	-2.34	1	H	183	D
-5.904	-6.023	3	H	183	E
-2.366	-3.761	4	H	183	F
-4.837	-5.84	3	H	183	G
0	0		H	183	H
-5.403	-5.96	4	H	183	I
-4.144	-5.578	3	H	183	K
-6.493	-6.067	3	H	183	L
-0.8208	-1.062	3	H	183	M
-5.434	-5.965	2	H	183	N
0.5802	0.4792	1	H	183	P
-1.743	-2.678	5	H	183	Q
-7.227	-6.096	6	H	183	R
-4.397	-5.693	5	H	183	S
-0.01399	-0.01419	1	H	183	T
-4.838	-5.84	3	H	183	V
-4.581	-5.762	3	H	183	W
-3.552	-5.193	8	H	183	Y
-5.593	-5.987	2	H	184	A
-3.547	-5.19	2	H	184	C
-1.354	-1.969	4	H	184	D
-4.271	-5.639	1	H	184	E
-4.341	-5.669	3	H	184	F
-4.403	-5.695	1	H	184	G
0	0		H	184	H
-6.151	-6.045	4	H	184	I
-4.893	-5.855	5	H	184	K
-4.361	-5.678	2	H	184	L
-4.281	-5.643	3	H	184	M
0.1977	0.1866	5	H	184	N
-2.541	-4.031	3	H	184	Q
-4.278	-5.642	3	H	184	R
-4.429	-5.706	3	H	184	S
-4.286	-5.645	4	H	184	T
-4.708	-5.803	2	H	184	V
-4.498	-5.732	3	H	184	W
-3.678	-5.291	2	H	184	Y
-0.271	-0.299	1	S	185	A
-0.4397	-0.511	4	S	185	C
-4.364	-5.679	1	S	185	D
-2.402	-3.819	1	S	185	E
-3.445	-5.103	1	S	185	F
-1.54	-2.306	7	S	185	G
-0.5889	-0.7152	6	S	185	I
-4.209	-5.61	1	S	185	K
-2.392	-3.802	2	S	185	L
-0.2477	-0.2712	6	S	185	N
-0.2961	-0.3292	1	S	185	P
-0.8974	-1.184	2	S	185	Q
-4.456	-5.716	4	S	185	R
0	0		S	185	S
-0.9026	-1.192	3	S	185	V
-4.369	-5.681	3	S	185	W
-5.023	-5.887	2	S	185	Y
-0.8825	-1.16	4	N	186	A
-2.043	-3.216	5	N	186	D
-2.471	-3.926	2	N	186	E
-2.264	-3.595	2	N	186	F
-2.139	-3.384	1	N	186	G
0.7195	0.5658	1	N	186	H
-2.256	-3.582	3	N	186	I
-2.252	-3.575	4	N	186	K
-4.58	-5.761	2	N	186	L
-2.242	-3.558	4	N	186	M
0	0		N	186	N
-2.261	-3.59	3	N	186	P
-1.568	-2.357	3	N	186	Q
-3.79	-5.37	1	N	186	R
0.2817	0.2583	2	N	186	S
-0.6297	-0.7735	3	N	186	T
-0.9356	-1.246	2	N	186	V
-1.972	-3.092	2	N	186	W
-2.142	-3.389	3	N	186	Y
0.3814	0.3378	2	N	187	A
-0.6969	-0.8724	1	N	187	C
-0.4283	-0.4961	5	N	187	D
1.838	0.9856	1	N	187	E
-0.7007	-0.878	6	N	187	F
0.709	0.5596	4	N	187	G
[truncated: 8,790 more rows]

## Sheet: Lib1-240125-293-SA23_func_effec
latent_phenotype_effect	functional_effect	times_seen	wildtype	site	mutant
-4.079	-5.593	5	L	-1	*
-1.124	-1.571	7	L	-1	A
1.246	0.8182	3	L	-1	C
-4.934	-5.919	5	L	-1	D
-1.599	-2.43	3	L	-1	E
0.4533	0.3932	4	L	-1	F
-0.5999	-0.7346	2	L	-1	G
-0.01359	-0.01385	3	L	-1	H
1.562	0.9211	2	L	-1	I
-0.3882	-0.4464	2	L	-1	K
0	0		L	-1	L
0.7687	0.5966	1	L	-1	M
-0.8737	-1.152	2	L	-1	N
0.4059	0.358	6	L	-1	P
-0.09808	-0.1028	8	L	-1	Q
-1.08	-1.495	1	L	-1	R
-0.172	-0.1847	6	L	-1	S
-0.4602	-0.5409	4	L	-1	T
0.9963	0.7137	2	L	-1	V
0.1625	0.1559	5	L	-1	W
-0.04858	-0.05008	4	L	-1	Y
-0.1344	-0.1426	3	V	-2	A
1.772	0.9746	1	V	-2	C
-4.211	-5.661	3	V	-2	D
-0.6033	-0.7395	2	V	-2	E
0.09313	0.09153	3	V	-2	F
-0.1204	-0.1271	7	V	-2	G
-0.209	-0.2271	3	V	-2	H
-0.316	-0.3552	11	V	-2	I
-0.6658	-0.8306	2	V	-2	K
0.01891	0.01906	5	V	-2	L
-0.7102	-0.8969	4	V	-2	M
-1.515	-2.274	5	V	-2	N
-1.278	-1.843	3	V	-2	P
-1.327	-1.931	6	V	-2	Q
-0.7192	-0.9106	3	V	-2	R
-0.5422	-0.653	2	V	-2	S
0.1508	0.1453	5	V	-2	T
0	0		V	-2	V
0.09026	0.0888	8	V	-2	W
0.06412	0.06364	7	V	-2	Y
-4.535	-5.797	5	I	-3	*
0.3262	0.2959	3	I	-3	A
-0.1865	-0.2012	2	I	-3	C
-2.666	-4.246	2	I	-3	D
-1.147	-1.61	6	I	-3	E
-0.09879	-0.1036	2	I	-3	F
0.1778	0.1698	2	I	-3	G
0.3098	0.2826	3	I	-3	H
0	0		I	-3	I
-0.165	-0.1768	7	I	-3	K
0.6094	0.5003	2	I	-3	L
-0.8117	-1.053	11	I	-3	M
-0.6232	-0.7683	7	I	-3	N
-0.4615	-0.5426	5	I	-3	P
-0.4933	-0.5856	4	I	-3	Q
-1.275	-1.839	1	I	-3	R
-0.1009	-0.1058	6	I	-3	S
-0.6015	-0.7368	5	I	-3	T
-0.939	-1.258	5	I	-3	V
-0.4074	-0.4712	3	I	-3	W
0.06527	0.06476	5	I	-3	Y
-0.2228	-0.2431	3	N	-4	A
0.1235	0.1201	7	N	-4	C
0.3184	0.2895	6	N	-4	D
-0.3481	-0.3953	5	N	-4	E
-0.05688	-0.05881	4	N	-4	F
-0.2366	-0.2593	6	N	-4	G
-0.1671	-0.1792	4	N	-4	H
0.04395	0.04393	4	N	-4	I
0.4022	0.3552	4	N	-4	K
2.041	1.03	3	N	-4	L
0.08777	0.08642	3	N	-4	M
0	0		N	-4	N
-1.21	-1.723	2	N	-4	P
-0.007152	-0.007271	6	N	-4	Q
-0.4602	-0.5409	4	N	-4	R
-0.3644	-0.4159	5	N	-4	S
0.02081	0.02096	3	N	-4	T
-0.1586	-0.1696	10	N	-4	V
-0.2537	-0.2797	3	N	-4	W
-0.08195	-0.08542	4	N	-4	Y
-4.885	-5.906	6	E	-5	*
-0.4087	-0.4729	5	E	-5	A
0.1988	0.1885	8	E	-5	C
0	0		E	-5	E
0.1359	0.1316	6	E	-5	F
-0.1832	-0.1974	6	E	-5	G
-0.08736	-0.09123	4	E	-5	H
-0.2572	-0.2838	5	E	-5	I
-0.2105	-0.2289	8	E	-5	K
-0.06109	-0.06324	7	E	-5	L
0.7829	0.6045	2	E	-5	M
-0.09245	-0.09671	8	E	-5	N
0.04631	0.04624	3	E	-5	P
0.0378	0.03786	6	E	-5	Q
-0.1262	-0.1335	4	E	-5	R
0.0543	0.05407	3	E	-5	S
0.1891	0.1798	6	E	-5	T
-0.2648	-0.2929	5	E	-5	V
-0.2196	-0.2394	6	E	-5	W
0.3389	0.306	3	E	-5	Y
-4.679	-5.846	7	M	-6	A
-4.467	-5.772	11	M	-6	C
-4.489	-5.78	5	M	-6	D
-4.048	-5.576	4	M	-6	E
-4.512	-5.789	4	M	-6	F
-4.716	-5.858	5	M	-6	G
-4.537	-5.798	7	M	-6	H
-4.598	-5.82	10	M	-6	I
-3.163	-4.87	1	M	-6	K
-4.306	-5.705	1	M	-6	L
0	0		M	-6	M
-4.556	-5.805	3	M	-6	N
-4.362	-5.729	2	M	-6	P
-4.283	-5.695	5	M	-6	Q
-4.374	-5.735	5	M	-6	R
-4.683	-5.848	5	M	-6	S
-4.575	-5.812	5	M	-6	T
-4.63	-5.83	5	M	-6	V
-4.524	-5.793	5	M	-6	W
-4.42	-5.753	4	M	-6	Y
0.7129	0.5643	1	L	1	A
-0.2308	-0.2526	4	L	1	C
-4.564	-5.808	4	L	1	D
0.04933	0.04921	1	L	1	E
-0.6821	-0.8549	3	L	1	F
-0.1437	-0.1529	5	L	1	G
-1.622	-2.472	9	L	1	H
0.2596	0.241	3	L	1	I
-4.01	-5.555	4	L	1	K
0	0		L	1	L
0.4743	0.4084	9	L	1	M
-4.335	-5.718	3	L	1	N
-0.5773	-0.7023	2	L	1	P
-1.975	-3.119	3	L	1	Q
-2.622	-4.183	2	L	1	R
-0.3859	-0.4434	5	L	1	S
-0.2489	-0.274	4	L	1	T
0.1143	0.1115	5	L	1	V
-0.4976	-0.5915	1	L	1	W
0.2375	0.2221	4	L	1	Y
-4.415	-5.751	3	S	10	*
-0.6504	-0.8079	3	S	10	A
-0.5045	-0.6008	3	S	10	C
-4.362	-5.729	5	S	10	D
-4.705	-5.855	2	S	10	E
-5.236	-5.985	6	S	10	F
0.2588	0.2403	5	S	10	G
-6.037	-6.091	6	S	10	H
-4.778	-5.876	8	S	10	I
-4.467	-5.772	7	S	10	K
-5.758	-6.063	4	S	10	L
-1.136	-1.593	1	S	10	M
-1.32	-1.918	6	S	10	N
-0.327	-0.3689	6	S	10	P
-4.675	-5.845	5	S	10	Q
0.1054	0.1032	2	S	10	R
0	0		S	10	S
-0.4427	-0.5176	2	S	10	T
-4.715	-5.858	8	S	10	V
-5.425	-6.018	6	S	10	W
-4.666	-5.842	6	S	10	Y
-0.3724	-0.4261	2	G	100	A
-1.261	-1.812	12	G	100	C
-3.751	-5.39	11	G	100	D
-3.28	-4.991	3	G	100	E
-3.486	-5.183	3	G	100	F
0	0		G	100	G
-4.054	-5.58	4	G	100	H
-4.472	-5.774	7	G	100	I
-4.346	-5.722	3	G	100	K
-4.279	-5.693	4	G	100	L
-3.534	-5.224	6	G	100	M
-3.512	-5.205	2	G	100	N
-8.215	-6.17	7	G	100	P
-4.934	-5.919	4	G	100	Q
-1.1	-1.53	1	G	100	R
-0.04635	-0.04775	4	G	100	S
-1.417	-2.095	6	G	100	T
-3.093	-4.793	7	G	100	V
-4.426	-5.756	6	G	100	W
-2.9	-4.562	3	G	100	Y
1.764	0.9729	2	S	101	A
0.02945	0.02957	2	S	101	C
-0.4044	-0.4673	5	S	101	D
0.1739	0.1662	6	S	101	F
-0.2713	-0.3007	3	S	101	G
0.45	0.3908	5	S	101	H
-0.8573	-1.126	3	S	101	I
0.3338	0.3019	1	S	101	K
-0.2065	-0.2242	4	S	101	L
2.544	1.101	2	S	101	M
0.4307	0.3766	4	S	101	N
-2.321	-3.715	4	S	101	P
0.5762	0.4786	2	S	101	Q
0.2137	0.2015	5	S	101	R
0	0		S	101	S
-0.3732	-0.4272	3	S	101	T
1.184	0.7945	1	S	101	V
-0.5976	-0.7313	1	S	101	Y
-1.437	-2.132	4	L	102	C
-6.308	-6.112	6	L	102	D
-4.692	-5.85	11	L	102	E
-0.4099	-0.4745	7	L	102	F
-5.311	-5.999	3	L	102	G
-5.49	-6.028	3	L	102	H
-0.02672	-0.02735	2	L	102	I
-4.119	-5.615	2	L	102	K
0	0		L	102	L
0.1158	0.113	7	L	102	M
-5.116	-5.961	4	L	102	N
-4.179	-5.645	9	L	102	P
-4.603	-5.821	2	L	102	Q
-5.057	-5.948	8	L	102	R
-4.434	-5.759	3	L	102	S
-1.265	-1.819	1	L	102	T
-2.09	-3.322	2	L	102	V
0.03944	0.03947	2	L	102	W
-1.271	-1.831	6	L	102	Y
-1.376	-2.02	1	N	103	A
-0.4273	-0.4973	2	N	103	C
0.4213	0.3695	8	N	103	D
-0.4697	-0.5537	3	N	103	E
-2.796	-4.426	3	N	103	F
-0.1261	-0.1334	5	N	103	H
-0.3635	-0.4147	4	N	103	I
-0.6878	-0.8633	6	N	103	K
-1.346	-1.966	1	N	103	L
-0.31	-0.3479	4	N	103	M
0	0		N	103	N
-0.2471	-0.2718	5	N	103	P
-0.2897	-0.3231	3	N	103	Q
-0.2857	-0.3181	7	N	103	R
0.1471	0.1419	1	N	103	S
-0.2975	-0.3326	1	N	103	T
-0.7723	-0.9918	5	N	103	V
0.3798	0.338	3	N	103	W
0.3811	0.3391	2	N	103	Y
0.2152	0.2028	6	D	104	A
-0.03719	-0.03819	2	D	104	C
0	0		D	104	D
0.05116	0.05101	4	D	104	E
-0.3147	-0.3537	7	D	104	F
-0.6686	-0.8347	4	D	104	G
-0.7864	-1.014	5	D	104	H
-1.22	-1.739	4	D	104	I
-0.9427	-1.264	3	D	104	K
-2.519	-4.029	2	D	104	L
-0.3147	-0.3537	4	D	104	M
-0.4143	-0.4801	2	D	104	N
-2.518	-4.027	6	D	104	P
-0.4534	-0.5318	4	D	104	Q
-0.5284	-0.6337	2	D	104	R
0.09935	0.09744	2	D	104	S
-1.055	-1.452	3	D	104	T
-1.342	-1.959	4	D	104	V
-0.9853	-1.335	4	D	104	W
-1.021	-1.395	2	D	104	Y
-2.924	-4.592	4	Y	105	*
-0.007517	-0.007643	4	Y	105	A
-0.4738	-0.5591	5	Y	105	C
-2.224	-3.554	6	Y	105	D
-0.9148	-1.219	5	Y	105	E
-0.0033	-0.003351	1	Y	105	G
-0.1522	-0.1623	8	Y	105	H
0.1697	0.1624	2	Y	105	I
-0.8796	-1.161	5	Y	105	K
0.7843	0.6053	3	Y	105	L
-0.2736	-0.3035	3	Y	105	M
0.01709	0.01723	3	Y	105	N
-2.836	-4.479	5	Y	105	P
-0.7664	-0.9827	2	Y	105	Q
-0.7934	-1.025	6	Y	105	R
-1.815	-2.828	1	Y	105	S
-5.386	-6.012	2	Y	105	T
-0.4254	-0.4948	5	Y	105	V
-0.9738	-1.316	3	Y	105	W
0	0		Y	105	Y
-0.4039	-0.4666	1	E	106	*
-2.311	-3.698	2	E	106	A
-0.3484	-0.3957	1	E	106	C
-0.4311	-0.5022	3	E	106	D
0	0		E	106	E
-0.3823	-0.4388	3	E	106	F
-0.2109	-0.2293	5	E	106	G
-0.4103	-0.4749	4	E	106	H
-5.023	-5.94	2	E	106	I
-5.106	-5.959	7	E	106	K
-0.9897	-1.342	1	E	106	L
-0.1013	-0.1063	3	E	106	M
-2.393	-3.833	2	E	106	N
-2.377	-3.806	3	E	106	P
-0.05911	-0.06115	3	E	106	Q
-4.663	-5.841	5	E	106	R
-4.339	-5.72	1	E	106	S
-0.7913	-1.021	1	E	106	T
-3.754	-5.392	2	E	106	V
-5.344	-6.005	3	E	106	W
-1.39	-2.046	5	E	106	Y
-1.817	-2.832	3	E	107	*
-4.376	-5.735	4	E	107	A
-5.202	-5.979	4	E	107	C
-3.996	-5.547	2	E	107	D
0	0		E	107	E
-4.292	-5.699	3	E	107	F
-1.066	-1.471	1	E	107	G
-4.609	-5.823	4	E	107	H
-4.436	-5.76	6	E	107	I
-4.623	-5.828	13	E	107	K
-4.742	-5.866	2	E	107	L
-4.611	-5.824	8	E	107	M
-3.98	-5.538	3	E	107	N
-3.755	-5.393	1	E	107	P
-4.055	-5.58	1	E	107	Q
-4.31	-5.707	2	E	107	S
-4.347	-5.723	1	E	107	T
-2.752	-4.366	2	E	107	V
-4.307	-5.705	4	E	107	W
-4.555	-5.805	7	E	107	Y
-3.597	-5.275	2	L	108	A
-2.083	-3.31	2	L	108	C
-4.589	-5.817	4	L	108	D
-4.195	-5.653	5	L	108	E
-0.9954	-1.352	4	L	108	F
-5.274	-5.992	4	L	108	G
-4.678	-5.846	2	L	108	H
0.73	0.5743	1	L	108	I
-4.066	-5.586	2	L	108	K
0	0		L	108	L
-0.2859	-0.3184	6	L	108	M
-2.752	-4.367	1	L	108	N
-4.836	-5.893	7	L	108	P
-4.285	-5.696	1	L	108	Q
0.5766	0.4789	1	L	108	R
-3.929	-5.507	1	L	108	S
-2.262	-3.617	3	L	108	T
-2.07	-3.288	1	L	108	V
-4.807	-5.885	3	L	108	W
-4.545	-5.801	5	L	108	Y
-0.2287	-0.25	1	K	109	*
-0.6193	-0.7626	4	K	109	A
-0.3033	-0.3396	3	K	109	C
-4.145	-5.628	4	K	109	D
-3.495	-5.19	4	K	109	E
-3.642	-5.31	1	K	109	F
-1.269	-1.827	4	K	109	G
-3.164	-4.871	2	K	109	H
-2.868	-4.522	3	K	109	I
0	0		K	109	K
-1.779	-2.763	2	K	109	L
-2.867	-4.52	4	K	109	M
-2.081	-3.306	2	K	109	N
-4.308	-5.706	3	K	109	P
-0.9141	-1.217	4	K	109	Q
-0.2646	-0.2926	5	K	109	R
-0.4176	-0.4845	1	K	109	S
-3.079	-4.777	2	K	109	T
-0.9242	-1.234	5	K	109	V
-1.557	-2.352	2	K	109	W
-2.585	-4.129	3	K	109	Y
-1.155	-1.625	4	D	11	A
-3.43	-5.133	6	D	11	C
0	0		D	11	D
-4.269	-5.688	1	D	11	E
-4.502	-5.785	5	D	11	F
-4.532	-5.796	5	D	11	G
-4.33	-5.715	1	D	11	H
-4.915	-5.914	6	D	11	I
-4.824	-5.89	5	D	11	K
-4.467	-5.772	7	D	11	L
-5.777	-6.065	5	D	11	M
-1.742	-2.693	5	D	11	N
-4.303	-5.704	4	D	11	P
-4.619	-5.827	6	D	11	Q
-4.524	-5.793	6	D	11	R
-4.336	-5.718	4	D	11	S
-1.037	-1.422	1	D	11	T
-4.314	-5.708	3	D	11	V
-4.198	-5.655	1	D	11	W
-3.951	-5.521	6	D	11	Y
-0.6489	-0.8058	5	H	110	A
-2.014	-3.188	3	H	110	C
-2.389	-3.827	2	H	110	D
-2.738	-4.347	2	H	110	E
-2.983	-4.664	4	H	110	F
-2.054	-3.26	2	H	110	G
0	0		H	110	H
-1.889	-2.964	6	H	110	I
-5.483	-6.027	5	H	110	K
-0.08058	-0.08396	2	H	110	L
-0.807	-1.046	5	H	110	M
-1.103	-1.535	7	H	110	N
-4.494	-5.782	3	H	110	P
-1.524	-2.291	6	H	110	Q
-4.201	-5.656	3	H	110	R
-0.7501	-0.9577	3	H	110	S
-1.357	-1.985	5	H	110	T
-4.194	-5.653	5	H	110	V
-3.951	-5.521	1	H	110	W
-2.023	-3.204	9	H	110	Y
-1.222	-1.743	5	M	111	A
-0.41	-0.4746	5	M	111	C
-4.507	-5.787	2	M	111	D
-3.638	-5.306	7	M	111	E
-0.2231	-0.2435	5	M	111	F
0.2304	0.216	3	M	111	G
-0.03261	-0.03344	3	M	111	H
-0.1061	-0.1115	8	M	111	I
-0.8226	-1.07	3	M	111	K
0.2003	0.1897	1	M	111	L
0	0		M	111	M
-6.062	-6.094	5	M	111	N
-4.088	-5.598	2	M	111	P
-2.809	-4.444	8	M	111	Q
-1.549	-2.337	4	M	111	R
-0.2199	-0.2398	7	M	111	S
-0.6403	-0.7931	7	M	111	T
-0.5154	-0.6158	4	M	111	V
-0.4338	-0.5058	3	M	111	W
-0.7171	-0.9074	4	M	111	Y
-0.7357	-0.9355	1	L	112	A
-1.203	-1.709	4	L	112	C
-5.831	-6.071	5	L	112	D
-4.381	-5.737	2	L	112	E
-2.773	-4.395	2	L	112	F
-4.831	-5.891	7	L	112	G
1.807	0.9827	1	L	112	H
-0.8492	-1.113	8	L	112	I
-5.25	-5.988	2	L	112	K
0	0		L	112	L
1.695	0.9563	1	L	112	M
-4.533	-5.796	4	L	112	P
-4.116	-5.613	3	L	112	Q
-4.098	-5.604	2	L	112	R
-4.255	-5.682	5	L	112	S
-1.734	-2.679	2	L	112	T
-0.9481	-1.273	8	L	112	V
-3.212	-4.922	4	L	112	W
-4.413	-5.75	4	L	112	Y
-0.03864	-0.0397	4	S	113	A
-2.251	-3.599	1	S	113	C
-4.091	-5.6	3	S	113	D
-3.913	-5.497	4	S	113	E
-0.1761	-0.1893	1	S	113	F
-1.252	-1.797	4	S	113	G
-4.326	-5.714	1	S	113	H
-5.514	-6.032	5	S	113	I
-3.992	-5.545	2	S	113	L
-3.929	-5.507	2	S	113	M
-4.469	-5.773	3	S	113	N
-3.872	-5.471	1	S	113	P
-4.481	-5.777	6	S	113	R
0	0		S	113	S
-1.818	-2.834	1	S	113	T
-3.62	-5.293	6	S	113	V
-4.404	-5.747	5	S	113	W
-4.546	-5.801	2	R	114	A
-0.3659	-0.4178	7	R	114	C
-3.718	-5.366	5	R	114	D
-2.805	-4.438	4	R	114	E
-1.92	-3.019	3	R	114	F
-3.878	-5.475	2	R	114	G
-3.262	-4.973	6	R	114	H
-2.592	-4.14	4	R	114	I
-1.573	-2.382	14	R	114	K
-1.429	-2.117	4	R	114	L
-2.044	-3.242	3	R	114	M
-4.264	-5.686	6	R	114	N
-4.48	-5.777	4	R	114	P
-2.314	-3.704	3	R	114	Q
0	0		R	114	R
-4.371	-5.733	5	R	114	S
-2.946	-4.619	3	R	114	T
-3.139	-4.844	3	R	114	V
-0.5508	-0.665	6	R	114	W
-2.919	-4.586	4	R	114	Y
-3.556	-5.242	3	I	115	A
-1.508	-2.262	6	I	115	C
-7.669	-6.163	5	I	115	D
-4.447	-5.764	3	I	115	E
-4.013	-5.557	1	I	115	F
-5.157	-5.97	2	I	115	G
-4.202	-5.657	2	I	115	H
0	0		I	115	I
-4.348	-5.723	3	I	115	K
-1.909	-2.999	3	I	115	L
-3.515	-5.208	6	I	115	M
-2.847	-4.493	6	I	115	N
-3.084	-4.782	2	I	115	P
-4.045	-5.575	8	I	115	Q
-5.417	-6.017	5	I	115	R
-2.007	-3.175	1	I	115	S
-3.948	-5.519	6	I	115	W
-4.494	-5.782	5	I	115	Y
-3.86	-5.464	2	N	116	A
-0.8813	-1.164	3	N	116	C
-2.59	-4.136	2	N	116	D
-5.087	-5.955	3	N	116	E
-1.406	-2.075	2	N	116	F
-2.389	-3.826	3	N	116	G
-1.493	-2.235	2	N	116	H
1.251	0.8201	1	N	116	I
-0.3885	-0.4468	9	N	116	K
-0.4749	-0.5606	6	N	116	M
0	0		N	116	N
-1.565	-2.368	3	N	116	P
-0.3637	-0.4151	2	N	116	Q
-0.6987	-0.8796	8	N	116	R
-1.432	-2.123	4	N	116	S
0.09361	0.09199	2	N	116	T
-1.183	-1.673	2	N	116	V
-3.685	-5.342	3	N	116	W
-4.375	-5.735	7	N	116	Y
-0.7783	-1.001	1	H	117	A
-1.016	-1.387	6	H	117	C
-0.2968	-0.3317	9	H	117	D
-0.4166	-0.4832	1	H	117	E
-1.713	-2.641	2	H	117	F
-1.186	-1.68	1	H	117	G
0	0		H	117	H
0.148	0.1428	4	H	117	I
0.2319	0.2173	3	H	117	K
-2.701	-4.297	2	H	117	L
-0.1245	-0.1316	10	H	117	N
-4.33	-5.716	7	H	117	P
-0.6286	-0.7761	5	H	117	Q
0.07488	0.07406	2	H	117	R
0.209	0.1974	4	H	117	S
-0.4451	-0.5207	6	H	117	T
-1.45	-2.155	1	H	117	V
1.216	0.8067	2	H	117	W
-1.187	-1.682	5	H	117	Y
-3.337	-5.047	4	F	118	A
-0.8542	-1.121	2	F	118	C
-4.245	-5.677	2	F	118	D
-4.624	-5.828	4	F	118	E
0	0		F	118	F
-1.188	-1.684	2	F	118	G
-0.4395	-0.5134	8	F	118	H
-4.479	-5.776	8	F	118	I
-1.569	-2.375	2	F	118	K
-4.565	-5.808	2	F	118	L
-2.003	-3.17	3	F	118	M
-1.588	-2.41	6	F	118	N
-4.52	-5.792	3	F	118	P
-6.692	-6.134	5	F	118	R
-0.8528	-1.118	1	F	118	S
-2.377	-3.807	3	F	118	T
-4.39	-5.741	3	F	118	V
0.6653	0.5356	1	F	118	W
-0.9652	-1.301	1	F	118	Y
-3.541	-5.229	2	E	119	*
-0.635	-0.7854	6	E	119	A
-1.718	-2.65	5	E	119	C
0.4737	0.408	6	E	119	D
0	0		E	119	E
-1.886	-2.959	6	E	119	F
-1.228	-1.753	6	E	119	G
0.4581	0.3967	3	E	119	H
-1.914	-3.008	2	E	119	I
0.1769	0.169	6	E	119	K
-1.403	-2.07	2	E	119	L
-0.1898	-0.2049	3	E	119	M
-0.4256	-0.4949	2	E	119	N
-3.992	-5.545	2	E	119	P
-0.1207	-0.1275	5	E	119	Q
-0.2532	-0.279	3	E	119	R
-0.4769	-0.5633	3	E	119	S
-0.5823	-0.7094	3	E	119	T
-0.9819	-1.329	3	E	119	V
0.1303	0.1264	1	E	119	W
-0.7769	-0.999	2	E	119	Y
-4.883	-5.906	6	Q	12	*
-0.662	-0.825	1	Q	12	A
0.06242	0.06199	4	Q	12	C
0.2384	0.2229	4	Q	12	D
-0.1062	-0.1116	8	Q	12	E
0.6345	0.5163	2	Q	12	F
-2.054	-3.26	2	Q	12	G
-0.08353	-0.08712	9	Q	12	H
0.3895	0.3455	2	Q	12	I
0.009438	0.009542	3	Q	12	K
0.2713	0.2508	1	Q	12	L
-0.4716	-0.5562	4	Q	12	M
-0.4781	-0.565	2	Q	12	N
-4.834	-5.892	3	Q	12	P
0	0		Q	12	Q
-0.2673	-0.2959	10	Q	12	R
0.00175	0.001774	2	Q	12	S
-0.464	-0.546	1	Q	12	T
0.7355	0.5775	4	Q	12	V
0.261	0.2421	6	Q	12	Y
-0.2954	-0.33	1	K	120	A
-3.8	-5.424	4	K	120	C
-0.3404	-0.3856	8	K	120	E
-4.746	-5.867	6	K	120	F
-1.347	-1.968	5	K	120	G
0.07881	0.07784	1	K	120	H
-0.8603	-1.13	4	K	120	I
0	0		K	120	K
-0.3884	-0.4466	8	K	120	L
-0.4786	-0.5657	2	K	120	M
-0.9483	-1.273	2	K	120	N
-0.2646	-0.2926	7	K	120	P
0.6641	0.5348	4	K	120	Q
-0.9206	-1.228	7	K	120	R
-1.118	-1.561	5	K	120	S
0.3917	0.3472	2	K	120	T
-0.9489	-1.274	1	K	120	V
-4.041	-5.573	6	K	120	W
-2.301	-3.682	4	K	120	Y
-0.09546	-0.09996	4	I	121	A
-0.8543	-1.121	2	I	121	C
-0.8196	-1.066	4	I	121	D
-0.1043	-0.1095	3	I	121	E
0.159	0.1528	3	I	121	F
0.2272	0.2133	2	I	121	H
0	0		I	121	I
0.05711	0.05682	3	I	121	K
-0.09083	-0.09496	4	I	121	M
-0.8454	-1.107	4	I	121	N
-4.607	-5.823	5	I	121	P
0.5649	0.4711	2	I	121	Q
-0.5532	-0.6684	8	I	121	R
-0.3567	-0.4061	3	I	121	S
0.5366	0.452	7	I	121	T
0.05883	0.0585	4	I	121	V
0.5973	0.4925	4	I	121	W
-1.064	-1.467	1	I	121	Y
1.16	0.7848	2	L	122	A
0.2125	0.2005	2	L	122	C
-0.4201	-0.4878	4	L	122	D
1.717	0.9616	3	L	122	E
-1.181	-1.671	4	L	122	F
0.1308	0.1269	1	L	122	G
0.04115	0.04116	5	L	122	H
0.5932	0.4898	2	L	122	I
-0.2282	-0.2495	6	L	122	K
0	0		L	122	L
-0.3164	-0.3558	3	L	122	M
0.4638	0.4008	5	L	122	N
-0.01736	-0.01771	8	L	122	P
0.04505	0.045	7	L	122	Q
-0.2549	-0.2811	3	L	122	R
0.8863	0.6599	1	L	122	S
0.1129	0.1102	1	L	122	V
-0.8467	-1.109	5	L	122	W
-0.8174	-1.062	3	L	122	Y
-0.01253	-0.01276	2	I	123	A
-1.007	-1.372	2	I	123	C
-4.94	-5.92	2	I	123	D
-5.349	-6.006	2	I	123	E
-0.08353	-0.08711	5	I	123	F
-0.4169	-0.4837	1	I	123	G
-4.668	-5.843	3	I	123	H
0	0		I	123	I
-4.688	-5.849	2	I	123	K
-1.199	-1.703	3	I	123	L
-0.2807	-0.3121	6	I	123	M
-4.523	-5.793	6	I	123	N
-4.596	-5.819	2	I	123	P
-5.375	-6.01	3	I	123	Q
-4.45	-5.765	3	I	123	R
-2.763	-4.382	4	I	123	S
-0.6947	-0.8736	3	I	123	T
-0.06477	-0.06713	3	I	123	V
0.1088	0.1064	5	I	123	W
-3.215	-4.925	3	I	123	Y
-0.3201	-0.3603	9	I	124	A
-0.621	-0.765	2	I	124	C
-2.42	-3.875	4	I	124	D
-0.3685	-0.4212	2	I	124	E
-0.822	-1.069	2	I	124	F
-0.3155	-0.3547	4	I	124	G
-0.2197	-0.2396	3	I	124	H
0	0		I	124	I
0.2113	0.1994	4	I	124	K
-0.1329	-0.1409	2	I	124	L
-0.2662	-0.2946	4	I	124	M
0.6646	0.5351	2	I	124	N
1.023	0.7261	3	I	124	Q
-0.01896	-0.01935	4	I	124	R
0.07861	0.07764	4	I	124	S
0.3044	0.2782	5	I	124	T
-0.2683	-0.2972	4	I	124	V
-0.1647	-0.1764	3	I	124	W
0.4466	0.3883	1	I	124	Y
0.4853	0.4163	4	P	125	A
-3.709	-5.36	3	P	125	C
0.2645	0.2451	7	P	125	D
0.2791	0.2573	4	P	125	E
-5.21	-5.98	2	P	125	F
-0.1391	-0.1478	5	P	125	G
-0.1261	-0.1334	7	P	125	H
-2.925	-4.593	3	P	125	I
0.05836	0.05804	4	P	125	K
-3.22	-4.93	8	P	125	L
0.3635	0.3254	4	P	125	N
0	0		P	125	P
-0.2427	-0.2666	2	P	125	Q
0.1192	0.1161	1	P	125	R
-0.5087	-0.6067	7	P	125	S
-0.1917	-0.2071	6	P	125	T
-4.208	-5.66	2	P	125	V
-4.917	-5.914	5	P	125	W
-2.585	-4.128	4	P	125	Y
-2.411	-3.861	3	K	125a	A
-1.301	-1.884	2	K	125a	C
0.8804	0.6569	2	K	125a	D
0.9726	0.7025	3	K	125a	E
1.178	0.7919	5	K	125a	F
0.3216	0.2921	5	K	125a	G
0.1516	0.1461	5	K	125a	H
0.2983	0.2732	6	K	125a	I
0	0		K	125a	K
1.474	0.8954	1	K	125a	L
-0.4071	-0.4708	4	K	125a	M
2.236	1.061	4	K	125a	N
0.5	0.4267	2	K	125a	P
0.2458	0.2292	7	K	125a	Q
0.2564	0.2382	11	K	125a	R
-0.08912	-0.09312	6	K	125a	S
0.1054	0.1032	2	K	125a	T
-0.4038	-0.4665	2	K	125a	V
-1.266	-1.821	2	K	125a	W
-0.4309	-0.502	5	K	125a	Y
0.6646	0.5351	1	S	125b	A
-1.967	-3.104	1	S	125b	C
0.1893	0.18	3	S	125b	D
-0.1681	-0.1802	3	S	125b	E
0.6136	0.503	2	S	125b	F
0.1311	0.1272	6	S	125b	G
0.3813	0.3392	10	S	125b	I
-0.2574	-0.284	3	S	125b	K
1.278	0.8301	2	S	125b	L
-0.1975	-0.2138	2	S	125b	M
-0.09584	-0.1004	6	S	125b	N
-0.2337	-0.256	2	S	125b	P
0.1606	0.1543	5	S	125b	Q
0	0		S	125b	S
-0.135	-0.1432	3	S	125b	T
1.004	0.7175	2	S	125b	V
-0.1949	-0.2108	8	S	125b	W
0.5462	0.4585	3	S	125b	Y
0.09805	0.0962	4	S	126	A
-0.8839	-1.168	1	S	126	C
-0.007201	-0.007322	4	S	126	D
0.4838	0.4152	4	S	126	E
-0.1721	-0.1848	4	S	126	F
2.682	1.115	5	S	126	G
-0.11	-0.1157	4	S	126	H
-0.4489	-0.5258	6	S	126	I
-0.5039	-0.6	5	S	126	K
-0.02723	-0.02787	2	S	126	L
-0.9721	-1.313	1	S	126	M
0.3136	0.2856	5	S	126	N
1.908	1.004	2	S	126	Q
0.7043	0.5592	1	S	126	R
0	0		S	126	S
-0.2744	-0.3045	5	S	126	V
0.2395	0.2239	3	S	126	W
0.3837	0.3411	5	S	126	Y
-3.986	-5.542	3	W	127	*
-1.103	-1.535	3	W	127	A
-1.819	-2.836	7	W	127	C
-4.611	-5.824	5	W	127	D
-5.886	-6.077	3	W	127	E
0.3053	0.2789	3	W	127	F
-3.833	-5.446	2	W	127	G
-0.3419	-0.3875	5	W	127	H
-1.226	-1.751	4	W	127	I
-4.108	-5.609	5	W	127	K
-0.5055	-0.6022	5	W	127	L
-0.6206	-0.7644	3	W	127	M
-1.705	-2.626	5	W	127	N
-0.3355	-0.3795	2	W	127	P
-2.063	-3.276	4	W	127	Q
-4.359	-5.728	5	W	127	R
-1.698	-2.613	1	W	127	S
-0.9064	-1.205	5	W	127	T
-0.4987	-0.5929	5	W	127	V
0	0		W	127	W
-0.5507	-0.6649	8	W	127	Y
-0.5418	-0.6524	3	P	128	A
-1.34	-1.954	2	P	128	C
0.2206	0.2075	2	P	128	D
1.797	0.9804	3	P	128	E
0.19	0.1806	4	P	128	F
0.7021	0.5579	2	P	128	G
0.408	0.3596	6	P	128	H
-0.3139	-0.3527	2	P	128	I
-0.1031	-0.1083	3	P	128	K
0.1712	0.1639	6	P	128	L
-0.6078	-0.746	1	P	128	M
0.5656	0.4716	5	P	128	N
0	0		P	128	P
1.78	0.9764	1	P	128	Q
-0.8326	-1.086	4	P	128	R
0.07542	0.07457	5	P	128	S
-0.07785	-0.08104	5	P	128	T
1.39	0.8686	2	P	128	V
-1.515	-2.275	1	P	128	W
-0.2772	-0.3078	2	P	128	Y
0.01628	0.01642	3	N	129	A
-3.564	-5.248	2	N	129	C
1.106	0.7623	1	N	129	D
0.3079	0.2811	2	N	129	E
-0.0991	-0.1039	2	N	129	F
-0.12	-0.1267	2	N	129	G
0.4702	0.4054	4	N	129	H
0.00334	0.003383	4	N	129	I
-0.4923	-0.5842	7	N	129	K
0.0995	0.09758	3	N	129	L
-0.08054	-0.08392	5	N	129	M
0	0		N	129	N
-3.877	-5.474	2	N	129	P
0.01276	0.01289	3	N	129	Q
-0.6564	-0.8167	4	N	129	R
0.573	0.4765	3	N	129	S
0.03314	0.03325	3	N	129	T
0.7699	0.5972	1	N	129	V
-0.2941	-0.3284	2	N	129	W
1.293	0.8353	3	N	129	Y
-4.147	-5.629	2	I	13	A
-3.738	-5.381	3	I	13	C
-4.602	-5.821	8	I	13	D
-4.211	-5.661	2	I	13	E
-1.012	-1.379	5	I	13	F
-4.253	-5.681	4	I	13	G
-4.309	-5.706	1	I	13	H
0	0		I	13	I
-4.016	-5.559	1	I	13	K
0.7839	0.6051	1	I	13	L
-0.3257	-0.3673	6	I	13	M
-4.467	-5.772	2	I	13	N
-2.75	-4.364	3	I	13	P
-4.44	-5.761	4	I	13	Q
-4.066	-5.586	2	I	13	R
-4.551	-5.803	5	I	13	S
-4.101	-5.605	2	I	13	T
-0.5413	-0.6517	6	I	13	V
-4.717	-5.858	4	I	13	W
-1.871	-2.931	1	I	13	Y
-3.559	-5.244	1	H	130	A
-4.23	-5.67	1	H	130	C
-4.014	-5.558	1	H	130	D
-0.62	-0.7636	6	H	130	F
-3.859	-5.463	1	H	130	G
0	0		H	130	H
-0.2615	-0.289	1	H	130	I
-3.347	-5.056	1	H	130	K
0.07088	0.07019	1	H	130	L
-3.359	-5.068	3	H	130	N
-5.467	-6.024	4	H	130	P
-0.2546	-0.2807	4	H	130	Q
-4.354	-5.726	3	H	130	R
-3.516	-5.208	5	H	130	S
-1.911	-3.003	6	H	130	T
-1.194	-1.694	1	H	130	V
0.2423	0.2263	5	H	130	W
-0.1285	-0.136	5	H	130	Y
-4.117	-5.613	3	E	131	*
-0.01098	-0.01118	4	E	131	A
-0.5013	-0.5965	2	E	131	C
0.1316	0.1276	5	E	131	D
0	0		E	131	E
-0.08863	-0.09259	7	E	131	F
-0.5629	-0.6819	2	E	131	G
1.048	0.7374	1	E	131	H
-0.8625	-1.134	4	E	131	I
-1.461	-2.176	3	E	131	K
0.5668	0.4724	1	E	131	L
-0.5173	-0.6184	5	E	131	M
0.7944	0.6109	4	E	131	N
-4.228	-5.669	6	E	131	P
-0.9288	-1.241	2	E	131	R
0.1383	0.1339	3	E	131	S
-0.3458	-0.3924	4	E	131	T
-1.771	-2.747	2	E	131	V
-0.6731	-0.8414	4	E	131	W
-0.286	-0.3185	1	E	131	Y
0.2344	0.2195	1	T	132	A
-0.09213	-0.09636	2	T	132	C
-0.7892	-1.018	1	T	132	D
-0.8188	-1.064	4	T	132	E
-0.1329	-0.1409	4	T	132	F
-0.8076	-1.047	2	T	132	G
0.1048	0.1025	5	T	132	I
-0.4598	-0.5403	7	T	132	K
-1.104	-1.536	2	T	132	L
0.4182	0.3673	2	T	132	M
-0.5352	-0.6433	3	T	132	N
1.633	0.9402	1	T	132	P
-0.08383	-0.08744	4	T	132	Q
1.003	0.7169	4	T	132	R
-0.136	-0.1444	6	T	132	S
0	0		T	132	T
0.1398	0.1353	4	T	132	V
0.2815	0.2593	6	T	132	W
0.6285	0.5125	3	S	133	A
-1.224	-1.747	1	S	133	C
-0.1175	-0.1239	1	S	133	D
1.468	0.8936	2	S	133	E
0.123	0.1197	5	S	133	F
-0.9296	-1.243	7	S	133	G
0.5649	0.4711	3	S	133	H
-0.2364	-0.2591	6	S	133	I
-0.2961	-0.3309	5	S	133	K
0.4158	0.3655	3	S	133	M
-0.2322	-0.2542	6	S	133	N
-0.3894	-0.4479	3	S	133	P
-0.3956	-0.4559	1	S	133	Q
-0.3723	-0.426	9	S	133	R
0	0		S	133	S
1.172	0.7897	2	S	133	T
-0.7138	-0.9023	3	S	133	V
-0.06737	-0.06989	5	S	133	Y
3.236	1.157	2	L	133a	A
-0.7879	-1.016	1	L	133a	C
1.956	1.014	1	L	133a	D
1.412	0.8759	5	L	133a	E
1.638	0.9416	1	L	133a	F
0.01238	0.0125	3	L	133a	G
0.2522	0.2346	5	L	133a	H
-0.4005	-0.4622	3	L	133a	I
-0.723	-0.9163	9	L	133a	K
0	0		L	133a	L
0.1689	0.1618	4	L	133a	M
-0.0812	-0.08462	8	L	133a	N
0.07742	0.0765	3	L	133a	P
0.006721	0.006802	5	L	133a	Q
-1.106	-1.541	8	L	133a	R
-0.964	-1.299	1	L	133a	S
0.6741	0.5409	4	L	133a	T
-0.3834	-0.4401	5	L	133a	V
-0.1335	-0.1415	9	L	133a	W
-0.6467	-0.8024	2	L	133a	Y
-0.2713	-0.3008	4	G	134	A
-2.729	-4.335	3	G	134	C
-3.438	-5.14	3	G	134	D
-4.339	-5.72	1	G	134	E
0	0		G	134	G
-4.451	-5.765	6	G	134	H
-2.544	-4.067	4	G	134	I
-2.948	-4.621	8	G	134	K
-3.69	-5.346	4	G	134	L
-2.528	-4.044	3	G	134	M
-3.298	-5.009	5	G	134	N
-0.0919	-0.09612	4	G	134	P
-2.821	-4.46	4	G	134	Q
-4.233	-5.671	4	G	134	R
-0.4889	-0.5796	4	G	134	S
1.587	0.928	1	G	134	T
-1.889	-2.964	3	G	134	V
-4.623	-5.828	3	G	134	W
-4.017	-5.559	2	G	134	Y
-0.1295	-0.1371	4	V	135	A
-0.3154	-0.3545	1	V	135	C
0.6813	0.5453	4	V	135	D
0.9892	0.7103	4	V	135	E
-0.2622	-0.2898	11	V	135	F
0.4741	0.4083	1	V	135	G
-0.6598	-0.8218	3	V	135	H
0.8009	0.6145	6	V	135	I
0.1872	0.1781	6	V	135	K
1.198	0.8	2	V	135	M
0.5513	0.462	1	V	135	N
-2.716	-4.318	5	V	135	P
0.3098	0.2826	3	V	135	Q
-0.8153	-1.059	4	V	135	R
-0.4959	-0.5891	1	V	135	S
1.782	0.9768	2	V	135	T
0	0		V	135	V
-0.9686	-1.307	7	V	135	W
0.7636	0.5937	1	V	135	Y
-2.439	-3.906	2	S	136	A
-2.121	-3.377	1	S	136	C
-1.209	-1.721	2	S	136	E
-4.061	-5.584	2	S	136	F
-3.551	-5.238	7	S	136	G
-2.145	-3.419	3	S	136	H
-2.507	-4.011	2	S	136	I
-3.856	-5.461	3	S	136	K
-4.161	-5.636	4	S	136	L
-2.803	-4.436	2	S	136	M
-3.144	-4.849	9	S	136	N
-3.093	-4.792	4	S	136	P
-2.535	-4.054	6	S	136	R
0	0		S	136	S
-1.883	-2.953	1	S	136	T
-3.324	-5.035	4	S	136	V
-2.363	-3.785	4	S	136	W
-2.929	-4.598	3	S	136	Y
0	0		A	137	A
-0.1343	-0.1424	2	A	137	C
0.3022	0.2764	2	A	137	D
-0.1542	-0.1646	3	A	137	E
-0.192	-0.2075	6	A	137	F
1.17	0.7887	3	A	137	G
-0.71	-0.8966	2	A	137	H
-0.1819	-0.1959	4	A	137	I
-0.5047	-0.6011	3	A	137	K
0.3014	0.2757	3	A	137	L
0.8368	0.634	1	A	137	M
0.437	0.3813	2	A	137	N
0.3032	0.2771	1	A	137	Q
-0.9388	-1.258	4	A	137	R
-0.1241	-0.1312	4	A	137	S
0.02823	0.02836	14	A	137	T
-0.004811	-0.004888	4	A	137	V
-0.5759	-0.7004	5	A	137	W
-0.5066	-0.6036	4	A	137	Y
0	0		A	138	A
-2.075	-3.296	3	A	138	C
-3.202	-4.911	5	A	138	D
-4.288	-5.697	3	A	138	E
-0.2237	-0.2442	2	A	138	G
-1.212	-1.726	1	A	138	H
-1.937	-3.051	5	A	138	I
-4.288	-5.697	3	A	138	K
-3.364	-5.073	5	A	138	M
-1.675	-2.57	2	A	138	N
-2.635	-4.202	4	A	138	P
-4.497	-5.783	6	A	138	R
-0.06574	-0.06816	9	A	138	S
-0.2667	-0.2952	9	A	138	T
0.4302	0.3762	11	A	138	V
-2.659	-4.236	2	A	138	W
-3.901	-5.49	7	A	138	Y
-1.927	-3.032	2	C	139	A
0	0		C	139	C
-2.896	-4.557	2	C	139	D
-3.528	-5.219	2	C	139	E
-3.402	-5.107	3	C	139	F
-4.599	-5.82	6	C	139	G
-3.127	-4.83	2	C	139	H
-3.035	-4.726	3	C	139	I
-4.942	-5.921	4	C	139	K
-4.394	-5.743	4	C	139	M
-2.942	-4.614	3	C	139	N
-3.633	-5.303	2	C	139	P
-4.35	-5.724	1	C	139	Q
-3.996	-5.547	6	C	139	R
-4.692	-5.85	2	C	139	S
-3.884	-5.479	4	C	139	T
-2.933	-4.604	3	C	139	V
-2.985	-4.666	2	C	139	W
-4.244	-5.677	8	C	139	Y
-4.977	-5.93	11	C	14	*
-4.271	-5.689	2	C	14	A
0	0		C	14	C
-4.447	-5.764	7	C	14	D
-4.719	-5.859	3	C	14	E
-4.582	-5.814	9	C	14	F
-4.241	-5.675	5	C	14	G
-4.083	-5.595	2	C	14	H
-4.296	-5.701	3	C	14	I
-4.705	-5.855	5	C	14	K
-4.267	-5.687	3	C	14	L
-4.505	-5.786	6	C	14	M
-4.661	-5.841	2	C	14	N
-4.702	-5.854	7	C	14	P
-4.63	-5.83	2	C	14	Q
-4.312	-5.708	5	C	14	R
-4.463	-5.77	4	C	14	S
-4.66	-5.84	7	C	14	T
-4.316	-5.709	5	C	14	V
-3.286	-4.997	1	C	14	W
-4.479	-5.777	11	C	14	Y
-0.9394	-1.259	2	P	140	A
-0.1367	-0.1451	2	P	140	C
0.9593	0.6961	5	P	140	D
0.4281	0.3746	1	P	140	E
0.1239	0.1205	2	P	140	F
0.1163	0.1134	10	P	140	H
1.913	1.005	3	P	140	I
-0.2841	-0.3163	3	P	140	K
0.1127	0.1101	4	P	140	L
1.259	0.8232	2	P	140	M
0.4589	0.3973	2	P	140	N
0	0		P	140	P
0.01897	0.01912	3	P	140	Q
-0.3972	-0.4579	3	P	140	R
-0.3275	-0.3695	5	P	140	S
-0.1435	-0.1527	5	P	140	T
1.031	0.7297	2	P	140	V
-0.1596	-0.1707	2	P	140	W
-0.7347	-0.9341	2	P	140	Y
-4.174	-5.643	3	Y	141	*
0.6442	0.5224	3	Y	141	A
-0.3646	-0.4162	6	Y	141	C
0.357	0.3203	6	Y	141	D
0.4178	0.3669	2	Y	141	E
0.1891	0.1798	6	Y	141	F
0.7906	0.6089	1	Y	141	G
0.2669	0.2471	8	Y	141	H
-0.1321	-0.14	5	Y	141	I
-0.09791	-0.1026	5	Y	141	K
0.3546	0.3184	2	Y	141	L
-0.5007	-0.5956	2	Y	141	M
0.2569	0.2387	6	Y	141	N
-1.057	-1.455	4	Y	141	P
-0.09944	-0.1043	2	Y	141	Q
-0.07503	-0.07804	5	Y	141	R
1.117	0.767	3	Y	141	S
-0.6645	-0.8287	3	Y	141	T
0.3018	0.276	4	Y	141	V
-0.6506	-0.8083	2	Y	141	W
0	0		Y	141	Y
-4.189	-5.65	3	Q	142	*
2.326	1.074	3	Q	142	A
-0.07093	-0.07366	4	Q	142	C
-0.06952	-0.07217	1	Q	142	D
0.2453	0.2288	6	Q	142	E
0.4814	0.4135	2	Q	142	F
-0.2367	-0.2595	5	Q	142	G
-0.2518	-0.2774	4	Q	142	H
0.02813	0.02826	5	Q	142	I
0.5927	0.4895	4	Q	142	K
1.393	0.8697	2	Q	142	L
0.4661	0.4025	4	Q	142	M
0.6896	0.5503	1	Q	142	N
-1.592	-2.418	5	Q	142	P
0	0		Q	142	Q
-0.1161	-0.1224	3	Q	142	R
1.212	0.8051	1	Q	142	S
-0.2539	-0.2799	1	Q	142	T
-0.2996	-0.3351	4	Q	142	V
0.3408	0.3075	4	Q	142	W
-0.4949	-0.5878	4	Q	142	Y
-0.9333	-1.249	1	G	143	A
-1.327	-1.932	3	G	143	C
0.5328	0.4494	2	G	143	E
-0.03073	-0.03149	6	G	143	F
0	0		G	143	G
-0.3352	-0.3792	4	G	143	H
-0.9214	-1.229	4	G	143	I
0.0736	0.07282	6	G	143	K
0.002458	0.002491	3	G	143	L
0.2037	0.1927	5	G	143	M
0.2338	0.2189	7	G	143	N
-2.013	-3.187	3	G	143	P
-0.3084	-0.3459	5	G	143	R
-0.2103	-0.2286	5	G	143	S
-1.236	-1.769	5	G	143	T
-0.2932	-0.3273	7	G	143	V
0.2564	0.2383	3	G	143	W
-0.1081	-0.1137	7	G	143	Y
0	0		A	144	A
-0.4422	-0.5168	2	A	144	C
0.8791	0.6562	4	A	144	D
1.784	0.9774	2	A	144	E
-1.161	-1.635	3	A	144	F
0.4732	0.4076	4	A	144	G
-0.6478	-0.804	1	A	144	H
0.02311	0.02326	5	A	144	I
-0.4189	-0.4862	4	A	144	K
0.2657	0.2461	6	A	144	M
0.3896	0.3456	6	A	144	N
-0.3381	-0.3828	5	A	144	P
-0.08027	-0.08363	4	A	144	Q
-0.4527	-0.5309	3	A	144	R
0.1549	0.149	2	A	144	S
-0.2196	-0.2394	6	A	144	T
-0.0276	-0.02825	5	A	144	V
-0.1818	-0.1959	5	A	144	W
0.2086	0.1971	4	A	144	Y
-1.522	-2.287	5	P	145	C
2.385	1.082	2	P	145	D
1.562	0.9209	2	P	145	E
0.1317	0.1278	2	P	145	F
-0.5582	-0.6754	1	P	145	G
-0.4532	-0.5315	4	P	145	H
-0.03407	-0.03496	2	P	145	I
-1.253	-1.799	5	P	145	K
-1.095	-1.521	7	P	145	L
-1.192	-1.69	5	P	145	M
-0.4197	-0.4873	5	P	145	N
0	0		P	145	P
0.01149	0.01161	9	P	145	Q
-1.187	-1.681	5	P	145	R
-0.03751	-0.03853	2	P	145	S
2.796	1.126	3	P	145	T
1.299	0.8376	2	P	145	V
0.03111	0.03122	5	P	145	W
0.2944	0.27	2	P	145	Y
0.06357	0.06311	6	S	146	A
-0.2227	-0.243	5	S	146	C
1.438	0.8843	1	S	146	E
-0.4833	-0.5719	8	S	146	F
-0.296	-0.3306	9	S	146	G
0.1632	0.1566	2	S	146	H
-1.854	-2.9	5	S	146	I
-1.063	-1.466	2	S	146	K
2.147	1.048	2	S	146	L
-0.02928	-0.02999	4	S	146	M
0.00844	0.008536	7	S	146	N
-4.166	-5.639	1	S	146	P
-0.6036	-0.7399	6	S	146	R
0	0		S	146	S
-0.2509	-0.2764	5	S	146	T
-0.6094	-0.7483	4	S	146	V
1.965	1.015	2	S	146	W
-0.4328	-0.5045	2	S	146	Y
-4.575	-5.812	2	F	147	A
-5.891	-6.078	3	F	147	C
-4.148	-5.63	4	F	147	D
-3.608	-5.284	2	F	147	E
0	0		F	147	F
-3.963	-5.528	4	F	147	G
-2.328	-3.728	3	F	147	H
-2.173	-3.466	4	F	147	I
-4.323	-5.712	2	F	147	K
-1.312	-1.904	2	F	147	L
-0.6773	-0.8477	6	F	147	M
-5.079	-5.953	2	F	147	N
-4.329	-5.715	1	F	147	P
-3.454	-5.155	1	F	147	Q
-4.686	-5.849	2	F	147	R
-4.25	-5.679	8	F	147	T
-4.619	-5.827	3	F	147	V
-2.562	-4.095	6	F	147	W
-0.6923	-0.87	3	F	147	Y
-1.523	-2.29	3	F	148	A
-2.787	-4.414	8	F	148	C
-4.262	-5.685	1	F	148	D
-5.159	-5.97	4	F	148	E
0	0		F	148	F
-4.34	-5.72	2	F	148	G
-0.5857	-0.7143	1	F	148	H
-2.763	-4.381	6	F	148	I
-1.044	-1.435	3	F	148	L
-0.2274	-0.2486	4	F	148	M
0.6952	0.5537	1	F	148	N
-3.491	-5.187	2	F	148	P
-3.49	-5.186	4	F	148	Q
-5.03	-5.942	2	F	148	R
-2.441	-3.909	2	F	148	S
-4.339	-5.72	2	F	148	T
-2.1	-3.34	7	F	148	V
-0.8646	-1.137	6	F	148	W
1.9	1.003	4	F	148	Y
0.4936	0.4221	7	R	149	A
-0.2566	-0.2831	3	R	149	C
0.9589	0.6959	1	R	149	D
-0.6861	-0.8608	4	R	149	E
-0.3485	-0.3959	5	R	149	F
0.03313	0.03323	5	R	149	G
-0.2697	-0.2989	1	R	149	H
0.05096	0.05081	3	R	149	I
0.08285	0.08171	7	R	149	K
-0.2896	-0.3229	1	R	149	L
0.03374	0.03384	4	R	149	M
-0.443	-0.518	1	R	149	N
-4.264	-5.686	4	R	149	P
1.421	0.8787	1	R	149	Q
0	0		R	149	R
0.3655	0.327	1	R	149	S
2.449	1.09	3	R	149	T
-0.363	-0.4142	2	R	149	V
0.4319	0.3774	2	R	149	W
0.2378	0.2224	3	R	149	Y
-0.8313	-1.084	1	I	15	A
-0.5275	-0.6325	5	I	15	C
-4.782	-5.878	6	I	15	D
-4.186	-5.649	3	I	15	E
-4.702	-5.854	3	I	15	F
-4.46	-5.769	3	I	15	G
-4.032	-5.568	1	I	15	H
0	0		I	15	I
-4.678	-5.846	4	I	15	K
-1.87	-2.928	9	I	15	L
-4.35	-5.724	1	I	15	M
-4.647	-5.836	9	I	15	N
-4.267	-5.687	1	I	15	P
-4.903	-5.911	8	I	15	Q
-4.803	-5.884	3	I	15	R
-3.674	-5.334	2	I	15	S
-1.074	-1.485	2	I	15	T
-0.1753	-0.1884	2	I	15	V
-4.846	-5.896	4	I	15	W
-4.586	-5.815	3	I	15	Y
-0.9069	-1.206	1	N	150	A
-0.4901	-0.5812	3	N	150	C
-1.25	-1.793	1	N	150	D
-0.9403	-1.26	4	N	150	E
-0.9041	-1.201	2	N	150	F
0.5487	0.4602	1	N	150	G
-0.1794	-0.1931	2	N	150	I
-3.254	-4.965	4	N	150	K
-0.1467	-0.1563	2	N	150	L
-0.3616	-0.4124	2	N	150	M
0	0		N	150	N
-0.8015	-1.037	1	N	150	P
0.472	0.4068	2	N	150	Q
-1.714	-2.642	5	N	150	R
1.31	0.8414	4	N	150	S
0.1633	0.1567	5	N	150	V
-1.468	-2.189	2	N	150	W
-0.7497	-0.957	3	N	150	Y
-0.3752	-0.4296	3	V	151	A
0.1993	0.1889	3	V	151	C
-4.678	-5.846	3	V	151	D
-1.081	-1.497	2	V	151	E
-0.006143	-0.006243	2	V	151	F
1.87	0.9962	4	V	151	G
-0.001741	-0.001767	5	V	151	H
0.4534	0.3932	4	V	151	I
-4.739	-5.865	4	V	151	K
-0.1096	-0.1153	5	V	151	L
0.3225	0.2929	5	V	151	M
-0.4077	-0.4716	3	V	151	N
-4.734	-5.863	3	V	151	P
-0.07975	-0.08308	2	V	151	Q
-4.127	-5.619	3	V	151	R
-0.5998	-0.7345	3	V	151	S
1.144	0.7781	3	V	151	T
0	0		V	151	V
-5.131	-5.964	2	V	151	W
-1.212	-1.726	2	V	151	Y
-0.3101	-0.348	2	V	152	A
-2.107	-3.352	2	V	152	C
-1.043	-1.433	3	V	152	D
-2.471	-3.955	5	V	152	E
-1.154	-1.623	1	V	152	F
-0.3148	-0.3538	3	V	152	G
0.2031	0.1922	4	V	152	H
0.2839	0.2613	2	V	152	I
0.5422	0.4558	1	V	152	K
-0.5632	-0.6824	2	V	152	L
0.2799	0.258	6	V	152	M
0.2044	0.1934	2	V	152	N
-4.837	-5.893	2	V	152	P
-0.443	-0.518	6	V	152	Q
-0.06631	-0.06877	4	V	152	R
-4.732	-5.863	2	V	152	S
-4.215	-5.663	1	V	152	T
0	0		V	152	V
-0.9951	-1.351	8	V	152	W
-0.7447	-0.9494	2	V	152	Y
-4.471	-5.773	11	W	153	*
-5.395	-6.013	2	W	153	A
-4.836	-5.893	3	W	153	C
-5.894	-6.078	3	W	153	D
-4.381	-5.737	2	W	153	E
-4.377	-5.736	2	W	153	F
-4.797	-5.882	2	W	153	G
-3.338	-5.048	2	W	153	H
-3.39	-5.097	2	W	153	I
-3.892	-5.484	3	W	153	K
-2.679	-4.265	2	W	153	L
0.4578	0.3965	2	W	153	M
-6.211	-6.105	3	W	153	N
-5.195	-5.977	4	W	153	P
-2.765	-4.385	3	W	153	Q
-4.585	-5.815	6	W	153	R
-4.32	-5.711	4	W	153	S
-4.387	-5.74	3	W	153	T
-4.7	-5.853	3	W	153	V
0	0		W	153	W
-4.09	-5.599	2	W	153	Y
-0.6521	-0.8105	5	L	154	A
-3.837	-5.449	3	L	154	C
-4.301	-5.703	1	L	154	D
-4.178	-5.645	2	L	154	E
-5.133	-5.965	6	L	154	G
-4.22	-5.665	2	L	154	H
-0.2359	-0.2586	3	L	154	I
-4.186	-5.649	8	L	154	K
0	0		L	154	L
-0.2836	-0.3156	5	L	154	M
-4.182	-5.647	3	L	154	N
-0.07016	-0.07285	5	L	154	P
-4.393	-5.742	4	L	154	Q
-5.992	-6.087	5	L	154	R
-4.305	-5.705	2	L	154	S
-2.699	-4.293	1	L	154	T
0.08525	0.08402	3	L	154	V
-4.263	-5.686	2	L	154	W
-1.369	-2.008	2	L	154	Y
-0.319	-0.359	5	I	155	A
-0.1308	-0.1386	3	I	155	C
-4.216	-5.664	2	I	155	D
-3.206	-4.916	3	I	155	E
-3.576	-5.258	3	I	155	F
-0.4044	-0.4673	2	I	155	G
-2.417	-3.87	2	I	155	H
0	0		I	155	I
-2.668	-4.249	4	I	155	K
1.551	0.9179	1	I	155	L
2.122	1.044	3	I	155	M
0.176	0.1681	2	I	155	N
-5.154	-5.969	2	I	155	P
-2.387	-3.823	2	I	155	Q
-1.931	-3.039	4	I	155	R
-1.021	-1.395	4	I	155	S
-0.5442	-0.6557	3	I	155	T
0.006385	0.006463	3	I	155	V
-2.182	-3.482	4	I	155	W
-1.775	-2.755	3	I	155	Y
1.379	0.8652	1	K	156	A
-0.4871	-0.5771	2	K	156	C
-4.31	-5.707	5	K	156	D
2.34	1.076	1	K	156	E
-3.264	-4.975	5	K	156	F
0.8305	0.6306	5	K	156	G
-0.3138	-0.3525	2	K	156	H
-1.487	-2.223	1	K	156	I
0	0		K	156	K
0.177	0.169	2	K	156	L
0.228	0.214	4	K	156	M
0.3667	0.3279	5	K	156	N
-1.778	-2.759	6	K	156	P
1.177	0.7916	2	K	156	Q
-0.3941	-0.4539	5	K	156	R
0.8716	0.6523	4	K	156	S
-0.6227	-0.7675	2	K	156	T
-0.3361	-0.3802	5	K	156	V
-4.48	-5.777	5	K	156	W
-2.135	-3.401	4	K	156	Y
0.212	0.2001	2	K	157	A
0.2128	0.2007	2	K	157	C
-1.587	-2.408	4	K	157	D
-0.2025	-0.2195	1	K	157	E
-0.3847	-0.4419	4	K	157	F
-2.056	-3.262	4	K	157	G
0.8551	0.6437	2	K	157	H
-2.586	-4.13	2	K	157	I
0	0		K	157	K
-0.6921	-0.8698	1	K	157	L
-0.3561	-0.4054	3	K	157	M
-0.478	-0.5649	7	K	157	N
-5.713	-6.058	3	K	157	P
0.8474	0.6396	4	K	157	R
-1.635	-2.497	3	K	157	S
-0.2924	-0.3264	6	K	157	T
-3.195	-4.904	3	K	157	V
-0.979	-1.324	5	K	157	W
-0.5817	-0.7085	2	K	157	Y
0.9907	0.711	2	N	158	A
-1.229	-1.755	2	N	158	C
2.082	1.037	2	N	158	D
0.2591	0.2406	6	N	158	E
-0.5623	-0.6812	4	N	158	F
0.4827	0.4144	7	N	158	G
-0.5489	-0.6622	5	N	158	H
0.3383	0.3055	1	N	158	I
-0.4088	-0.473	6	N	158	K
1.282	0.8315	3	N	158	L
0.4857	0.4165	1	N	158	M
0	0		N	158	N
-2.475	-3.962	4	N	158	P
0.1189	0.1158	1	N	158	Q
-0.6201	-0.7638	5	N	158	R
0.1057	0.1034	3	N	158	S
-0.6113	-0.751	1	N	158	T
-0.1394	-0.148	4	N	158	V
-0.538	-0.6471	4	N	158	W
-0.4962	-0.5895	3	N	158	Y
-0.2367	-0.2595	2	D	159	A
0	0		D	159	D
-0.9199	-1.227	3	D	159	F
-0.1552	-0.1657	1	D	159	G
-1.174	-1.659	1	D	159	H
-2.843	-4.489	2	D	159	I
-1.747	-2.703	2	D	159	K
-0.6445	-0.7993	5	D	159	L
-0.8115	-1.053	6	D	159	M
-0.9363	-1.254	6	D	159	N
-0.296	-0.3308	3	D	159	Q
-2.104	-3.348	3	D	159	R
-0.3846	-0.4417	2	D	159	S
-0.7683	-0.9856	4	D	159	T
-0.9895	-1.342	1	D	159	V
-1.92	-3.02	1	D	159	W
-1.413	-2.088	7	D	159	Y
-4.829	-5.891	2	G	16	*
-4.525	-5.793	2	G	16	A
-4.247	-5.678	4	G	16	C
-4.654	-5.838	7	G	16	D
-4.53	-5.796	5	G	16	E
-4.57	-5.81	8	G	16	F
0	0		G	16	G
-4.342	-5.721	1	G	16	H
-3.708	-5.359	3	G	16	I
-4.56	-5.806	3	G	16	K
-2.955	-4.631	2	G	16	L
-4.133	-5.622	5	G	16	M
-4.255	-5.682	4	G	16	N
-5.699	-6.056	5	G	16	P
-2.797	-4.428	2	G	16	Q
-4.329	-5.715	4	G	16	R
-4.945	-5.922	2	G	16	S
-5.158	-5.97	4	G	16	T
-1.992	-3.149	2	G	16	V
-4.345	-5.722	1	G	16	W
-4.347	-5.723	1	G	16	Y
0	0		A	160	A
-1.236	-1.768	4	A	160	C
0.0415	0.04151	3	A	160	D
0.4205	0.3689	4	A	160	E
-0.6106	-0.7501	2	A	160	F
0.003715	0.003763	5	A	160	H
-0.1296	-0.1372	6	A	160	I
-0.2402	-0.2637	4	A	160	K
0.8104	0.6197	5	A	160	M
0.7354	0.5775	1	A	160	N
-4.597	-5.819	4	A	160	P
-0.4714	-0.5559	6	A	160	Q
-0.4324	-0.504	2	A	160	R
0.6052	0.4976	3	A	160	S
0.4518	0.3921	9	A	160	T
-0.2206	-0.2407	7	A	160	V
-0.2976	-0.3326	8	A	160	W
0.4708	0.4059	2	A	160	Y
-0.9765	-1.32	1	Y	161	*
-4.104	-5.607	1	Y	161	A
-4.172	-5.642	5	Y	161	C
-4.505	-5.786	5	Y	161	D
-5.771	-6.065	5	Y	161	E
0.3205	0.2912	2	Y	161	F
-7.634	-6.162	7	Y	161	G
-2.478	-3.966	7	Y	161	H
-4.555	-5.804	4	Y	161	I
-4.466	-5.771	2	Y	161	K
-4.346	-5.723	3	Y	161	L
-2.993	-4.676	5	Y	161	M
-4.535	-5.797	12	Y	161	N
-4.512	-5.789	3	Y	161	P
-4.252	-5.681	3	Y	161	R
-2.554	-4.082	1	Y	161	S
-4.412	-5.75	1	Y	161	T
-5.224	-5.983	5	Y	161	V
-0.2367	-0.2596	4	Y	161	W
0	0		Y	161	Y
0.03472	0.0348	2	P	162	A
-4.099	-5.604	6	P	162	C
0.3312	0.2999	7	P	162	E
-3.347	-5.057	1	P	162	F
0.07194	0.07121	5	P	162	G
0.0009191	0.000932	8	P	162	H
-0.3943	-0.4543	6	P	162	K
-1.88	-2.947	7	P	162	L
-1.588	-2.41	3	P	162	M
0.03248	0.03258	5	P	162	N
0	0		P	162	P
-0.5774	-0.7024	2	P	162	Q
-0.5429	-0.654	5	P	162	R
-0.6653	-0.8298	5	P	162	S
0.4199	0.3685	3	P	162	T
-1.187	-1.682	4	P	162	V
-4.663	-5.841	6	P	162	W
-0.4895	-0.5804	2	T	163	A
-1.325	-1.927	2	T	163	C
1.796	0.9801	3	T	163	D
1.101	0.7602	2	T	163	E
-0.1438	-0.153	4	T	163	G
0.4214	0.3696	1	T	163	H
0.1327	0.1287	9	T	163	I
-0.478	-0.5648	3	T	163	K
0.2014	0.1907	1	T	163	L
1.854	0.993	3	T	163	M
-0.002878	-0.002922	4	T	163	N
1.371	0.8625	4	T	163	P
-0.07132	-0.07408	4	T	163	Q
-0.275	-0.3052	4	T	163	R
1.595	0.9301	3	T	163	S
0	0		T	163	T
1.265	0.8251	3	T	163	V
0.9746	0.7034	3	T	163	W
0.03333	0.03343	3	T	163	Y
-0.8811	-1.164	6	I	164	A
-0.7532	-0.9624	1	I	164	C
-3.453	-5.154	2	I	164	D
-3.637	-5.306	5	I	164	E
-0.6776	-0.8481	1	I	164	F
-2.421	-3.877	2	I	164	G
-0.6569	-0.8175	4	I	164	H
0	0		I	164	I
-3.751	-5.39	2	I	164	K
-0.5027	-0.5984	4	I	164	M
-2.092	-3.326	3	I	164	N
-6.295	-6.111	4	I	164	P
-1.597	-2.426	5	I	164	Q
-4.103	-5.606	5	I	164	R
-0.8722	-1.15	2	I	164	S
-0.3548	-0.4037	3	I	164	T
-0.6315	-0.7803	1	I	164	V
-0.7628	-0.9771	5	I	164	W
-0.02388	-0.02441	2	I	164	Y
0.6896	0.5503	4	K	165	A
2.166	1.051	1	K	165	C
0.4072	0.359	3	K	165	D
0.193	0.1833	2	K	165	E
0.1039	0.1018	3	K	165	F
-1.11	-1.546	2	K	165	G
-0.03347	-0.03433	4	K	165	H
0.03618	0.03625	3	K	165	I
0	0		K	165	K
0.2911	0.2672	4	K	165	M
0.2186	0.2058	7	K	165	N
-5.378	-6.01	3	K	165	P
1.853	0.9926	3	K	165	Q
0.02338	0.02352	6	K	165	R
-2.105	-3.349	1	K	165	S
1.336	0.8506	3	K	165	V
0.5783	0.48	2	K	165	W
0.2006	0.19	4	K	165	Y
0.3305	0.2993	4	I	166	A
-0.4514	-0.5291	4	I	166	C
-4.54	-5.799	5	I	166	D
-2.176	-3.472	1	I	166	E
1.008	0.7192	1	I	166	F
-0.639	-0.7912	2	I	166	G
-0.857	-1.125	2	I	166	H
0	0		I	166	I
0.7304	0.5746	1	I	166	K
0.5002	0.4268	5	I	166	L
0.1929	0.1832	2	I	166	M
-0.5567	-0.6732	2	I	166	N
-4.579	-5.813	5	I	166	P
0.4479	0.3893	1	I	166	Q
-0.4639	-0.5459	2	I	166	S
0.428	0.3746	2	I	166	T
-0.7624	-0.9765	2	I	166	V
0.3336	0.3017	2	I	166	W
0.4819	0.4138	2	I	166	Y
-4.303	-5.704	13	S	167	*
0.1653	0.1585	16	S	167	A
-0.02057	-0.02101	9	S	167	C
0.05153	0.05137	11	S	167	D
1.32	0.8451	12	S	167	E
-0.2717	-0.3012	26	S	167	F
-0.3313	-0.3743	20	S	167	G
0.4371	0.3813	16	S	167	H
-0.2347	-0.2572	25	S	167	I
-0.6332	-0.7828	17	S	167	K
0.1643	0.1576	47	S	167	L
-0.1325	-0.1404	16	S	167	M
0.1087	0.1063	10	S	167	N
-3.854	-5.46	32	S	167	P
0.06065	0.06027	12	S	167	Q
0.2264	0.2126	30	S	167	R
0	0		S	167	S
-0.2721	-0.3017	34	S	167	T
0.0003661	0.0003713	26	S	167	V
-0.4708	-0.5551	10	S	167	W
0.03564	0.03572	28	S	167	Y
-2.234	-3.571	1	Y	168	-
-4.116	-5.613	2	Y	168	C
-4.692	-5.85	3	Y	168	D
-4.794	-5.881	2	Y	168	E
-4.81	-5.886	3	Y	168	G
0.3988	0.3526	2	Y	168	H
0.7161	0.5661	1	Y	168	I
-3.72	-5.368	3	Y	168	K
0.4652	0.4018	4	Y	168	L
-1.262	-1.815	1	Y	168	M
-4.329	-5.715	1	Y	168	N
-3.031	-4.721	1	Y	168	P
-5.376	-6.01	3	Y	168	Q
-3.26	-4.971	3	Y	168	R
-3.925	-5.505	1	Y	168	S
-4.104	-5.607	4	Y	168	T
0.6906	0.5509	2	Y	168	V
0.1632	0.1566	7	Y	168	W
0	0		Y	168	Y
0.2262	0.2124	2	N	169	*
-1.504	-2.255	1	N	169	-
-0.3089	-0.3466	28	N	169	A
-0.392	-0.4513	12	N	169	C
-0.5354	-0.6435	15	N	169	D
-0.6933	-0.8715	6	N	169	E
-0.5474	-0.6602	7	N	169	F
-0.4157	-0.482	21	N	169	G
-0.345	-0.3915	14	N	169	H
-0.2708	-0.3001	7	N	169	I
-0.238	-0.261	9	N	169	K
-0.07827	-0.08149	24	N	169	L
-0.147	-0.1566	14	N	169	M
0	0		N	169	N
-0.608	-0.7462	37	N	169	P
-0.4922	-0.584	16	N	169	Q
-0.3091	-0.3468	29	N	169	R
-0.5648	-0.6846	41	N	169	S
-0.2535	-0.2794	22	N	169	T
-0.04726	-0.0487	17	N	169	V
-0.5903	-0.7208	6	N	169	W
-0.6803	-0.8521	11	N	169	Y
-4.195	-5.653	1	Y	17	A
-2.402	-3.847	8	Y	17	C
-1.714	-2.643	3	Y	17	D
-4.342	-5.721	5	Y	17	E
-0.3468	-0.3936	4	Y	17	F
-1.175	-1.66	1	Y	17	G
-1.152	-1.621	3	Y	17	H
-1.53	-2.303	1	Y	17	I
-2.728	-4.335	2	Y	17	K
-4.476	-5.775	5	Y	17	L
-0.9664	-1.303	5	Y	17	M
-4.223	-5.667	1	Y	17	N
-4.688	-5.849	5	Y	17	P
-2.481	-3.971	5	Y	17	Q
-3.747	-5.387	4	Y	17	R
-3.758	-5.395	4	Y	17	S
-1.361	-1.992	5	Y	17	T
-1.1	-1.531	9	Y	17	W
0	0		Y	17	Y
-1.891	-2.968	1	N	170	A
-2.965	-4.643	2	N	170	D
0	0		N	170	N
0.104	0.1019	1	N	170	S
-0.2697	-0.2989	7	T	171	A
-0.429	-0.4995	2	T	171	D
-2.918	-4.585	2	T	171	E
-0.4908	-0.5822	3	T	171	F
-0.3053	-0.3421	6	T	171	G
-0.5175	-0.6187	1	T	171	H
-0.5238	-0.6274	5	T	171	I
-0.4037	-0.4664	3	T	171	K
-0.6845	-0.8585	2	T	171	L
-0.3504	-0.3982	2	T	171	M
-0.2936	-0.3277	8	T	171	N
-0.428	-0.4982	9	T	171	P
-0.4783	-0.5652	2	T	171	Q
-0.373	-0.4268	7	T	171	R
-0.572	-0.6949	4	T	171	S
0	0		T	171	T
-0.3457	-0.3922	4	T	171	V
-0.8864	-1.172	5	T	171	W
-0.5325	-0.6395	4	T	171	Y
0.2728	0.252	2	N	172	A
-0.8788	-1.16	1	N	172	C
-0.7304	-0.9275	3	N	172	D
-0.01981	-0.02022	6	N	172	E
0.03827	0.03832	3	N	172	F
-0.1389	-0.1475	3	N	172	G
1.929	1.008	5	N	172	I
0.2511	0.2337	7	N	172	K
0.8044	0.6164	7	N	172	L
0.3787	0.3372	8	N	172	M
0	0		N	172	N
-4.458	-5.768	6	N	172	P
0.3558	0.3193	8	N	172	Q
-0.3365	-0.3807	1	N	172	R
-0.8255	-1.075	6	N	172	S
-4.04	-5.572	5	N	172	T
-0.126	-0.1333	4	N	172	V
-0.04236	-0.04358	4	N	172	W
1.15	0.7807	6	N	172	Y
-0.9587	-1.291	1	R	173	*
0.5107	0.4342	4	R	173	A
-0.9505	-1.277	2	R	173	C
0.03876	0.03881	5	R	173	D
0.1192	0.1161	5	R	173	E
0.2858	0.2629	6	R	173	F
-0.1885	-0.2035	10	R	173	G
0.02622	0.02636	2	R	173	H
0.1193	0.1163	6	R	173	I
-0.06271	-0.06495	5	R	173	K
0.4466	0.3883	2	R	173	M
-0.0565	-0.0584	2	R	173	N
-0.1043	-0.1095	5	R	173	P
0.3289	0.298	3	R	173	Q
0	0		R	173	R
-0.1274	-0.1348	6	R	173	S
-0.2396	-0.2629	5	R	173	T
0.0228	0.02295	6	R	173	V
-0.1117	-0.1176	7	R	173	W
-0.2764	-0.3068	3	R	173	Y
-1.892	-2.968	1	E	174	*
-0.8307	-1.083	2	E	174	A
0.113	0.1103	2	E	174	C
0.2606	0.2418	4	E	174	D
0	0		E	174	E
-0.5231	-0.6264	2	E	174	F
-0.207	-0.2248	6	E	174	G
-0.3238	-0.365	6	E	174	H
-0.7451	-0.9499	1	E	174	I
-1.003	-1.365	7	E	174	K
0.03388	0.03397	5	E	174	L
-0.3035	-0.3399	4	E	174	M
-0.05553	-0.05738	4	E	174	N
-4.389	-5.741	3	E	174	P
-0.07326	-0.07614	4	E	174	Q
-0.64	-0.7926	3	E	174	R
-0.1311	-0.1389	4	E	174	S
-0.7938	-1.025	5	E	174	T
-0.1171	-0.1235	2	E	174	V
-0.1893	-0.2044	4	E	174	W
0.9425	0.688	1	E	174	Y
0.5923	0.4892	2	D	175	A
-0.156	-0.1666	5	D	175	C
0	0		D	175	D
-0.3298	-0.3724	2	D	175	E
0.5088	0.4328	3	D	175	F
0.3255	0.2953	3	D	175	G
-0.4477	-0.5242	1	D	175	H
-1.155	-1.625	2	D	175	I
-0.06533	-0.06772	6	D	175	K
-0.512	-0.6111	3	D	175	L
-0.3679	-0.4203	2	D	175	M
-1.296	-1.875	5	D	175	N
-0.07536	-0.07839	8	D	175	Q
-0.7063	-0.8911	2	D	175	R
-0.09173	-0.09592	4	D	175	S
-0.361	-0.4116	2	D	175	T
-0.3036	-0.34	2	D	175	V
-0.4162	-0.4826	6	D	175	W
-0.0895	-0.09353	7	D	175	Y
-0.502	-0.5974	10	L	176	C
-4.692	-5.851	9	L	176	D
-4.546	-5.801	2	L	176	E
-0.9024	-1.198	3	L	176	F
-2.795	-4.426	4	L	176	H
0.2683	0.2483	5	L	176	I
-3.661	-5.324	6	L	176	K
0	0		L	176	L
-0.3464	-0.3932	2	L	176	M
-2.306	-3.691	1	L	176	N
-5.058	-5.948	2	L	176	P
-1.802	-2.805	1	L	176	Q
-5.864	-6.075	6	L	176	R
-2.944	-4.617	6	L	176	S
-0.2147	-0.2337	2	L	176	T
-0.54	-0.6499	3	L	176	V
-4.279	-5.693	1	L	176	W
-2.068	-3.283	4	L	176	Y
-2.883	-4.54	2	L	177	A
-2.012	-3.185	2	L	177	C
-4.527	-5.794	4	L	177	D
-4.837	-5.893	4	L	177	E
-2.037	-3.229	4	L	177	F
0.3001	0.2746	1	L	177	G
-3.698	-5.352	1	L	177	H
-0.4876	-0.5778	6	L	177	I
-3.22	-4.93	1	L	177	K
0	0		L	177	L
1.722	0.9628	1	L	177	M
-4.099	-5.604	1	L	177	N
-4.469	-5.772	5	L	177	P
-0.9251	-1.235	1	L	177	Q
-5.25	-5.988	3	L	177	R
-4.155	-5.633	1	L	177	S
-4.716	-5.858	3	L	177	T
0.6601	0.5323	1	L	177	V
-3.787	-5.415	1	L	177	W
-4.318	-5.71	1	L	177	Y
-4.439	-5.761	3	I	178	A
-0.0253	-0.02588	1	I	178	C
-3.859	-5.463	4	I	178	D
-4.189	-5.65	4	I	178	E
0.3759	0.3351	2	I	178	F
-5.424	-6.018	6	I	178	G
-4.499	-5.784	3	I	178	H
0	0		I	178	I
-4.272	-5.69	2	I	178	K
-0.4829	-0.5715	2	I	178	L
1.259	0.8229	2	I	178	M
-4.601	-5.821	6	I	178	N
-4.299	-5.702	2	I	178	P
-3.099	-4.799	1	I	178	Q
-5.373	-6.01	2	I	178	R
-4.334	-5.718	3	I	178	S
-0.7196	-0.9112	1	I	178	T
1.207	0.8032	3	I	178	V
-1.979	-3.126	5	I	178	W
-4.603	-5.821	3	I	178	Y
-0.08919	-0.0932	2	L	179	A
-0.8872	-1.174	2	L	179	C
-4.608	-5.823	4	L	179	D
-4.25	-5.68	1	L	179	E
-0.2319	-0.2539	4	L	179	F
-4.348	-5.723	2	L	179	G
-0.7269	-0.9222	5	L	179	H
-0.2182	-0.2378	4	L	179	I
0	0		L	179	L
-0.09641	-0.101	8	L	179	M
-1.892	-2.969	5	L	179	N
-1.771	-2.747	5	L	179	P
-0.7205	-0.9124	5	L	179	Q
-4.5	-5.784	4	L	179	R
-0.1456	-0.155	2	L	179	S
-0.0528	-0.05451	4	L	179	T
0.2712	0.2507	2	L	179	V
-2.17	-3.461	4	L	179	W
-1.201	-1.707	2	L	179	Y
-3.325	-5.036	2	H	18	*
-0.6592	-0.8209	2	H	18	A
-1.067	-1.473	2	H	18	C
-4.07	-5.588	2	H	18	D
0.2009	0.1903	5	H	18	F
-3.571	-5.254	2	H	18	G
0	0		H	18	H
-2.282	-3.65	2	H	18	I
-1.121	-1.566	3	H	18	K
0.03429	0.03438	2	H	18	L
-0.7079	-0.8934	5	H	18	M
-1.827	-2.85	7	H	18	N
-3.886	-5.481	2	H	18	P
-1	-1.36	4	H	18	Q
-2.048	-3.249	6	H	18	R
0.2518	0.2343	5	H	18	S
-0.599	-0.7333	4	H	18	T
0.06099	0.0606	3	H	18	V
-4.998	-5.935	2	H	18	W
-0.628	-0.7751	10	H	18	Y
-4.627	-5.829	5	W	180	*
-4.695	-5.852	11	W	180	C
-5.899	-6.078	3	W	180	D
-4.35	-5.724	1	W	180	E
-0.4577	-0.5375	2	W	180	F
-4.066	-5.587	4	W	180	G
-4.335	-5.718	3	W	180	H
-4.899	-5.91	2	W	180	I
-4.514	-5.79	2	W	180	L
-6.829	-6.14	5	W	180	M
-4.446	-5.764	3	W	180	N
-4.678	-5.846	2	W	180	P
-4.445	-5.763	3	W	180	Q
-2.929	-4.599	3	W	180	R
-1.359	-1.99	1	W	180	S
-3.493	-5.189	1	W	180	T
-4.713	-5.857	4	W	180	V
0	0		W	180	W
0.291	0.2672	5	W	180	Y
0.07484	0.07402	10	G	181	A
-4.789	-5.88	3	G	181	C
-4.374	-5.734	8	G	181	D
-5.006	-5.936	3	G	181	E
-4.819	-5.888	5	G	181	F
0	0		G	181	G
-3.099	-4.799	3	G	181	H
-4.409	-5.749	10	G	181	I
-3.631	-5.302	5	G	181	K
-4.118	-5.614	6	G	181	L
-4.027	-5.565	2	G	181	M
-4.965	-5.926	2	G	181	N
-4.552	-5.803	3	G	181	P
-3.513	-5.206	1	G	181	Q
-3.062	-4.757	2	G	181	R
-5.014	-5.938	5	G	181	S
-4.078	-5.593	3	G	181	T
-5.027	-5.941	5	G	181	V
-3.53	-5.22	4	G	181	W
-3.3	-5.011	1	G	181	Y
-1.67	-2.56	6	I	182	A
0.2065	0.1953	3	I	182	C
-5.635	-6.048	5	I	182	D
-1.406	-2.075	5	I	182	E
-3.278	-4.989	2	I	182	F
-4.376	-5.735	3	I	182	G
-1.117	-1.559	2	I	182	H
0	0		I	182	I
-6.832	-6.14	6	I	182	K
0.2958	0.2711	3	I	182	L
0.001936	0.001963	3	I	182	M
-1.82	-2.838	1	I	182	N
-4.391	-5.741	4	I	182	P
-0.0002482	-0.0002518	4	I	182	Q
-4.209	-5.66	1	I	182	R
-3.867	-5.468	2	I	182	S
-0.8736	-1.152	4	I	182	T
0.4779	0.411	5	I	182	V
-4.172	-5.642	1	I	182	W
-1.927	-3.032	6	I	182	Y
-4.735	-5.864	2	H	183	C
-4.001	-5.55	1	H	183	D
-3.983	-5.54	4	H	183	E
-4.228	-5.669	9	H	183	F
-4.129	-5.62	1	H	183	G
0	0		H	183	H
-4.827	-5.89	10	H	183	I
-4.802	-5.883	4	H	183	K
-5.104	-5.959	2	H	183	L
-2.134	-3.4	6	H	183	M
-4.348	-5.723	5	H	183	N
-1.927	-3.032	1	H	183	P
-1.622	-2.473	6	H	183	Q
-7.761	-6.164	6	H	183	S
-4.346	-5.722	1	H	183	T
-4.176	-5.644	6	H	183	V
-5.377	-6.01	4	H	183	W
-4.321	-5.712	2	H	183	Y
-4.184	-5.648	6	H	184	A
-6.195	-6.104	8	H	184	C
-1.419	-2.099	2	H	184	D
-4.405	-5.747	6	H	184	E
-4.617	-5.826	6	H	184	F
-4.938	-5.92	5	H	184	G
0	0		H	184	H
-4.246	-5.678	6	H	184	I
-4.347	-5.723	2	H	184	K
-6.537	-6.126	4	H	184	L
-4.248	-5.679	6	H	184	M
-2.015	-3.19	2	H	184	N
-5.369	-6.009	3	H	184	P
-1.47	-2.191	4	H	184	Q
[truncated: 8,947 more rows]

## Sheet: Lib2-240125-293-SA23_func_effec
latent_phenotype_effect	functional_effect	times_seen	wildtype	site	mutant
-3.191	-4.934	3	L	-1	A
0.6851	0.5633	4	L	-1	C
-4.157	-5.658	4	L	-1	D
-1.431	-2.159	3	L	-1	E
-0.07049	-0.07512	8	L	-1	F
-0.3203	-0.3696	4	L	-1	G
-0.6011	-0.7536	3	L	-1	H
-0.1376	-0.1499	3	L	-1	I
-0.3297	-0.3816	5	L	-1	K
0	0		L	-1	L
0.1374	0.1366	3	L	-1	M
-1.036	-1.449	2	L	-1	N
-0.3148	-0.3627	3	L	-1	P
0.4154	0.3754	1	L	-1	Q
-0.5471	-0.6755	5	L	-1	R
-1.541	-2.363	4	L	-1	S
0.07875	0.07986	5	L	-1	T
-0.1149	-0.1242	3	L	-1	V
-0.2168	-0.2422	6	L	-1	W
0.07776	0.07888	3	L	-1	Y
0.168	0.1653	5	V	-2	A
0.2123	0.2058	3	V	-2	C
-4.353	-5.747	2	V	-2	D
0.009728	0.0101	1	V	-2	E
1.263	0.8491	3	V	-2	F
-0.3635	-0.425	3	V	-2	G
-0.5321	-0.6542	4	V	-2	H
0.2038	0.1981	9	V	-2	I
-0.693	-0.891	5	V	-2	K
-2.235	-3.617	2	V	-2	L
0.3081	0.2889	4	V	-2	M
-1.074	-1.515	2	V	-2	N
-0.6636	-0.8465	4	V	-2	P
-1.333	-1.979	6	V	-2	Q
-0.9822	-1.358	7	V	-2	R
-0.4122	-0.4891	5	V	-2	S
-0.1891	-0.2094	3	V	-2	T
0	0		V	-2	V
0.7079	0.5775	1	V	-2	W
0.159	0.1569	3	V	-2	Y
-1.844	-2.925	2	I	-3	*
-0.9216	-1.256	1	I	-3	A
-0.3526	-0.411	1	I	-3	C
-2.661	-4.28	4	I	-3	D
-1.225	-1.783	3	I	-3	E
-0.7305	-0.9487	3	I	-3	F
0.09603	0.09682	1	I	-3	G
-0.9953	-1.38	2	I	-3	H
0	0		I	-3	I
-0.7365	-0.958	2	I	-3	K
0.6621	0.5488	3	I	-3	L
-0.6791	-0.87	6	I	-3	M
-0.5285	-0.6491	2	I	-3	N
-0.7664	-1.005	3	I	-3	P
-1.006	-1.398	3	I	-3	Q
-0.2567	-0.2904	5	I	-3	R
-0.4672	-0.5635	4	I	-3	S
0.2087	0.2026	10	I	-3	T
0.1394	0.1385	8	I	-3	V
-0.195	-0.2163	5	I	-3	W
0.4787	0.4231	2	I	-3	Y
0.5284	0.459	3	N	-4	A
-0.2268	-0.2542	2	N	-4	C
-0.6315	-0.7985	4	N	-4	D
-0.04624	-0.04888	3	N	-4	E
0.4661	0.4138	2	N	-4	F
-0.6013	-0.7538	2	N	-4	G
0.3198	0.2987	4	N	-4	H
0.3497	0.3233	3	N	-4	I
-0.08737	-0.09362	12	N	-4	K
0.2144	0.2076	3	N	-4	L
-0.3055	-0.3509	4	N	-4	M
0	0		N	-4	N
-0.1286	-0.1397	3	N	-4	P
0.3739	0.3428	7	N	-4	Q
0.3907	0.356	5	N	-4	R
0.1295	0.1291	4	N	-4	S
-1.759	-2.769	2	N	-4	T
-0.1892	-0.2095	6	N	-4	V
0.5902	0.5017	3	N	-4	W
-0.3418	-0.3971	1	N	-4	Y
-4.51	-5.808	8	E	-5	*
1.477	0.9233	1	E	-5	A
-0.366	-0.4283	2	E	-5	C
-0.4401	-0.5266	8	E	-5	D
0	0		E	-5	E
-0.1468	-0.1603	5	E	-5	F
-0.2193	-0.2452	4	E	-5	G
0.2523	0.2412	5	E	-5	H
-0.1327	-0.1443	8	E	-5	I
0.03896	0.04004	8	E	-5	K
-0.1148	-0.1241	4	E	-5	L
-0.3751	-0.4402	4	E	-5	M
0.1484	0.147	4	E	-5	N
0.03875	0.03982	3	E	-5	P
-0.06264	-0.06658	5	E	-5	Q
-0.1854	-0.2051	9	E	-5	R
-0.03509	-0.03696	4	E	-5	S
0.9568	0.7153	6	E	-5	T
0.6987	0.5718	2	E	-5	V
0.1562	0.1543	2	E	-5	W
-0.2663	-0.3022	6	E	-5	Y
-4.547	-5.822	4	M	-6	A
-4.036	-5.594	7	M	-6	C
-4.896	-5.927	3	M	-6	D
-1.269	-1.862	2	M	-6	E
-4.873	-5.921	7	M	-6	F
-2.685	-4.314	2	M	-6	G
-5.384	-6.028	5	M	-6	H
-4.892	-5.926	9	M	-6	I
-4.35	-5.746	5	M	-6	L
0	0		M	-6	M
-4.368	-5.753	5	M	-6	N
-4.223	-5.69	10	M	-6	P
-4.298	-5.724	3	M	-6	Q
-4.325	-5.735	3	M	-6	R
-4.57	-5.83	5	M	-6	S
-4.224	-5.69	4	M	-6	T
-4.324	-5.735	9	M	-6	V
-4.492	-5.802	4	M	-6	W
-4.835	-5.911	4	M	-6	Y
-0.07586	-0.08098	2	L	1	A
0.0476	0.04878	3	L	1	C
-4.321	-5.734	1	L	1	D
-4.057	-5.606	1	L	1	E
-0.2719	-0.3091	4	L	1	G
-1.419	-2.137	5	L	1	H
-0.1905	-0.2111	5	L	1	I
-2.812	-4.487	1	L	1	K
0	0		L	1	L
0.07442	0.07558	2	L	1	M
-3.463	-5.194	3	L	1	N
-1.078	-1.522	3	L	1	P
-1.925	-3.071	4	L	1	Q
-4.648	-5.856	9	L	1	R
-0.3511	-0.4091	5	L	1	S
0.5935	0.504	1	L	1	T
-0.4604	-0.5542	2	L	1	V
0.1123	0.1126	4	L	1	W
2.307	1.105	3	L	1	Y
-4.303	-5.726	3	S	10	*
-0.4867	-0.5906	4	S	10	A
-0.09829	-0.1057	5	S	10	C
-4.437	-5.781	2	S	10	D
-4.543	-5.82	4	S	10	E
-4.041	-5.597	1	S	10	F
-0.2892	-0.3305	7	S	10	G
-4.655	-5.858	7	S	10	H
-4.595	-5.839	6	S	10	I
-2.172	-3.509	1	S	10	K
-4.487	-5.8	10	S	10	L
-2.036	-3.272	2	S	10	M
-1.098	-1.557	5	S	10	N
-0.4283	-0.5107	5	S	10	P
-4.003	-5.576	3	S	10	Q
-1.605	-2.482	2	S	10	R
0	0		S	10	S
-0.01066	-0.01114	4	S	10	T
-4.809	-5.904	3	S	10	V
-4.578	-5.833	4	S	10	W
-4.314	-5.731	5	S	10	Y
4.141	1.228	7	G	100	A
-3.694	-5.377	3	G	100	C
-4.586	-5.835	8	G	100	D
-5.454	-6.038	2	G	100	E
-4.44	-5.782	4	G	100	F
0	0		G	100	G
-4.484	-5.799	5	G	100	I
-4.694	-5.87	2	G	100	K
-4.864	-5.919	5	G	100	L
-3.877	-5.501	2	G	100	M
-2.983	-4.701	1	G	100	N
-3.445	-5.177	4	G	100	P
-4.937	-5.937	6	G	100	Q
-5.217	-5.998	6	G	100	R
0.07506	0.07622	3	G	100	S
-1.661	-2.585	3	G	100	T
-5.182	-5.992	4	G	100	V
-4.152	-5.655	1	G	100	W
-1.85	-2.935	3	G	100	Y
-1.077	-1.52	1	S	101	A
-0.1108	-0.1196	6	S	101	C
0.6418	0.5358	1	S	101	D
-0.2354	-0.2645	3	S	101	F
-1.003	-1.393	4	S	101	G
0.02855	0.02944	4	S	101	H
0.6127	0.5168	1	S	101	I
0.1049	0.1055	3	S	101	K
-0.07639	-0.08156	5	S	101	L
0.1089	0.1093	3	S	101	M
0.07329	0.07446	7	S	101	N
-2.107	-3.396	1	S	101	P
1.138	0.7989	3	S	101	Q
0.05875	0.05998	4	S	101	R
0	0		S	101	S
-0.04296	-0.04537	5	S	101	T
0.2844	0.2689	6	S	101	V
1.15	0.8036	2	S	101	W
0.4692	0.4161	5	S	101	Y
-2.466	-3.99	1	L	102	A
-1.09	-1.543	7	L	102	C
-0.2999	-0.3439	2	L	102	D
-4.845	-5.914	3	L	102	E
-0.2628	-0.2979	3	L	102	F
-4.512	-5.809	3	L	102	H
-0.2982	-0.3417	2	L	102	I
-4.478	-5.797	6	L	102	K
0	0		L	102	L
-0.197	-0.2187	10	L	102	M
-4.196	-5.677	11	L	102	P
-5.978	-6.101	3	L	102	Q
-4.304	-5.726	4	L	102	R
-0.9405	-1.288	2	L	102	T
-0.9928	-1.376	2	L	102	V
-0.6097	-0.7662	3	L	102	W
-1.153	-1.655	2	L	102	Y
-0.3024	-0.347	5	N	103	A
-0.7408	-0.9647	1	N	103	C
0.2363	0.2271	2	N	103	D
0.1271	0.1268	3	N	103	E
-0.1592	-0.1746	3	N	103	F
-0.4427	-0.5302	2	N	103	G
0.1006	0.1013	4	N	103	H
-0.337	-0.3909	2	N	103	I
-0.7114	-0.9192	7	N	103	K
-0.4813	-0.583	3	N	103	L
-0.2201	-0.2462	2	N	103	M
0	0		N	103	N
-0.4514	-0.542	4	N	103	P
0.179	0.1755	5	N	103	Q
-0.08964	-0.09613	2	N	103	R
-0.4775	-0.5778	3	N	103	S
-0.5129	-0.6271	5	N	103	T
-0.188	-0.2082	4	N	103	V
0.06961	0.07081	2	N	103	W
0.06658	0.06779	6	N	103	Y
0.1431	0.142	1	D	104	A
-0.5325	-0.6547	5	D	104	C
0	0		D	104	D
0.456	0.4063	4	D	104	E
-0.713	-0.9217	1	D	104	F
-0.5479	-0.6767	4	D	104	G
-0.1144	-0.1237	3	D	104	H
-0.9118	-1.24	3	D	104	I
-0.4971	-0.605	6	D	104	L
-0.3945	-0.4656	6	D	104	N
-2.581	-4.164	4	D	104	P
-0.3668	-0.4293	2	D	104	Q
0.7774	0.6189	3	D	104	S
-0.1644	-0.1806	1	D	104	T
-0.5754	-0.7162	3	D	104	V
-1.19	-1.72	2	D	104	W
-0.5462	-0.6741	5	D	104	Y
-2.893	-4.591	3	Y	105	*
-2.114	-3.409	1	Y	105	A
-1.034	-1.445	3	Y	105	C
-1.729	-2.712	5	Y	105	D
-0.5938	-0.743	5	Y	105	E
-0.1567	-0.1717	1	Y	105	F
0.5384	0.4661	1	Y	105	G
0.2389	0.2295	3	Y	105	H
-0.6625	-0.8449	2	Y	105	I
-1.2	-1.738	1	Y	105	K
0.03352	0.03451	5	Y	105	L
0.03241	0.03338	1	Y	105	M
-0.2699	-0.3066	3	Y	105	N
-2.208	-3.571	2	Y	105	P
-0.132	-0.1435	4	Y	105	Q
0.2283	0.22	1	Y	105	R
-0.7069	-0.9123	1	Y	105	S
-5.223	-5.999	4	Y	105	T
0.6012	0.5091	5	Y	105	V
-0.6832	-0.8761	5	Y	105	W
0	0		Y	105	Y
-0.3663	-0.4286	1	E	106	*
-2.917	-4.62	3	E	106	A
-1.268	-1.86	1	E	106	C
-0.8708	-1.172	8	E	106	D
0	0		E	106	E
-0.7724	-1.014	3	E	106	F
-0.7151	-0.9249	5	E	106	G
-0.7094	-0.9161	5	E	106	H
-4.355	-5.748	5	E	106	I
-3.74	-5.41	3	E	106	K
-0.625	-0.7889	3	E	106	L
0.2764	0.2621	2	E	106	M
-3.217	-4.961	2	E	106	N
-3.326	-5.069	2	E	106	P
-0.1494	-0.1633	3	E	106	Q
-4.537	-5.818	10	E	106	R
-3.425	-5.16	2	E	106	S
-3.594	-5.301	2	E	106	V
-3.86	-5.49	5	E	106	W
-1.828	-2.894	3	E	106	Y
-2.882	-4.577	1	E	107	*
-4.337	-5.74	2	E	107	A
-3.926	-5.531	3	E	107	C
-1.922	-3.067	2	E	107	D
0	0		E	107	E
-4.969	-5.945	3	E	107	F
-0.8042	-1.065	1	E	107	G
-4	-5.574	1	E	107	H
-5.289	-6.011	5	E	107	I
-4.669	-5.863	5	E	107	K
-1.323	-1.96	1	E	107	N
-4.267	-5.71	4	E	107	P
-4.448	-5.786	3	E	107	Q
-4.614	-5.845	3	E	107	R
-4.586	-5.835	5	E	107	S
-4.893	-5.926	3	E	107	T
-4.37	-5.754	5	E	107	W
-4.086	-5.621	6	E	107	Y
-0.5161	-0.6316	2	L	108	A
-1.337	-1.985	3	L	108	C
-4.528	-5.815	4	L	108	D
-5.164	-5.988	3	L	108	E
-1.057	-1.486	1	L	108	F
-4.427	-5.777	2	L	108	G
-4.027	-5.59	1	L	108	H
-1.092	-1.547	2	L	108	I
0	0		L	108	L
-0.3664	-0.4288	8	L	108	M
-5.045	-5.963	2	L	108	N
-4.293	-5.721	2	L	108	P
-4.102	-5.63	2	L	108	Q
-4.691	-5.869	6	L	108	R
-4.316	-5.731	5	L	108	S
-4.099	-5.628	2	L	108	T
0.8949	0.6837	1	L	108	V
-5.013	-5.956	2	L	108	W
-3.538	-5.257	4	L	108	Y
-1.289	-1.898	1	K	109	A
-0.5986	-0.7499	4	K	109	C
-3.46	-5.19	2	K	109	D
-4.348	-5.745	2	K	109	E
-0.8523	-1.142	1	K	109	F
-1.088	-1.541	3	K	109	G
-4.229	-5.692	1	K	109	H
-3.509	-5.232	2	K	109	I
0	0		K	109	K
-4.309	-5.728	2	K	109	L
-1.94	-3.099	2	K	109	M
-3.341	-5.083	4	K	109	N
-0.5553	-0.6872	3	K	109	Q
-0.4841	-0.5869	5	K	109	R
-0.7183	-0.9299	2	K	109	S
-1.943	-3.104	4	K	109	T
-4.159	-5.659	1	K	109	Y
-1.565	-2.407	1	D	11	A
-4.13	-5.644	5	D	11	C
0	0		D	11	D
-4.397	-5.765	5	D	11	E
-2.031	-3.263	1	D	11	F
-1.421	-2.14	4	D	11	G
-2.655	-4.271	3	D	11	H
-3.082	-4.816	1	D	11	I
-1.356	-2.021	2	D	11	K
-4.443	-5.783	3	D	11	L
-4.996	-5.952	3	D	11	M
-3.09	-4.825	1	D	11	N
-4.244	-5.699	2	D	11	P
-4.697	-5.871	4	D	11	Q
-5.358	-6.023	9	D	11	R
-0.5088	-0.6212	2	D	11	S
-4.447	-5.785	2	D	11	T
-4.409	-5.77	4	D	11	V
-4.226	-5.691	3	D	11	W
-3.428	-5.163	2	D	11	Y
-0.6783	-0.8688	4	H	110	A
-0.5632	-0.6986	3	H	110	C
-3.551	-5.268	2	H	110	D
-1.079	-1.523	5	H	110	E
-3.256	-5.001	2	H	110	G
0	0		H	110	H
-1.491	-2.27	2	H	110	I
-4.052	-5.603	3	H	110	K
-0.5875	-0.7337	2	H	110	L
-0.9691	-1.336	4	H	110	M
-0.9555	-1.313	5	H	110	N
-4.025	-5.588	4	H	110	P
-1.588	-2.451	5	H	110	Q
-5.075	-5.97	9	H	110	R
-1.064	-1.498	5	H	110	S
-1.756	-2.762	6	H	110	T
-4.229	-5.692	1	H	110	V
-3.828	-5.469	7	H	110	W
-2.115	-3.41	7	H	110	Y
-2.988	-4.708	2	M	111	A
-1.569	-2.415	4	M	111	C
-0.5856	-0.731	5	M	111	D
-4.239	-5.697	7	M	111	E
-0.6429	-0.8155	2	M	111	F
-0.07126	-0.07596	3	M	111	G
0.5152	0.4496	8	M	111	H
0.4799	0.424	4	M	111	I
-3.997	-5.572	3	M	111	K
-0.5113	-0.6247	2	M	111	L
0	0		M	111	M
-4.614	-5.845	2	M	111	N
-4.708	-5.875	6	M	111	P
-1.199	-1.736	2	M	111	Q
-1.285	-1.891	2	M	111	R
-0.6914	-0.8886	6	M	111	S
-1.789	-2.824	1	M	111	T
-3.939	-5.539	2	M	111	V
-1.125	-1.604	4	M	111	W
-0.3507	-0.4085	4	M	111	Y
-0.9305	-1.271	7	L	112	A
-0.7287	-0.946	3	L	112	C
-4.371	-5.755	3	L	112	D
-4.365	-5.752	4	L	112	E
-2.378	-3.852	4	L	112	F
-3.988	-5.567	2	L	112	G
-4.284	-5.717	4	L	112	H
-0.7532	-0.9841	3	L	112	I
-4.485	-5.799	2	L	112	K
0	0		L	112	L
0.04708	0.04825	5	L	112	M
-4.04	-5.597	5	L	112	P
-4.668	-5.862	6	L	112	Q
-4.329	-5.737	3	L	112	R
-3.791	-5.445	7	L	112	S
-0.59	-0.7374	1	L	112	T
-0.8373	-1.118	5	L	112	V
-4.125	-5.641	3	L	112	W
-4.114	-5.636	9	L	112	Y
0.3003	0.2824	7	S	113	A
-3.611	-5.315	4	S	113	C
-4.163	-5.661	2	S	113	E
-4.118	-5.638	1	S	113	F
-1.848	-2.931	5	S	113	G
-4.115	-5.636	2	S	113	I
-4.372	-5.755	1	S	113	K
-5.117	-5.978	6	S	113	L
-4.179	-5.669	1	S	113	M
-4.204	-5.681	2	S	113	N
-4.599	-5.84	3	S	113	P
-4.579	-5.833	2	S	113	R
0	0		S	113	S
-1.327	-1.967	3	S	113	T
-4.254	-5.704	1	S	113	V
-4.089	-5.623	1	S	113	W
-0.8447	-1.13	2	S	113	Y
-1.948	-3.113	1	R	114	A
-0.445	-0.5333	4	R	114	C
-3.487	-5.214	2	R	114	D
-2.035	-3.269	2	R	114	E
-0.5906	-0.7383	1	R	114	F
-3.087	-4.822	3	R	114	G
-3.866	-5.494	5	R	114	I
-1.111	-1.58	7	R	114	K
-1.834	-2.906	4	R	114	L
-1.783	-2.812	3	R	114	M
-3.958	-5.55	2	R	114	N
-4.874	-5.922	3	R	114	P
-2.693	-4.325	6	R	114	Q
0	0		R	114	R
-5.637	-6.064	7	R	114	S
-3.598	-5.304	8	R	114	T
-0.5598	-0.6936	4	R	114	W
-0.5861	-0.7317	8	R	114	Y
-2.905	-4.606	2	I	115	A
-0.5991	-0.7507	3	I	115	C
-4.859	-5.918	2	I	115	D
-4.782	-5.896	2	I	115	E
-4.149	-5.654	2	I	115	F
-3.913	-5.523	3	I	115	G
-4.487	-5.8	5	I	115	H
0	0		I	115	I
-4.403	-5.768	3	I	115	K
-1.511	-2.308	5	I	115	L
-4.469	-5.793	5	I	115	M
-3.287	-5.031	5	I	115	N
-4.378	-5.758	5	I	115	P
-2.458	-3.978	1	I	115	Q
-4.47	-5.794	5	I	115	R
-2.446	-3.959	3	I	115	S
-0.9345	-1.277	3	I	115	T
-0.6005	-0.7528	10	I	115	V
-4.593	-5.838	3	I	115	W
-4.281	-5.716	3	I	115	Y
-2.856	-4.544	2	N	116	A
-0.2063	-0.2297	1	N	116	C
-4.636	-5.852	7	N	116	D
-4.765	-5.892	9	N	116	E
-1.17	-1.685	2	N	116	F
-2.41	-3.903	5	N	116	G
-1.409	-2.119	5	N	116	H
-0.2809	-0.3203	6	N	116	K
-0.7266	-0.9428	4	N	116	L
-0.1509	-0.165	1	N	116	M
0	0		N	116	N
-1.103	-1.566	3	N	116	P
0.1974	0.1923	3	N	116	Q
-1.226	-1.784	7	N	116	S
-0.9583	-1.317	2	N	116	T
-1.218	-1.77	3	N	116	V
-1.483	-2.256	1	N	116	W
-0.7197	-0.9321	4	N	116	Y
-1.278	-1.879	3	H	117	A
-0.7816	-1.029	3	H	117	C
-0.1191	-0.129	5	H	117	D
-1.451	-2.195	1	H	117	E
-1.686	-2.632	2	H	117	F
-1.434	-2.165	2	H	117	G
0	0		H	117	H
-1.433	-2.162	3	H	117	I
-0.8178	-1.086	2	H	117	K
1.093	0.7792	2	H	117	L
0.7435	0.599	1	H	117	M
0.00194	0.002019	4	H	117	N
-3.716	-5.393	1	H	117	P
-0.4986	-0.607	5	H	117	Q
-0.2022	-0.2249	5	H	117	R
1.008	0.7401	2	H	117	S
-0.3092	-0.3556	4	H	117	T
-1.032	-1.442	3	H	117	V
-0.2205	-0.2467	3	H	117	W
-0.9786	-1.352	7	H	117	Y
-0.3506	-0.4084	4	F	118	C
-4.222	-5.689	3	F	118	D
-5.165	-5.988	7	F	118	E
0	0		F	118	F
-2.718	-4.36	2	F	118	G
-0.465	-0.5605	3	F	118	H
-4.494	-5.803	3	F	118	I
-2.396	-3.88	2	F	118	K
-1.158	-1.663	3	F	118	M
-4.476	-5.796	6	F	118	P
-0.4676	-0.5641	6	F	118	Q
-4.518	-5.811	6	F	118	R
-1.726	-2.707	2	F	118	S
-1.993	-3.194	5	F	118	T
-0.5931	-0.7419	2	F	118	W
-0.8657	-1.164	6	F	118	Y
-1.342	-1.995	1	E	119	*
-1.539	-2.36	1	E	119	A
-0.1884	-0.2086	3	E	119	D
0	0		E	119	E
-1.62	-2.51	6	E	119	F
-1.064	-1.499	11	E	119	G
-0.4217	-0.5019	6	E	119	H
-2.313	-3.746	2	E	119	I
-4.128	-5.643	4	E	119	K
-2.015	-3.233	2	E	119	L
-0.7963	-1.052	7	E	119	M
-0.01261	-0.01319	3	E	119	N
-3.8	-5.451	1	E	119	P
0.2091	0.2029	2	E	119	Q
-0.8142	-1.081	1	E	119	R
-0.1877	-0.2078	6	E	119	S
0.7001	0.5726	3	E	119	T
-0.2622	-0.2971	2	E	119	V
-1.764	-2.777	4	E	119	W
-0.8342	-1.113	4	E	119	Y
-4.029	-5.59	6	Q	12	*
-0.6965	-0.8964	3	Q	12	A
-0.3407	-0.3957	4	Q	12	C
0.2662	0.2533	4	Q	12	E
0.2751	0.261	4	Q	12	F
-0.04066	-0.0429	4	Q	12	G
0.6594	0.5471	2	Q	12	H
-0.09653	-0.1037	3	Q	12	I
0.5145	0.4491	3	Q	12	K
-0.405	-0.4795	3	Q	12	L
-0.5635	-0.699	2	Q	12	M
0.7718	0.6156	2	Q	12	N
-4.625	-5.849	2	Q	12	P
0	0		Q	12	Q
0.3642	0.335	4	Q	12	R
-0.406	-0.4809	4	Q	12	S
-2.437	-3.945	1	Q	12	T
0.1671	0.1645	3	Q	12	V
-0.004057	-0.00423	6	Q	12	W
-0.9833	-1.36	6	Q	12	Y
0.9461	0.7099	3	K	120	A
-2.406	-3.896	2	K	120	C
0.3973	0.3613	1	K	120	D
-0.3815	-0.4485	8	K	120	E
-4.455	-5.788	5	K	120	F
-1.357	-2.022	2	K	120	G
-0.856	-1.148	4	K	120	H
-1.28	-1.881	4	K	120	I
0	0		K	120	K
-2.3	-3.725	1	K	120	L
-0.1063	-0.1146	3	K	120	M
-0.5127	-0.6267	2	K	120	P
0.1442	0.143	5	K	120	Q
-1.744	-2.74	3	K	120	R
-1.242	-1.813	1	K	120	S
-0.2214	-0.2477	5	K	120	T
-1.396	-2.094	1	K	120	V
-4.261	-5.707	2	K	120	W
-1.972	-3.157	4	K	120	Y
0.005657	0.005879	4	I	121	A
-0.1121	-0.1211	3	I	121	C
1.582	0.9547	1	I	121	D
-0.1014	-0.1092	4	I	121	E
1.299	0.8625	1	I	121	F
-2.44	-3.95	2	I	121	G
-0.3541	-0.4129	2	I	121	H
0	0		I	121	I
0.4715	0.4178	2	I	121	K
0.3994	0.3629	4	I	121	L
0.3707	0.3402	3	I	121	M
-0.7993	-1.057	5	I	121	N
0.7054	0.5759	1	I	121	Q
-0.4616	-0.5559	4	I	121	R
0.1108	0.1112	4	I	121	S
0.6816	0.5611	2	I	121	T
-0.6255	-0.7895	4	I	121	V
0.5407	0.4677	2	I	121	W
0.8793	0.6754	1	I	121	Y
0.9569	0.7153	1	L	122	A
-0.02571	-0.027	3	L	122	E
-0.06768	-0.07205	1	L	122	F
0.947	0.7104	1	L	122	H
-0.003728	-0.003886	5	L	122	I
0.0289	0.0298	1	L	122	K
0	0		L	122	L
-0.4074	-0.4828	3	L	122	M
-0.2731	-0.3105	3	L	122	N
0.2257	0.2177	3	L	122	P
0.3325	0.3092	3	L	122	Q
0.8219	0.6442	2	L	122	R
0.8478	0.6584	1	L	122	S
-0.6496	-0.8254	3	L	122	T
1.11	0.7869	1	L	122	V
0.265	0.2523	4	L	122	W
1.13	0.7953	1	L	122	Y
-0.1449	-0.1582	6	I	123	A
-1.017	-1.416	3	I	123	C
-4.296	-5.723	3	I	123	D
-4.954	-5.942	2	I	123	E
0.4631	0.4115	5	I	123	F
-4.365	-5.752	1	I	123	G
-4.737	-5.883	2	I	123	H
0	0		I	123	I
-4.389	-5.762	2	I	123	K
0.2846	0.2691	5	I	123	L
0.1761	0.1728	7	I	123	M
-4.437	-5.781	5	I	123	N
-4.416	-5.773	4	I	123	P
-4.937	-5.937	3	I	123	Q
-4.45	-5.786	6	I	123	R
-2.972	-4.688	4	I	123	S
-0.9875	-1.367	2	I	123	T
-0.05993	-0.06365	1	I	123	V
-0.2902	-0.3317	2	I	123	W
-2.063	-3.32	6	I	123	Y
0.1148	0.115	1	I	124	A
0.1376	0.1368	1	I	124	C
-1.81	-2.861	5	I	124	D
0.151	0.1495	6	I	124	E
-1.783	-2.812	2	I	124	F
-0.1764	-0.1946	2	I	124	H
0	0		I	124	I
-0.3925	-0.4631	3	I	124	K
-0.04641	-0.04906	3	I	124	L
0.6532	0.5431	1	I	124	M
0.2005	0.1951	6	I	124	N
-4.303	-5.726	3	I	124	P
1.71	0.9889	1	I	124	Q
-0.2312	-0.2595	2	I	124	R
-0.4141	-0.4917	5	I	124	S
0.3641	0.3349	2	I	124	T
0.2207	0.2133	2	I	124	V
-0.1578	-0.173	5	I	124	W
-0.3109	-0.3578	3	I	124	Y
-0.3476	-0.4044	5	P	125	A
-4.195	-5.676	1	P	125	C
0.2664	0.2534	4	P	125	D
-5.355	-6.023	4	P	125	F
0.4057	0.3679	2	P	125	G
0.5515	0.4752	1	P	125	H
-4.363	-5.751	1	P	125	I
0.01898	0.01964	4	P	125	K
-3.815	-5.461	3	P	125	L
-1.68	-2.622	3	P	125	M
0.1365	0.1357	4	P	125	N
0	0		P	125	P
-0.00546	-0.005695	8	P	125	Q
-0.4328	-0.5168	6	P	125	R
0.3488	0.3226	3	P	125	S
-0.4855	-0.5889	7	P	125	T
-3.927	-5.531	1	P	125	V
-0.307	-0.3529	2	P	125	W
-3.016	-4.741	3	P	125	Y
0.1537	0.152	3	K	125a	A
-1.154	-1.656	1	K	125a	C
-0.5922	-0.7406	4	K	125a	D
-1.551	-2.381	2	K	125a	E
-0.302	-0.3465	2	K	125a	F
0.9327	0.7032	2	K	125a	G
0.0722	0.07338	2	K	125a	H
-0.2035	-0.2264	4	K	125a	I
0	0		K	125a	K
0.3289	0.3062	2	K	125a	L
-0.1251	-0.1357	3	K	125a	M
-0.1024	-0.1103	6	K	125a	N
0.6015	0.5093	2	K	125a	P
0.5555	0.478	3	K	125a	Q
0.05758	0.05881	4	K	125a	R
-0.3828	-0.4503	3	K	125a	S
0.07923	0.08033	2	K	125a	T
-0.07763	-0.08292	3	K	125a	V
0.1713	0.1684	3	K	125a	W
-0.03112	-0.03273	4	K	125a	Y
-0.6433	-0.816	1	S	125b	A
-1.662	-2.587	2	S	125b	C
0.1579	0.1559	6	S	125b	F
0.1794	0.1758	2	S	125b	G
-0.2646	-0.3001	2	S	125b	I
-0.283	-0.3228	3	S	125b	K
0.8035	0.6338	1	S	125b	M
-0.2821	-0.3217	5	S	125b	N
0.9686	0.7211	3	S	125b	P
0.3185	0.2976	3	S	125b	Q
-0.3943	-0.4654	4	S	125b	R
0	0		S	125b	S
0.2951	0.278	4	S	125b	T
0.1923	0.1876	2	S	125b	V
-1.003	-1.394	1	S	125b	Y
-0.3833	-0.451	2	S	126	C
-0.1074	-0.1159	3	S	126	D
0.7341	0.5933	2	S	126	E
1.35	0.8809	2	S	126	F
-0.2114	-0.2358	3	S	126	G
-0.179	-0.1976	3	S	126	H
0.3189	0.2979	2	S	126	I
0.7099	0.5787	4	S	126	K
0.1043	0.1048	3	S	126	L
0.1866	0.1824	3	S	126	M
-0.0441	-0.04659	4	S	126	N
-2.436	-3.943	3	S	126	P
-0.07169	-0.07643	1	S	126	Q
0.03909	0.04018	4	S	126	R
0	0		S	126	S
0.05107	0.05228	5	S	126	V
0.4683	0.4154	2	S	126	W
0.1669	0.1643	4	S	126	Y
-4.211	-5.684	5	W	127	*
-1.828	-2.896	3	W	127	A
-1.895	-3.017	6	W	127	C
-5.075	-5.969	3	W	127	D
-4.174	-5.666	6	W	127	E
-0.9538	-1.31	3	W	127	F
-4.367	-5.753	3	W	127	G
-0.117	-0.1265	1	W	127	H
-0.1548	-0.1695	3	W	127	I
-4.043	-5.598	1	W	127	K
-0.3033	-0.3482	5	W	127	L
-0.4495	-0.5394	4	W	127	M
-1.715	-2.686	5	W	127	N
-4.529	-5.816	6	W	127	P
-2.448	-3.962	2	W	127	Q
-4.776	-5.895	7	W	127	R
-1.594	-2.461	1	W	127	S
-0.566	-0.7027	3	W	127	T
-0.0846	-0.09057	2	W	127	V
0	0		W	127	W
-0.4048	-0.4794	4	W	127	Y
-0.5778	-0.7197	3	P	128	A
-1.461	-2.213	1	P	128	C
2.097	1.071	1	P	128	D
1.276	0.8542	1	P	128	E
0.5545	0.4773	4	P	128	F
-0.2464	-0.2779	3	P	128	G
1.159	0.8077	1	P	128	H
0.1974	0.1923	3	P	128	I
1.056	0.7628	3	P	128	K
-0.1114	-0.1203	3	P	128	L
1.051	0.7602	2	P	128	M
-0.02962	-0.03114	5	P	128	N
0	0		P	128	P
0.4136	0.374	5	P	128	Q
0.03763	0.0387	3	P	128	R
-0.11	-0.1188	4	P	128	S
-0.3277	-0.379	5	P	128	T
0.1784	0.1749	3	P	128	V
0.7699	0.6145	1	P	128	W
0.056	0.05722	3	P	128	Y
0.4383	0.3929	3	N	129	A
-3.199	-4.942	2	N	129	C
-0.0924	-0.09917	1	N	129	D
-0.06001	-0.06372	3	N	129	E
0.01252	0.01298	3	N	129	G
1.658	0.9755	1	N	129	H
0.246	0.2357	2	N	129	I
-0.4102	-0.4865	3	N	129	K
-0.3817	-0.4488	2	N	129	L
-0.6644	-0.8477	2	N	129	M
0	0		N	129	N
-3.348	-5.09	3	N	129	P
-0.2642	-0.2996	1	N	129	Q
-0.5382	-0.6628	3	N	129	R
1.285	0.8575	4	N	129	S
-0.01627	-0.01704	6	N	129	T
0.2344	0.2255	1	N	129	V
-0.01757	-0.0184	2	N	129	W
-0.2043	-0.2274	2	N	129	Y
-4.251	-5.702	3	I	13	A
-3.551	-5.267	2	I	13	C
-4.584	-5.835	4	I	13	D
-4.424	-5.776	6	I	13	E
-2.353	-3.81	3	I	13	F
-5.098	-5.974	5	I	13	G
-5.308	-6.015	5	I	13	H
0	0		I	13	I
-4.373	-5.756	1	I	13	K
-0.1117	-0.1206	5	I	13	L
-0.6	-0.752	2	I	13	M
-5.134	-5.982	6	I	13	N
2.265	1.099	1	I	13	P
-3.964	-5.553	5	I	13	R
-4.486	-5.8	2	I	13	S
-4.711	-5.875	4	I	13	T
-0.6393	-0.81	4	I	13	V
-4.261	-5.707	4	I	13	W
-4.112	-5.635	4	I	13	Y
-3.173	-4.915	2	H	130	A
-4.137	-5.648	2	H	130	C
-3.03	-4.756	2	H	130	D
-3.601	-5.307	2	H	130	E
-0.3507	-0.4085	3	H	130	F
-2.442	-3.953	1	H	130	G
0	0		H	130	H
-1.413	-2.126	6	H	130	I
-5.409	-6.032	3	H	130	K
-0.1071	-0.1155	8	H	130	L
-1.111	-1.58	6	H	130	M
-2.449	-3.964	5	H	130	N
-4.366	-5.752	3	H	130	P
-0.3209	-0.3704	4	H	130	Q
-3.921	-5.528	2	H	130	S
-1.689	-2.639	1	H	130	T
0.2619	0.2496	1	H	130	V
1.165	0.8101	1	H	130	W
0.2816	0.2665	1	H	130	Y
-2.343	-3.796	2	E	131	*
-0.1005	-0.1081	2	E	131	A
-0.9447	-1.295	4	E	131	C
-0.4833	-0.5858	1	E	131	D
0	0		E	131	E
0.3174	0.2967	2	E	131	F
-0.2411	-0.2714	2	E	131	H
0.235	0.226	3	E	131	I
-0.9316	-1.273	5	E	131	K
0.7569	0.6069	1	E	131	L
-5.25	-6.004	1	E	131	M
0.3653	0.3358	3	E	131	N
-4.535	-5.818	2	E	131	P
-0.5998	-0.7517	4	E	131	Q
-0.6925	-0.8903	3	E	131	R
1.108	0.786	3	E	131	S
-0.4596	-0.5531	2	E	131	V
-2.299	-3.723	1	E	131	W
-1.115	-1.587	2	E	131	Y
-0.3387	-0.3931	2	T	132	C
-0.3585	-0.4185	2	T	132	D
0.0004213	0.0004386	2	T	132	E
-0.7937	-1.048	3	T	132	F
-0.6669	-0.8515	3	T	132	G
0.01101	0.01142	4	T	132	H
-0.1658	-0.1823	3	T	132	I
-0.5634	-0.6989	4	T	132	K
-0.1141	-0.1233	3	T	132	L
1.746	0.9981	3	T	132	M
-0.4482	-0.5377	4	T	132	N
1.401	0.8984	1	T	132	P
-0.1834	-0.2027	4	T	132	Q
-0.03617	-0.03812	7	T	132	R
-0.3457	-0.4021	4	T	132	S
0	0		T	132	T
-0.4743	-0.5734	2	T	132	V
0.05675	0.05797	3	T	132	W
-0.4367	-0.522	6	T	132	Y
0.8525	0.661	1	S	133	A
-1.571	-2.418	3	S	133	C
-1.614	-2.499	1	S	133	D
0.092	0.09288	6	S	133	E
-0.1538	-0.1684	4	S	133	G
0.3057	0.2869	2	S	133	H
0.0606	0.06183	8	S	133	I
-0.4117	-0.4885	2	S	133	K
0.02099	0.0217	6	S	133	L
-1.241	-1.812	3	S	133	M
-0.4812	-0.5829	3	S	133	N
-1.049	-1.471	2	S	133	P
-0.2206	-0.2467	3	S	133	Q
-0.3383	-0.3926	3	S	133	R
0	0		S	133	S
0.01641	0.017	4	S	133	T
-0.2673	-0.3033	7	S	133	W
0.2659	0.253	1	S	133	Y
1.774	1.005	2	L	133a	A
1.116	0.7894	3	L	133a	C
0.1872	0.183	6	L	133a	D
0.3512	0.3245	3	L	133a	E
0.04469	0.04584	4	L	133a	F
-0.1835	-0.2028	1	L	133a	G
1.834	1.019	1	L	133a	H
1.672	0.9793	1	L	133a	I
-0.7075	-0.9132	5	L	133a	K
0	0		L	133a	L
-0.04753	-0.05027	9	L	133a	M
1.602	0.9602	1	L	133a	N
-0.04239	-0.04476	3	L	133a	P
0.3024	0.2842	5	L	133a	Q
-0.5187	-0.6353	4	L	133a	R
-0.1951	-0.2165	3	L	133a	S
-1.544	-2.367	2	L	133a	T
-0.4138	-0.4913	4	L	133a	V
0.4191	0.3782	2	L	133a	W
-0.6425	-0.8149	4	G	134	A
-2.001	-3.208	6	G	134	C
-3.675	-5.363	3	G	134	D
-3.3	-5.044	3	G	134	E
-4.595	-5.838	4	G	134	F
0	0		G	134	G
-3.742	-5.411	4	G	134	I
-2.465	-3.989	2	G	134	K
-3.478	-5.206	5	G	134	L
-3.17	-4.912	3	G	134	M
-4.112	-5.635	2	G	134	N
-0.5896	-0.7369	2	G	134	P
-3.406	-5.143	3	G	134	Q
-3.119	-4.857	3	G	134	R
0.3074	0.2884	3	G	134	S
-1.053	-1.479	2	G	134	T
-5.85	-6.088	4	G	134	W
-4.395	-5.764	3	G	134	Y
0.8113	0.6382	3	V	135	A
-0.1909	-0.2115	2	V	135	C
0.6971	0.5708	2	V	135	D
0.3078	0.2887	5	V	135	E
-0.2477	-0.2794	3	V	135	F
-0.06533	-0.0695	3	V	135	H
-0.5028	-0.6129	4	V	135	I
0.3532	0.3261	7	V	135	L
-0.4092	-0.4851	3	V	135	M
0.7523	0.6042	5	V	135	N
-3.457	-5.188	3	V	135	P
0.6029	0.5102	4	V	135	Q
0.07548	0.07663	2	V	135	R
-0.09545	-0.1025	1	V	135	S
-0.1384	-0.1507	3	V	135	T
0	0		V	135	V
-0.7974	-1.054	4	V	135	W
-0.7536	-0.9848	1	V	135	Y
-3.296	-5.04	1	S	136	A
-0.3648	-0.4267	1	S	136	C
-1.728	-2.71	1	S	136	D
-1.253	-1.834	1	S	136	E
-2.656	-4.273	3	S	136	F
-3.122	-4.86	6	S	136	G
-2.62	-4.222	3	S	136	H
-2.627	-4.231	3	S	136	I
-3.716	-5.393	2	S	136	K
-2.773	-4.435	8	S	136	L
-3.041	-4.769	1	S	136	M
-3.095	-4.831	5	S	136	N
-2.828	-4.508	5	S	136	P
-2.703	-4.339	5	S	136	Q
-3.452	-5.184	4	S	136	R
0	0		S	136	S
0.6003	0.5085	3	S	136	T
-2.563	-4.138	4	S	136	V
-2.661	-4.28	1	S	136	W
-2.933	-4.641	3	S	136	Y
0	0		A	137	A
0.77	0.6146	2	A	137	C
2.016	1.056	3	A	137	D
0.2038	0.1981	6	A	137	E
0.5405	0.4675	2	A	137	F
0.2387	0.2293	2	A	137	G
-0.1861	-0.2059	2	A	137	H
0.4155	0.3754	3	A	137	I
-0.1224	-0.1327	2	A	137	K
-0.02335	-0.0245	3	A	137	L
0.04344	0.04458	6	A	137	M
-2.792	-4.461	2	A	137	P
-1.01	-1.405	2	A	137	R
0.1187	0.1188	6	A	137	S
0.7328	0.5925	9	A	137	T
-0.1402	-0.1528	5	A	137	V
-0.7041	-0.9081	4	A	137	W
0	0		A	138	A
-1.33	-1.973	3	A	138	C
-3.914	-5.524	8	A	138	D
-2.453	-3.969	4	A	138	E
-4.56	-5.827	4	A	138	F
0.07646	0.0776	3	A	138	G
-1.765	-2.779	3	A	138	H
-1.739	-2.731	2	A	138	I
-3.94	-5.539	4	A	138	K
-3.268	-5.012	4	A	138	L
-2.988	-4.707	3	A	138	M
-1.69	-2.64	2	A	138	N
-0.3379	-0.392	1	A	138	P
-3.806	-5.455	3	A	138	R
-0.3738	-0.4384	2	A	138	S
-0.279	-0.3178	8	A	138	T
0.4793	0.4236	8	A	138	V
-2.617	-4.217	7	A	138	W
-3.342	-5.084	3	A	138	Y
-4.324	-5.735	2	C	139	A
0	0		C	139	C
-1.821	-2.882	1	C	139	D
-3.281	-5.025	3	C	139	E
-3.515	-5.238	6	C	139	F
-3.727	-5.4	7	C	139	G
-2.404	-3.893	2	C	139	I
-3.436	-5.17	6	C	139	K
-4.266	-5.709	1	C	139	L
-3.58	-5.291	2	C	139	M
-3.628	-5.328	1	C	139	N
-4.295	-5.722	2	C	139	P
-4.833	-5.911	6	C	139	R
-4.093	-5.625	5	C	139	S
-4.007	-5.578	2	C	139	T
-3.256	-5	5	C	139	V
-3.917	-5.526	4	C	139	W
-4.299	-5.724	6	C	139	Y
-4.288	-5.719	5	C	14	*
-3.907	-5.519	1	C	14	A
0	0		C	14	C
-4.276	-5.714	3	C	14	D
-4.313	-5.73	4	C	14	E
-4.562	-5.827	6	C	14	F
-4.312	-5.729	5	C	14	G
-4.26	-5.707	4	C	14	H
-4.62	-5.847	8	C	14	I
-4.945	-5.939	2	C	14	K
-4.257	-5.705	4	C	14	L
-5.065	-5.967	6	C	14	M
-4.281	-5.716	2	C	14	N
-3.999	-5.574	2	C	14	P
-4.266	-5.709	4	C	14	Q
-4.402	-5.767	4	C	14	R
-4.039	-5.596	3	C	14	S
-0.8734	-1.176	1	C	14	T
-4.45	-5.786	4	C	14	V
-2.88	-4.575	1	C	14	W
-4.471	-5.794	10	C	14	Y
-0.2964	-0.3396	2	P	140	A
-0.3595	-0.4199	3	P	140	C
0.2332	0.2244	7	P	140	D
-0.2228	-0.2494	3	P	140	E
0.4781	0.4227	3	P	140	F
0.4012	0.3643	1	P	140	G
0.0738	0.07497	3	P	140	H
-0.6499	-0.826	3	P	140	K
0.6848	0.5632	3	P	140	L
0.08223	0.08329	4	P	140	M
0.7232	0.5868	4	P	140	N
0	0		P	140	P
0.6504	0.5414	1	P	140	Q
-0.7796	-1.026	1	P	140	R
0.1842	0.1802	5	P	140	S
0.8695	0.6702	10	P	140	T
0.4083	0.3699	3	P	140	V
-0.4722	-0.5705	2	P	140	W
-0.1562	-0.1711	3	Y	141	A
-0.3303	-0.3823	2	Y	141	C
-0.4325	-0.5164	4	Y	141	D
-0.03297	-0.0347	4	Y	141	E
-0.3377	-0.3918	3	Y	141	F
-2.355	-3.814	3	Y	141	H
-0.4847	-0.5878	3	Y	141	I
-0.07265	-0.07748	3	Y	141	K
0.2593	0.2473	1	Y	141	L
-0.1639	-0.1801	8	Y	141	N
-1.357	-2.022	3	Y	141	P
-0.117	-0.1266	1	Y	141	Q
-0.213	-0.2377	3	Y	141	R
-0.2771	-0.3154	5	Y	141	S
-0.3778	-0.4437	4	Y	141	T
-0.6406	-0.8119	1	Y	141	V
0	0		Y	141	Y
-4.24	-5.697	1	Q	142	*
-0.742	-0.9666	3	Q	142	A
-0.06361	-0.06763	3	Q	142	D
0.2775	0.263	5	Q	142	E
0.6022	0.5098	2	Q	142	F
0.3425	0.3174	2	Q	142	G
-0.161	-0.1767	5	Q	142	H
0.3928	0.3577	6	Q	142	I
-0.3526	-0.411	1	Q	142	K
0.04201	0.04313	4	Q	142	L
0.02723	0.02809	4	Q	142	M
0.1538	0.1521	7	Q	142	N
-1.667	-2.597	5	Q	142	P
0	0		Q	142	Q
1.36	0.8845	1	Q	142	R
-0.07113	-0.07581	7	Q	142	S
-0.118	-0.1277	3	Q	142	T
0.7671	0.6129	5	Q	142	V
1.589	0.9566	2	Q	142	W
0.6315	0.5291	2	Q	142	Y
-4.573	-5.831	1	G	143	*
0.09156	0.09246	2	G	143	A
-1.408	-2.116	4	G	143	C
-0.5747	-0.7152	2	G	143	D
0.5776	0.4932	3	G	143	E
-0.4465	-0.5353	5	G	143	F
0	0		G	143	G
0.2863	0.2705	3	G	143	H
-0.1077	-0.1162	3	G	143	K
0.6413	0.5355	1	G	143	L
-0.2208	-0.247	1	G	143	M
0.2468	0.2364	2	G	143	N
-1.737	-2.727	1	G	143	P
-0.5583	-0.6915	3	G	143	R
0.8457	0.6573	2	G	143	S
0.2833	0.268	2	G	143	T
-0.6014	-0.754	6	G	143	V
-1.785	-2.816	3	G	143	W
0.06845	0.06965	5	G	143	Y
0	0		A	144	A
-1.229	-1.789	1	A	144	C
0.4284	0.3853	4	A	144	D
0.7193	0.5844	4	A	144	E
-1.174	-1.692	2	A	144	F
0.01626	0.01684	1	A	144	G
-0.005927	-0.006183	3	A	144	H
-0.02235	-0.02344	2	A	144	I
-0.2378	-0.2674	1	A	144	K
0.5218	0.4543	2	A	144	L
0.03748	0.03854	3	A	144	M
-0.01868	-0.01957	2	A	144	N
-0.514	-0.6286	2	A	144	P
0.3662	0.3366	2	A	144	Q
-0.7539	-0.9852	3	A	144	R
0.2297	0.2213	7	A	144	S
-0.1137	-0.1229	4	A	144	T
-0.1614	-0.1771	4	A	144	V
0.1903	0.1858	6	A	144	W
-0.457	-0.5497	4	A	144	Y
-2.452	-3.969	1	P	145	C
0.04126	0.04237	3	P	145	E
-0.2681	-0.3044	2	P	145	F
0.2064	0.2005	2	P	145	G
-0.5852	-0.7303	6	P	145	I
0.1698	0.1669	1	P	145	K
-1.033	-1.445	6	P	145	L
-1.66	-2.585	3	P	145	M
0.6982	0.5715	1	P	145	N
0	0		P	145	P
-0.1652	-0.1815	3	P	145	Q
-1.418	-2.134	3	P	145	R
-0.4291	-0.5118	1	P	145	S
-0.08347	-0.08932	4	P	145	T
0.05065	0.05185	5	P	145	V
1.136	0.7981	2	P	145	W
1.097	0.7811	1	P	145	Y
0.2911	0.2746	1	S	146	A
0.6539	0.5436	1	S	146	C
1.197	0.8233	2	S	146	D
-0.3326	-0.3853	3	S	146	E
-0.1973	-0.219	4	S	146	F
1.11	0.7865	1	S	146	G
-0.1869	-0.2068	3	S	146	H
-2.346	-3.8	5	S	146	I
-0.3768	-0.4423	3	S	146	K
-0.006375	-0.006652	3	S	146	L
-0.125	-0.1356	4	S	146	N
-4.869	-5.92	5	S	146	P
1.219	0.8318	1	S	146	Q
-0.3259	-0.3768	6	S	146	R
0	0		S	146	S
0.1339	0.1333	2	S	146	T
-3.859	-5.489	1	S	146	V
-0.7143	-0.9238	2	S	146	W
0.05447	0.05569	2	S	146	Y
-1.77	-2.787	2	F	147	A
-2.622	-4.224	2	F	147	C
-4.557	-5.825	6	F	147	D
-4.624	-5.848	4	F	147	E
0	0		F	147	F
-3.356	-5.097	3	F	147	G
-1.732	-2.718	3	F	147	H
-3.448	-5.18	2	F	147	I
-4.242	-5.698	4	F	147	K
-1.202	-1.741	4	F	147	L
-0.877	-1.182	3	F	147	M
-4.788	-5.898	2	F	147	N
-4.468	-5.793	3	F	147	Q
-5.112	-5.977	4	F	147	R
-3.378	-5.118	2	F	147	S
-4.951	-5.941	2	F	147	T
-4.62	-5.847	3	F	147	V
-2.409	-3.9	3	F	147	W
-0.1758	-0.1939	4	F	147	Y
-3.081	-4.815	2	F	148	A
-3.548	-5.265	3	F	148	C
-4.584	-5.835	6	F	148	D
-4.419	-5.774	4	F	148	E
0	0		F	148	F
-1.44	-2.176	1	F	148	G
-0.4173	-0.496	2	F	148	H
-5.092	-5.973	5	F	148	I
-4.864	-5.919	3	F	148	K
-1.831	-2.901	3	F	148	L
-0.2224	-0.2489	5	F	148	M
-0.4447	-0.5329	4	F	148	N
-2.714	-4.354	3	F	148	P
-4.482	-5.798	4	F	148	Q
-4.36	-5.75	2	F	148	R
-2.405	-3.895	1	F	148	S
-1.823	-2.886	1	F	148	T
-2.062	-3.317	3	F	148	V
-0.5771	-0.7187	4	F	148	W
0.591	0.5023	2	R	149	A
-0.8608	-1.156	3	R	149	C
0.4126	0.3732	1	R	149	D
-0.09385	-0.1008	2	R	149	E
-0.1073	-0.1158	4	R	149	F
0.1072	0.1077	6	R	149	G
-1.875	-2.981	2	R	149	I
-0.1835	-0.2028	3	R	149	K
1.159	0.8077	2	R	149	L
0.0812	0.08228	3	R	149	M
-0.7491	-0.9776	1	R	149	N
-4.467	-5.793	6	R	149	P
0.3865	0.3528	5	R	149	Q
0	0		R	149	R
-0.2036	-0.2265	4	R	149	S
0.2415	0.2317	2	R	149	T
-0.01685	-0.01764	4	R	149	W
0.09652	0.0973	2	R	149	Y
-1.361	-2.03	2	I	15	A
-0.6814	-0.8735	2	I	15	C
-4.458	-5.789	2	I	15	D
-4.281	-5.716	1	I	15	E
-4.539	-5.819	5	I	15	F
-4.327	-5.736	3	I	15	G
-4.154	-5.656	3	I	15	H
0	0		I	15	I
-4.587	-5.836	5	I	15	K
-1.833	-2.905	2	I	15	L
-4.137	-5.647	5	I	15	M
-3.264	-5.008	2	I	15	N
-4.239	-5.697	2	I	15	P
-4.702	-5.873	11	I	15	Q
-5.374	-6.026	2	I	15	R
-4.343	-5.743	6	I	15	S
-1.017	-1.417	5	I	15	T
-0.1462	-0.1597	4	I	15	V
-1.547	-2.374	1	I	15	W
-5.399	-6.03	4	I	15	Y
0.01504	0.01558	3	N	150	A
0.9061	0.6895	1	N	150	C
0.3763	0.3447	1	N	150	G
-0.3291	-0.3809	2	N	150	H
-0.2186	-0.2443	4	N	150	I
-2.086	-3.359	3	N	150	K
-0.07301	-0.07786	3	N	150	L
0	0		N	150	N
1.124	0.7927	2	N	150	Q
1.117	0.7896	2	N	150	S
-1.611	-2.492	1	N	150	T
1.108	0.7859	1	N	150	V
-0.9228	-1.258	2	N	150	W
-1.082	-1.529	1	N	150	Y
-1.06	-1.49	1	V	151	A
0.1487	0.1473	4	V	151	C
-2.693	-4.325	1	V	151	D
-2.372	-3.842	2	V	151	E
-0.8065	-1.068	3	V	151	G
-0.6347	-0.8033	7	V	151	H
-0.245	-0.2761	4	V	151	I
-4.362	-5.751	1	V	151	K
-0.08993	-0.09644	3	V	151	L
-0.2638	-0.2991	5	V	151	M
-4.394	-5.764	5	V	151	P
-0.2729	-0.3103	3	V	151	Q
-4.368	-5.753	3	V	151	R
-0.3937	-0.4646	2	V	151	S
-1.92	-3.063	1	V	151	T
0	0		V	151	V
-4.317	-5.732	2	V	151	W
-0.8449	-1.13	3	V	151	Y
-0.6229	-0.7856	4	V	152	A
0.04277	0.0439	1	V	152	C
-0.8857	-1.197	3	V	152	D
-3.925	-5.53	4	V	152	E
0.05227	0.05348	1	V	152	F
-1.154	-1.655	5	V	152	G
1.195	0.8225	2	V	152	K
-0.2456	-0.2768	7	V	152	L
-0.2226	-0.2491	1	V	152	M
1.255	0.8461	2	V	152	N
-4.347	-5.745	2	V	152	P
0.7265	0.5888	3	V	152	Q
-4.517	-5.811	4	V	152	S
-7.078	-6.162	5	V	152	T
0	0		V	152	V
-1.576	-2.428	1	V	152	W
-0.654	-0.832	1	V	152	Y
-3.598	-5.304	5	W	153	*
-3.999	-5.574	2	W	153	A
-4.257	-5.705	7	W	153	C
-4.282	-5.717	2	W	153	D
-4.567	-5.829	4	W	153	E
-3.52	-5.242	2	W	153	F
-0.03362	-0.03539	1	W	153	G
-2.846	-4.531	4	W	153	H
-4.933	-5.937	3	W	153	I
-4.48	-5.797	3	W	153	K
-3.44	-5.173	3	W	153	L
-4.038	-5.596	2	W	153	M
-4.43	-5.778	4	W	153	N
-6.162	-6.116	3	W	153	P
-0.8923	-1.208	1	W	153	Q
-4.359	-5.75	1	W	153	R
-4.392	-5.763	2	W	153	S
-5.429	-6.035	5	W	153	T
-1.881	-2.992	1	W	153	V
0	0		W	153	W
-4.576	-5.832	6	W	153	Y
-0.8117	-1.077	6	L	154	A
-4.553	-5.824	6	L	154	C
-4.403	-5.768	3	L	154	D
-4.424	-5.776	3	L	154	E
-0.8773	-1.183	2	L	154	F
-4.197	-5.677	2	L	154	G
2.329	1.108	3	L	154	I
-3.321	-5.064	3	L	154	K
0	0		L	154	L
-0.6156	-0.7749	5	L	154	M
-3.931	-5.534	3	L	154	N
-2.046	-3.288	5	L	154	P
-4.151	-5.655	4	L	154	Q
-4.273	-5.713	4	L	154	S
-3.12	-4.858	4	L	154	T
0.06327	0.0645	6	L	154	V
-4.828	-5.909	6	L	154	W
2.484	1.128	2	I	155	A
-0.631	-0.7977	4	I	155	C
-3.3	-5.044	1	I	155	D
-2.154	-3.478	2	I	155	E
-2.217	-3.585	3	I	155	F
0.2565	0.2449	1	I	155	G
-2.14	-3.454	2	I	155	H
0	0		I	155	I
-0.6078	-0.7634	2	I	155	K
-0.04233	-0.0447	4	I	155	L
-0.5164	-0.632	4	I	155	M
0.5581	0.4798	5	I	155	N
-4.308	-5.728	2	I	155	P
-2.368	-3.836	2	I	155	Q
-0.2733	-0.3108	3	I	155	S
-0.2757	-0.3138	5	I	155	V
-3.308	-5.052	4	I	155	W
-2.497	-4.038	4	I	155	Y
-0.3216	-0.3712	1	K	156	A
0.662	0.5488	2	K	156	C
-4.345	-5.744	2	K	156	D
-3.711	-5.389	3	K	156	E
0.4456	0.3985	1	K	156	G
0.9908	0.7319	2	K	156	H
-1.332	-1.977	3	K	156	I
0	0		K	156	K
0.07496	0.07611	1	K	156	L
0.01793	0.01856	6	K	156	M
-0.2977	-0.3411	4	K	156	N
-1.042	-1.46	1	K	156	P
0.25	0.2392	5	K	156	Q
-0.7069	-0.9123	1	K	156	R
1.36	0.8846	1	K	156	S
-0.2359	-0.2651	3	K	156	T
-0.344	-0.3999	6	K	156	V
-1.032	-1.442	1	K	156	W
-1.59	-2.454	2	K	156	Y
0.129	0.1286	3	K	157	A
-1.347	-2.005	4	K	157	C
-1.028	-1.436	3	K	157	D
-0.6847	-0.8785	5	K	157	E
0.1832	0.1793	2	K	157	F
-1.739	-2.731	2	K	157	G
0.1946	0.1898	6	K	157	H
0	0		K	157	K
-0.03852	-0.04062	2	K	157	L
-0.3042	-0.3493	2	K	157	M
-0.7502	-0.9793	10	K	157	N
-4.663	-5.861	5	K	157	P
-0.9712	-1.339	2	K	157	Q
-0.658	-0.8381	4	K	157	R
0.02131	0.02203	2	K	157	S
0.5623	0.4827	1	K	157	T
-0.3695	-0.4329	4	K	157	V
-0.648	-0.8231	3	K	157	W
-0.4444	-0.5325	4	K	157	Y
-0.2926	-0.3347	4	N	158	A
-1.376	-2.057	1	N	158	C
-0.9667	-1.332	2	N	158	D
0.7059	0.5762	4	N	158	E
-0.2314	-0.2597	3	N	158	F
-1.231	-1.794	1	N	158	G
-0.08869	-0.09507	6	N	158	H
-0.6045	-0.7586	6	N	158	I
1.341	0.8776	1	N	158	K
-0.02784	-0.02925	3	N	158	L
0.06139	0.06262	3	N	158	M
0	0		N	158	N
-2.619	-4.22	4	N	158	P
-0.3577	-0.4175	3	N	158	Q
-0.1799	-0.1987	2	N	158	R
0.1215	0.1215	4	N	158	S
0.6404	0.5349	2	N	158	T
0.8521	0.6608	1	N	158	V
-0.1954	-0.2168	5	N	158	W
-0.3238	-0.3741	3	D	159	A
0	0		D	159	D
-0.3682	-0.4312	2	D	159	E
-0.8406	-1.123	4	D	159	F
-0.4862	-0.5897	4	D	159	G
-0.8895	-1.203	2	D	159	H
-3.556	-5.271	2	D	159	I
-1.395	-2.092	2	D	159	K
-0.721	-0.9341	7	D	159	L
-0.8396	-1.121	7	D	159	N
-4.272	-5.712	3	D	159	P
-0.6539	-0.832	5	D	159	Q
-2.23	-3.607	2	D	159	R
-1.144	-1.638	2	D	159	S
-2.825	-4.504	2	D	159	T
-2.311	-3.743	4	D	159	V
-1.866	-2.965	6	D	159	W
-1.03	-1.439	5	D	159	Y
-4.226	-5.691	5	G	16	*
-4.562	-5.827	5	G	16	A
-4.587	-5.836	5	G	16	C
-4.851	-5.915	7	G	16	D
-4.397	-5.765	2	G	16	E
0	0		G	16	G
-4.35	-5.746	6	G	16	H
-3.486	-5.213	2	G	16	I
-4.318	-5.732	2	G	16	K
-3.968	-5.556	2	G	16	L
-2.603	-4.197	1	G	16	M
-3.482	-5.209	6	G	16	P
-4.595	-5.838	6	G	16	Q
-4.623	-5.848	2	G	16	R
-5.947	-6.098	8	G	16	S
-4.083	-5.62	3	G	16	T
-5.114	-5.978	5	G	16	V
-4.541	-5.82	6	G	16	W
-2.774	-4.437	2	G	16	Y
0	0		A	160	A
-0.5729	-0.7125	3	A	160	C
0.8021	0.633	3	A	160	D
-0.3406	-0.3955	4	A	160	E
1.395	0.8964	4	A	160	F
-0.8559	-1.148	2	A	160	G
-0.2506	-0.283	2	A	160	H
-2.878	-4.572	1	A	160	I
-0.106	-0.1143	3	A	160	K
-0.5766	-0.7179	5	A	160	L
0.09928	0.09999	4	A	160	M
-0.04793	-0.0507	3	A	160	N
-2.377	-3.85	2	A	160	P
-0.4533	-0.5446	4	A	160	Q
-2.967	-4.682	1	A	160	R
0.6652	0.5508	2	A	160	S
0.6946	0.5692	3	A	160	T
-0.1627	-0.1787	7	A	160	V
-0.2738	-0.3114	6	A	160	W
0.0657	0.06692	1	A	160	Y
-4.1	-5.629	1	Y	161	*
-4.583	-5.834	6	Y	161	A
-4.599	-5.84	5	Y	161	C
-4.521	-5.813	5	Y	161	D
-5.058	-5.966	3	Y	161	E
-0.4932	-0.5995	1	Y	161	F
-4.48	-5.797	2	Y	161	G
-2.5	-4.042	6	Y	161	H
-4.282	-5.716	3	Y	161	I
-4.622	-5.847	2	Y	161	K
0.187	0.1828	1	Y	161	L
-3.82	-5.464	1	Y	161	M
-4.671	-5.863	8	Y	161	N
-4.42	-5.774	6	Y	161	P
-5.291	-6.012	3	Y	161	Q
-0.5459	-0.6738	2	Y	161	R
-4.226	-5.691	4	Y	161	S
-4.359	-5.75	3	Y	161	T
-0.4757	-0.5753	3	Y	161	W
0	0		Y	161	Y
1.217	0.8311	2	P	162	A
-4.951	-5.941	3	P	162	C
0.4756	0.4208	1	P	162	D
0.45	0.4017	2	P	162	E
-1.978	-3.167	1	P	162	F
-0.3566	-0.4162	3	P	162	G
-1.217	-1.769	9	P	162	H
-0.8938	-1.21	2	P	162	I
-0.1385	-0.1509	9	P	162	K
-1.502	-2.29	4	P	162	L
-0.5516	-0.6819	4	P	162	M
0.5144	0.4491	2	P	162	N
0	0		P	162	P
0.1228	0.1227	2	P	162	Q
-0.5446	-0.6719	6	P	162	R
-0.3034	-0.3483	5	P	162	S
-0.6023	-0.7554	2	P	162	T
-1.162	-1.67	4	P	162	V
-4.867	-5.92	2	P	162	W
-2.069	-3.33	4	P	162	Y
-0.1017	-0.1094	4	T	163	A
-0.7388	-0.9617	1	T	163	C
0.452	0.4033	4	T	163	D
-1.101	-1.562	3	T	163	E
-0.3696	-0.4329	3	T	163	G
0.06869	0.0699	4	T	163	H
-0.01334	-0.01395	9	T	163	I
-0.5456	-0.6733	1	T	163	K
0.6277	0.5266	2	T	163	L
0.2077	0.2016	3	T	163	M
0.408	0.3696	8	T	163	N
-0.02114	-0.02216	3	T	163	P
1.487	0.9263	5	T	163	Q
0	0		T	163	T
0.1964	0.1914	6	T	163	V
-0.4071	-0.4823	4	T	163	W
-0.4241	-0.505	3	T	163	Y
-0.235	-0.2641	4	I	164	A
-0.7997	-1.058	3	I	164	C
-0.6678	-0.8528	2	I	164	D
-4.183	-5.671	4	I	164	E
-0.403	-0.4769	4	I	164	F
-1.837	-2.911	3	I	164	G
-0.8303	-1.107	6	I	164	H
0	0		I	164	I
-4.915	-5.932	4	I	164	K
-0.3993	-0.472	3	I	164	L
-1.754	-2.759	2	I	164	N
-4.705	-5.874	3	I	164	P
-2.424	-3.924	1	I	164	Q
-3.972	-5.558	4	I	164	R
-0.4873	-0.5913	1	I	164	T
0.724	0.5873	1	I	164	V
-1.842	-2.92	7	I	164	W
0.2766	0.2622	1	K	165	A
-1.019	-1.42	4	K	165	C
-0.2531	-0.2861	3	K	165	D
0.2326	0.2239	7	K	165	E
-0.2315	-0.2599	1	K	165	F
0.3577	0.3297	3	K	165	G
-0.05713	-0.06062	6	K	165	H
2.184	1.086	2	K	165	I
0	0		K	165	K
0.5852	0.4984	3	K	165	L
2.136	1.078	1	K	165	M
-0.03664	-0.03861	5	K	165	N
1.523	0.9374	2	K	165	P
0.8006	0.6322	7	K	165	Q
0.483	0.4263	1	K	165	R
-0.5159	-0.6312	2	K	165	S
0.9157	0.6945	3	K	165	T
0.7282	0.5898	3	K	165	V
-0.1799	-0.1986	2	K	165	W
0.353	0.326	2	K	165	Y
0.5402	0.4673	3	I	166	A
0.234	0.2252	2	I	166	C
-0.9094	-1.236	1	I	166	E
0.4726	0.4186	1	I	166	H
0	0		I	166	I
-0.506	-0.6174	2	I	166	K
1.725	0.9927	2	I	166	L
0.1929	0.1882	6	I	166	M
-0.02916	-0.03066	2	I	166	N
-0.1873	-0.2073	1	I	166	P
0.7678	0.6133	1	I	166	R
-0.2801	-0.3192	4	I	166	S
0.9497	0.7117	1	I	166	T
-1.882	-2.994	3	I	166	V
-0.3487	-0.4059	3	I	166	W
-4.141	-5.65	14	S	167	*
0.07402	0.07519	24	S	167	A
-0.7557	-0.9881	12	S	167	C
0.1768	0.1734	10	S	167	D
-0.3468	-0.4034	8	S	167	E
0.3013	0.2832	24	S	167	F
-0.1207	-0.1308	17	S	167	G
-1.271	-1.865	5	S	167	H
-0.1297	-0.1409	16	S	167	I
-1.417	-2.133	15	S	167	K
-0.176	-0.194	53	S	167	L
-0.1131	-0.1222	18	S	167	M
0.2782	0.2636	20	S	167	N
-3.808	-5.456	22	S	167	P
0.1972	0.1921	9	S	167	Q
-0.4952	-0.6023	28	S	167	R
0	0		S	167	S
0.1448	0.1436	27	S	167	T
0.3378	0.3136	25	S	167	V
-0.1137	-0.1229	6	S	167	W
0.09615	0.09694	16	S	167	Y
-1.425	-2.147	1	Y	168	A
-0.3489	-0.4062	1	Y	168	C
-3.803	-5.453	2	Y	168	D
-4.45	-5.786	1	Y	168	E
0.04174	0.04286	1	Y	168	F
-4.298	-5.723	1	Y	168	G
-0.1447	-0.158	1	Y	168	H
-2.729	-4.375	2	Y	168	K
-0.5299	-0.651	2	Y	168	L
0.3197	0.2986	1	Y	168	M
-5.976	-6.1	3	Y	168	N
-5.377	-6.026	2	Y	168	Q
-4.289	-5.72	1	Y	168	R
-0.8479	-1.135	2	Y	168	S
-2.539	-4.102	2	Y	168	T
-0.4235	-0.5042	1	Y	168	V
0.1351	0.1345	1	Y	168	W
0	0		Y	168	Y
-4.799	-5.901	4	N	169	*
-0.3576	-0.4174	41	N	169	A
-0.8028	-1.062	7	N	169	C
-0.2148	-0.2399	7	N	169	D
-0.3741	-0.4389	10	N	169	E
0.06854	0.06974	5	N	169	F
-0.7154	-0.9254	20	N	169	G
-0.4004	-0.4735	8	N	169	H
-0.2218	-0.2481	10	N	169	I
-0.2391	-0.269	7	N	169	K
-0.3252	-0.3759	30	N	169	L
-0.4853	-0.5885	4	N	169	M
0	0		N	169	N
-0.546	-0.674	33	N	169	P
-0.3569	-0.4165	8	N	169	Q
-0.48	-0.5812	31	N	169	R
-0.2665	-0.3024	29	N	169	S
-0.2876	-0.3285	18	N	169	T
-0.4598	-0.5535	19	N	169	V
-0.9804	-1.355	8	N	169	W
-0.5526	-0.6834	7	N	169	Y
-4.305	-5.726	2	Y	17	A
-2.581	-4.164	6	Y	17	C
-4.668	-5.862	2	Y	17	D
-4.103	-5.63	3	Y	17	E
-0.9185	-1.251	3	Y	17	F
-4.282	-5.716	2	Y	17	G
-1.928	-3.078	6	Y	17	H
-0.6877	-0.883	2	Y	17	I
-3.999	-5.574	3	Y	17	L
-1.287	-1.895	4	Y	17	M
-4.686	-5.868	9	Y	17	N
-5.297	-6.013	4	Y	17	P
-2.219	-3.588	3	Y	17	Q
-3.611	-5.315	4	Y	17	R
-3.539	-5.258	4	Y	17	S
-1.541	-2.362	3	Y	17	T
-1.101	-1.562	3	Y	17	V
-1.413	-2.125	3	Y	17	W
0	0		Y	17	Y
-5.263	-6.007	3	N	170	D
-3.183	-4.926	2	N	170	K
0	0		N	170	N
-0.7287	-0.946	1	N	170	S
-0.04904	-0.05189	4	T	171	A
-1.155	-1.657	7	T	171	C
-0.396	-0.4676	4	T	171	D
-0.4623	-0.5568	2	T	171	E
-0.5825	-0.7265	3	T	171	F
-0.3472	-0.404	5	T	171	G
-0.4124	-0.4895	2	T	171	H
-0.1837	-0.2031	4	T	171	I
-0.7529	-0.9836	4	T	171	K
-0.1382	-0.1506	4	T	171	L
-0.5396	-0.6648	3	T	171	N
-0.934	-1.277	1	T	171	P
-0.3469	-0.4035	4	T	171	Q
-0.624	-0.7873	3	T	171	R
-0.6706	-0.8571	2	T	171	S
0	0		T	171	T
-0.2438	-0.2747	1	T	171	V
-0.8673	-1.166	2	T	171	W
-0.5076	-0.6196	4	T	171	Y
-4.174	-5.666	1	N	172	*
0.5822	0.4963	5	N	172	A
-0.3103	-0.3569	3	N	172	C
0.05108	0.05228	1	N	172	D
-0.4264	-0.5081	2	N	172	E
-0.452	-0.5428	2	N	172	F
1.189	0.8199	1	N	172	G
0.1318	0.1313	3	N	172	H
0.5189	0.4523	2	N	172	I
0.178	0.1745	2	N	172	K
-0.1275	-0.1384	1	N	172	L
0.3345	0.3108	3	N	172	M
0	0		N	172	N
-4.914	-5.932	3	N	172	P
-0.9657	-1.33	1	N	172	Q
0.5926	0.5033	4	N	172	R
-2.351	-3.808	1	N	172	S
-4.368	-5.754	4	N	172	T
-0.4444	-0.5325	2	N	172	V
0.03803	0.0391	3	N	172	W
0.9893	0.7312	4	N	172	Y
0.5606	0.4815	2	R	173	A
-0.223	-0.2496	4	R	173	C
-0.3158	-0.3639	2	R	173	D
-0.001632	-0.0017	7	R	173	E
0.2354	0.2264	2	R	173	F
-0.2725	-0.3099	9	R	173	G
-0.09677	-0.104	10	R	173	I
-0.1663	-0.1829	2	R	173	K
0.08449	0.08552	5	R	173	L
0.5461	0.4715	3	R	173	M
2.383	1.115	5	R	173	N
0.02485	0.02566	4	R	173	P
0.5168	0.4507	4	R	173	Q
0	0		R	173	R
0.1751	0.1719	6	R	173	S
-0.1167	-0.1263	4	R	173	T
-0.1641	-0.1803	4	R	173	V
-0.269	-0.3055	3	R	173	W
-0.1896	-0.21	3	R	173	Y
-2.166	-3.499	1	E	174	*
-0.1554	-0.1702	10	E	174	D
0	0		E	174	E
-0.1794	-0.198	2	E	174	F
0.03596	0.037	1	E	174	G
0.8505	0.6599	2	E	174	H
-0.5945	-0.744	2	E	174	I
-0.5051	-0.6162	2	E	174	K
0.6538	0.5435	1	E	174	L
-0.1438	-0.1569	2	E	174	M
-0.125	-0.1356	3	E	174	N
-4.246	-5.7	2	E	174	P
0.3343	0.3107	1	E	174	Q
-0.07762	-0.0829	4	E	174	R
-0.266	-0.3018	4	E	174	S
-0.6954	-0.8948	3	E	174	T
0.9363	0.705	1	E	174	V
-0.4847	-0.5877	3	E	174	Y
0.3432	0.318	2	D	175	A
0	0		D	175	D
1.041	0.7557	4	D	175	E
-0.1978	-0.2197	4	D	175	F
-0.6298	-0.7959	4	D	175	G
-0.9262	-1.264	3	D	175	H
-0.3971	-0.4691	1	D	175	I
-0.4701	-0.5676	2	D	175	K
0.2834	0.268	1	D	175	L
-0.1787	-0.1972	5	D	175	M
-1.141	-1.634	3	D	175	N
0.2631	0.2506	2	D	175	P
-0.6333	-0.8011	3	D	175	Q
-0.4853	-0.5886	4	D	175	R
-0.5956	-0.7456	2	D	175	S
-0.432	-0.5157	8	D	175	T
-0.7112	-0.919	4	D	175	V
-1.688	-2.637	2	D	175	W
0.1657	0.1632	2	D	175	Y
-0.7486	-0.9769	3	L	176	C
-4.285	-5.718	2	L	176	D
-3.715	-5.392	4	L	176	E
-1.205	-1.746	2	L	176	F
-4.27	-5.711	3	L	176	G
-4.273	-5.712	2	L	176	H
0.369	0.3388	3	L	176	I
-4.17	-5.664	1	L	176	K
0	0		L	176	L
-0.3233	-0.3734	6	L	176	M
-1.336	-1.983	3	L	176	N
-4.4	-5.767	3	L	176	P
-2.567	-4.143	4	L	176	Q
-4.712	-5.876	2	L	176	R
-3.529	-5.249	2	L	176	S
1.007	0.7396	1	L	176	T
0.3785	0.3465	4	L	176	V
-0.76	-0.9947	1	L	176	W
-1.928	-3.078	3	L	176	Y
-2.846	-4.531	1	L	177	A
-2.503	-4.047	2	L	177	C
-3.067	-4.799	2	L	177	D
-4.362	-5.751	2	L	177	E
-0.4505	-0.5407	3	L	177	F
-4.16	-5.659	7	L	177	G
-0.2364	-0.2658	4	L	177	I
-4.416	-5.773	3	L	177	K
0	0		L	177	L
-2.001	-3.209	2	L	177	M
-2.239	-3.623	1	L	177	N
-4.283	-5.717	2	L	177	P
-4.532	-5.816	4	L	177	Q
-4.825	-5.908	3	L	177	R
-4.333	-5.739	5	L	177	S
-0.07424	-0.07921	3	L	177	V
-5.371	-6.025	5	L	177	W
-3.765	-5.427	4	L	177	Y
-1.702	-2.662	5	I	178	C
-4.306	-5.727	5	I	178	D
-4.471	-5.794	5	I	178	E
-0.2388	-0.2687	5	I	178	F
-4.343	-5.743	1	I	178	G
-5.3	-6.013	3	I	178	H
0	0		I	178	I
-5.048	-5.963	2	I	178	K
1.132	0.7962	1	I	178	L
0.01385	0.01435	8	I	178	M
-4.336	-5.74	2	I	178	P
-3.728	-5.402	2	I	178	Q
-5.073	-5.969	2	I	178	R
-4.406	-5.769	4	I	178	S
-3.205	-4.949	4	I	178	T
-0.4936	-0.6	3	I	178	V
-2.367	-3.834	9	I	178	W
-4.583	-5.834	5	I	178	Y
-0.2528	-0.2857	6	L	179	A
-0.373	-0.4375	1	L	179	C
-5.053	-5.965	2	L	179	D
-4.41	-5.77	5	L	179	E
-0.9913	-1.373	4	L	179	F
-4.283	-5.717	3	L	179	G
-3.685	-5.37	3	L	179	H
0.007575	0.007867	4	L	179	I
-4.05	-5.602	6	L	179	K
0	0		L	179	L
-0.05402	-0.05725	5	L	179	M
-1.76	-2.77	3	L	179	N
-1.611	-2.492	7	L	179	P
-1.385	-2.074	4	L	179	Q
-3.998	-5.573	1	L	179	R
-0.02563	-0.02691	2	L	179	S
-0.6859	-0.8803	1	L	179	T
-0.5507	-0.6807	2	L	179	V
-1.473	-2.237	2	L	179	W
0.4113	0.3722	1	L	179	Y
-4.206	-5.681	6	H	18	*
-1.217	-1.768	2	H	18	A
-0.3593	-0.4197	3	H	18	C
-4.956	-5.942	2	H	18	D
-2.13	-3.437	3	H	18	E
-0.4852	-0.5885	9	H	18	F
-1.951	-3.119	6	H	18	G
0	0		H	18	H
-0.5988	-0.7503	2	H	18	I
-1.064	-1.498	1	H	18	K
-0.7505	-0.9798	2	H	18	L
-0.5893	-0.7364	6	H	18	M
-0.8939	-1.21	5	H	18	N
-4.294	-5.722	1	H	18	P
-1.455	-2.204	4	H	18	Q
-2.31	-3.74	4	H	18	R
-0.3714	-0.4353	4	H	18	S
-0.04236	-0.04472	2	H	18	T
-0.1228	-0.1331	2	H	18	V
-4.259	-5.706	2	H	18	W
0.02058	0.02128	7	H	18	Y
-4.667	-5.862	4	W	180	*
-4.281	-5.716	1	W	180	A
-4.962	-5.944	6	W	180	C
-5.062	-5.967	3	W	180	D
-4.605	-5.842	6	W	180	E
0.3399	0.3153	1	W	180	F
-4.372	-5.755	1	W	180	G
-4.293	-5.721	2	W	180	H
-4.163	-5.66	3	W	180	I
-5.56	-6.054	6	W	180	K
-5.402	-6.03	4	W	180	L
-4.553	-5.824	5	W	180	M
-4.41	-5.771	6	W	180	N
1.964	1.046	3	W	180	P
-4.352	-5.747	2	W	180	Q
-4.536	-5.818	5	W	180	R
-4.823	-5.908	3	W	180	S
-5.181	-5.991	3	W	180	T
0	0		W	180	W
-0.07998	-0.0855	2	W	180	Y
-0.2071	-0.2306	3	G	181	A
-2.193	-3.546	2	G	181	C
-4.001	-5.575	11	G	181	D
-0.4728	-0.5713	1	G	181	E
1.568	0.9505	1	G	181	F
0	0		G	181	G
-4.221	-5.689	2	G	181	H
-4.281	-5.716	2	G	181	I
-5.857	-6.089	4	G	181	K
-4.303	-5.726	2	G	181	L
-4.477	-5.797	3	G	181	M
-4.343	-5.743	4	G	181	N
-4.248	-5.701	4	G	181	P
-3.906	-5.519	1	G	181	R
-5.455	-6.039	4	G	181	S
-3.97	-5.557	2	G	181	T
-3.944	-5.541	5	G	181	W
-0.2519	-0.2846	1	G	181	Y
-2.391	-3.872	1	I	182	A
0.1948	0.1899	2	I	182	C
-4.434	-5.78	4	I	182	D
-0.7178	-0.9291	3	I	182	E
-0.2273	-0.2548	1	I	182	F
-0.19	-0.2105	1	I	182	G
-0.8393	-1.121	2	I	182	H
0	0		I	182	I
-4.289	-5.72	1	I	182	K
0.7829	0.6221	3	I	182	L
0.1483	0.1469	6	I	182	M
-2.714	-4.354	2	I	182	N
-4.322	-5.734	4	I	182	P
0.3001	0.2822	4	I	182	Q
-4.192	-5.675	6	I	182	S
-1.269	-1.862	7	I	182	T
0.1145	0.1147	1	I	182	V
-4.284	-5.717	4	I	182	W
-1.094	-1.55	2	I	182	Y
-1.545	-2.37	2	H	183	A
-4.307	-5.727	1	H	183	C
-2.405	-3.895	1	H	183	D
-4.555	-5.825	3	H	183	E
-4.315	-5.731	4	H	183	F
-4.241	-5.698	3	H	183	G
0	0		H	183	H
-4.632	-5.851	4	H	183	I
-3.703	-5.384	3	H	183	K
-4.435	-5.78	4	H	183	L
-1.99	-3.19	3	H	183	M
-4.844	-5.914	2	H	183	N
-2.672	-4.296	1	H	183	P
-2.345	-3.797	5	H	183	Q
-4.601	-5.84	6	H	183	R
-4.519	-5.812	5	H	183	S
-2.471	-3.998	1	H	183	T
-4.022	-5.587	3	H	183	V
-4.482	-5.798	3	H	183	W
-3.068	-4.8	8	H	183	Y
-5.455	-6.039	2	H	184	A
-3.803	-5.453	2	H	184	C
-2.363	-3.827	4	H	184	D
-3.793	-5.446	1	H	184	E
-4.565	-5.828	3	H	184	F
-4.052	-5.603	1	H	184	G
0	0		H	184	H
-4.754	-5.888	4	H	184	I
-5.289	-6.011	4	H	184	K
-4.589	-5.836	3	H	184	L
-4.353	-5.747	3	H	184	M
-0.4537	-0.5452	5	H	184	N
-2.406	-3.896	3	H	184	Q
-4.356	-5.748	3	H	184	R
-2.474	-4.003	2	H	184	S
-4.207	-5.682	4	H	184	T
-4.369	-5.754	2	H	184	V
-4.474	-5.795	3	H	184	W
-5.226	-6	2	H	184	Y
1.219	0.8319	1	S	185	A
-0.4049	-0.4795	4	S	185	C
-4.212	-5.684	1	S	185	D
-3.254	-4.998	1	S	185	E
-4.289	-5.72	1	S	185	F
-0.782	-1.029	7	S	185	G
-0.2566	-0.2903	5	S	185	I
-4.996	-5.952	2	S	185	K
-2.397	-3.881	2	S	185	L
-0.2533	-0.2862	5	S	185	N
1.066	0.7673	1	S	185	P
-1.04	-1.457	2	S	185	Q
-4.623	-5.848	4	S	185	R
0	0		S	185	S
0.4341	0.3897	3	S	185	V
-4.054	-5.604	3	S	185	W
-4.433	-5.78	2	S	185	Y
-0.242	-0.2725	4	N	186	A
-1.887	-3.002	5	N	186	D
-1.62	-2.509	2	N	186	E
-2.121	-3.421	2	N	186	F
-1.182	-1.706	1	N	186	G
-0.5365	-0.6604	1	N	186	H
-1.843	-2.922	3	N	186	I
-4.14	-5.649	4	N	186	K
-4.286	-5.718	2	N	186	L
-3.423	-5.158	3	N	186	M
0	0		N	186	N
-2.516	-4.066	3	N	186	P
-0.8935	-1.21	2	N	186	Q
-4.182	-5.67	1	N	186	R
0.4756	0.4208	2	N	186	S
0.225	0.2171	3	N	186	T
-0.7228	-0.9368	2	N	186	V
-0.6147	-0.7736	2	N	186	W
-1.526	-2.334	3	N	186	Y
-0.7677	-1.007	2	N	187	A
-0.4062	-0.4812	1	N	187	C
0.4387	0.3932	5	N	187	D
1.234	0.8381	1	N	187	E
-0.8945	-1.211	6	N	187	F
0.05372	0.05494	4	N	187	G
-0.6332	-0.801	4	N	187	H
-1.494	-2.275	3	N	187	I
-0.7976	-1.054	2	N	187	K
-0.4863	-0.5899	2	N	187	L
-0.5339	-0.6566	4	N	187	M
0	0		N	187	N
-3.202	-4.946	1	N	187	P
[truncated: 8,760 more rows]

## Sheet: Lib1-240125-293-SA26_func_effec
latent_phenotype_effect	functional_effect	times_seen	wildtype	site	mutant
-4.9	-4.902	5	L	-1	*
-1.327	-1.168	7	L	-1	A
-0.06339	-0.03524	3	L	-1	C
-6.567	-5.188	6	L	-1	D
-1.596	-1.517	3	L	-1	E
-1.585	-1.502	5	L	-1	F
-0.3464	-0.2152	2	L	-1	G
0.4413	0.2008	3	L	-1	H
1.363	0.437	2	L	-1	I
0.9857	0.3633	1	L	-1	K
0	0		L	-1	L
1.092	0.3867	1	L	-1	M
-0.5262	-0.3504	2	L	-1	N
-0.9237	-0.7118	6	L	-1	P
0.5934	0.2544	7	L	-1	Q
0.214	0.1066	1	L	-1	R
-0.9485	-0.7374	6	L	-1	S
-0.1772	-0.1031	4	L	-1	T
1.213	0.4108	2	L	-1	V
-0.6028	-0.4133	6	L	-1	W
0.7213	0.2942	4	L	-1	Y
-0.4472	-0.2889	3	V	-2	A
1.22	0.4121	1	V	-2	C
-2.264	-2.474	3	V	-2	D
-1.779	-1.77	2	V	-2	E
1.308	0.4278	3	V	-2	F
-0.004237	-0.002301	7	V	-2	G
-1.323	-1.163	3	V	-2	H
-0.5405	-0.3619	11	V	-2	I
-0.2395	-0.1427	2	V	-2	K
-1.027	-0.8201	5	V	-2	L
-1.525	-1.422	4	V	-2	M
-1.555	-1.462	5	V	-2	N
-0.9849	-0.7754	3	V	-2	P
-1.414	-1.278	6	V	-2	Q
-0.834	-0.6226	3	V	-2	R
-0.5547	-0.3734	2	V	-2	S
-0.1385	-0.07934	5	V	-2	T
0	0		V	-2	V
0.3052	0.1466	8	V	-2	W
0.007815	0.004224	7	V	-2	Y
-4.544	-4.763	5	I	-3	*
-0.001328	-0.0007203	3	I	-3	A
0.05351	0.0284	2	I	-3	C
-2.025	-2.125	2	I	-3	D
-1.654	-1.596	6	I	-3	E
-0.9378	-0.7263	2	I	-3	F
1.199	0.4081	2	I	-3	G
-0.1617	-0.09348	3	I	-3	H
0	0		I	-3	I
0.02579	0.01384	8	I	-3	K
1.012	0.3693	2	I	-3	L
-0.9232	-0.7114	12	I	-3	M
-1.289	-1.121	7	I	-3	N
-0.9728	-0.7627	5	I	-3	P
0.3256	0.1551	4	I	-3	Q
-0.2243	-0.1329	1	I	-3	R
2.005	0.5151	6	I	-3	S
-1.168	-0.978	5	I	-3	T
-1.454	-1.329	5	I	-3	V
0.702	0.2885	2	I	-3	W
1.953	0.5105	5	I	-3	Y
0.896	0.3417	3	N	-4	A
2.128	0.5253	7	N	-4	C
0.4583	0.2072	6	N	-4	D
1.013	0.3696	6	N	-4	E
2.24	0.5336	4	N	-4	F
2.423	0.5453	6	N	-4	G
0.48	0.2151	5	N	-4	H
2.277	0.5361	4	N	-4	I
1.308	0.4277	5	N	-4	K
1.638	0.4764	3	N	-4	L
0.06929	0.03655	3	N	-4	M
0	0		N	-4	N
-0.4177	-0.2668	2	N	-4	P
0.1823	0.09191	6	N	-4	Q
-1.155	-0.9624	3	N	-4	R
0.4232	0.194	5	N	-4	S
1.216	0.4113	3	N	-4	T
0.03312	0.01772	10	N	-4	V
1.467	0.4531	3	N	-4	W
-0.5835	-0.3972	4	N	-4	Y
-6.248	-5.162	6	E	-5	*
0.501	0.2227	5	E	-5	A
1.01	0.3689	8	E	-5	C
-4.716	-4.836	1	E	-5	D
0	0		E	-5	E
-0.4472	-0.289	6	E	-5	F
-0.645	-0.4492	6	E	-5	G
1.3	0.4263	4	E	-5	H
-0.8404	-0.6288	5	E	-5	I
-0.5781	-0.3926	8	E	-5	K
0.3088	0.1481	7	E	-5	L
0.3753	0.1753	2	E	-5	M
2.286	0.5368	7	E	-5	N
1.736	0.4881	3	E	-5	P
0.4129	0.19	6	E	-5	Q
-1.202	-1.018	3	E	-5	R
-1.089	-0.8884	3	E	-5	S
-0.5014	-0.3308	5	E	-5	T
-0.1358	-0.0777	5	E	-5	V
1.359	0.4363	4	E	-5	W
0.9492	0.3547	3	E	-5	Y
-4.827	-4.877	7	M	-6	A
-4.736	-4.843	11	M	-6	C
-6.697	-5.197	5	M	-6	D
-2.795	-3.224	4	M	-6	E
-2.573	-2.919	4	M	-6	F
-7.156	-5.219	5	M	-6	G
-6.915	-5.209	7	M	-6	H
-2.47	-2.773	10	M	-6	I
-3.398	-3.937	1	M	-6	K
-2.311	-2.543	1	M	-6	L
0	0		M	-6	M
-3.576	-4.111	2	M	-6	N
-4.447	-4.717	2	M	-6	P
-2.918	-3.383	5	M	-6	Q
-2.136	-2.287	4	M	-6	R
-3.397	-3.937	5	M	-6	S
-2.611	-2.973	5	M	-6	T
-5.366	-5.03	5	M	-6	V
-3.254	-3.785	5	M	-6	W
-5.516	-5.061	4	M	-6	Y
0.8636	0.3334	1	L	1	A
0.634	0.2675	5	L	1	C
-3.77	-4.28	3	L	1	D
-4.924	-4.91	1	L	1	E
-0.5342	-0.3568	3	L	1	F
-0.4263	-0.2732	5	L	1	G
-1.487	-1.372	9	L	1	H
0.6357	0.268	3	L	1	I
-1.996	-2.083	4	L	1	K
0	0		L	1	L
-0.404	-0.2567	9	L	1	M
-3.697	-4.218	3	L	1	N
-0.4222	-0.2702	2	L	1	P
-2.487	-2.798	4	L	1	Q
-1.197	-1.012	2	L	1	R
0.01062	0.005735	5	L	1	S
-0.7631	-0.5552	4	L	1	T
1.005	0.3678	5	L	1	V
0.4066	0.1876	1	L	1	W
0.1728	0.08748	5	L	1	Y
-5.323	-5.02	3	S	10	*
0.5832	0.251	3	S	10	A
1.89	0.5044	2	S	10	C
-4.645	-4.807	5	S	10	D
-2.006	-2.097	2	S	10	E
2.376	0.5425	6	S	10	F
-0.7278	-0.5227	5	S	10	G
-3.023	-3.515	6	S	10	H
-5.474	-5.052	7	S	10	I
-5.65	-5.085	7	S	10	K
-4.633	-4.802	4	S	10	L
1.333	0.4321	1	S	10	M
-1.269	-1.097	6	S	10	N
0.2814	0.1364	6	S	10	P
-3.575	-4.11	5	S	10	Q
-2.245	-2.447	2	S	10	R
0	0		S	10	S
0.04559	0.02427	1	S	10	T
-4.062	-4.495	8	S	10	V
-3.125	-3.638	6	S	10	W
-2.921	-3.387	6	S	10	Y
-1.209	-1.026	2	G	100	A
-2.762	-3.18	12	G	100	C
-2.61	-2.971	11	G	100	D
-4.529	-4.756	4	G	100	E
-2.495	-2.809	3	G	100	F
0	0		G	100	G
-2.662	-3.043	4	G	100	H
-5.661	-5.087	7	G	100	I
-2.624	-2.991	3	G	100	K
-3.8	-4.304	4	G	100	L
-4.185	-4.573	6	G	100	M
-3.413	-3.953	3	G	100	N
-5.345	-5.025	7	G	100	P
-3.36	-3.898	4	G	100	Q
-2.238	-2.437	3	G	100	R
1.874	0.5028	4	G	100	S
-1.72	-1.688	6	G	100	T
-3.859	-4.35	7	G	100	V
-5.686	-5.091	6	G	100	W
-4.264	-4.62	3	G	100	Y
1.81	0.4962	2	S	101	A
0.09613	0.05016	2	S	101	C
-0.4046	-0.2572	5	S	101	D
-0.131	-0.07479	6	S	101	F
0.9673	0.359	3	S	101	G
0.213	0.1061	5	S	101	H
-2.581	-2.931	3	S	101	I
1.796	0.4947	1	S	101	K
1.212	0.4106	4	S	101	L
2.349	0.5408	2	S	101	M
-0.3561	-0.2221	4	S	101	N
-2.685	-3.075	4	S	101	P
-0.1518	-0.08739	2	S	101	Q
1.941	0.5093	5	S	101	R
0	0		S	101	S
0.326	0.1553	4	S	101	T
1.597	0.4711	1	S	101	V
-1.837	-1.853	1	S	101	Y
-1.5	-1.389	4	L	102	C
-4.574	-4.776	6	L	102	D
-8.97	-5.253	11	L	102	E
0.8481	0.3294	7	L	102	F
-4.891	-4.899	3	L	102	G
-2.901	-3.362	3	L	102	H
0.2947	0.1421	2	L	102	I
-2.088	-2.217	2	L	102	K
0	0		L	102	L
-0.351	-0.2185	7	L	102	M
-4.944	-4.917	4	L	102	N
-7.212	-5.222	9	L	102	P
-6.065	-5.143	2	L	102	Q
-5.604	-5.077	8	L	102	R
-5.218	-4.995	3	L	102	S
-0.8559	-0.644	1	L	102	T
-0.3529	-0.2198	2	L	102	V
0.03066	0.01642	2	L	102	W
-0.9486	-0.7375	6	L	102	Y
0.2683	0.1308	1	N	103	A
-0.1675	-0.09703	2	N	103	C
2.528	0.5512	8	N	103	D
0.6286	0.2658	3	N	103	E
-0.9841	-0.7746	3	N	103	F
0.9431	0.3533	5	N	103	H
0.5794	0.2497	3	N	103	I
0.2089	0.1042	6	N	103	K
0.874	0.3361	1	N	103	L
1.555	0.4655	4	N	103	M
0	0		N	103	N
1.501	0.458	5	N	103	P
-0.3636	-0.2275	3	N	103	Q
0.3321	0.1578	7	N	103	R
-0.6078	-0.4175	1	N	103	S
0.4592	0.2075	1	N	103	T
-1.124	-0.928	5	N	103	V
3.314	0.5801	3	N	103	W
-0.268	-0.1615	2	N	103	Y
0.335	0.159	6	D	104	A
-0.5027	-0.3318	2	D	104	C
0	0		D	104	D
0.2838	0.1375	4	D	104	E
2.811	0.5642	7	D	104	F
0.3992	0.1847	3	D	104	G
-0.4305	-0.2763	5	D	104	H
-0.4813	-0.3151	4	D	104	I
-1.132	-0.9368	3	D	104	K
-1.921	-1.974	2	D	104	L
0.3992	0.1847	5	D	104	M
0.2504	0.1229	2	D	104	N
-3.419	-3.959	7	D	104	P
-0.3334	-0.2061	4	D	104	Q
-0.4524	-0.2929	2	D	104	R
1.495	0.4572	2	D	104	S
-2.067	-2.186	3	D	104	T
-1.356	-1.205	4	D	104	V
-1.156	-0.9635	4	D	104	W
-0.4635	-0.3014	2	D	104	Y
-6.598	-5.19	5	Y	105	*
1.276	0.4221	4	Y	105	A
-0.31	-0.1899	5	Y	105	C
-1.217	-1.035	6	Y	105	D
1.579	0.4688	5	Y	105	E
2.046	0.5186	1	Y	105	G
0.6118	0.2604	8	Y	105	H
1.779	0.4929	2	Y	105	I
-0.973	-0.7629	5	Y	105	K
-0.882	-0.6698	3	Y	105	L
-0.6512	-0.4546	3	Y	105	M
-0.1763	-0.1025	4	Y	105	N
-3.309	-3.844	5	Y	105	P
-1.019	-0.8117	2	Y	105	Q
-0.8234	-0.6123	6	Y	105	R
-2.619	-2.984	1	Y	105	S
-2.788	-3.214	2	Y	105	T
0.9163	0.3468	5	Y	105	V
-4.13	-4.539	3	Y	105	W
0	0		Y	105	Y
-2.226	-2.42	1	E	106	*
-3.609	-4.141	2	E	106	A
0.4445	0.202	1	E	106	C
0.2203	0.1094	3	E	106	D
0	0		E	106	E
-1.212	-1.029	3	E	106	F
-1.233	-1.054	5	E	106	G
-0.8204	-0.6095	4	E	106	H
-5.273	-5.009	2	E	106	I
-3.91	-4.389	7	E	106	K
-0.6537	-0.4568	1	E	106	L
-1.166	-0.9754	3	E	106	M
-3.182	-3.703	2	E	106	N
-4.313	-4.647	3	E	106	P
0.762	0.3059	3	E	106	Q
-2.843	-3.288	5	E	106	R
-1.939	-2	1	E	106	S
0.7411	0.3	1	E	106	T
-3.05	-3.548	2	E	106	V
-1.628	-1.561	3	E	106	W
-1.18	-0.9916	6	E	106	Y
-0.759	-0.5514	3	E	107	*
0.8274	0.3239	4	E	107	A
-2.276	-2.492	4	E	107	C
-3.354	-3.892	2	E	107	D
0	0		E	107	E
-5.465	-5.051	3	E	107	F
-3.633	-4.163	1	E	107	G
-1.831	-1.844	4	E	107	H
-3.033	-3.527	6	E	107	I
-2.593	-2.948	12	E	107	K
-5.425	-5.043	2	E	107	L
-6.051	-5.141	8	E	107	M
-2.781	-3.205	3	E	107	N
-4.556	-4.768	1	E	107	P
-3.138	-3.653	1	E	107	Q
-0.4161	-0.2656	2	E	107	S
-4.476	-4.731	1	E	107	T
-2.462	-2.761	2	E	107	V
-3.173	-3.693	4	E	107	W
-4	-4.453	7	E	107	Y
-3.091	-3.598	2	L	108	A
-5.241	-5.001	2	L	108	C
-4.73	-4.841	4	L	108	D
-2.72	-3.123	5	L	108	E
-0.319	-0.1961	4	L	108	F
-2.881	-3.336	4	L	108	G
-4.207	-4.587	2	L	108	H
0.4563	0.2064	1	L	108	I
-4.673	-4.818	2	L	108	K
0	0		L	108	L
-0.8994	-0.6872	6	L	108	M
-4.963	-4.923	1	L	108	N
-4.32	-4.651	6	L	108	P
1.75	0.4897	1	L	108	Q
-2.319	-2.554	1	L	108	R
-1.878	-1.912	1	L	108	S
-2.37	-2.629	3	L	108	T
2.093	0.5226	1	L	108	V
-2.562	-2.904	4	L	108	W
-4.01	-4.46	5	L	108	Y
0.5534	0.241	1	K	109	*
2.03	0.5173	3	K	109	A
-0.8006	-0.5905	3	K	109	C
-1.592	-1.512	2	K	109	D
-3.421	-3.961	4	K	109	E
-2.563	-2.906	4	K	109	G
-2.804	-3.236	2	K	109	H
-2.306	-2.536	3	K	109	I
0	0		K	109	K
-1.348	-1.194	2	K	109	L
-0.4641	-0.3018	4	K	109	M
-2.505	-2.823	2	K	109	N
-5.338	-5.024	3	K	109	P
-1.175	-0.9855	4	K	109	Q
-0.6243	-0.4315	5	K	109	R
-1.101	-0.9013	1	K	109	S
-3.08	-3.585	2	K	109	T
-1.444	-1.316	5	K	109	V
-2.826	-3.264	2	K	109	W
-1.806	-1.808	3	K	109	Y
-1.859	-1.885	4	D	11	A
-2.435	-2.723	6	D	11	C
0	0		D	11	D
-2.214	-2.401	1	D	11	E
-3.35	-3.888	5	D	11	F
-2.336	-2.58	5	D	11	G
-3.803	-4.306	1	D	11	H
0.6459	0.2713	6	D	11	I
-2.195	-2.374	5	D	11	K
-3.422	-3.962	7	D	11	L
-4.646	-4.807	5	D	11	M
-0.707	-0.5039	5	D	11	N
-5.796	-5.108	4	D	11	P
-2.955	-3.431	6	D	11	Q
-4.161	-4.559	7	D	11	R
-3.586	-4.12	4	D	11	S
-2.027	-2.128	1	D	11	T
-5.389	-5.035	3	D	11	V
-2.074	-2.196	1	D	11	W
-3.959	-4.425	6	D	11	Y
1.64	0.4766	5	H	110	A
-0.6346	-0.4403	3	H	110	C
-4.511	-4.747	2	H	110	D
-6.036	-5.14	2	H	110	E
-1.799	-1.799	4	H	110	F
-4.212	-4.589	2	H	110	G
0	0		H	110	H
-1.004	-0.7954	6	H	110	I
-5.782	-5.106	5	H	110	K
-0.6836	-0.483	2	H	110	L
0.5504	0.24	5	H	110	M
-1.639	-1.575	8	H	110	N
-3.735	-4.251	3	H	110	P
-1.013	-0.8054	6	H	110	Q
-3.901	-4.382	3	H	110	R
-1.052	-0.848	2	H	110	S
-1.353	-1.201	6	H	110	T
-1.06	-0.8563	5	H	110	V
-1.197	-1.012	1	H	110	W
-0.8096	-0.599	9	H	110	Y
-1.447	-1.32	5	M	111	A
0.2923	0.1411	5	M	111	C
1.283	0.4234	2	M	111	D
-7.426	-5.229	7	M	111	E
-0.7724	-0.5639	5	M	111	F
0.5569	0.2422	3	M	111	G
-0.5999	-0.4108	3	M	111	H
0.5094	0.2257	9	M	111	I
-1.62	-1.549	4	M	111	K
0.9324	0.3507	2	M	111	L
0	0		M	111	M
-3.24	-3.769	5	M	111	N
-3.905	-4.385	2	M	111	P
-3.156	-3.674	8	M	111	Q
-2.318	-2.554	4	M	111	R
-0.3722	-0.2336	7	M	111	S
-1.09	-0.8891	7	M	111	T
-1.596	-1.517	5	M	111	V
1.486	0.4558	3	M	111	W
0.7959	0.3154	3	M	111	Y
-0.07424	-0.04145	1	L	112	A
-0.9433	-0.732	4	L	112	C
-5.323	-5.02	5	L	112	D
-4.225	-4.597	2	L	112	E
-2.194	-2.372	3	L	112	F
-3.041	-3.538	7	L	112	G
-3.74	-4.255	1	L	112	H
-0.8333	-0.6219	8	L	112	I
-2.446	-2.739	2	L	112	K
0	0		L	112	L
0.02378	0.01277	1	L	112	M
-2.641	-3.014	4	L	112	P
-2.203	-2.385	2	L	112	Q
-4.864	-4.89	2	L	112	R
-2.742	-3.153	5	L	112	S
-4.474	-4.73	2	L	112	T
-0.6779	-0.478	7	L	112	V
-1.77	-1.757	4	L	112	W
-6.293	-5.166	3	L	112	Y
0.02833	0.01519	4	S	113	A
-2.853	-3.3	1	S	113	C
-2.411	-2.689	3	S	113	D
-4.652	-4.81	4	S	113	E
1.488	0.4561	1	S	113	F
-0.7465	-0.5398	4	S	113	G
-2.559	-2.899	1	S	113	H
-2.724	-3.128	5	S	113	I
2.21	0.5315	2	S	113	L
-5.54	-5.065	2	S	113	M
-1.143	-0.9492	3	S	113	N
-2.146	-2.302	1	S	113	P
-4.909	-4.905	6	S	113	R
0	0		S	113	S
-1.746	-1.725	1	S	113	T
-4.189	-4.576	6	S	113	V
-2.861	-3.31	5	S	113	W
-2.89	-3.348	2	R	114	A
-0.4575	-0.2968	7	R	114	C
-1.082	-0.8801	5	R	114	D
-1.307	-1.143	4	R	114	E
-2.668	-3.051	3	R	114	F
-2.373	-2.634	2	R	114	G
-1.897	-1.939	6	R	114	H
-2.248	-2.451	4	R	114	I
-0.9747	-0.7647	13	R	114	K
-0.02334	-0.01277	5	R	114	L
-0.03238	-0.01778	3	R	114	M
-1.796	-1.794	6	R	114	N
-7.055	-5.215	4	R	114	P
-1.728	-1.7	3	R	114	Q
0	0		R	114	R
-1.413	-1.276	5	R	114	S
-0.245	-0.1464	3	R	114	T
-1.054	-0.8493	3	R	114	V
0.6249	0.2646	7	R	114	W
-0.1827	-0.1065	4	R	114	Y
-2.266	-2.478	3	I	115	A
-0.8579	-0.6459	5	I	115	C
-5.374	-5.032	5	I	115	D
-5.826	-5.112	3	I	115	E
-4.794	-4.865	1	I	115	F
2.056	0.5195	2	I	115	G
-5.131	-4.972	2	I	115	H
0	0		I	115	I
-5.621	-5.08	3	I	115	K
1.322	0.4301	3	I	115	L
-0.9014	-0.6892	6	I	115	M
-2.394	-2.664	5	I	115	N
-3.412	-3.952	2	I	115	P
-1.291	-1.124	8	I	115	Q
-3.694	-4.216	5	I	115	R
-1.719	-1.686	1	I	115	S
-7.888	-5.24	6	I	115	W
-6.661	-5.194	5	I	115	Y
-1.764	-1.75	2	N	116	A
-1.177	-0.9877	3	N	116	C
-3.275	-3.807	2	N	116	D
-1.031	-0.8243	3	N	116	E
-2.254	-2.461	2	N	116	F
-0.03625	-0.01994	3	N	116	G
-0.4249	-0.2722	2	N	116	H
-0.4023	-0.2554	1	N	116	I
0.2321	0.1147	11	N	116	K
1.776	0.4925	1	N	116	L
-0.263	-0.1582	5	N	116	M
0	0		N	116	N
-1.402	-1.262	3	N	116	P
2.153	0.5272	2	N	116	Q
-0.8352	-0.6238	8	N	116	R
-2.447	-2.74	4	N	116	S
0.6533	0.2736	2	N	116	T
0.3069	0.1473	2	N	116	V
-1.628	-1.561	3	N	116	W
-0.6573	-0.4599	7	N	116	Y
-0.5863	-0.3994	1	H	117	A
-0.8576	-0.6456	6	H	117	C
-0.3123	-0.1915	9	H	117	D
1.391	0.4414	1	H	117	E
-1.231	-1.052	2	H	117	F
-1.628	-1.561	2	H	117	G
0	0		H	117	H
0.08855	0.04635	4	H	117	I
1.459	0.4519	3	H	117	K
1.018	0.3706	2	H	117	L
0.9561	0.3564	1	H	117	M
1.035	0.3744	10	H	117	N
-4.148	-4.55	7	H	117	P
-1.32	-1.159	4	H	117	Q
0.9344	0.3512	1	H	117	R
1.904	0.5058	3	H	117	S
-1.91	-1.958	6	H	117	T
-1.396	-1.254	1	H	117	V
1.211	0.4103	2	H	117	W
-1.494	-1.382	5	H	117	Y
-2.079	-2.204	4	F	118	A
-0.8765	-0.6643	2	F	118	C
-2.712	-3.112	2	F	118	D
-5.457	-5.049	4	F	118	E
0	0		F	118	F
-1.491	-1.377	2	F	118	G
0.3937	0.1826	8	F	118	H
-3.747	-4.261	7	F	118	I
-1.635	-1.57	2	F	118	K
-1.256	-1.082	2	F	118	L
-3.338	-3.875	3	F	118	M
-1.431	-1.3	6	F	118	N
-2.972	-3.452	2	F	118	P
-7.392	-5.228	5	F	118	R
-1.412	-1.275	1	F	118	S
-2.084	-2.211	3	F	118	T
-4.946	-4.917	3	F	118	V
1.008	0.3683	1	F	118	W
0.3456	0.1633	1	F	118	Y
-4.286	-4.632	2	E	119	*
-0.8454	-0.6337	5	E	119	A
-1.758	-1.741	5	E	119	C
0.979	0.3618	6	E	119	D
0	0		E	119	E
-1.739	-1.715	6	E	119	F
-0.7301	-0.5248	5	E	119	G
-1.037	-0.831	3	E	119	H
-1.224	-1.043	2	E	119	I
1.023	0.3718	6	E	119	K
-2.475	-2.781	2	E	119	L
0.314	0.1503	3	E	119	M
1.382	0.44	2	E	119	N
-5.579	-5.072	2	E	119	P
-1.289	-1.122	5	E	119	Q
0.4728	0.2125	3	E	119	R
1.221	0.4121	3	E	119	S
-1.441	-1.312	3	E	119	T
-1.321	-1.161	3	E	119	V
0.8527	0.3306	2	E	119	W
0.2179	0.1083	2	E	119	Y
-4.754	-4.85	5	Q	12	*
-0.8118	-0.6012	1	Q	12	A
0.3343	0.1587	4	Q	12	C
0.355	0.1672	6	Q	12	D
-0.502	-0.3312	8	Q	12	E
-2.506	-2.825	2	Q	12	F
-0.7902	-0.5806	1	Q	12	G
-0.3075	-0.1882	9	Q	12	H
0.6608	0.2759	1	Q	12	I
1.814	0.4967	3	Q	12	K
1.231	0.414	1	Q	12	L
-0.872	-0.6599	4	Q	12	M
-0.7478	-0.541	3	Q	12	N
-3.015	-3.505	3	Q	12	P
0	0		Q	12	Q
1.316	0.4291	10	Q	12	R
1.506	0.4587	2	Q	12	S
-2.508	-2.828	1	Q	12	T
0.9435	0.3534	4	Q	12	V
1.85	0.5004	6	Q	12	Y
0.7103	0.2909	1	K	120	A
-2.938	-3.409	4	K	120	C
2.404	0.5442	8	K	120	E
-5.332	-5.022	6	K	120	F
-1.409	-1.271	5	K	120	G
0.5492	0.2396	1	K	120	H
-0.9657	-0.7553	4	K	120	I
0	0		K	120	K
-0.4195	-0.2681	8	K	120	L
-1.043	-0.8378	2	K	120	M
-1.363	-1.213	2	K	120	N
-0.2428	-0.1449	7	K	120	P
-0.4435	-0.2862	4	K	120	Q
0.1303	0.06709	7	K	120	R
-0.2816	-0.1706	5	K	120	S
0.2862	0.1385	2	K	120	T
-0.6964	-0.4944	1	K	120	V
-5.303	-5.016	6	K	120	W
-0.5689	-0.3851	4	K	120	Y
0.7163	0.2927	4	I	121	A
0.1241	0.06403	2	I	121	C
-0.9847	-0.7752	4	I	121	D
-1.9	-1.943	2	I	121	E
1.171	0.4026	3	I	121	F
0.6521	0.2732	2	I	121	H
0	0		I	121	I
1.506	0.4587	3	I	121	K
2.282	0.5365	4	I	121	M
-1.619	-1.548	4	I	121	N
-2.861	-3.31	5	I	121	P
-0.04439	-0.02449	2	I	121	Q
-0.6991	-0.4968	8	I	121	R
0.399	0.1847	3	I	121	S
2.41	0.5446	7	I	121	T
0.8815	0.338	4	I	121	V
0.1591	0.08096	4	I	121	W
2.097	0.5228	1	I	121	Y
1.964	0.5115	2	L	122	A
0.1015	0.05285	2	L	122	C
-0.9281	-0.7164	4	L	122	D
2.833	0.5651	3	L	122	E
-1.361	-1.21	4	L	122	F
0.9116	0.3456	1	L	122	G
1.58	0.4689	5	L	122	H
2.052	0.5192	2	L	122	I
1.023	0.3717	6	L	122	K
0	0		L	122	L
0.7345	0.2981	3	L	122	M
-0.416	-0.2655	5	L	122	N
-0.6241	-0.4313	8	L	122	P
1.114	0.3914	7	L	122	Q
1.658	0.4789	3	L	122	R
1.54	0.4634	1	L	122	S
1.983	0.5132	1	L	122	V
-0.3	-0.1831	6	L	122	W
-2.406	-2.681	3	L	122	Y
1.568	0.4673	2	I	123	A
-1.379	-1.233	2	I	123	C
-1.785	-1.779	2	I	123	D
-4.236	-4.603	1	I	123	E
-1.384	-1.239	5	I	123	F
0.427	0.1954	1	I	123	G
-2.591	-2.945	3	I	123	H
0	0		I	123	I
-4.812	-4.872	2	I	123	K
-0.755	-0.5477	3	I	123	L
0.7346	0.2981	6	I	123	M
-6.511	-5.184	6	I	123	N
-6.107	-5.148	2	I	123	P
-2.7	-3.095	3	I	123	Q
-3.299	-3.834	3	I	123	R
-1.322	-1.162	4	I	123	S
-2.596	-2.952	3	I	123	T
2.312	0.5384	3	I	123	V
-0.5796	-0.3939	5	I	123	W
-1.346	-1.192	3	I	123	Y
-0.7603	-0.5526	9	I	124	A
-0.4065	-0.2585	2	I	124	C
-1.659	-1.604	4	I	124	D
-1.624	-1.555	2	I	124	E
-0.6915	-0.49	2	I	124	F
1.346	0.4342	4	I	124	G
0.6226	0.2639	3	I	124	H
0	0		I	124	I
0.3816	0.1778	4	I	124	K
-0.06279	-0.0349	2	I	124	L
1.167	0.402	4	I	124	M
2.061	0.5199	2	I	124	N
-0.3444	-0.2138	3	I	124	Q
-0.2822	-0.171	4	I	124	R
-0.06962	-0.0388	4	I	124	S
-0.352	-0.2192	5	I	124	T
0.3611	0.1696	4	I	124	V
0.4153	0.191	3	I	124	W
-0.7688	-0.5605	1	I	124	Y
-2.621	-2.986	5	P	125	A
-6.17	-5.154	3	P	125	C
2.168	0.5284	7	P	125	D
2.958	0.5697	4	P	125	E
-2.039	-2.146	2	P	125	F
-0.7622	-0.5544	5	P	125	G
1.001	0.3669	7	P	125	H
-2.743	-3.154	3	P	125	I
0.07006	0.03694	4	P	125	K
-2.874	-3.327	8	P	125	L
0.3351	0.159	4	P	125	N
0	0		P	125	P
0.3136	0.1501	2	P	125	Q
0.8393	0.3271	1	P	125	R
-0.072	-0.04017	7	P	125	S
-0.4171	-0.2664	6	P	125	T
-6.04	-5.14	2	P	125	V
-3.351	-3.888	5	P	125	W
-2.063	-2.18	4	P	125	Y
-1.747	-1.725	3	K	125a	A
-2.176	-2.346	2	K	125a	C
0.7414	0.3001	3	K	125a	D
0.9467	0.3541	4	K	125a	E
2.669	0.5581	5	K	125a	F
0.9257	0.3491	5	K	125a	G
2.259	0.5349	5	K	125a	H
0.323	0.154	6	K	125a	I
0	0		K	125a	K
0.6357	0.2681	1	K	125a	L
-0.3315	-0.2048	4	K	125a	M
3.192	0.5769	4	K	125a	N
-1.202	-1.017	2	K	125a	P
0.9671	0.359	7	K	125a	Q
0.4586	0.2073	11	K	125a	R
-0.2421	-0.1444	6	K	125a	S
1.481	0.4551	2	K	125a	T
-1.172	-0.9829	2	K	125a	V
-2.919	-3.385	2	K	125a	W
-1.294	-1.128	5	K	125a	Y
1.156	0.3997	1	S	125b	A
-2.574	-2.921	1	S	125b	C
-1.282	-1.113	3	S	125b	D
0.145	0.07422	3	S	125b	E
0.7963	0.3155	2	S	125b	F
3.774	0.589	6	S	125b	G
0.06281	0.03321	11	S	125b	I
-0.1737	-0.1009	3	S	125b	K
1.686	0.4822	2	S	125b	L
1.017	0.3705	2	S	125b	M
-0.5497	-0.3694	6	S	125b	N
1.2	0.4082	2	S	125b	P
1.25	0.4176	5	S	125b	Q
0	0		S	125b	S
1.753	0.49	3	S	125b	T
-0.5356	-0.358	2	S	125b	V
-0.5412	-0.3625	8	S	125b	W
1.215	0.4111	3	S	125b	Y
-0.1114	-0.06314	4	S	126	A
-1.126	-0.9302	1	S	126	C
0.3535	0.1666	5	S	126	D
1.059	0.3797	4	S	126	E
-0.6765	-0.4767	4	S	126	F
0.2627	0.1283	5	S	126	G
-1.254	-1.08	4	S	126	H
-1.135	-0.9397	6	S	126	I
1.082	0.3847	5	S	126	K
-1.619	-1.548	2	S	126	L
-0.426	-0.273	1	S	126	M
0.3302	0.157	5	S	126	N
2.205	0.5311	2	S	126	Q
1.661	0.4792	1	S	126	R
0	0		S	126	S
-0.5467	-0.3669	5	S	126	V
0.8056	0.318	3	S	126	W
-0.8753	-0.6631	5	S	126	Y
-3.507	-4.046	3	W	127	*
-0.8404	-0.6288	3	W	127	A
-1.486	-1.37	6	W	127	C
-4.001	-4.454	5	W	127	D
-2.957	-3.433	3	W	127	E
-0.2392	-0.1426	3	W	127	F
1.795	0.4946	2	W	127	G
-0.3529	-0.2198	5	W	127	H
-3.282	-3.815	4	W	127	I
-3.883	-4.368	5	W	127	K
1.002	0.3671	5	W	127	L
0.4048	0.1869	3	W	127	M
-1.938	-1.999	5	W	127	N
0.2551	0.125	2	W	127	P
-1.639	-1.575	4	W	127	Q
-2.995	-3.481	5	W	127	R
-2.272	-2.486	1	W	127	S
-0.701	-0.4985	5	W	127	T
-0.316	-0.194	5	W	127	V
0	0		W	127	W
-0.506	-0.3344	8	W	127	Y
-0.44	-0.2835	3	P	128	A
-2.208	-2.393	2	P	128	C
0.2631	0.1285	2	P	128	D
2.18	0.5293	3	P	128	E
1.123	0.3931	4	P	128	F
0.6266	0.2652	2	P	128	G
-0.4801	-0.3141	6	P	128	H
1.985	0.5133	2	P	128	I
0.07164	0.03775	3	P	128	K
0.1217	0.06286	6	P	128	L
-1.051	-0.8462	1	P	128	M
-0.2984	-0.182	5	P	128	N
0	0		P	128	P
1.821	0.4974	1	P	128	Q
-0.5459	-0.3663	4	P	128	R
-0.193	-0.1129	6	P	128	S
-0.0587	-0.03257	5	P	128	T
2.095	0.5227	2	P	128	V
-0.02431	-0.01331	1	P	128	W
0.4868	0.2176	2	P	128	Y
0.8474	0.3292	3	N	129	A
-2.078	-2.202	2	N	129	C
0.3964	0.1836	1	N	129	D
1.288	0.4243	2	N	129	E
1.684	0.482	2	N	129	F
-0.3839	-0.2421	2	N	129	G
0.4503	0.2042	4	N	129	H
0.8593	0.3323	4	N	129	I
0.6142	0.2612	7	N	129	K
0.6335	0.2674	3	N	129	L
0.3733	0.1745	5	N	129	M
0	0		N	129	N
-3.665	-4.191	2	N	129	P
-0.06314	-0.0351	3	N	129	Q
-0.1969	-0.1154	4	N	129	R
1.379	0.4396	3	N	129	S
1.831	0.4984	3	N	129	T
0.1716	0.08689	1	N	129	V
-0.462	-0.3002	2	N	129	W
0.8613	0.3329	3	N	129	Y
-4.075	-4.504	2	I	13	A
-4.623	-4.797	3	I	13	C
-7.513	-5.231	8	I	13	D
-3.14	-3.655	2	I	13	E
-1.788	-1.784	5	I	13	F
-3.887	-4.372	4	I	13	G
-3.633	-4.163	1	I	13	H
0	0		I	13	I
-2.3	-2.527	1	I	13	K
1.635	0.476	1	I	13	L
0.4083	0.1883	6	I	13	M
-2.374	-2.635	2	I	13	N
-4.055	-4.49	3	I	13	P
-3.333	-3.87	4	I	13	Q
-5.165	-4.981	2	I	13	R
-6.244	-5.162	5	I	13	S
-4.103	-4.522	2	I	13	T
-0.6809	-0.4806	6	I	13	V
-6.742	-5.199	4	I	13	W
0.6777	0.2811	1	I	13	Y
-4.951	-4.919	1	H	130	A
-2.116	-2.257	1	H	130	C
1.499	0.4577	1	H	130	D
0.4342	0.1982	6	H	130	F
1.312	0.4285	1	H	130	G
0	0		H	130	H
-1.845	-1.864	1	H	130	I
-2.127	-2.274	1	H	130	K
2.093	0.5226	1	H	130	L
-3.961	-4.426	3	H	130	N
-4.975	-4.927	4	H	130	P
0.4267	0.1953	3	H	130	Q
-2.462	-2.761	4	H	130	R
-1.868	-1.898	6	H	130	S
-2.555	-2.894	5	H	130	T
1.272	0.4215	1	H	130	V
1.463	0.4524	5	H	130	W
-0.05055	-0.02796	5	H	130	Y
-2.982	-3.465	3	E	131	*
1.754	0.4901	4	E	131	A
-0.9596	-0.7489	2	E	131	C
-0.3384	-0.2096	5	E	131	D
0	0		E	131	E
0.5251	0.2312	7	E	131	F
-1.222	-1.041	2	E	131	G
1.144	0.3974	1	E	131	H
0.4308	0.1969	4	E	131	I
-3.839	-4.334	3	E	131	K
0.8773	0.337	1	E	131	L
-1.602	-1.525	5	E	131	M
2.063	0.5201	4	E	131	N
-2.996	-3.482	6	E	131	P
-0.4796	-0.3137	2	E	131	R
0.492	0.2195	3	E	131	S
-2.512	-2.834	4	E	131	T
-2.29	-2.512	2	E	131	V
-0.6098	-0.4191	4	E	131	W
-1.188	-1.001	1	E	131	Y
-0.8122	-0.6015	1	T	132	A
1.064	0.3808	2	T	132	C
0.4823	0.216	1	T	132	D
0.07554	0.03974	4	T	132	E
-0.9822	-0.7725	4	T	132	F
0.2182	0.1085	2	T	132	G
-2.452	-2.747	1	T	132	H
0.9481	0.3545	5	T	132	I
-0.4451	-0.2873	7	T	132	K
-0.5996	-0.4105	2	T	132	L
1.614	0.4732	2	T	132	M
1.18	0.4044	3	T	132	N
1.661	0.4792	1	T	132	P
0.8316	0.3251	4	T	132	Q
2.354	0.5411	4	T	132	R
1.338	0.4328	6	T	132	S
0	0		T	132	T
1.629	0.4752	4	T	132	V
0.8258	0.3235	6	T	132	W
0.3708	0.1735	3	S	133	A
-2.72	-3.123	1	S	133	C
-0.6182	-0.4263	1	S	133	D
1.487	0.456	2	S	133	E
-0.6519	-0.4552	5	S	133	F
1.305	0.4273	7	S	133	G
0.9372	0.3519	3	S	133	H
-0.9924	-0.7833	6	S	133	I
0.2817	0.1366	5	S	133	K
1.294	0.4254	3	S	133	M
-0.4139	-0.264	6	S	133	N
0.4473	0.2031	3	S	133	P
-0.9606	-0.75	1	S	133	Q
0.09081	0.04749	10	S	133	R
0	0		S	133	S
-0.6979	-0.4957	2	S	133	T
-0.679	-0.479	3	S	133	V
0.4878	0.218	5	S	133	Y
2.525	0.551	2	L	133a	A
-2.16	-2.323	1	L	133a	C
1.987	0.5135	1	L	133a	D
1.954	0.5105	5	L	133a	E
-0.06779	-0.03775	2	L	133a	F
0.9161	0.3467	3	L	133a	G
1.486	0.4559	4	L	133a	H
1.084	0.3851	3	L	133a	I
0.05553	0.02945	8	L	133a	K
0	0		L	133a	L
0.6258	0.2649	4	L	133a	M
0.802	0.3171	8	L	133a	N
0.8152	0.3207	3	L	133a	P
-0.1967	-0.1153	5	L	133a	Q
1.305	0.4272	7	L	133a	R
-1.326	-1.167	1	L	133a	S
0.3169	0.1515	5	L	133a	T
-0.4157	-0.2654	5	L	133a	V
2.29	0.537	9	L	133a	W
1.027	0.3726	2	L	133a	Y
2.23	0.5329	4	G	134	A
-1.462	-1.339	3	G	134	C
-1.25	-1.075	3	G	134	D
-4.348	-4.666	1	G	134	E
0	0		G	134	G
-3.192	-3.715	6	G	134	H
-4.03	-4.474	4	G	134	I
-1.88	-1.914	8	G	134	K
-3.947	-4.415	4	G	134	L
-1.908	-1.955	3	G	134	M
-2.666	-3.05	5	G	134	N
-0.8033	-0.593	4	G	134	P
-1.999	-2.086	4	G	134	Q
-4.155	-4.555	4	G	134	R
-0.7552	-0.5479	4	G	134	S
1.959	0.5109	1	G	134	T
-2.075	-2.198	3	G	134	V
-2.38	-2.644	3	G	134	W
-4.904	-4.904	2	G	134	Y
-1.113	-0.9155	4	V	135	A
-0.8185	-0.6076	1	V	135	C
-1.003	-0.7946	4	V	135	D
-0.8097	-0.5992	3	V	135	E
-0.6028	-0.4133	11	V	135	F
1.262	0.4197	1	V	135	G
-0.07573	-0.04231	3	V	135	H
1.7	0.4839	8	V	135	I
2.744	0.5615	6	V	135	K
1.586	0.4697	2	V	135	M
-0.9015	-0.6893	1	V	135	N
-3.095	-3.602	5	V	135	P
2.66	0.5577	3	V	135	Q
-2.284	-2.503	5	V	135	R
-0.3525	-0.2196	1	V	135	S
1.753	0.49	2	V	135	T
0	0		V	135	V
-0.5378	-0.3597	7	V	135	W
1.481	0.4552	1	V	135	Y
-1.783	-1.777	2	S	136	A
-1.395	-1.253	1	S	136	C
-1.057	-0.8531	2	S	136	E
-3.614	-4.145	2	S	136	F
-2.434	-2.721	8	S	136	G
-1.785	-1.779	3	S	136	H
-2.08	-2.205	2	S	136	I
-0.7367	-0.5308	3	S	136	K
-1.935	-1.993	4	S	136	L
-2.709	-3.108	2	S	136	M
-3.08	-3.584	9	S	136	N
-2.229	-2.424	4	S	136	P
-2.988	-3.472	6	S	136	R
0	0		S	136	S
-1.494	-1.382	4	S	136	V
-2.274	-2.489	4	S	136	W
-2.022	-2.121	3	S	136	Y
0	0		A	137	A
1.101	0.3886	2	A	137	C
-3.03	-3.524	2	A	137	D
-5.443	-5.046	4	A	137	E
0.9653	0.3586	6	A	137	F
0.7738	0.3093	3	A	137	G
-0.4313	-0.277	2	A	137	H
-0.231	-0.1372	4	A	137	I
2.208	0.5313	3	A	137	K
2.634	0.5565	3	A	137	L
1.415	0.4451	1	A	137	M
0.1405	0.07205	2	A	137	N
-0.4411	-0.2844	1	A	137	Q
1.581	0.469	4	A	137	R
2.145	0.5266	4	A	137	S
0.09431	0.04925	16	A	137	T
1.058	0.3795	4	A	137	V
3.807	0.5895	5	A	137	W
3.162	0.5761	4	A	137	Y
0	0		A	138	A
-1.874	-1.906	3	A	138	C
-0.9528	-0.7419	5	A	138	D
-5.103	-4.964	3	A	138	E
-0.8088	-0.5983	2	A	138	G
-2.705	-3.103	1	A	138	H
-2.361	-2.616	5	A	138	I
-2.85	-3.296	3	A	138	K
-2.216	-2.405	5	A	138	M
2.582	0.5539	2	A	138	N
-2.176	-2.346	4	A	138	P
-3.139	-3.654	6	A	138	R
0.4951	0.2206	9	A	138	S
1.815	0.4968	11	A	138	T
-1.126	-0.9301	11	A	138	V
-2.314	-2.548	2	A	138	W
-2.491	-2.804	7	A	138	Y
-2.999	-3.485	2	C	139	A
0	0		C	139	C
-1.469	-1.349	2	C	139	D
-1.452	-1.327	2	C	139	E
-4.495	-4.74	3	C	139	F
-2.694	-3.087	6	C	139	G
0.565	0.2449	2	C	139	H
-5.746	-5.1	3	C	139	I
-3.473	-4.013	4	C	139	K
-3.312	-3.847	4	C	139	M
-2.787	-3.213	3	C	139	N
-3.465	-4.005	2	C	139	P
-2.872	-3.324	1	C	139	Q
-2.753	-3.168	6	C	139	R
-2.676	-3.063	2	C	139	S
-4.612	-4.793	3	C	139	T
-6.987	-5.212	3	C	139	V
-1.708	-1.671	2	C	139	W
-3.729	-4.246	8	C	139	Y
-3.988	-4.445	11	C	14	*
-2.97	-3.45	2	C	14	A
0	0		C	14	C
-5.427	-5.043	7	C	14	D
-4.552	-4.766	3	C	14	E
-4.465	-4.726	9	C	14	F
-3.118	-3.63	5	C	14	G
-2.856	-3.304	2	C	14	H
-5.734	-5.099	3	C	14	I
-4.953	-4.92	5	C	14	K
-5.944	-5.128	2	C	14	L
-2.998	-3.484	7	C	14	M
-4.67	-4.817	2	C	14	N
-5.395	-5.036	7	C	14	P
-5.273	-5.009	2	C	14	Q
-3.491	-4.03	5	C	14	R
-4.28	-4.629	3	C	14	S
-4.836	-4.88	7	C	14	T
-4.617	-4.795	5	C	14	V
-2.092	-2.223	1	C	14	W
-5.015	-4.939	11	C	14	Y
-1.876	-1.909	2	P	140	A
-0.8516	-0.6397	2	P	140	C
2.213	0.5317	5	P	140	D
0.7384	0.2992	1	P	140	E
-0.05343	-0.02959	2	P	140	F
2.283	0.5366	10	P	140	H
1.585	0.4695	3	P	140	I
0.4551	0.206	3	P	140	K
-0.4627	-0.3008	4	P	140	L
2.362	0.5416	2	P	140	M
1.152	0.399	2	P	140	N
0	0		P	140	P
-0.02222	-0.01216	3	P	140	Q
-0.8275	-0.6163	3	P	140	R
0.6652	0.2773	5	P	140	S
1.392	0.4417	5	P	140	T
1.661	0.4792	2	P	140	V
-2.368	-2.626	2	P	140	W
1.45	0.4505	2	P	140	Y
-2.094	-2.225	3	Y	141	*
1.822	0.4975	3	Y	141	A
-0.02725	-0.01494	6	Y	141	C
0.1199	0.06197	6	Y	141	D
1.241	0.4159	2	Y	141	E
-0.7886	-0.5792	6	Y	141	F
1.766	0.4915	1	Y	141	G
1.148	0.3982	8	Y	141	H
0.3201	0.1528	5	Y	141	I
0.02082	0.01119	4	Y	141	K
1.89	0.5044	2	Y	141	L
1.391	0.4414	2	Y	141	M
1.173	0.4031	6	Y	141	N
-1.353	-1.2	4	Y	141	P
-0.4343	-0.2792	2	Y	141	Q
0.683	0.2827	5	Y	141	R
1.189	0.4061	3	Y	141	S
0.9473	0.3543	3	Y	141	T
-0.7785	-0.5696	4	Y	141	V
-1.212	-1.029	2	Y	141	W
0	0		Y	141	Y
0.602	0.2572	3	Q	142	*
1.551	0.465	3	Q	142	A
1.26	0.4194	4	Q	142	C
1.156	0.3998	1	Q	142	D
0.1611	0.08194	6	Q	142	E
1.145	0.3976	3	Q	142	F
-0.3603	-0.2251	5	Q	142	G
-0.1002	-0.05653	4	Q	142	H
-0.09073	-0.05099	4	Q	142	I
-0.5167	-0.3429	5	Q	142	K
1.285	0.4238	2	Q	142	L
0.3995	0.1848	4	Q	142	M
1.066	0.3813	1	Q	142	N
-2.246	-2.448	6	Q	142	P
0	0		Q	142	Q
0.2528	0.124	3	Q	142	R
1.159	0.4004	1	Q	142	S
-2.215	-2.402	1	Q	142	T
0.2682	0.1307	4	Q	142	V
-0.6173	-0.4255	4	Q	142	W
1.496	0.4572	4	Q	142	Y
-0.8353	-0.6239	3	G	143	C
0.01427	0.007692	2	G	143	E
1.652	0.478	6	G	143	F
0	0		G	143	G
-0.5791	-0.3934	4	G	143	H
0.09669	0.05045	4	G	143	I
-1.041	-0.8357	6	G	143	K
1.086	0.3856	3	G	143	L
-0.8205	-0.6095	5	G	143	M
1.882	0.5036	7	G	143	N
-2.113	-2.253	3	G	143	P
0.7851	0.3124	5	G	143	R
-0.1252	-0.07132	5	G	143	S
-1.438	-1.308	5	G	143	T
-0.3689	-0.2312	6	G	143	V
0.2208	0.1097	3	G	143	W
-0.7093	-0.5059	7	G	143	Y
0	0		A	144	A
-1.697	-1.655	3	A	144	C
-0.1358	-0.07767	4	A	144	D
1.951	0.5102	2	A	144	E
-1.211	-1.028	3	A	144	F
2.306	0.538	4	A	144	G
0.348	0.1643	1	A	144	H
1.481	0.4551	5	A	144	I
-0.7113	-0.5078	4	A	144	K
2.905	0.5678	7	A	144	M
1.505	0.4586	6	A	144	N
2.007	0.5153	5	A	144	P
1.025	0.3722	4	A	144	Q
0.6534	0.2736	3	A	144	R
-0.3894	-0.2461	2	A	144	S
-0.4649	-0.3024	6	A	144	T
-0.4601	-0.2988	5	A	144	V
-0.3284	-0.2026	5	A	144	W
-1.004	-0.7953	4	A	144	Y
-1.669	-1.618	5	P	145	C
2.214	0.5317	2	P	145	D
1.162	0.4009	2	P	145	E
-0.7517	-0.5446	2	P	145	F
-3.47	-4.01	1	P	145	G
2.555	0.5526	3	P	145	H
-0.2242	-0.1328	2	P	145	I
0.7547	0.3039	5	P	145	K
-0.2413	-0.1439	7	P	145	L
-1.022	-0.815	5	P	145	M
2.318	0.5389	5	P	145	N
0	0		P	145	P
-0.009686	-0.005272	9	P	145	Q
0.4171	0.1916	4	P	145	R
2.345	0.5406	2	P	145	S
1.914	0.5068	3	P	145	T
1.677	0.4811	2	P	145	V
0.9387	0.3522	5	P	145	W
-0.8767	-0.6645	2	P	145	Y
1.892	0.5046	6	S	146	A
0.6966	0.2868	3	S	146	C
1.241	0.4159	1	S	146	E
-0.7813	-0.5722	8	S	146	F
1.507	0.4588	9	S	146	G
1.249	0.4174	2	S	146	H
-3.373	-3.912	5	S	146	I
-0.1753	-0.1019	1	S	146	K
1.753	0.49	2	S	146	L
-0.6582	-0.4607	4	S	146	M
-0.2493	-0.1491	7	S	146	N
-2.831	-3.271	1	S	146	P
-0.8226	-0.6115	6	S	146	R
0	0		S	146	S
-0.1187	-0.06745	5	S	146	T
-0.3964	-0.2511	4	S	146	V
2.269	0.5356	2	S	146	W
-1.718	-1.685	2	S	146	Y
0.1084	0.05627	2	F	147	A
-5.038	-4.946	3	F	147	C
-6.171	-5.154	4	F	147	D
-5.123	-4.97	2	F	147	E
0	0		F	147	F
-3.03	-3.524	4	F	147	G
-2.665	-3.048	3	F	147	H
-2.214	-2.402	4	F	147	I
-3.978	-4.437	2	F	147	K
0.02681	0.01438	2	F	147	L
-0.1327	-0.07585	6	F	147	M
-4.985	-4.93	2	F	147	N
-4.015	-4.464	1	F	147	P
-2.859	-3.308	1	F	147	Q
-2.388	-2.655	2	F	147	R
-3.259	-3.789	8	F	147	T
-4.078	-4.506	3	F	147	V
-3.067	-3.568	6	F	147	W
0.6729	0.2796	3	F	147	Y
-1.594	-1.515	4	F	148	A
-2.777	-3.199	8	F	148	C
-4.313	-4.647	1	F	148	D
-5.24	-5	3	F	148	E
0	0		F	148	F
-4.475	-4.73	2	F	148	G
-1.606	-1.531	1	F	148	H
-6.174	-5.155	6	F	148	I
-1.325	-1.166	3	F	148	L
1.623	0.4745	4	F	148	M
1.943	0.5095	1	F	148	N
-2.535	-2.866	2	F	148	P
-2.332	-2.574	4	F	148	Q
-3.47	-4.01	2	F	148	R
-1.247	-1.07	2	F	148	S
-4.26	-4.617	2	F	148	T
-2.101	-2.236	7	F	148	V
-1.191	-1.004	6	F	148	W
2.176	0.5289	4	F	148	Y
2.687	0.559	7	R	149	A
-0.2887	-0.1754	4	R	149	C
1.508	0.459	1	R	149	D
-1.242	-1.065	4	R	149	E
3.873	0.5905	5	R	149	F
1.694	0.4831	5	R	149	G
-0.08005	-0.0448	1	R	149	H
1.68	0.4815	3	R	149	I
0.1912	0.09608	7	R	149	K
2.211	0.5315	1	R	149	L
1.856	0.501	4	R	149	M
-0.1992	-0.1168	1	R	149	N
-6.009	-5.136	4	R	149	P
1.896	0.505	1	R	149	Q
0	0		R	149	R
0.1848	0.09311	1	R	149	S
2.298	0.5376	3	R	149	T
-1.101	-0.9021	2	R	149	V
-2.438	-2.727	3	R	149	W
1.598	0.4713	3	R	149	Y
-1.204	-1.02	1	I	15	A
-1.122	-0.9257	5	I	15	C
-6.932	-5.21	5	I	15	D
-1.72	-1.688	3	I	15	E
-5.524	-5.062	3	I	15	F
-4.538	-4.76	3	I	15	G
-4.463	-4.725	1	I	15	H
0	0		I	15	I
-3.888	-4.372	4	I	15	K
-1.933	-1.992	9	I	15	L
-3.938	-4.409	1	I	15	M
-5.18	-4.985	9	I	15	N
-2.336	-2.58	1	I	15	P
-4.709	-4.833	8	I	15	Q
-5.237	-5	3	I	15	R
-1.477	-1.359	2	I	15	S
-1.616	-1.544	2	I	15	T
-0.9369	-0.7254	2	I	15	V
-2.416	-2.695	4	I	15	W
-3.317	-3.853	3	I	15	Y
-2.381	-2.645	1	N	150	A
-0.3144	-0.193	3	N	150	C
-1.947	-2.011	1	N	150	D
-0.8185	-0.6076	4	N	150	E
-1.322	-1.162	2	N	150	F
1.251	0.4177	1	N	150	G
1.468	0.4532	2	N	150	I
-2.061	-2.178	4	N	150	K
0.7948	0.3151	2	N	150	L
-0.559	-0.377	2	N	150	M
0	0		N	150	N
-0.06146	-0.03414	1	N	150	P
1.448	0.4502	2	N	150	Q
-1.298	-1.133	5	N	150	R
1.329	0.4313	4	N	150	S
-0.4835	-0.3168	5	N	150	V
-1.471	-1.351	2	N	150	W
-0.6516	-0.455	3	N	150	Y
-0.7774	-0.5685	3	V	151	A
0.3649	0.1711	3	V	151	C
-2.133	-2.282	3	V	151	D
0.5767	0.2488	2	V	151	E
1.53	0.462	2	V	151	F
-1.019	-0.8113	3	V	151	G
-0.4719	-0.3078	5	V	151	H
1.907	0.506	4	V	151	I
-4.852	-4.886	4	V	151	K
0.02249	0.01208	5	V	151	L
-0.5907	-0.4031	5	V	151	M
-0.2989	-0.1823	3	V	151	N
-3.478	-4.018	3	V	151	P
1.043	0.3762	2	V	151	Q
-3.17	-3.689	3	V	151	R
-0.9708	-0.7606	3	V	151	S
2.404	0.5442	3	V	151	T
0	0		V	151	V
-3.845	-4.339	2	V	151	W
-0.8975	-0.6853	2	V	151	Y
1.016	0.3702	2	V	152	A
-1.667	-1.614	2	V	152	C
-0.832	-0.6207	3	V	152	D
-1.998	-2.085	5	V	152	E
-0.5259	-0.3501	1	V	152	F
0.5852	0.2517	3	V	152	G
2.484	0.5488	4	V	152	H
1.797	0.4948	2	V	152	I
1.072	0.3825	1	V	152	K
-0.6588	-0.4612	2	V	152	L
2.182	0.5294	6	V	152	M
2.098	0.5229	2	V	152	N
-4.735	-4.843	2	V	152	P
-0.4718	-0.3078	6	V	152	Q
2.684	0.5588	4	V	152	R
-3.098	-3.606	2	V	152	S
-4.933	-4.913	1	V	152	T
0	0		V	152	V
-1.31	-1.147	8	V	152	W
0.2793	0.1355	2	V	152	Y
-2.892	-3.351	9	W	153	*
-5.579	-5.073	2	W	153	A
-6.999	-5.213	3	W	153	C
-6.123	-5.149	4	W	153	D
-2.728	-3.133	2	W	153	E
-3.376	-3.915	2	W	153	F
-5.923	-5.126	3	W	153	G
-1.891	-1.931	2	W	153	H
-3.261	-3.792	2	W	153	I
-5.072	-4.956	3	W	153	K
-5.081	-4.958	2	W	153	L
-0.1512	-0.08706	2	W	153	M
-2.598	-2.955	3	W	153	N
-3.3	-3.834	4	W	153	P
-1.804	-1.806	3	W	153	Q
-6.03	-5.139	6	W	153	R
-3.22	-3.747	4	W	153	S
-2.446	-2.739	3	W	153	T
-2.535	-2.866	3	W	153	V
0	0		W	153	W
-4.135	-4.542	2	W	153	Y
-0.924	-0.7121	5	L	154	A
-5.75	-5.101	3	L	154	C
-4.945	-4.917	1	L	154	D
-4.174	-4.567	2	L	154	E
-4.19	-4.576	6	L	154	G
-4.174	-4.567	2	L	154	H
1.054	0.3786	3	L	154	I
-3.059	-3.558	8	L	154	K
0	0		L	154	L
-0.6411	-0.4459	5	L	154	M
-3.527	-4.065	3	L	154	N
1.397	0.4424	5	L	154	P
-6.346	-5.171	4	L	154	Q
-4.323	-4.652	5	L	154	R
-2.762	-3.179	2	L	154	S
-2.562	-2.904	1	L	154	T
1.05	0.3778	3	L	154	V
-5.975	-5.132	2	L	154	W
-0.4581	-0.2972	2	L	154	Y
-1.553	-1.46	5	I	155	A
0.1101	0.05714	3	I	155	C
-2.244	-2.445	2	I	155	D
-3.144	-3.66	3	I	155	E
-4.933	-4.913	3	I	155	F
-1.42	-1.286	2	I	155	G
-3.346	-3.884	2	I	155	H
0	0		I	155	I
-1.245	-1.068	4	I	155	K
1.429	0.4473	1	I	155	L
2.197	0.5306	3	I	155	M
-1.398	-1.257	2	I	155	N
-3.298	-3.832	2	I	155	P
-1.446	-1.318	2	I	155	Q
-1.521	-1.417	4	I	155	R
-1.815	-1.822	4	I	155	S
-2.035	-2.139	3	I	155	T
0.1194	0.06173	3	I	155	V
-1.45	-1.324	3	I	155	W
0.3661	0.1716	3	I	155	Y
0.804	0.3176	1	K	156	A
-0.05886	-0.03267	2	K	156	C
-4.648	-4.808	5	K	156	D
1.638	0.4763	1	K	156	E
-1.17	-0.98	5	K	156	F
0.4648	0.2096	5	K	156	G
-0.4664	-0.3036	2	K	156	H
0.1158	0.05998	1	K	156	I
0	0		K	156	K
-0.4974	-0.3276	2	K	156	L
-0.2791	-0.1689	4	K	156	M
1.503	0.4583	5	K	156	N
-1.589	-1.507	6	K	156	P
2.828	0.5649	2	K	156	Q
0.7871	0.313	5	K	156	R
2.667	0.558	4	K	156	S
-0.1499	-0.08623	2	K	156	T
-0.2708	-0.1634	5	K	156	V
-5.874	-5.119	5	K	156	W
-1.579	-1.494	4	K	156	Y
-0.1467	-0.08427	2	K	157	A
0.2788	0.1353	2	K	157	C
-0.4521	-0.2926	4	K	157	D
-0.8727	-0.6606	1	K	157	E
-0.8974	-0.6852	4	K	157	F
-1.819	-1.827	4	K	157	G
0.1121	0.05811	2	K	157	H
-1.341	-1.185	2	K	157	I
0	0		K	157	K
-0.4112	-0.262	1	K	157	L
-0.9548	-0.7439	3	K	157	M
-0.3632	-0.2272	7	K	157	N
-5.414	-5.04	3	K	157	P
1.057	0.3793	4	K	157	R
-2.511	-2.831	3	K	157	S
-0.6369	-0.4423	6	K	157	T
-3.739	-4.254	3	K	157	V
-1.12	-0.9236	5	K	157	W
-0.7708	-0.5623	2	K	157	Y
1.981	0.513	2	N	158	A
-1.474	-1.356	2	N	158	C
1.576	0.4684	2	N	158	D
-0.7291	-0.5239	6	N	158	E
-1.109	-0.9106	4	N	158	F
2.867	0.5664	7	N	158	G
-0.09784	-0.05514	5	N	158	H
0.6655	0.2774	1	N	158	I
0.493	0.2198	6	N	158	K
2.463	0.5476	3	N	158	L
0.6604	0.2758	1	N	158	M
0	0		N	158	N
-2.664	-3.046	4	N	158	P
0.5812	0.2504	1	N	158	Q
-0.1621	-0.09368	5	N	158	R
1.055	0.3789	3	N	158	S
0.0911	0.04763	1	N	158	T
-1.42	-1.285	4	N	158	V
1.375	0.439	4	N	158	W
-0.9822	-0.7726	3	N	158	Y
1.28	0.4228	2	D	159	A
0	0		D	159	D
0.9912	0.3646	3	D	159	F
0.7953	0.3152	1	D	159	G
0.8245	0.3232	1	D	159	H
-2.537	-2.868	2	D	159	I
-1.213	-1.03	2	D	159	K
-0.6125	-0.4214	5	D	159	L
-0.9744	-0.7644	6	D	159	M
-1.051	-0.8463	6	D	159	N
0.4134	0.1902	3	D	159	Q
-1.83	-1.843	3	D	159	R
1.471	0.4536	2	D	159	S
-0.3394	-0.2104	4	D	159	T
-3.643	-4.172	1	D	159	V
-0.7045	-0.5017	1	D	159	W
-1.183	-0.9951	7	D	159	Y
-4.553	-4.767	2	G	16	*
-4.143	-4.548	2	G	16	A
-3.058	-3.557	4	G	16	C
-5.856	-5.117	7	G	16	D
-5.174	-4.984	5	G	16	E
-4.145	-4.549	8	G	16	F
0	0		G	16	G
-3.246	-3.776	1	G	16	H
-1.097	-0.8975	3	G	16	I
-3.273	-3.805	3	G	16	K
-3.124	-3.637	2	G	16	L
-3.436	-3.976	5	G	16	M
-2.639	-3.012	4	G	16	N
-3.766	-4.276	5	G	16	P
-2.519	-2.844	2	G	16	Q
-5.355	-5.028	4	G	16	R
-3.504	-4.043	2	G	16	S
-5.841	-5.114	4	G	16	T
-2.398	-2.67	1	G	16	V
-4.821	-4.875	1	G	16	W
-2.889	-3.347	1	G	16	Y
0	0		A	160	A
-1.755	-1.737	4	A	160	C
-0.6037	-0.414	4	A	160	D
2.125	0.525	4	A	160	E
-0.8191	-0.6082	3	A	160	F
1.679	0.4814	5	A	160	H
2.084	0.5218	6	A	160	I
1.43	0.4476	4	A	160	K
-0.8292	-0.6179	1	A	160	L
2.314	0.5386	5	A	160	M
1.581	0.469	1	A	160	N
-1.835	-1.85	3	A	160	P
0.7463	0.3014	5	A	160	Q
1.94	0.5092	2	A	160	R
1.55	0.4649	5	A	160	S
4.128	0.5936	9	A	160	T
-0.8206	-0.6096	7	A	160	V
0.3216	0.1535	8	A	160	W
1.815	0.4968	2	A	160	Y
-0.1547	-0.08918	1	Y	161	*
-2.794	-3.223	1	Y	161	A
-6.648	-5.194	5	Y	161	C
-2.441	-2.732	5	Y	161	D
-3.874	-4.362	5	Y	161	E
0.5301	0.233	2	Y	161	F
-5.698	-5.093	7	Y	161	G
-3.036	-3.531	7	Y	161	H
-4.723	-4.838	4	Y	161	I
-5.766	-5.104	2	Y	161	K
-5.534	-5.064	3	Y	161	L
-3.469	-4.008	4	Y	161	M
-4.522	-4.753	12	Y	161	N
-4.168	-4.563	3	Y	161	P
-7.331	-5.226	4	Y	161	R
-0.4207	-0.2691	1	Y	161	S
-2.746	-3.158	1	Y	161	T
-3.744	-4.258	5	Y	161	V
-0.1781	-0.1036	4	Y	161	W
0	0		Y	161	Y
1.266	0.4205	2	P	162	A
-3.059	-3.559	6	P	162	C
0.3938	0.1826	8	P	162	E
-4.308	-4.644	1	P	162	F
-1.214	-1.032	5	P	162	G
-0.2135	-0.1259	8	P	162	H
1.196	0.4076	6	P	162	K
-1.111	-0.9127	7	P	162	L
-2.291	-2.514	3	P	162	M
-0.3673	-0.2301	5	P	162	N
0	0		P	162	P
1.555	0.4655	2	P	162	Q
-0.2526	-0.1513	5	P	162	R
-0.4345	-0.2793	5	P	162	S
-1.069	-0.8664	4	P	162	T
-1.646	-1.586	4	P	162	V
-7.128	-5.218	6	P	162	W
1.083	0.3848	2	T	163	A
-1.188	-1.001	2	T	163	C
1.825	0.4978	3	T	163	D
2.472	0.5481	3	T	163	E
-0.5169	-0.343	4	T	163	G
1.005	0.3677	1	T	163	H
1.13	0.3945	9	T	163	I
0.3933	0.1824	3	T	163	K
0.4641	0.2093	1	T	163	L
2.461	0.5475	3	T	163	M
2.147	0.5268	4	T	163	N
2.233	0.5331	4	T	163	P
0.6228	0.2639	4	T	163	Q
-0.4318	-0.2774	5	T	163	R
2.253	0.5345	3	T	163	S
0	0		T	163	T
1.847	0.5001	3	T	163	V
2.885	0.5671	3	T	163	W
-0.7801	-0.5711	3	T	163	Y
-1.348	-1.194	6	I	164	A
-1.773	-1.763	1	I	164	C
-6.046	-5.141	2	I	164	D
-2.84	-3.282	5	I	164	E
-1.793	-1.791	1	I	164	F
-2.69	-3.081	2	I	164	G
-0.7304	-0.5251	4	I	164	H
0	0		I	164	I
-4.259	-4.617	2	I	164	K
0.1357	0.06969	4	I	164	M
-1.276	-1.105	3	I	164	N
-2.839	-3.281	4	I	164	P
0.876	0.3366	4	I	164	Q
-3.814	-4.315	5	I	164	R
-1.592	-1.512	2	I	164	S
-0.6057	-0.4157	3	I	164	T
0.9487	0.3546	1	I	164	V
-0.2339	-0.1391	5	I	164	W
1.363	0.4369	2	I	164	Y
2.165	0.5281	4	K	165	A
1.861	0.5015	1	K	165	C
2.207	0.5312	3	K	165	D
-1.096	-0.8964	2	K	165	E
1.508	0.4589	3	K	165	F
-0.2867	-0.1741	2	K	165	G
2.27	0.5356	4	K	165	H
0.594	0.2546	3	K	165	I
0	0		K	165	K
3.33	0.5805	4	K	165	M
1.296	0.4258	6	K	165	N
-5.714	-5.095	3	K	165	P
2.923	0.5685	3	K	165	Q
1.97	0.512	6	K	165	R
-2.368	-2.626	1	K	165	S
2.597	0.5547	3	K	165	V
1.786	0.4936	2	K	165	W
2.485	0.5488	4	K	165	Y
3.327	0.5804	4	I	166	A
-0.7244	-0.5196	4	I	166	C
-3.334	-3.871	5	I	166	D
-1.885	-1.922	1	I	166	E
1.703	0.4842	1	I	166	F
-0.9925	-0.7835	2	I	166	G
0.8911	0.3405	2	I	166	H
0	0		I	166	I
0.3982	0.1843	1	I	166	K
0.2521	0.1237	5	I	166	L
-1.723	-1.692	2	I	166	M
0.5981	0.2559	2	I	166	N
-6.451	-5.18	5	I	166	P
0.9171	0.3469	1	I	166	Q
-0.4672	-0.3042	2	I	166	S
2.58	0.5538	3	I	166	T
1.328	0.4312	2	I	166	V
1.363	0.437	2	I	166	W
-0.3589	-0.2241	2	I	166	Y
-6.102	-5.147	13	S	167	*
0.4269	0.1954	16	S	167	A
0.325	0.1549	9	S	167	C
1.865	0.5019	11	S	167	D
1.508	0.459	12	S	167	E
-0.2284	-0.1356	26	S	167	F
0.2234	0.1108	19	S	167	G
2.076	0.5211	16	S	167	H
-0.6466	-0.4506	25	S	167	I
1.566	0.4669	17	S	167	K
-0.1996	-0.1171	48	S	167	L
0.6467	0.2715	16	S	167	M
-1.105	-0.9063	10	S	167	N
-2.05	-2.162	32	S	167	P
0.5401	0.2364	12	S	167	Q
1.257	0.4188	30	S	167	R
0	0		S	167	S
-1.11	-0.9116	35	S	167	T
-1.061	-0.8569	26	S	167	V
-1.131	-0.9356	10	S	167	W
0.2784	0.1351	28	S	167	Y
-2.216	-2.405	1	Y	168	-
-1.439	-1.31	2	Y	168	C
-2.603	-2.961	3	Y	168	D
-3.569	-4.104	2	Y	168	E
-4.505	-4.744	3	Y	168	G
2.493	0.5493	2	Y	168	H
1.134	0.3953	1	Y	168	I
-3.293	-3.827	3	Y	168	K
-0.1313	-0.07496	3	Y	168	L
-0.409	-0.2604	1	Y	168	M
-3.754	-4.266	1	Y	168	N
-3.111	-3.622	1	Y	168	P
-4.838	-4.881	3	Y	168	Q
-2.303	-2.532	3	Y	168	R
-2.85	-3.296	1	Y	168	S
-2.344	-2.592	4	Y	168	T
-0.353	-0.2199	2	Y	168	V
0.5659	0.2452	7	Y	168	W
0	0		Y	168	Y
-0.1875	-0.1095	2	N	169	*
-1.811	-1.816	1	N	169	-
-0.2507	-0.15	28	N	169	A
0.8869	0.3394	12	N	169	C
-1.349	-1.196	14	N	169	D
1.296	0.4257	6	N	169	E
-1.071	-0.8679	8	N	169	F
0.3662	0.1717	22	N	169	G
-0.1558	-0.08987	14	N	169	H
-0.2622	-0.1577	7	N	169	I
-0.311	-0.1906	9	N	169	K
-0.3568	-0.2226	24	N	169	L
0.4771	0.2141	14	N	169	M
0	0		N	169	N
-0.6964	-0.4944	38	N	169	P
-0.14	-0.0802	16	N	169	Q
-1.19	-1.003	28	N	169	R
-1.117	-0.9194	41	N	169	S
-0.7018	-0.4992	20	N	169	T
-0.4423	-0.2852	17	N	169	V
-0.2446	-0.1461	6	N	169	W
-0.105	-0.05934	11	N	169	Y
0.7647	0.3067	1	Y	17	A
-1.467	-1.346	8	Y	17	C
-2.81	-3.244	3	Y	17	D
-3.299	-3.834	6	Y	17	E
-0.5953	-0.4069	4	Y	17	F
-6.463	-5.181	2	Y	17	G
-1.814	-1.82	3	Y	17	H
-2.555	-2.894	1	Y	17	I
-0.8505	-0.6386	2	Y	17	K
-5.429	-5.044	5	Y	17	L
-2.144	-2.298	5	Y	17	M
-2.937	-3.408	1	Y	17	N
-3.631	-4.161	5	Y	17	P
-2.784	-3.208	5	Y	17	Q
-2.701	-3.097	4	Y	17	R
-1.555	-1.462	4	Y	17	S
-1.823	-1.834	4	Y	17	T
-1.104	-0.9055	9	Y	17	W
0	0		Y	17	Y
-3.627	-4.157	1	N	170	A
-2.622	-2.988	2	N	170	D
0	0		N	170	N
-1.482	-1.365	1	N	170	S
1.435	0.4483	7	T	171	A
-0.4477	-0.2893	2	T	171	D
-0.5317	-0.3548	2	T	171	E
-1.268	-1.096	3	T	171	F
-0.6699	-0.4709	6	T	171	G
0.3362	0.1595	1	T	171	H
-0.9523	-0.7413	5	T	171	I
-0.2831	-0.1716	3	T	171	K
-1.04	-0.8348	2	T	171	L
-1.466	-1.345	2	T	171	M
-1.221	-1.039	9	T	171	N
-1.25	-1.075	9	T	171	P
0.1009	0.05255	2	T	171	Q
-0.2674	-0.1611	7	T	171	R
-0.824	-0.6129	4	T	171	S
0	0		T	171	T
-0.2069	-0.1217	4	T	171	V
-1.487	-1.371	5	T	171	W
-1.311	-1.148	4	T	171	Y
0.1436	0.07353	2	N	172	A
0.4787	0.2146	1	N	172	C
0.3644	0.1709	3	N	172	D
2.576	0.5537	6	N	172	E
-0.7377	-0.5318	4	N	172	F
0.1494	0.07634	3	N	172	G
1.885	0.5039	5	N	172	I
-0.1542	-0.08886	7	N	172	K
1.008	0.3684	7	N	172	L
0.8283	0.3242	8	N	172	M
0	0		N	172	N
-2.714	-3.115	6	N	172	P
2.533	0.5514	8	N	172	Q
-0.222	-0.1314	1	N	172	R
-0.9414	-0.7301	6	N	172	S
-2.2	-2.38	5	N	172	T
-0.225	-0.1334	4	N	172	V
0.4249	0.1946	4	N	172	W
-0.02579	-0.01413	6	N	172	Y
-1.157	-0.9652	1	R	173	*
3.036	0.5723	4	R	173	A
-1.968	-2.043	2	R	173	C
1.735	0.4879	5	R	173	D
2.76	0.5621	4	R	173	E
2.599	0.5548	6	R	173	F
0.7543	0.3037	10	R	173	G
-0.6117	-0.4207	2	R	173	H
0.7294	0.2966	7	R	173	I
1.363	0.437	5	R	173	K
0.816	0.3209	2	R	173	M
0.06327	0.03345	4	R	173	N
1.859	0.5013	5	R	173	P
2.202	0.5309	3	R	173	Q
0	0		R	173	R
-1.268	-1.096	6	R	173	S
-0.3277	-0.2022	5	R	173	T
-0.5269	-0.351	6	R	173	V
-0.3272	-0.2018	7	R	173	W
0.9239	0.3486	3	R	173	Y
-4.882	-4.896	1	E	174	*
-0.1709	-0.09911	2	E	174	A
1.528	0.4618	2	E	174	C
2.339	0.5402	4	E	174	D
0	0		E	174	E
1.314	0.4288	2	E	174	F
-0.7468	-0.5401	6	E	174	G
1.884	0.5038	6	E	174	H
-1.137	-0.9422	1	E	174	I
-1.173	-0.9837	7	E	174	K
1.242	0.416	5	E	174	L
-0.815	-0.6043	4	E	174	M
1.207	0.4095	3	E	174	N
-2.879	-3.334	3	E	174	P
-0.03066	-0.01683	4	E	174	Q
-0.009232	-0.005024	3	E	174	R
2.466	0.5478	4	E	174	S
-0.7978	-0.5879	5	E	174	T
1.743	0.4888	2	E	174	V
0.1226	0.06329	4	E	174	W
1.222	0.4124	1	E	174	Y
-1.09	-0.8895	2	D	175	A
-1.299	-1.134	6	D	175	C
0	0		D	175	D
1.532	0.4624	2	D	175	E
-0.5827	-0.3964	3	D	175	F
1.096	0.3875	3	D	175	G
-1.255	-1.08	1	D	175	H
-4.449	-4.718	2	D	175	I
-1.448	-1.321	5	D	175	K
-1.423	-1.289	3	D	175	L
0.7109	0.2911	2	D	175	M
-0.7377	-0.5318	5	D	175	N
-0.04446	-0.02453	8	D	175	Q
0.6276	0.2655	2	D	175	R
1.599	0.4713	4	D	175	S
0.3317	0.1576	2	D	175	T
-0.2965	-0.1807	2	D	175	V
0.1078	0.05597	6	D	175	W
0.2728	0.1327	7	D	175	Y
-0.6727	-0.4733	10	L	176	C
-4.282	-4.63	9	L	176	D
-5.411	-5.04	2	L	176	E
-1.235	-1.056	3	L	176	F
-2.945	-3.418	4	L	176	H
0.1136	0.05887	5	L	176	I
-2.594	-2.949	6	L	176	K
0	0		L	176	L
0.6416	0.2699	2	L	176	M
-1.644	-1.583	1	L	176	N
-2.916	-3.382	2	L	176	P
0.7265	0.2957	1	L	176	Q
-3.259	-3.79	6	L	176	R
-2.388	-2.656	6	L	176	S
1.413	0.4449	2	L	176	T
0.4426	0.2013	3	L	176	V
-4.248	-4.61	1	L	176	W
-2.06	-2.176	4	L	176	Y
0.2983	0.1437	2	L	177	A
-1.614	-1.541	2	L	177	C
-3.271	-3.803	3	L	177	D
-3.193	-3.716	4	L	177	E
-2.523	-2.849	4	L	177	F
0.9753	0.3609	1	L	177	G
-2.701	-3.097	1	L	177	H
-0.3939	-0.2493	7	L	177	I
-4.733	-4.842	1	L	177	K
0	0		L	177	L
1.267	0.4206	1	L	177	M
0.6805	0.282	1	L	177	N
-6.025	-5.138	5	L	177	P
-1.094	-0.8938	1	L	177	Q
-2.781	-3.204	3	L	177	R
-2.792	-3.22	1	L	177	S
-4.735	-4.843	3	L	177	T
-0.06958	-0.03878	1	L	177	V
-2.791	-3.219	1	L	177	W
-4.921	-4.909	1	L	177	Y
-5.665	-5.087	3	I	178	A
-2.21	-2.396	1	I	178	C
-4.194	-4.578	4	I	178	D
-3.276	-3.809	4	I	178	E
0.4921	0.2195	2	I	178	F
-4.677	-4.82	6	I	178	G
-3.932	-4.405	3	I	178	H
0	0		I	178	I
-1.871	-1.902	2	I	178	K
-1.545	-1.448	2	I	178	L
0.2619	0.128	2	I	178	M
-3.99	-4.446	6	I	178	N
-3.773	-4.282	2	I	178	P
-0.03577	-0.01967	1	I	178	Q
-3.186	-3.709	2	I	178	R
-3.743	-4.257	3	I	178	S
-1.133	-0.9379	1	I	178	T
0.9177	0.3471	3	I	178	V
-2.582	-2.933	5	I	178	W
-2.648	-3.024	3	I	178	Y
0.9474	0.3543	2	L	179	A
1.573	0.4679	2	L	179	C
-4.223	-4.596	4	L	179	D
1.035	0.3744	1	L	179	E
0.2238	0.111	4	L	179	F
-2.16	-2.322	2	L	179	G
-1.016	-0.8089	5	L	179	H
0.0928	0.04849	4	L	179	I
0	0		L	179	L
0.0007573	0.0004105	8	L	179	M
-1.487	-1.372	5	L	179	N
-2.21	-2.395	5	L	179	P
-0.515	-0.3415	5	L	179	Q
-3.829	-4.327	4	L	179	R
0.6011	0.2569	2	L	179	S
3.104	0.5744	4	L	179	T
-0.4237	-0.2713	2	L	179	V
-2.814	-3.249	4	L	179	W
-1.391	-1.249	2	L	179	Y
-1.428	-1.295	2	H	18	*
-0.6235	-0.4308	2	H	18	A
0.7915	0.3142	1	H	18	C
-3.002	-3.489	1	H	18	D
-0.2837	-0.172	5	H	18	F
-2.003	-2.093	2	H	18	G
0	0		H	18	H
-2.525	-2.851	2	H	18	I
-0.3077	-0.1883	3	H	18	K
1.274	0.4218	2	H	18	L
-0.09401	-0.0529	5	H	18	M
-1.599	-1.521	7	H	18	N
-4.742	-4.845	2	H	18	P
-0.599	-0.4101	4	H	18	Q
-1.708	-1.671	6	H	18	R
2.386	0.5431	5	H	18	S
1.697	0.4835	3	H	18	T
-0.8908	-0.6786	3	H	18	V
-2.865	-3.315	2	H	18	W
0.2583	0.1264	10	H	18	Y
-0.4667	-0.3038	6	W	180	*
-5.564	-5.07	10	W	180	C
-5.602	-5.077	3	W	180	D
-2.762	-3.18	1	W	180	E
-0.5322	-0.3552	2	W	180	F
-1.593	-1.514	4	W	180	G
-2.912	-3.376	3	W	180	H
-5.904	-5.123	2	W	180	I
-2.611	-2.972	2	W	180	L
-2.198	-2.379	5	W	180	M
-5.412	-5.04	3	W	180	N
-2.892	-3.351	2	W	180	P
-4.469	-4.727	3	W	180	Q
-1.151	-0.9588	3	W	180	R
-0.236	-0.1405	1	W	180	S
-3.456	-3.996	1	W	180	T
-6.146	-5.152	4	W	180	V
0	0		W	180	W
1.431	0.4476	5	W	180	Y
-0.08201	-0.04593	10	G	181	A
-3.492	-4.031	3	G	181	C
-5.362	-5.029	9	G	181	D
-3.432	-3.972	3	G	181	E
-4.287	-4.633	5	G	181	F
0	0		G	181	G
-3.896	-4.378	3	G	181	H
-9.158	-5.254	10	G	181	I
-5.817	-5.111	5	G	181	K
-4.14	-4.545	6	G	181	L
-0.7427	-0.5364	3	G	181	M
-2.903	-3.364	2	G	181	N
-4.649	-4.808	3	G	181	P
-1.711	-1.676	1	G	181	Q
-4.32	-4.651	2	G	181	R
-5.051	-4.95	6	G	181	S
-2.41	-2.688	2	G	181	T
-2.031	-2.133	5	G	181	V
-2.449	-2.743	4	G	181	W
2.138	0.5261	1	G	181	Y
-0.7448	-0.5382	6	I	182	A
2.497	0.5495	3	I	182	C
-3.159	-3.677	5	I	182	D
-1.386	-1.242	5	I	182	E
-2.718	-3.12	2	I	182	F
-3.523	-4.061	3	I	182	G
-1.241	-1.064	2	I	182	H
0	0		I	182	I
-0.0849	-0.0476	6	I	182	K
-0.1768	-0.1028	3	I	182	L
1.193	0.407	3	I	182	M
-4.283	-4.63	1	I	182	N
-4.306	-4.643	4	I	182	P
1.154	0.3994	3	I	182	Q
-3.249	-3.779	1	I	182	R
-3.064	-3.565	2	I	182	S
-0.8694	-0.6573	4	I	182	T
0.4943	0.2203	5	I	182	V
-3.726	-4.243	2	I	182	W
-1.716	-1.683	6	I	182	Y
-5.012	-4.938	2	H	183	C
-2.828	-3.267	1	H	183	D
-5.535	-5.064	4	H	183	E
-2.733	-3.141	9	H	183	F
-1.356	-1.204	1	H	183	G
0	0		H	183	H
-7.29	-5.224	10	H	183	I
-4.634	-4.802	4	H	183	K
-3.825	-4.324	2	H	183	L
-1.441	-1.312	6	H	183	M
-4.764	-4.854	6	H	183	N
-1.33	-1.172	1	H	183	P
-1.653	-1.594	6	H	183	Q
-2.181	-2.353	6	H	183	S
-1.935	-1.994	1	H	183	T
-2.732	-3.139	6	H	183	V
-3.416	-3.956	4	H	183	W
-5.204	-4.992	2	H	183	Y
-4.881	-4.896	6	H	184	A
-2.9	-3.361	8	H	184	C
-3.172	-3.692	2	H	184	D
-6.12	-5.149	6	H	184	E
-5.024	-4.942	7	H	184	F
-3.89	-4.374	5	H	184	G
0	0		H	184	H
-6.286	-5.166	6	H	184	I
-3.983	-4.441	2	H	184	K
-4.495	-4.74	4	H	184	L
-5.693	-5.092	6	H	184	M
0.1414	0.07248	2	H	184	N
[truncated: 8,948 more rows]

## Sheet: Lib2-240125-293-SA26_func_effec
latent_phenotype_effect	functional_effect	times_seen	wildtype	site	mutant
-1.026	-0.9977	3	L	-1	A
2.151	0.6676	4	L	-1	C
-1.06	-1.041	4	L	-1	D
-2.114	-2.636	3	L	-1	E
0.6102	0.3266	8	L	-1	F
-0.3511	-0.2709	4	L	-1	G
-1.093	-1.085	3	L	-1	H
0.122	0.07873	3	L	-1	I
-0.5981	-0.5043	5	L	-1	K
0	0		L	-1	L
-0.445	-0.3553	3	L	-1	M
0.8188	0.4049	2	L	-1	N
-0.5405	-0.4466	3	L	-1	P
-0.5448	-0.4508	1	L	-1	Q
-1.108	-1.104	5	L	-1	R
-1.077	-1.064	4	L	-1	S
1.767	0.622	6	L	-1	T
0.8134	0.4031	3	L	-1	V
0.6631	0.3478	7	L	-1	W
-0.1189	-0.0841	3	L	-1	Y
-0.2708	-0.2027	5	V	-2	A
-0.5838	-0.4898	3	V	-2	C
-3.111	-4.08	2	V	-2	D
-0.1998	-0.1457	1	V	-2	E
0.6233	0.3319	3	V	-2	F
-0.5813	-0.4873	3	V	-2	G
-0.5795	-0.4855	4	V	-2	H
1.046	0.4753	9	V	-2	I
0.2747	0.1672	4	V	-2	K
0.3732	0.2187	2	V	-2	L
0.5237	0.2897	4	V	-2	M
-1.189	-1.214	2	V	-2	N
0.6938	0.3597	5	V	-2	P
-1.291	-1.357	6	V	-2	Q
-0.785	-0.7059	7	V	-2	R
-0.2619	-0.1954	5	V	-2	S
-0.6694	-0.5787	3	V	-2	T
0	0		V	-2	V
0.9966	0.4612	1	V	-2	W
1.872	0.6363	3	V	-2	Y
-3.19	-4.173	2	I	-3	*
-1.862	-2.231	1	I	-3	A
-0.2739	-0.2053	1	I	-3	C
-5.198	-5.425	4	I	-3	D
-1.961	-2.391	3	I	-3	E
-0.8238	-0.7505	3	I	-3	F
1.229	0.5223	1	I	-3	G
-0.2963	-0.224	2	I	-3	H
0	0		I	-3	I
-1.871	-2.246	2	I	-3	K
0.731	0.3737	3	I	-3	L
-1.251	-1.299	6	I	-3	M
-1.052	-1.031	2	I	-3	N
-1.52	-1.694	3	I	-3	P
-2.093	-2.603	3	I	-3	Q
-0.607	-0.5135	5	I	-3	R
-0.6096	-0.5161	4	I	-3	S
-0.2515	-0.187	10	I	-3	T
-0.1418	-0.1012	8	I	-3	V
0.4475	0.2549	5	I	-3	W
0.6089	0.326	2	I	-3	Y
0.6295	0.3344	3	N	-4	A
0.6283	0.334	2	N	-4	C
-0.8925	-0.8318	4	N	-4	D
2.348	0.6853	3	N	-4	E
0.8217	0.4059	2	N	-4	F
-2.081	-2.583	2	N	-4	G
0.04624	0.03072	4	N	-4	H
-0.216	-0.1585	3	N	-4	I
0.1041	0.06765	12	N	-4	K
-0.8739	-0.8095	3	N	-4	L
0.9465	0.4462	4	N	-4	M
0	0		N	-4	N
0.1171	0.07573	3	N	-4	P
0.1952	0.1225	7	N	-4	Q
0.676	0.3528	5	N	-4	R
1.387	0.5569	4	N	-4	S
-1.308	-1.381	2	N	-4	T
0.04093	0.02725	6	N	-4	V
1.9	0.6398	3	N	-4	W
-1.056	-1.036	1	N	-4	Y
-3.049	-4.005	8	E	-5	*
1.46	0.5712	1	E	-5	A
-0.4132	-0.326	2	E	-5	C
-0.3828	-0.2987	7	E	-5	D
0	0		E	-5	E
-0.2499	-0.1857	5	E	-5	F
1.716	0.6146	5	E	-5	G
-0.04397	-0.03023	5	E	-5	H
-0.4445	-0.3548	8	E	-5	I
0.3492	0.2065	8	E	-5	K
0.8111	0.4023	4	E	-5	L
-0.08885	-0.06213	4	E	-5	M
-0.3963	-0.3108	4	E	-5	N
-0.1112	-0.07843	3	E	-5	P
-0.3462	-0.2666	5	E	-5	Q
0.4269	0.2451	9	E	-5	R
-0.4845	-0.3923	4	E	-5	S
1.884	0.6377	6	E	-5	T
0.1719	0.1089	2	E	-5	V
0.7903	0.3951	2	E	-5	W
-0.3193	-0.2434	6	E	-5	Y
-5.456	-5.481	4	M	-6	A
-4.026	-4.927	6	M	-6	C
-5.348	-5.459	3	M	-6	D
-1.107	-1.103	2	M	-6	E
-3.42	-4.423	7	M	-6	F
-5.069	-5.392	2	M	-6	G
-6.266	-5.589	5	M	-6	H
-4.427	-5.155	9	M	-6	I
-3.284	-4.28	5	M	-6	L
0	0		M	-6	M
-4.472	-5.176	5	M	-6	N
-3.879	-4.823	10	M	-6	P
-5.238	-5.435	3	M	-6	Q
-7.248	-5.645	3	M	-6	R
-4.64	-5.248	5	M	-6	S
-4.549	-5.211	4	M	-6	T
-5.376	-5.465	10	M	-6	V
-2.868	-3.771	4	M	-6	W
-3.135	-4.109	4	M	-6	Y
-0.5581	-0.464	2	L	1	A
0.9012	0.4321	3	L	1	C
-5.079	-5.394	1	L	1	D
-5.356	-5.461	1	L	1	E
-0.6399	-0.5476	4	L	1	G
-2.171	-2.728	5	L	1	H
-0.3088	-0.2345	5	L	1	I
0.3302	0.1967	1	L	1	K
0	0		L	1	L
-0.3849	-0.3006	2	L	1	M
-2.407	-3.1	3	L	1	N
-1.428	-1.556	3	L	1	P
-1.676	-1.935	4	L	1	Q
-4.491	-5.185	9	L	1	R
-0.2233	-0.1643	5	L	1	S
0.8623	0.4195	1	L	1	T
0.1433	0.09174	2	L	1	V
1.42	0.5635	4	L	1	W
-0.5618	-0.4677	3	L	1	Y
-5.088	-5.397	3	S	10	*
-0.6917	-0.6026	4	S	10	A
-0.3712	-0.2885	5	S	10	C
-5.152	-5.414	2	S	10	D
-2.918	-3.837	4	S	10	E
-5.202	-5.426	1	S	10	F
-0.1471	-0.1052	7	S	10	G
-3.816	-4.776	7	S	10	H
-3.544	-4.543	6	S	10	I
-1.353	-1.446	1	S	10	K
-4.534	-5.204	10	S	10	L
1.021	0.4681	2	S	10	M
-1.321	-1.4	5	S	10	N
-0.8247	-0.7515	5	S	10	P
-4.953	-5.358	3	S	10	Q
-4.012	-4.917	2	S	10	R
0	0		S	10	S
0.4997	0.279	4	S	10	T
-4.71	-5.276	2	S	10	V
-4.03	-4.929	4	S	10	W
-2.694	-3.529	5	S	10	Y
4.486	0.7577	7	G	100	A
-4.162	-5.012	3	G	100	C
-3.537	-4.537	8	G	100	D
-2.854	-3.752	2	G	100	E
-4.881	-5.336	4	G	100	F
0	0		G	100	G
-5.633	-5.512	5	G	100	I
-3.996	-4.906	2	G	100	K
-2.887	-3.796	5	G	100	L
-2.836	-3.728	2	G	100	M
-4.142	-5	1	G	100	N
-4.092	-4.969	4	G	100	P
-3.832	-4.788	6	G	100	Q
-2.934	-3.859	6	G	100	R
-0.9577	-0.9114	3	G	100	S
-2.462	-3.185	3	G	100	T
-2.912	-3.83	4	G	100	V
-5.339	-5.457	1	G	100	W
-3.339	-4.338	3	G	100	Y
-2.208	-2.787	1	S	101	A
-0.1226	-0.08682	6	S	101	C
-0.05113	-0.03525	1	S	101	D
2.991	0.724	3	S	101	F
-3.125	-4.097	4	S	101	G
0.1874	0.118	4	S	101	H
1.4	0.5596	1	S	101	I
0.1219	0.07864	3	S	101	K
2.279	0.6795	5	S	101	L
1.545	0.5868	3	S	101	M
-0.7201	-0.6335	7	S	101	N
-1.32	-1.399	1	S	101	P
0.9049	0.4333	4	S	101	Q
0.407	0.2354	4	S	101	R
0	0		S	101	S
0.8656	0.4206	5	S	101	T
-0.6185	-0.5253	6	S	101	V
-0.6516	-0.5599	2	S	101	W
-0.5332	-0.4394	5	S	101	Y
-2.144	-2.686	1	L	102	A
-1.708	-1.985	6	L	102	C
1.326	0.5441	2	L	102	D
-6.304	-5.592	4	L	102	E
-0.1089	-0.07673	3	L	102	F
-4.36	-5.122	3	L	102	H
-0.4547	-0.3642	2	L	102	I
-2.766	-3.631	6	L	102	K
0	0		L	102	L
-0.7487	-0.6651	10	L	102	M
-3.918	-4.852	11	L	102	P
-3.852	-4.803	3	L	102	Q
-2.964	-3.897	4	L	102	R
-1.693	-1.962	2	L	102	T
-1.107	-1.104	2	L	102	V
-0.3587	-0.2774	3	L	102	W
-0.8676	-0.802	2	L	102	Y
1.04	0.4735	5	N	103	A
0.9343	0.4425	1	N	103	C
2.377	0.6876	2	N	103	D
-0.188	-0.1365	3	N	103	E
0.4092	0.2365	3	N	103	F
-0.5109	-0.4176	2	N	103	G
0.5944	0.3201	4	N	103	H
-0.06558	-0.04546	2	N	103	I
-0.91	-0.8528	8	N	103	K
-1.295	-1.362	3	N	103	L
0.4891	0.2741	2	N	103	M
0	0		N	103	N
-0.6317	-0.539	4	N	103	P
0.5392	0.2965	5	N	103	Q
-0.3469	-0.2672	2	N	103	R
1.616	0.5989	3	N	103	S
0.1182	0.07639	5	N	103	T
0.2656	0.1622	4	N	103	V
-0.621	-0.5279	2	N	103	W
0.6749	0.3524	6	N	103	Y
-0.8509	-0.7822	1	D	104	A
-0.6242	-0.5312	5	D	104	C
0	0		D	104	D
0.0505	0.03349	4	D	104	E
-0.4214	-0.3335	1	D	104	F
-0.5373	-0.4435	4	D	104	G
0.02382	0.01596	3	D	104	H
-1.135	-1.141	3	D	104	I
-0.5503	-0.4563	6	D	104	L
-0.299	-0.2262	6	D	104	N
-4.187	-5.027	4	D	104	P
-0.5884	-0.4945	2	D	104	Q
1.225	0.5213	2	D	104	S
-0.1573	-0.1129	1	D	104	T
-1.147	-1.157	3	D	104	V
-2.815	-3.699	2	D	104	W
-0.07943	-0.05535	5	D	104	Y
-2.375	-3.051	3	Y	105	*
-0.6534	-0.5617	1	Y	105	A
-1.534	-1.715	3	Y	105	C
-5.485	-5.486	5	Y	105	D
-1.457	-1.599	5	Y	105	E
0.489	0.2741	1	Y	105	F
0.2122	0.1323	1	Y	105	G
2.831	0.7166	3	Y	105	H
0.02342	0.01569	2	Y	105	I
2.357	0.686	1	Y	105	K
0.1969	0.1234	5	Y	105	L
0.1312	0.08439	1	Y	105	M
-0.1833	-0.1329	3	Y	105	N
-2.256	-2.864	2	Y	105	P
0.6726	0.3515	4	Y	105	Q
0.1136	0.07357	1	Y	105	R
-3.359	-4.359	1	Y	105	S
-2.692	-3.527	4	Y	105	T
0.2973	0.1793	5	Y	105	V
-0.4607	-0.3699	6	Y	105	W
0	0		Y	105	Y
-0.5358	-0.4419	1	E	106	*
-2.182	-2.746	3	E	106	A
-2.225	-2.814	1	E	106	C
-1.662	-1.913	8	E	106	D
0	0		E	106	E
-1.043	-1.02	3	E	106	F
-1.157	-1.17	5	E	106	G
-1.312	-1.387	5	E	106	H
-4.733	-5.284	5	E	106	I
-2.832	-3.722	3	E	106	K
-1.229	-1.27	3	E	106	L
0.2181	0.1356	2	E	106	M
-3.06	-4.018	2	E	106	N
-4.321	-5.101	2	E	106	P
-0.3571	-0.2761	3	E	106	Q
-3.144	-4.12	10	E	106	R
-4.284	-5.082	2	E	106	S
-1.963	-2.394	2	E	106	V
-2.395	-3.082	5	E	106	W
-0.519	-0.4255	3	E	106	Y
-3.489	-4.491	1	E	107	*
-4.884	-5.337	2	E	107	A
-4.906	-5.344	3	E	107	C
0.1502	0.09588	2	E	107	D
0	0		E	107	E
-6.626	-5.616	4	E	107	F
0.3271	0.1951	1	E	107	G
-3.03	-3.981	1	E	107	H
-5.336	-5.457	5	E	107	I
-5.027	-5.38	5	E	107	K
-3.353	-4.354	1	E	107	N
-8.381	-5.667	4	E	107	P
-3.519	-4.519	3	E	107	Q
-5.178	-5.42	3	E	107	R
-4.095	-4.971	5	E	107	S
-6.286	-5.591	3	E	107	T
-4.272	-5.075	5	E	107	W
-3.659	-4.647	6	E	107	Y
-0.9709	-0.9279	2	L	108	A
-1.803	-2.138	3	L	108	C
-7.352	-5.648	4	L	108	D
-3.566	-4.563	3	L	108	E
-1.027	-0.9985	1	L	108	F
-2.578	-3.359	2	L	108	G
1.096	0.4889	1	L	108	H
0.8744	0.4235	2	L	108	I
-4.924	-5.349	1	L	108	K
0	0		L	108	L
-0.5766	-0.4826	8	L	108	M
-6.313	-5.593	2	L	108	N
-3.407	-4.409	2	L	108	P
-3.666	-4.652	2	L	108	Q
-4.931	-5.352	6	L	108	R
-3.399	-4.401	5	L	108	S
-3.309	-4.306	2	L	108	T
-0.1713	-0.1236	1	L	108	V
-6.626	-5.616	2	L	108	W
-1.864	-2.235	4	L	108	Y
0.7998	0.3984	1	K	109	A
-1.274	-1.332	4	K	109	C
-4.718	-5.279	2	K	109	D
-6.61	-5.615	2	K	109	E
-3.483	-4.484	1	K	109	F
-1.355	-1.449	3	K	109	G
-5.29	-5.447	1	K	109	H
-4.277	-5.078	2	K	109	I
0	0		K	109	K
-2.076	-2.575	2	K	109	L
-2.073	-2.571	1	K	109	M
-4.687	-5.267	4	K	109	N
-1.498	-1.661	3	K	109	Q
-0.8729	-0.8082	6	K	109	R
-1.946	-2.366	2	K	109	S
-2.875	-3.78	4	K	109	T
-3.189	-4.172	1	K	109	Y
-1.961	-2.39	1	D	11	A
-3.046	-4.001	5	D	11	C
0	0		D	11	D
-3.377	-4.379	5	D	11	E
-4.523	-5.199	1	D	11	F
-2.687	-3.519	4	D	11	G
-3.825	-4.782	3	D	11	H
-1.913	-2.313	1	D	11	I
-1.565	-1.763	2	D	11	K
-6.838	-5.628	3	D	11	L
-5.357	-5.461	3	D	11	M
-0.06168	-0.04269	1	D	11	N
-5.487	-5.487	2	D	11	P
-5.224	-5.431	4	D	11	Q
-4.188	-5.028	10	D	11	R
-2.693	-3.528	2	D	11	S
-4.133	-4.995	2	D	11	T
-6.865	-5.629	4	D	11	V
-3.919	-4.853	3	D	11	W
-1.387	-1.496	2	D	11	Y
-1.161	-1.176	4	H	110	A
-1.19	-1.215	3	H	110	C
-5.918	-5.553	2	H	110	D
-0.08896	-0.06222	5	H	110	E
-4.466	-5.173	2	H	110	G
0	0		H	110	H
-1.914	-2.314	2	H	110	I
-3.065	-4.025	2	H	110	K
-0.9516	-0.9038	2	H	110	L
-0.8518	-0.7832	4	H	110	M
-1.441	-1.575	5	H	110	N
-2.976	-3.913	4	H	110	P
-1.646	-1.888	5	H	110	Q
-4.511	-5.194	9	H	110	R
-2.263	-2.875	5	H	110	S
-1.51	-1.679	6	H	110	T
-1.021	-0.9909	1	H	110	V
-1.945	-2.364	7	H	110	W
0.9914	0.4597	7	H	110	Y
-3.99	-4.902	2	M	111	A
0.7454	0.379	4	M	111	C
-0.6442	-0.5521	5	M	111	D
-4.865	-5.331	7	M	111	E
-1.811	-2.15	2	M	111	F
0.3665	0.2153	3	M	111	G
0.1358	0.08719	8	M	111	H
-0.1066	-0.07507	4	M	111	I
0.01932	0.01297	3	M	111	K
-0.6768	-0.5867	2	M	111	L
0	0		M	111	M
-5.144	-5.412	2	M	111	N
-4.519	-5.197	6	M	111	P
-2.493	-3.232	2	M	111	Q
-6.833	-5.627	2	M	111	R
-0.643	-0.5508	6	M	111	S
-3.087	-4.051	1	M	111	T
-3.625	-4.617	2	M	111	V
-1.198	-1.227	4	M	111	W
-0.3313	-0.2537	4	M	111	Y
-0.9996	-0.964	7	L	112	A
-1.995	-2.445	4	L	112	C
-4.085	-4.965	3	L	112	D
-4.409	-5.146	4	L	112	E
-3.117	-4.087	4	L	112	F
-4.872	-5.333	2	L	112	G
-4.928	-5.351	4	L	112	H
-1.7	-1.974	3	L	112	I
-3.693	-4.675	2	L	112	K
0	0		L	112	L
1.403	0.5601	5	L	112	M
-4.224	-5.048	5	L	112	P
-4.924	-5.349	5	L	112	Q
-5.646	-5.514	3	L	112	R
-2.154	-2.701	7	L	112	S
-0.7654	-0.6838	1	L	112	T
-1.181	-1.203	5	L	112	V
-1.839	-2.195	3	L	112	W
-3.332	-4.331	8	L	112	Y
-0.1196	-0.08461	7	S	113	A
-2.116	-2.64	4	S	113	C
-2.992	-3.933	2	S	113	E
-0.5896	-0.4957	1	S	113	F
-1.486	-1.643	5	S	113	G
-5.048	-5.386	2	S	113	I
-3.403	-4.405	1	S	113	K
-4.718	-5.279	6	S	113	L
-4.252	-5.064	1	S	113	M
1.055	0.4776	1	S	113	N
-3.021	-3.97	3	S	113	P
-6.016	-5.564	2	S	113	R
0	0		S	113	S
-1.162	-1.177	3	S	113	T
-2.952	-3.882	1	S	113	V
-1.506	-1.673	1	S	113	W
-0.4669	-0.3757	2	S	113	Y
-3.327	-4.326	1	R	114	A
-0.4885	-0.3961	4	R	114	C
-2.401	-3.092	2	R	114	D
-1.433	-1.563	2	R	114	E
-3.241	-4.231	1	R	114	F
-0.9374	-0.8863	3	R	114	G
-2.363	-3.033	5	R	114	I
-0.6858	-0.5963	7	R	114	K
-1.562	-1.759	4	R	114	L
-1.382	-1.488	3	R	114	M
-1.792	-2.12	2	R	114	N
-4.218	-5.045	3	R	114	P
-1.238	-1.282	6	R	114	Q
0	0		R	114	R
-2.177	-2.737	7	R	114	S
-1.559	-1.753	8	R	114	T
-0.4293	-0.3408	4	R	114	W
-0.2659	-0.1988	8	R	114	Y
-2.034	-2.508	2	I	115	A
0.0579	0.03829	3	I	115	C
-5.392	-5.468	2	I	115	D
-5.498	-5.489	3	I	115	E
-5.679	-5.52	2	I	115	F
-2.315	-2.958	3	I	115	G
-3.89	-4.831	5	I	115	H
0	0		I	115	I
-4.764	-5.296	3	I	115	K
-1.652	-1.899	5	I	115	L
-1.637	-1.874	6	I	115	M
-2.678	-3.506	5	I	115	N
-3.36	-4.361	5	I	115	P
-2.153	-2.699	1	I	115	Q
-5.413	-5.473	5	I	115	R
-1.696	-1.968	3	I	115	S
-1.419	-1.543	3	I	115	T
-1.288	-1.352	10	I	115	V
-2.267	-2.882	3	I	115	W
-3.705	-4.686	3	I	115	Y
-2.549	-3.317	2	N	116	A
0.04493	0.02986	1	N	116	C
-1.938	-2.353	8	N	116	D
-1.604	-1.823	9	N	116	E
-1.867	-2.239	2	N	116	F
-2.1	-2.614	5	N	116	G
-1.597	-1.812	5	N	116	H
-0.05684	-0.03927	6	N	116	K
-0.6152	-0.5219	4	N	116	L
0.8593	0.4185	1	N	116	M
0	0		N	116	N
-0.486	-0.3937	3	N	116	P
0.0051	0.003441	3	N	116	Q
-1.556	-1.75	7	N	116	S
-1.067	-1.051	2	N	116	T
-0.3634	-0.2816	3	N	116	V
-0.9284	-0.8752	1	N	116	W
-0.5112	-0.418	4	N	116	Y
-1.696	-1.968	3	H	117	A
-2.217	-2.802	3	H	117	C
-0.4514	-0.3612	5	H	117	D
0.5455	0.2993	1	H	117	E
-0.3824	-0.2984	2	H	117	F
-1.479	-1.633	2	H	117	G
0	0		H	117	H
-2.054	-2.541	3	H	117	I
-2.29	-2.917	2	H	117	K
1.841	0.6321	2	H	117	L
1.715	0.6144	1	H	117	M
0.4269	0.2451	4	H	117	N
-4.269	-5.073	1	H	117	P
-0.1889	-0.1371	5	H	117	Q
-0.3234	-0.2469	5	H	117	R
2.217	0.6739	2	H	117	S
0.1282	0.08253	4	H	117	T
-1.281	-1.343	3	H	117	V
0.8925	0.4293	3	H	117	W
-1.003	-0.9688	7	H	117	Y
-0.8441	-0.7743	4	F	118	C
-4.798	-5.308	3	F	118	D
-2.132	-2.666	7	F	118	E
0	0		F	118	F
-2.719	-3.564	2	F	118	G
-1.083	-1.072	3	F	118	H
-2.64	-3.452	2	F	118	I
-3.922	-4.855	2	F	118	K
-1.477	-1.629	1	F	118	L
1.535	0.5851	3	F	118	M
-3.93	-4.861	6	F	118	P
-0.1355	-0.09641	6	F	118	Q
-4.374	-5.129	6	F	118	R
0.4945	0.2766	2	F	118	S
-1.812	-2.151	5	F	118	T
-0.3013	-0.2282	2	F	118	W
-0.777	-0.6969	6	F	118	Y
1.838	0.6318	1	E	119	*
-1.797	-2.127	1	E	119	A
-0.4966	-0.4039	3	E	119	D
0	0		E	119	E
-1.673	-1.93	6	E	119	F
-1.448	-1.586	11	E	119	G
-0.4306	-0.342	6	E	119	H
-2.737	-3.591	3	E	119	I
-2.457	-3.177	4	E	119	K
-2.569	-3.347	2	E	119	L
-1.021	-0.9914	7	E	119	M
-0.3968	-0.3113	3	E	119	N
-4.435	-5.159	1	E	119	P
0.5738	0.3114	2	E	119	Q
0.4154	0.2395	1	E	119	R
-1.047	-1.025	6	E	119	S
-2.173	-2.731	3	E	119	T
0.2125	0.1325	2	E	119	V
-1.677	-1.937	4	E	119	W
-0.9224	-0.8679	4	E	119	Y
0.9363	0.4431	7	Q	12	*
-1.385	-1.492	3	Q	12	A
-0.3561	-0.2752	4	Q	12	C
0.6664	0.3491	4	Q	12	E
0.4751	0.2678	4	Q	12	F
-0.6859	-0.5963	4	Q	12	G
0.4886	0.2739	2	Q	12	H
1.686	0.6101	3	Q	12	I
-0.7021	-0.6138	3	Q	12	K
-0.7974	-0.7201	3	Q	12	L
-0.2465	-0.1829	2	Q	12	M
1.547	0.5871	2	Q	12	N
-5.885	-5.548	2	Q	12	P
0	0		Q	12	Q
0.1074	0.0697	4	Q	12	R
0.08156	0.05345	3	Q	12	S
-0.5615	-0.4673	1	Q	12	T
0.4828	0.2713	3	Q	12	V
-0.4541	-0.3637	6	Q	12	W
-2.464	-3.189	6	Q	12	Y
2.047	0.6569	3	K	120	A
-2.022	-2.488	2	K	120	C
-0.1286	-0.09126	1	K	120	D
-0.122	-0.08641	8	K	120	E
-3.276	-4.27	5	K	120	F
-1.346	-1.436	2	K	120	G
-1.61	-1.833	4	K	120	H
-2.205	-2.782	4	K	120	I
0	0		K	120	K
-1.048	-1.026	1	K	120	L
0.08868	0.05796	3	K	120	M
0.1114	0.07219	2	K	120	P
0.183	0.1154	5	K	120	Q
-1.735	-2.029	4	K	120	R
-1.285	-1.348	1	K	120	S
-0.4858	-0.3935	5	K	120	T
-1.957	-2.385	1	K	120	V
-6.299	-5.592	2	K	120	W
-2.258	-2.867	4	K	120	Y
-0.2563	-0.1909	4	I	121	A
-0.2122	-0.1555	3	I	121	C
-0.06287	-0.04354	4	I	121	E
-1.046	-1.024	1	I	121	F
-2.809	-3.691	2	I	121	G
-0.6532	-0.5615	2	I	121	H
0	0		I	121	I
1.192	0.5135	2	I	121	K
-0.3065	-0.2326	4	I	121	L
0.1706	0.1081	4	I	121	M
1.205	0.5167	5	I	121	N
2.136	0.6662	1	I	121	Q
-0.8532	-0.7849	4	I	121	R
0.8876	0.4278	4	I	121	S
1.834	0.6313	2	I	121	T
-0.5098	-0.4166	4	I	121	V
1.118	0.4947	2	I	121	W
0.9919	0.4598	1	I	121	Y
-1.176	-1.196	1	L	122	A
-0.2326	-0.1717	3	L	122	E
-0.6392	-0.5468	1	L	122	F
0.6887	0.3577	1	L	122	H
-0.1847	-0.1339	5	L	122	I
-0.2682	-0.2006	1	L	122	K
0	0		L	122	L
-0.1452	-0.1038	3	L	122	M
-0.3951	-0.3097	4	L	122	N
0.3964	0.2302	3	L	122	P
1.272	0.5322	3	L	122	Q
0.6958	0.3605	2	L	122	R
0.03025	0.02022	2	L	122	S
0.3114	0.1869	3	L	122	T
1.506	0.5798	1	L	122	V
0.1836	0.1157	4	L	122	W
0.1261	0.08126	1	L	122	Y
0.5376	0.2958	6	I	123	A
-0.8412	-0.7709	3	I	123	C
-5.532	-5.495	3	I	123	D
-5.554	-5.499	2	I	123	E
0.5423	0.2979	5	I	123	F
-4.69	-5.268	1	I	123	G
-4.72	-5.279	2	I	123	H
0	0		I	123	I
-5.137	-5.41	2	I	123	K
-0.1231	-0.08721	5	I	123	L
1.235	0.5238	7	I	123	M
-4.086	-4.966	5	I	123	N
-4.457	-5.169	4	I	123	P
-4.305	-5.093	3	I	123	Q
-5.322	-5.454	6	I	123	R
-2.479	-3.212	4	I	123	S
-1.318	-1.395	2	I	123	T
0.1306	0.08399	1	I	123	V
-0.7849	-0.7059	2	I	123	W
-3.825	-4.783	5	I	123	Y
1.068	0.4814	1	I	124	A
1.367	0.5528	1	I	124	C
-2.196	-2.768	5	I	124	D
0.6419	0.3394	6	I	124	E
1.228	0.522	2	I	124	F
-0.4577	-0.3671	2	I	124	H
0	0		I	124	I
1.042	0.4741	3	I	124	K
0.0666	0.0439	3	I	124	L
0.9946	0.4606	1	I	124	M
0.04372	0.02907	6	I	124	N
-5.401	-5.47	3	I	124	P
1.795	0.6259	1	I	124	Q
-0.7061	-0.6182	2	I	124	R
-0.4638	-0.3728	5	I	124	S
2.096	0.6621	2	I	124	T
-0.1483	-0.1061	2	I	124	V
-0.1733	-0.1251	5	I	124	W
-0.4178	-0.3303	3	I	124	Y
0.3319	0.1976	4	P	125	A
-2.63	-3.436	1	P	125	C
0.3068	0.1844	4	P	125	D
-3.183	-4.166	4	P	125	F
-0.1562	-0.1121	2	P	125	G
0.0662	0.04364	1	P	125	H
-5.347	-5.459	1	P	125	I
-0.03042	-0.02081	3	P	125	K
-2.363	-3.032	3	P	125	L
-1.274	-1.332	3	P	125	M
0.2321	0.1436	4	P	125	N
0	0		P	125	P
0.06532	0.04308	8	P	125	Q
-0.4291	-0.3406	6	P	125	R
0.2067	0.1291	3	P	125	S
-0.6766	-0.5864	7	P	125	T
-0.9072	-0.8495	1	P	125	V
0.05843	0.03863	2	P	125	W
-3.655	-4.643	3	P	125	Y
0.9761	0.4551	3	K	125a	A
-1.548	-1.737	1	K	125a	C
-0.2702	-0.2023	4	K	125a	D
0.04569	0.03036	2	K	125a	E
-1.125	-1.127	2	K	125a	F
1.358	0.551	2	K	125a	G
0.2168	0.1349	2	K	125a	H
0.6379	0.3378	4	K	125a	I
0	0		K	125a	K
0.9944	0.4605	2	K	125a	L
2.367	0.6869	3	K	125a	M
1.858	0.6344	6	K	125a	N
0.805	0.4002	2	K	125a	P
-1.217	-1.253	3	K	125a	Q
0.5355	0.2949	4	K	125a	R
-0.3699	-0.2873	3	K	125a	S
0.3059	0.1839	4	K	125a	T
-0.9341	-0.8822	3	K	125a	V
-0.9215	-0.8668	3	K	125a	W
0.05824	0.03851	4	K	125a	Y
0.8875	0.4277	1	S	125b	A
-1.248	-1.296	2	S	125b	C
1.702	0.6125	6	S	125b	F
0.3259	0.1945	2	S	125b	G
0.1734	0.1097	2	S	125b	I
-0.6345	-0.542	3	S	125b	K
1.287	0.5356	1	S	125b	M
0.006721	0.004532	6	S	125b	N
1.707	0.6132	3	S	125b	P
1.452	0.5698	3	S	125b	Q
-0.03511	-0.02405	4	S	125b	R
0	0		S	125b	S
1.542	0.5863	4	S	125b	T
0.2193	0.1364	2	S	125b	V
0.1537	0.09801	1	S	125b	Y
-1.147	-1.157	2	S	126	C
0.861	0.4191	3	S	126	D
0.9472	0.4464	2	S	126	E
1.487	0.5764	2	S	126	F
0.7062	0.3644	3	S	126	G
-0.6466	-0.5545	3	S	126	H
0.04826	0.03203	2	S	126	I
-0.3883	-0.3036	4	S	126	K
-1.89	-2.276	4	S	126	L
-0.299	-0.2262	3	S	126	M
0.4149	0.2393	4	S	126	N
-2.245	-2.846	3	S	126	P
-1.211	-1.244	1	S	126	Q
0.5879	0.3173	4	S	126	R
0	0		S	126	S
-0.2224	-0.1636	5	S	126	V
1.297	0.5378	2	S	126	W
-0.3747	-0.2915	5	S	126	Y
-2.142	-2.682	5	W	127	*
-1.956	-2.382	3	W	127	A
-2.536	-3.297	6	W	127	C
-3.853	-4.804	3	W	127	D
-3.822	-4.78	6	W	127	E
2.291	0.6806	3	W	127	F
-3.714	-4.693	3	W	127	G
1.739	0.618	1	W	127	H
1.618	0.5992	3	W	127	I
-5.24	-5.435	1	W	127	K
-0.0313	-0.02142	5	W	127	L
-0.4838	-0.3917	4	W	127	M
-1.271	-1.328	4	W	127	N
-5.278	-5.444	6	W	127	P
-1.363	-1.461	2	W	127	Q
-4.692	-5.269	7	W	127	R
-2.992	-3.933	1	W	127	S
-0.1435	-0.1025	3	W	127	T
0.06653	0.04386	2	W	127	V
0	0		W	127	W
-0.1523	-0.1091	4	W	127	Y
2.451	0.6933	3	P	128	A
-1.168	-1.185	1	P	128	C
2.356	0.6859	1	P	128	D
0.2559	0.1569	1	P	128	E
0.03169	0.02117	4	P	128	F
-0.2878	-0.2169	3	P	128	G
0.8034	0.3996	1	P	128	H
2.389	0.6885	3	P	128	I
1.484	0.5759	3	P	128	K
-0.6119	-0.5185	3	P	128	L
1.095	0.4887	2	P	128	M
-0.2435	-0.1805	5	P	128	N
0	0		P	128	P
-0.1463	-0.1046	5	P	128	Q
-0.7046	-0.6165	3	P	128	R
0.06551	0.0432	4	P	128	S
0.4617	0.2615	5	P	128	T
-0.3645	-0.2826	3	P	128	V
0.5565	0.304	1	P	128	W
-0.8637	-0.7973	3	P	128	Y
0.3903	0.2272	3	N	129	A
-1.999	-2.452	2	N	129	C
0.5533	0.3026	1	N	129	D
-0.2482	-0.1843	3	N	129	E
0.7729	0.3889	1	N	129	F
0.2889	0.1749	3	N	129	G
-0.08499	-0.05935	1	N	129	H
-1.162	-1.177	2	N	129	I
0.04259	0.02833	3	N	129	K
-0.6658	-0.5749	2	N	129	L
-1.707	-1.985	2	N	129	M
0	0		N	129	N
-4.877	-5.334	3	N	129	P
0.555	0.3034	1	N	129	Q
-0.3997	-0.3139	3	N	129	R
0.5312	0.293	4	N	129	S
0.8536	0.4167	6	N	129	T
0.6099	0.3265	1	N	129	V
-0.4298	-0.3413	2	N	129	W
-0.6524	-0.5607	2	N	129	Y
-4.956	-5.359	3	I	13	A
-2.517	-3.269	2	I	13	C
-3.51	-4.511	4	I	13	D
-5.677	-5.519	6	I	13	E
-1.584	-1.793	3	I	13	F
-4.448	-5.165	5	I	13	G
-2.953	-3.883	5	I	13	H
0	0		I	13	I
-4.7	-5.272	1	I	13	K
-0.7921	-0.7141	5	I	13	L
-2.164	-2.718	2	I	13	M
-4.132	-4.994	6	I	13	N
-2.957	-3.888	1	I	13	P
-4.578	-5.223	5	I	13	R
-5.228	-5.432	2	I	13	S
-6.009	-5.563	4	I	13	T
-0.5421	-0.4481	4	I	13	V
-4.727	-5.282	4	I	13	W
-4.884	-5.337	4	I	13	Y
-3.1	-4.067	2	H	130	A
-5.239	-5.435	2	H	130	C
-2.691	-3.525	2	H	130	D
-4.419	-5.151	2	H	130	E
-0.7236	-0.6373	3	H	130	F
-3.231	-4.22	1	H	130	G
0	0		H	130	H
-0.7892	-0.7108	6	H	130	I
-4.767	-5.297	3	H	130	K
0.2206	0.1371	8	H	130	L
-3.617	-4.609	6	H	130	M
-2.713	-3.556	5	H	130	N
-3.124	-4.096	3	H	130	P
-0.988	-0.9493	4	H	130	Q
0.08679	0.05677	2	H	130	S
-2.29	-2.917	1	H	130	T
-4.115	-4.984	1	H	130	W
-0.1557	-0.1117	1	H	130	Y
-3.587	-4.583	2	E	131	*
-1.147	-1.156	3	E	131	A
-1.989	-2.435	4	E	131	C
-0.8523	-0.7839	1	E	131	D
0	0		E	131	E
-0.1349	-0.09596	2	E	131	F
0.3889	0.2265	2	E	131	H
-0.4581	-0.3674	3	E	131	I
-0.6853	-0.5957	5	E	131	K
1.134	0.4989	1	E	131	L
-5.725	-5.526	1	E	131	M
0.4186	0.2411	3	E	131	N
-5.016	-5.377	2	E	131	P
-1.357	-1.451	4	E	131	Q
0.1234	0.07956	3	E	131	R
0.6013	0.3229	3	E	131	S
-0.5193	-0.4258	2	E	131	V
2.529	0.6988	1	E	131	W
-1.412	-1.532	2	E	131	Y
-0.5847	-0.4907	2	T	132	C
0.09792	0.06378	2	T	132	D
0.1508	0.09624	2	T	132	E
-1.644	-1.885	3	T	132	F
-0.3539	-0.2732	2	T	132	G
1.086	0.4863	4	T	132	H
0.6752	0.3525	3	T	132	I
-0.365	-0.283	4	T	132	K
-1.059	-1.04	3	T	132	L
0.035	0.02335	3	T	132	M
0.5009	0.2795	4	T	132	N
0.6517	0.3433	1	T	132	P
-0.3893	-0.3046	4	T	132	Q
0.2228	0.1383	7	T	132	R
0.3787	0.2215	4	T	132	S
0	0		T	132	T
-0.8854	-0.8232	2	T	132	V
-0.7894	-0.711	4	T	132	W
-1.184	-1.207	6	T	132	Y
1.698	0.6118	1	S	133	A
-5.142	-5.411	3	S	133	C
0.5739	0.3114	1	S	133	D
1.047	0.4755	6	S	133	E
-0.6461	-0.554	3	S	133	G
-0.2356	-0.1741	2	S	133	H
0.01532	0.0103	8	S	133	I
-1.028	-1	2	S	133	K
-0.3662	-0.284	6	S	133	L
-1.205	-1.236	3	S	133	M
0.3817	0.2229	2	S	133	N
-1.461	-1.605	2	S	133	P
0.2443	0.1504	3	S	133	Q
0.4383	0.2505	3	S	133	R
0	0		S	133	S
0.7243	0.3712	4	S	133	T
-0.791	-0.7128	7	S	133	W
-1.64	-1.88	1	S	133	Y
0.7899	0.3949	2	L	133a	A
-0.8301	-0.7578	3	L	133a	C
-0.2189	-0.1608	6	L	133a	D
3.151	0.7304	3	L	133a	E
0.7999	0.3984	4	L	133a	F
0.2311	0.143	1	L	133a	G
0.2013	0.126	1	L	133a	H
1.226	0.5216	1	L	133a	I
0.5691	0.3094	5	L	133a	K
0	0		L	133a	L
0.2437	0.1501	9	L	133a	M
1.572	0.5915	1	L	133a	N
-0.05057	-0.03485	3	L	133a	P
-0.2968	-0.2244	5	L	133a	Q
3.479	0.7408	4	L	133a	R
-0.3532	-0.2726	3	L	133a	S
-0.5819	-0.4879	1	L	133a	T
0.807	0.4009	4	L	133a	V
1.891	0.6387	2	L	133a	W
-4.2	-5.035	5	G	134	A
-2.137	-2.674	6	G	134	C
-6.296	-5.592	3	G	134	D
-3.347	-4.346	2	G	134	E
-5.726	-5.527	4	G	134	F
0	0		G	134	G
-1.935	-2.349	4	G	134	I
-2.294	-2.924	2	G	134	K
-2.806	-3.686	5	G	134	L
-2.692	-3.526	3	G	134	M
-4.651	-5.253	2	G	134	N
-1.536	-1.718	2	G	134	P
-2.31	-2.949	5	G	134	Q
-3.05	-4.005	3	G	134	R
0.9103	0.435	4	G	134	S
-1.413	-1.534	2	G	134	T
-3.953	-4.876	4	G	134	W
-3.638	-4.628	3	G	134	Y
-0.3084	-0.2341	3	V	135	A
-0.7924	-0.7144	2	V	135	C
0.4703	0.2655	2	V	135	D
-1.131	-1.136	5	V	135	E
-0.397	-0.3115	4	V	135	F
1.511	0.5808	3	V	135	H
0.586	0.3165	3	V	135	I
0.8208	0.4056	7	V	135	L
-0.353	-0.2725	4	V	135	M
1.816	0.6289	5	V	135	N
-4.554	-5.213	3	V	135	P
1.97	0.6483	4	V	135	Q
0.4044	0.2342	2	V	135	R
0.7747	0.3895	1	V	135	S
-0.5784	-0.4844	3	V	135	T
0	0		V	135	V
-1.558	-1.753	3	V	135	W
-0.8636	-0.7972	1	V	135	Y
-5.338	-5.457	1	S	136	A
-1.496	-1.658	1	S	136	C
-3.166	-4.145	1	S	136	D
-1.128	-1.131	1	S	136	E
-3.16	-4.138	3	S	136	F
-1.989	-2.436	6	S	136	G
-1.574	-1.777	3	S	136	H
-2.18	-2.743	3	S	136	I
-2.722	-3.569	2	S	136	K
-2.471	-3.198	8	S	136	L
-2.815	-3.698	1	S	136	M
-2.395	-3.082	5	S	136	N
-1.75	-2.052	5	S	136	P
-2.569	-3.347	5	S	136	Q
-1.989	-2.435	4	S	136	R
0	0		S	136	S
2.892	0.7195	3	S	136	T
-1.815	-2.156	4	S	136	V
-4.809	-5.311	1	S	136	W
-1.899	-2.291	3	S	136	Y
0	0		A	137	A
2.114	0.664	2	A	137	C
-1.109	-1.106	3	A	137	D
-2.392	-3.078	6	A	137	E
2.943	0.7219	2	A	137	F
1.609	0.5977	2	A	137	G
2.217	0.6739	2	A	137	H
0.115	0.07441	3	A	137	I
1.744	0.6187	2	A	137	K
2.536	0.6992	3	A	137	L
0.873	0.423	8	A	137	M
-1.685	-1.95	2	A	137	P
-0.04905	-0.03379	2	A	137	R
1.904	0.6403	6	A	137	S
0.03455	0.02305	9	A	137	T
0.04391	0.0292	6	A	137	V
1.294	0.5371	4	A	137	W
0	0		A	138	A
-1.548	-1.737	3	A	138	C
-5.531	-5.495	8	A	138	D
-2.022	-2.489	4	A	138	E
-2.079	-2.58	4	A	138	F
-1.291	-1.356	3	A	138	G
-1.371	-1.472	3	A	138	H
-2.083	-2.587	2	A	138	I
-2.925	-3.846	4	A	138	K
-2.111	-2.632	4	A	138	L
-2.298	-2.931	3	A	138	M
-0.9905	-0.9524	2	A	138	N
0.1822	0.1149	1	A	138	P
-1.8	-2.132	3	A	138	R
3.113	0.729	2	A	138	S
-0.02776	-0.01897	8	A	138	T
-0.7391	-0.6545	9	A	138	V
-3.414	-4.416	7	A	138	W
-4.623	-5.242	3	A	138	Y
-2.907	-3.823	2	C	139	A
0	0		C	139	C
-2.147	-2.69	1	C	139	D
-3.758	-4.729	4	C	139	E
-4.473	-5.176	7	C	139	F
-3.022	-3.971	7	C	139	G
-2.442	-3.155	2	C	139	I
-2.727	-3.577	6	C	139	K
-1.88	-2.261	1	C	139	L
-2.072	-2.569	2	C	139	M
-4.91	-5.345	1	C	139	N
-2.185	-2.751	2	C	139	P
-3.112	-4.082	6	C	139	R
-2.885	-3.793	5	C	139	S
-4.94	-5.354	2	C	139	T
-2.45	-3.167	5	C	139	V
-2.553	-3.322	4	C	139	W
-8.754	-5.671	6	C	139	Y
-3.73	-4.707	5	C	14	*
-2.221	-2.808	1	C	14	A
0	0		C	14	C
-5.22	-5.43	2	C	14	D
-3.075	-4.036	4	C	14	E
-4.18	-5.023	6	C	14	F
-2.827	-3.715	5	C	14	G
-5.35	-5.46	3	C	14	H
-4.257	-5.067	8	C	14	I
0.0637	0.04203	1	C	14	K
-5.804	-5.538	4	C	14	L
-4.338	-5.11	6	C	14	M
-4.45	-5.166	2	C	14	N
-2.005	-2.461	2	C	14	P
-4.461	-5.171	4	C	14	Q
-4.699	-5.272	4	C	14	R
-5.171	-5.419	3	C	14	S
-1.032	-1.005	1	C	14	T
-3.531	-4.531	4	C	14	V
-3.282	-4.277	1	C	14	W
-3.398	-4.4	10	C	14	Y
-0.3867	-0.3022	2	P	140	A
-0.5976	-0.5038	3	P	140	C
1.004	0.4633	7	P	140	D
0.3483	0.2061	3	P	140	E
0.5584	0.3048	3	P	140	F
1.295	0.5373	1	P	140	G
0.3545	0.2093	3	P	140	H
-0.2576	-0.192	3	P	140	K
0.9526	0.4481	3	P	140	L
1.28	0.5341	4	P	140	M
0.6927	0.3593	4	P	140	N
0	0		P	140	P
0.2432	0.1498	1	P	140	Q
-0.4011	-0.3152	1	P	140	R
1.734	0.6172	5	P	140	S
0.2311	0.143	10	P	140	T
0.05658	0.03744	3	P	140	V
-1.138	-1.145	2	P	140	W
0.07835	0.05141	3	Y	141	A
-0.5639	-0.4698	2	Y	141	C
0.0376	0.02506	4	Y	141	D
-0.1509	-0.108	4	Y	141	E
0.2851	0.1728	3	Y	141	F
-1.057	-1.038	2	Y	141	H
-0.7318	-0.6464	3	Y	141	I
-0.03829	-0.02627	3	Y	141	K
1.666	0.607	1	Y	141	L
0.4423	0.2524	8	Y	141	N
-2.204	-2.782	3	Y	141	P
3.269	0.7345	1	Y	141	Q
0.2815	0.1709	3	Y	141	R
-0.3188	-0.243	5	Y	141	S
-0.3674	-0.2851	4	Y	141	T
1.584	0.5936	1	Y	141	V
0	0		Y	141	Y
-2.842	-3.735	1	Q	142	*
1.989	0.6504	3	Q	142	A
0.3304	0.1968	3	Q	142	D
-0.2337	-0.1725	5	Q	142	E
0.7702	0.3879	2	Q	142	F
1.421	0.5638	2	Q	142	G
-0.5834	-0.4894	5	Q	142	H
-0.01265	-0.008591	6	Q	142	I
0.2958	0.1786	1	Q	142	K
-0.7448	-0.6607	4	Q	142	L
-0.09683	-0.06792	4	Q	142	M
0.4616	0.2615	7	Q	142	N
-1.143	-1.151	5	Q	142	P
0	0		Q	142	Q
2.095	0.6621	1	Q	142	R
-0.2119	-0.1552	7	Q	142	S
0.5628	0.3067	3	Q	142	T
-0.05788	-0.04001	5	Q	142	V
-0.5796	-0.4855	2	Q	142	W
0.1752	0.1108	2	Q	142	Y
0.9267	0.4401	1	G	143	*
-0.2218	-0.1631	2	G	143	A
-1.032	-1.005	4	G	143	C
-1.464	-1.61	2	G	143	D
0.9024	0.4325	3	G	143	E
-0.7609	-0.6787	5	G	143	F
0	0		G	143	G
0.1144	0.07406	3	G	143	H
-0.7492	-0.6656	3	G	143	K
1.293	0.537	1	G	143	L
0.8127	0.4028	1	G	143	M
-0.6105	-0.517	2	G	143	N
-2.644	-3.456	1	G	143	P
0.01545	0.01039	3	G	143	R
1.313	0.5414	2	G	143	S
-0.4766	-0.3848	2	G	143	T
-0.7477	-0.664	6	G	143	V
-1.172	-1.19	3	G	143	W
0.2592	0.1587	5	G	143	Y
0	0		A	144	A
-1.139	-1.146	1	A	144	C
3.343	0.7369	4	A	144	D
-0.1433	-0.1023	4	A	144	E
-0.7763	-0.6961	2	A	144	F
0.6293	0.3344	1	A	144	G
1.933	0.6438	3	A	144	H
0.418	0.2408	2	A	144	I
2.023	0.6543	1	A	144	K
0.5471	0.2999	2	A	144	L
-0.1812	-0.1312	3	A	144	M
0.335	0.1992	2	A	144	N
1.298	0.5379	2	A	144	P
0.4247	0.244	2	A	144	Q
0.4377	0.2503	3	A	144	R
0.1683	0.1067	7	A	144	S
1.399	0.5593	5	A	144	T
-0.1006	-0.07065	4	A	144	V
-0.3625	-0.2808	6	A	144	W
-0.3953	-0.3099	4	A	144	Y
-1.592	-1.805	1	P	145	C
-1.905	-2.3	3	P	145	E
1.871	0.6361	2	P	145	F
0.06696	0.04413	2	P	145	G
0.3612	0.2127	6	P	145	I
0.1494	0.09542	1	P	145	K
-1.064	-1.047	6	P	145	L
-1.419	-1.543	1	P	145	M
2.225	0.6747	1	P	145	N
0	0		P	145	P
2.156	0.6682	3	P	145	Q
0.2794	0.1697	3	P	145	R
-1.492	-1.652	1	P	145	S
-0.3803	-0.2966	4	P	145	T
-0.07059	-0.04902	5	P	145	V
2.849	0.7174	2	P	145	W
1.594	0.5953	1	P	145	Y
-0.6367	-0.5442	1	S	146	A
0.244	0.1502	1	S	146	C
2.015	0.6534	2	S	146	D
0.4708	0.2658	3	S	146	E
-0.07914	-0.05514	4	S	146	F
1.699	0.612	1	S	146	G
2.534	0.6991	3	S	146	H
-3.081	-4.044	5	S	146	I
1.914	0.6415	3	S	146	K
1.522	0.5827	3	S	146	L
-0.223	-0.164	4	S	146	N
-4.749	-5.29	5	S	146	P
2.012	0.653	1	S	146	Q
-0.4194	-0.3317	6	S	146	R
0	0		S	146	S
0.615	0.3286	2	S	146	T
-1.118	-1.118	1	S	146	V
-0.7638	-0.682	2	S	146	W
0.1668	0.1058	2	S	146	Y
-3.999	-4.909	2	F	147	A
-2.952	-3.882	2	F	147	C
-3.301	-4.298	6	F	147	D
-7.078	-5.638	4	F	147	E
0	0		F	147	F
-4.207	-5.039	3	F	147	G
-2.41	-3.105	3	F	147	H
-2.515	-3.266	2	F	147	I
-4.836	-5.321	4	F	147	K
-1.229	-1.27	4	F	147	L
0.02609	0.01747	3	F	147	M
-3.365	-4.366	2	F	147	N
-5.026	-5.38	3	F	147	Q
-6.12	-5.575	4	F	147	R
-4.233	-5.053	2	F	147	S
-6.69	-5.62	2	F	147	T
-4.126	-4.99	3	F	147	V
-2.469	-3.196	3	F	147	W
-0.6438	-0.5516	4	F	147	Y
-1.753	-2.058	2	F	148	A
-2.55	-3.319	3	F	148	C
-2.828	-3.717	6	F	148	D
-4.637	-5.247	4	F	148	E
0	0		F	148	F
-1.364	-1.462	1	F	148	G
-1.994	-2.444	2	F	148	H
-2.911	-3.828	4	F	148	I
-4.847	-5.325	3	F	148	K
-3.679	-4.664	3	F	148	L
-0.02385	-0.01627	5	F	148	M
-0.3155	-0.2402	4	F	148	N
-2.616	-3.416	3	F	148	P
-3.444	-4.447	4	F	148	Q
-3.898	-4.838	2	F	148	R
-2.701	-3.54	1	F	148	S
-2.891	-3.802	1	F	148	T
-2.187	-2.754	3	F	148	V
-1.821	-2.165	4	F	148	W
-0.2294	-0.1691	2	R	149	A
-1.324	-1.404	3	R	149	C
0.6509	0.343	1	R	149	D
0.2819	0.1711	2	R	149	E
-0.9802	-0.9395	4	R	149	F
-0.762	-0.68	6	R	149	G
-0.5285	-0.4348	2	R	149	I
-1.136	-1.143	3	R	149	K
1.588	0.5942	2	R	149	L
2.289	0.6804	3	R	149	M
-0.3181	-0.2424	1	R	149	N
-3.697	-4.679	6	R	149	P
1.467	0.5727	5	R	149	Q
0	0		R	149	R
0.6163	0.3291	4	R	149	S
1.111	0.493	2	R	149	T
-0.5112	-0.418	4	R	149	W
0.3159	0.1893	2	R	149	Y
-1.665	-1.919	2	I	15	A
-0.5329	-0.4391	2	I	15	C
-6.267	-5.589	2	I	15	D
-2.393	-3.079	1	I	15	E
-4.942	-5.355	5	I	15	F
-2.681	-3.511	3	I	15	G
-2.191	-2.76	3	I	15	H
0	0		I	15	I
-7.458	-5.651	5	I	15	K
-1.717	-2	2	I	15	L
-4.896	-5.341	5	I	15	M
-2.061	-2.551	2	I	15	N
-3.588	-4.583	2	I	15	P
-4.321	-5.102	11	I	15	Q
-6.18	-5.581	2	I	15	R
-2.773	-3.64	7	I	15	S
-2.152	-2.698	5	I	15	T
-0.2503	-0.186	4	I	15	V
-0.3758	-0.2925	1	I	15	W
-3.312	-4.31	4	I	15	Y
1.419	0.5634	3	N	150	A
0.8595	0.4186	1	N	150	C
1.187	0.5123	1	N	150	G
-1.035	-1.01	2	N	150	H
-0.6549	-0.5633	4	N	150	I
-2.289	-2.916	3	N	150	K
1.023	0.4688	3	N	150	L
0	0		N	150	N
0.3466	0.2052	2	N	150	Q
2.552	0.7003	2	N	150	S
-0.2329	-0.1719	1	N	150	T
1.296	0.5376	1	N	150	V
-1.834	-2.187	2	N	150	W
-1.509	-1.678	1	N	150	Y
-1.993	-2.443	1	V	151	A
2.433	0.6919	4	V	151	C
-5.355	-5.461	1	V	151	D
-2.136	-2.673	2	V	151	E
-0.04004	-0.02749	3	V	151	G
-1.101	-1.096	7	V	151	H
0.1252	0.08067	4	V	151	I
-3.934	-4.863	1	V	151	K
0.8513	0.4159	4	V	151	L
-0.283	-0.2129	5	V	151	M
-4.509	-5.193	5	V	151	P
-0.5611	-0.467	3	V	151	Q
-4.183	-5.025	3	V	151	R
-0.8468	-0.7774	2	V	151	S
-0.9518	-0.9041	1	V	151	T
0	0		V	151	V
-5.186	-5.422	2	V	151	W
-1.327	-1.408	3	V	151	Y
-0.1843	-0.1336	4	V	152	A
1.779	0.6236	1	V	152	C
-0.5853	-0.4913	3	V	152	D
-2.268	-2.883	4	V	152	E
0.1779	0.1124	1	V	152	F
-0.5554	-0.4613	5	V	152	G
-0.3457	-0.2662	2	V	152	K
-0.8372	-0.7661	6	V	152	L
-0.4543	-0.3639	1	V	152	M
1.919	0.6422	2	V	152	N
-6.103	-5.573	2	V	152	P
2.322	0.6831	3	V	152	Q
-6.533	-5.61	4	V	152	S
-4.449	-5.165	5	V	152	T
0	0		V	152	V
-1.911	-2.31	1	V	152	W
-0.723	-0.6366	1	V	152	Y
-4.43	-5.156	5	W	153	*
-3.537	-4.536	2	W	153	A
-4.94	-5.354	7	W	153	C
-6.334	-5.595	2	W	153	D
-7.021	-5.636	4	W	153	E
-4.407	-5.145	2	W	153	F
-0.764	-0.6823	1	W	153	G
-3.559	-4.557	4	W	153	H
-5.12	-5.405	3	W	153	I
-5.58	-5.503	3	W	153	K
-2.025	-2.494	3	W	153	L
-2.293	-2.922	2	W	153	M
-4.13	-4.993	4	W	153	N
-4.624	-5.242	3	W	153	P
-1.535	-1.717	1	W	153	Q
-3.62	-4.612	1	W	153	R
-4.493	-5.186	2	W	153	S
-3.777	-4.745	5	W	153	T
0.4914	0.2752	1	W	153	V
0	0		W	153	W
-5.067	-5.391	6	W	153	Y
-1.348	-1.439	6	L	154	A
-3.784	-4.75	7	L	154	C
-2.816	-3.7	3	L	154	D
-6.475	-5.606	3	L	154	E
-0.9755	-0.9335	2	L	154	F
-6.581	-5.613	2	L	154	G
5.333	0.7633	3	L	154	I
-2.812	-3.695	3	L	154	K
0	0		L	154	L
-0.1262	-0.08948	5	L	154	M
-4.507	-5.192	3	L	154	N
-2.354	-3.017	5	L	154	P
-4.781	-5.302	4	L	154	Q
-5.883	-5.548	4	L	154	S
-3.17	-4.15	4	L	154	T
-0.5783	-0.4843	6	L	154	V
-2.65	-3.465	4	L	154	W
-0.8436	-0.7737	2	I	155	A
-0.6378	-0.5454	4	I	155	C
-4.401	-5.142	1	I	155	D
-2.162	-2.713	2	I	155	E
-1.557	-1.752	3	I	155	F
-1.444	-1.58	1	I	155	G
-2.277	-2.897	2	I	155	H
0	0		I	155	I
-1.787	-2.111	2	I	155	K
0.5369	0.2955	4	I	155	L
-1.929	-2.339	5	I	155	M
-0.1883	-0.1367	5	I	155	N
-2.724	-3.571	2	I	155	P
-1.844	-2.202	2	I	155	Q
-1.716	-1.998	3	I	155	S
-0.168	-0.121	5	I	155	V
-2.544	-3.309	4	I	155	W
-1.999	-2.451	4	I	155	Y
0.7728	0.3889	1	K	156	A
-0.198	-0.1443	2	K	156	C
-3.32	-4.318	2	K	156	D
-2.223	-2.812	3	K	156	E
1.586	0.5939	1	K	156	G
2.996	0.7242	2	K	156	H
-3.038	-3.991	3	K	156	I
0	0		K	156	K
0.194	0.1218	1	K	156	L
0.1083	0.07027	5	K	156	M
-0.395	-0.3096	4	K	156	N
-2.419	-3.12	1	K	156	P
-0.6699	-0.5792	5	K	156	Q
1.115	0.494	1	K	156	R
1.801	0.6267	1	K	156	S
-0.5531	-0.459	3	K	156	T
-0.7968	-0.7195	6	K	156	V
0.261	0.1597	1	K	156	W
-1.275	-1.334	2	K	156	Y
-0.7846	-0.7055	3	K	157	A
-2.452	-3.169	3	K	157	C
-1.838	-2.193	3	K	157	D
-1.157	-1.171	5	K	157	E
0.3742	0.2192	2	K	157	F
-1.914	-2.315	2	K	157	G
0.4375	0.2501	6	K	157	H
0	0		K	157	K
-0.2378	-0.1759	2	K	157	L
0.09205	0.06009	1	K	157	M
-0.5614	-0.4673	10	K	157	N
-4.848	-5.325	5	K	157	P
-0.5329	-0.4391	2	K	157	Q
-1.274	-1.333	4	K	157	R
-0.08474	-0.05917	2	K	157	S
0.1747	0.1105	1	K	157	T
-0.6704	-0.5797	4	K	157	V
-0.9984	-0.9624	3	K	157	W
-0.1894	-0.1376	4	K	157	Y
-0.661	-0.5698	4	N	158	A
-3.457	-4.459	2	N	158	C
-1.585	-1.795	2	N	158	D
-0.7716	-0.6908	4	N	158	E
-0.5249	-0.4312	3	N	158	F
-1.923	-2.329	1	N	158	G
-0.005732	-0.003884	6	N	158	H
-1.516	-1.688	6	N	158	I
1.564	0.5901	1	N	158	K
0.1745	0.1104	3	N	158	L
0.2296	0.1422	3	N	158	M
0	0		N	158	N
-2.211	-2.793	4	N	158	P
-0.5226	-0.429	3	N	158	Q
-0.1711	-0.1234	2	N	158	R
-0.3114	-0.2367	4	N	158	S
1.286	0.5354	2	N	158	T
2.01	0.6529	1	N	158	V
-0.1263	-0.0896	5	N	158	W
2.282	0.6798	3	D	159	A
0	0		D	159	D
0.1647	0.1046	2	D	159	E
-0.8705	-0.8054	4	D	159	F
0.03697	0.02464	4	D	159	G
-1.008	-0.9743	2	D	159	H
-2.168	-2.723	2	D	159	I
-1	-0.9648	2	D	159	K
-0.9191	-0.8639	7	D	159	L
-0.06816	-0.04729	7	D	159	N
-4.448	-5.165	3	D	159	P
-0.429	-0.3405	5	D	159	Q
-2.337	-2.991	2	D	159	R
-0.4666	-0.3754	2	D	159	S
-3.652	-4.64	2	D	159	T
-2.514	-3.264	4	D	159	V
-1.586	-1.795	6	D	159	W
-0.8831	-0.8204	5	D	159	Y
-2.448	-3.164	5	G	16	*
-5.512	-5.491	5	G	16	A
-4.622	-5.241	5	G	16	C
-3.23	-4.219	7	G	16	D
-4.34	-5.111	2	G	16	E
0	0		G	16	G
-5.022	-5.379	6	G	16	H
-5.241	-5.435	2	G	16	I
-3.304	-4.301	2	G	16	K
-5.084	-5.396	2	G	16	L
-3.778	-4.746	1	G	16	M
1.78	0.6238	6	G	16	P
-4.202	-5.036	6	G	16	Q
-4.311	-5.096	2	G	16	R
-3.44	-4.443	8	G	16	S
-3.929	-4.86	3	G	16	T
-3.466	-4.468	5	G	16	V
-4.154	-5.007	6	G	16	W
-5.004	-5.374	2	G	16	Y
0	0		A	160	A
-0.4727	-0.3811	3	A	160	C
1.121	0.4955	3	A	160	D
-0.9878	-0.9491	5	A	160	E
1.846	0.6328	4	A	160	F
-1.144	-1.153	2	A	160	G
-0.1506	-0.1078	2	A	160	H
-3.505	-4.506	1	A	160	I
-0.3604	-0.2789	3	A	160	K
-1.157	-1.17	5	A	160	L
1.595	0.5954	4	A	160	M
0.1101	0.07136	4	A	160	N
-3.123	-4.094	2	A	160	P
-0.6115	-0.518	4	A	160	Q
-0.5367	-0.4428	1	A	160	R
4.67	0.7593	2	A	160	S
1.524	0.5831	3	A	160	T
-0.8582	-0.7908	7	A	160	V
-1.494	-1.655	6	A	160	W
-1.344	-1.432	1	A	160	Y
-3.602	-4.596	1	Y	161	*
-4.335	-5.109	6	Y	161	A
-3.117	-4.087	5	Y	161	C
-3.997	-4.907	5	Y	161	D
-4.395	-5.139	3	Y	161	E
0.606	0.3248	1	Y	161	F
-3.9	-4.839	2	Y	161	G
-2.441	-3.153	6	Y	161	H
-3.715	-4.695	3	Y	161	I
-6.018	-5.564	2	Y	161	K
-1.748	-2.05	1	Y	161	L
-3.261	-4.254	1	Y	161	M
-4.58	-5.224	8	Y	161	N
-4.415	-5.149	6	Y	161	P
-3.976	-4.893	2	Y	161	Q
1.53	0.5841	2	Y	161	R
-4.634	-5.246	4	Y	161	S
-4.186	-5.026	3	Y	161	T
0.231	0.143	3	Y	161	W
0	0		Y	161	Y
1.968	0.648	2	P	162	A
-3.41	-4.412	3	P	162	C
1.195	0.5142	1	P	162	D
-0.398	-0.3123	2	P	162	E
-2.506	-3.251	1	P	162	F
1.251	0.5273	3	P	162	G
-1.392	-1.503	9	P	162	H
-1.444	-1.58	2	P	162	I
-0.06189	-0.04284	9	P	162	K
-1.258	-1.31	4	P	162	L
-0.795	-0.7174	4	P	162	M
1.498	0.5785	2	P	162	N
0	0		P	162	P
0.7971	0.3974	2	P	162	Q
-0.5228	-0.4292	6	P	162	R
-0.3329	-0.255	5	P	162	S
-0.7541	-0.6712	2	P	162	T
-1.01	-0.9765	4	P	162	V
-4.035	-4.932	2	P	162	W
-1.572	-1.774	4	P	162	Y
-0.1851	-0.1342	5	T	163	A
-5.033	-5.382	1	T	163	C
0.6674	0.3495	4	T	163	D
-0.3045	-0.2309	3	T	163	E
-0.7872	-0.7085	3	T	163	G
0.6044	0.3242	5	T	163	H
-1.658	-1.907	9	T	163	I
-1.434	-1.565	1	T	163	K
1.85	0.6333	2	T	163	L
-0.2693	-0.2015	3	T	163	M
0.4022	0.2331	8	T	163	N
-0.2552	-0.1899	3	T	163	P
1.697	0.6116	5	T	163	Q
0	0		T	163	T
1.506	0.5799	6	T	163	V
-1.116	-1.115	4	T	163	W
-0.6666	-0.5757	2	T	163	Y
0.4321	0.2476	4	I	164	A
-1.042	-1.018	3	I	164	C
-3.513	-4.514	2	I	164	D
-3.42	-4.422	4	I	164	E
-0.3803	-0.2965	4	I	164	F
-1.739	-2.036	2	I	164	G
-1.046	-1.023	6	I	164	H
0	0		I	164	I
-3.721	-4.7	4	I	164	K
-0.4926	-0.4001	3	I	164	L
-1.759	-2.067	2	I	164	N
-5.257	-5.439	3	I	164	P
-2.091	-2.6	1	I	164	Q
-3.792	-4.757	4	I	164	R
-0.8424	-0.7723	1	I	164	T
1.224	0.5212	1	I	164	V
-0.5096	-0.4164	7	I	164	W
1.342	0.5476	1	K	165	A
-1.353	-1.445	4	K	165	C
1.425	0.5645	3	K	165	D
0.5353	0.2948	7	K	165	E
-0.6471	-0.5551	1	K	165	F
1.571	0.5915	3	K	165	G
0.8648	0.4204	6	K	165	H
2.465	0.6943	2	K	165	I
0	0		K	165	K
0.7255	0.3716	3	K	165	L
1.09	0.4874	1	K	165	M
-0.2089	-0.1529	5	K	165	N
-0.1089	-0.07672	2	K	165	P
2.081	0.6605	7	K	165	Q
1.099	0.4898	1	K	165	R
-0.4008	-0.3149	2	K	165	S
2.664	0.7074	3	K	165	T
2.677	0.7082	3	K	165	V
-0.105	-0.07385	2	K	165	W
2.337	0.6844	2	K	165	Y
-0.9787	-0.9376	3	I	166	A
-0.5304	-0.4366	2	I	166	C
-0.4861	-0.3938	1	I	166	E
1.341	0.5474	1	I	166	H
0	0		I	166	I
-0.5851	-0.4911	2	I	166	K
2.545	0.6998	2	I	166	L
-0.3709	-0.2882	6	I	166	M
-0.7307	-0.6452	2	I	166	N
-1.16	-1.174	1	I	166	P
-0.1879	-0.1364	1	I	166	R
-0.7716	-0.6908	4	I	166	S
1.224	0.5211	1	I	166	T
-1.275	-1.333	3	I	166	V
-0.4409	-0.3514	3	I	166	W
-4.427	-5.155	15	S	167	*
0.2737	0.1667	24	S	167	A
-1.152	-1.163	13	S	167	C
0.59	0.3182	10	S	167	D
0.2094	0.1306	8	S	167	E
1.589	0.5945	25	S	167	F
-0.6802	-0.5903	17	S	167	G
0.656	0.345	6	S	167	H
-0.8	-0.723	16	S	167	I
0.29	0.1755	14	S	167	K
-0.4332	-0.3444	54	S	167	L
-0.7405	-0.656	19	S	167	M
0.3683	0.2163	20	S	167	N
-4	-4.909	22	S	167	P
1.07	0.4818	9	S	167	Q
-0.8455	-0.7759	29	S	167	R
0	0		S	167	S
0.4258	0.2446	26	S	167	T
-0.3377	-0.2592	25	S	167	V
-0.6285	-0.5357	6	S	167	W
-0.01648	-0.01121	16	S	167	Y
-1.577	-1.782	1	Y	168	A
-1.995	-2.445	1	Y	168	C
-2.551	-3.32	2	Y	168	D
-4.878	-5.335	1	Y	168	E
-0.7847	-0.7056	1	Y	168	F
-1.289	-1.354	1	Y	168	G
-0.2374	-0.1755	1	Y	168	H
-5.073	-5.393	2	Y	168	K
-0.159	-0.1142	2	Y	168	L
-0.2993	-0.2265	1	Y	168	M
-4.076	-4.959	3	Y	168	N
-3.588	-4.584	2	Y	168	Q
-1.917	-2.319	1	Y	168	R
-1.65	-1.895	2	Y	168	S
-2.747	-3.604	2	Y	168	T
-1.681	-1.943	1	Y	168	V
-0.87	-0.8048	1	Y	168	W
0	0		Y	168	Y
-3.874	-4.819	4	N	169	*
-0.4248	-0.3366	41	N	169	A
-4.939	-5.354	7	N	169	C
-0.2439	-0.1808	7	N	169	D
-0.1825	-0.1322	10	N	169	E
-0.1276	-0.09058	5	N	169	F
-1.298	-1.366	20	N	169	G
0.3622	0.2132	8	N	169	H
-1.057	-1.038	10	N	169	I
-0.6857	-0.5962	7	N	169	K
-0.7288	-0.643	31	N	169	L
-0.8068	-0.7309	4	N	169	M
0	0		N	169	N
-1.045	-1.022	33	N	169	P
-0.8757	-0.8116	8	N	169	Q
-0.9453	-0.8961	32	N	169	R
-0.4529	-0.3626	29	N	169	S
-0.4099	-0.3231	18	N	169	T
-1.05	-1.029	19	N	169	V
-1.34	-1.427	8	N	169	W
1.514	0.5813	7	N	169	Y
-5.287	-5.446	2	Y	17	A
-2.48	-3.212	6	Y	17	C
-5.597	-5.506	2	Y	17	D
-2.037	-2.513	3	Y	17	E
-1.124	-1.126	3	Y	17	F
-4.553	-5.212	2	Y	17	G
-2.629	-3.435	6	Y	17	H
-1.242	-1.288	2	Y	17	I
-2.717	-3.562	3	Y	17	L
-2.301	-2.935	4	Y	17	M
-4.188	-5.028	9	Y	17	N
-5.465	-5.483	5	Y	17	P
-4.303	-5.092	3	Y	17	Q
-4.649	-5.252	4	Y	17	R
-2.051	-2.536	4	Y	17	S
-3.428	-4.43	3	Y	17	T
-1.938	-2.354	3	Y	17	V
-1.921	-2.326	3	Y	17	W
0	0		Y	17	Y
-4.935	-5.353	3	N	170	D
-0.162	-0.1165	2	N	170	K
0	0		N	170	N
0.7775	0.3905	1	N	170	S
-0.2908	-0.2194	4	T	171	A
-1.661	-1.912	7	T	171	C
-0.8993	-0.8399	4	T	171	D
-0.2765	-0.2075	2	T	171	E
-1.194	-1.221	3	T	171	F
-0.9481	-0.8995	5	T	171	G
-0.6788	-0.5888	2	T	171	H
-0.78	-0.7003	5	T	171	I
-1.507	-1.675	4	T	171	K
-0.3672	-0.2849	4	T	171	L
-0.6048	-0.5112	3	T	171	N
-1.837	-2.192	1	T	171	P
0.5878	0.3173	4	T	171	Q
-0.5661	-0.472	3	T	171	R
-0.7934	-0.7156	2	T	171	S
0	0		T	171	T
-0.811	-0.7358	1	T	171	V
-1.295	-1.362	2	T	171	W
-0.4924	-0.3999	4	T	171	Y
-5.157	-5.415	1	N	172	*
1.288	0.5359	5	N	172	A
-0.7462	-0.6623	3	N	172	C
-2.282	-2.905	1	N	172	D
-0.1169	-0.08263	2	N	172	E
-0.8976	-0.8379	2	N	172	F
0.02676	0.01791	1	N	172	G
0.2198	0.1366	3	N	172	H
0.5267	0.291	2	N	172	I
-0.258	-0.1922	2	N	172	K
0.9624	0.4511	1	N	172	L
-0.1127	-0.07955	3	N	172	M
0	0		N	172	N
-5.881	-5.548	3	N	172	P
-0.8876	-0.8258	1	N	172	Q
-0.04175	-0.02868	4	N	172	R
-0.07025	-0.04878	1	N	172	S
-3.792	-4.757	4	N	172	T
-1.062	-1.044	2	N	172	V
0.3989	0.2315	3	N	172	W
1.294	0.5372	4	N	172	Y
2.026	0.6546	2	R	173	A
0.2472	0.152	4	R	173	C
-0.6265	-0.5336	2	R	173	D
0.03529	0.02354	7	R	173	E
-0.6743	-0.5839	2	R	173	F
0.7385	0.3765	9	R	173	G
0.3667	0.2154	10	R	173	I
0.1303	0.08384	2	R	173	K
0.7573	0.3833	5	R	173	L
3.101	0.7285	3	R	173	M
1.165	0.5068	5	R	173	N
0.126	0.08122	4	R	173	P
0.7467	0.3795	4	R	173	Q
0	0		R	173	R
-0.4728	-0.3813	6	R	173	S
-0.2283	-0.1683	4	R	173	T
0.07925	0.05199	4	R	173	V
0.2926	0.1768	3	R	173	W
-0.7131	-0.6258	3	R	173	Y
-0.041	-0.02816	1	E	174	*
0.8105	0.4021	10	E	174	D
0	0		E	174	E
-0.5908	-0.4969	2	E	174	F
0.47	0.2654	1	E	174	G
0.4698	0.2653	2	E	174	H
-1.605	-1.826	2	E	174	I
-1.243	-1.289	2	E	174	K
-0.1575	-0.113	1	E	174	L
-0.7036	-0.6155	2	E	174	M
0.8476	0.4147	3	E	174	N
-4.847	-5.324	2	E	174	P
-1.183	-1.206	1	E	174	Q
-0.7917	-0.7136	5	E	174	R
-0.02064	-0.01406	4	E	174	S
-0.6041	-0.5105	3	E	174	T
0.2472	0.152	1	E	174	V
0.6639	0.3481	3	E	174	Y
1.61	0.5979	2	D	175	A
0	0		D	175	D
0.4834	0.2716	4	D	175	E
0.05523	0.03656	4	D	175	F
-1.284	-1.346	4	D	175	G
-0.2433	-0.1803	3	D	175	H
-1.848	-2.209	1	D	175	I
-1.574	-1.777	2	D	175	K
-0.4585	-0.3678	1	D	175	L
-0.2879	-0.217	5	D	175	M
-1.661	-1.912	3	D	175	N
-0.0907	-0.06347	2	D	175	P
-0.7908	-0.7126	3	D	175	Q
-1.162	-1.177	4	D	175	R
-0.6015	-0.5078	2	D	175	S
-0.4243	-0.3362	8	D	175	T
-1.158	-1.172	4	D	175	V
-4.897	-5.341	2	D	175	W
0.02835	0.01896	3	D	175	Y
-0.4931	-0.4005	3	L	176	C
-5.144	-5.412	2	L	176	D
-2.059	-2.548	4	L	176	E
-4.971	-5.364	2	L	176	F
-5.165	-5.417	3	L	176	G
-6.056	-5.568	2	L	176	H
2.397	0.6892	3	L	176	I
-2.689	-3.522	1	L	176	K
0	0		L	176	L
0.6479	0.3418	6	L	176	M
-1.72	-2.005	3	L	176	N
-4.064	-4.951	3	L	176	P
-1.734	-2.028	4	L	176	Q
-6.763	-5.624	2	L	176	R
-1.86	-2.228	2	L	176	S
0.2621	0.1603	1	L	176	T
-0.595	-0.5011	5	L	176	V
2.12	0.6646	1	L	176	W
-1.428	-1.557	3	L	176	Y
-4.572	-5.22	1	L	177	A
-5.271	-5.442	2	L	177	C
-4.903	-5.343	2	L	177	D
-3.311	-4.308	2	L	177	E
-4.15	-5.005	3	L	177	F
-4.2	-5.035	7	L	177	G
-0.7218	-0.6354	4	L	177	I
-5.729	-5.527	3	L	177	K
0	0		L	177	L
-3.32	-4.318	2	L	177	M
-5.355	-5.461	1	L	177	N
-6.094	-5.573	2	L	177	P
-4.38	-5.132	4	L	177	Q
-0.9939	-0.9567	3	L	177	R
-4.16	-5.011	6	L	177	S
-0.5063	-0.4133	3	L	177	V
-2.084	-2.589	5	L	177	W
-4.568	-5.219	4	L	177	Y
-3.318	-4.316	5	I	178	C
-3.636	-4.627	5	I	178	D
-4.679	-5.264	5	I	178	E
-0.4248	-0.3366	5	I	178	F
-3.763	-4.734	1	I	178	G
-6.095	-5.573	3	I	178	H
0	0		I	178	I
-5.411	-5.472	2	I	178	K
1.55	0.5877	1	I	178	L
-0.02576	-0.01759	8	I	178	M
-2.345	-3.003	2	I	178	P
-4.202	-5.036	2	I	178	Q
-3.079	-4.042	2	I	178	R
-5.222	-5.431	4	I	178	S
-3.708	-4.689	4	I	178	T
0.1003	0.06524	3	I	178	V
-3.239	-4.23	9	I	178	W
-4.325	-5.104	5	I	178	Y
0.2606	0.1595	6	L	179	A
1.154	0.5039	1	L	179	C
-4.49	-5.184	2	L	179	D
-5.113	-5.404	5	L	179	E
-1.872	-2.247	4	L	179	F
-1.74	-2.037	3	L	179	G
-3.288	-4.284	3	L	179	H
0.1751	0.1107	4	L	179	I
-4.6	-5.232	6	L	179	K
0	0		L	179	L
-0.4368	-0.3476	5	L	179	M
-2.162	-2.714	3	L	179	N
-1.768	-2.081	7	L	179	P
-1.761	-2.07	4	L	179	Q
-5.108	-5.402	1	L	179	R
0.3219	0.1924	2	L	179	S
-2.099	-2.613	1	L	179	T
-2.101	-2.617	2	L	179	V
-4.058	-4.947	2	L	179	W
-0.8037	-0.7273	1	L	179	Y
-3.583	-4.579	6	H	18	*
-0.4578	-0.3671	2	H	18	A
-0.09828	-0.06898	3	H	18	C
-2.588	-3.375	2	H	18	D
-1.904	-2.299	3	H	18	E
-0.9852	-0.9457	9	H	18	F
-3.032	-3.983	6	H	18	G
0	0		H	18	H
-0.2528	-0.188	2	H	18	I
-1.883	-2.266	1	H	18	K
-1.38	-1.485	2	H	18	L
-0.4202	-0.3325	6	H	18	M
-1.485	-1.642	5	H	18	N
-2.866	-3.768	1	H	18	P
-1.307	-1.379	4	H	18	Q
-1.687	-1.953	4	H	18	R
-0.5739	-0.4798	4	H	18	S
0.8995	0.4316	2	H	18	T
1.867	0.6356	2	H	18	V
-4.604	-5.234	2	H	18	W
-0.9467	-0.8977	7	H	18	Y
-3.647	-4.636	4	W	180	*
-1.765	-2.077	2	W	180	A
-3.864	-4.812	6	W	180	C
-4.425	-5.154	3	W	180	D
-4.045	-4.939	6	W	180	E
-1.264	-1.318	1	W	180	F
-5.231	-5.433	1	W	180	G
-3.132	-4.106	2	W	180	H
-4.663	-5.258	3	W	180	I
-3.899	-4.838	6	W	180	K
-5.27	-5.442	5	W	180	L
-4.898	-5.341	5	W	180	M
-3.685	-4.669	6	W	180	N
-3.004	-3.949	3	W	180	P
-3.154	-4.132	2	W	180	Q
-4.248	-5.062	5	W	180	R
-6.462	-5.605	3	W	180	S
-5.369	-5.464	3	W	180	T
0	0		W	180	W
-0.2276	-0.1677	2	W	180	Y
-0.9507	-0.9027	3	G	181	A
-3.75	-4.723	2	G	181	C
-4.132	-4.994	11	G	181	D
-1.8	-2.132	1	G	181	E
-5.154	-5.414	1	G	181	F
0	0		G	181	G
-5.686	-5.521	2	G	181	H
-3.521	-4.521	2	G	181	I
-6.136	-5.577	4	G	181	K
-2.47	-3.197	2	G	181	L
-3.604	-4.598	3	G	181	M
-3.24	-4.23	4	G	181	N
-4.853	-5.326	4	G	181	P
-1.715	-1.998	1	G	181	R
-5.988	-5.561	4	G	181	S
-3.58	-4.576	2	G	181	T
-4.684	-5.266	5	G	181	W
-0.4225	-0.3346	1	G	181	Y
0.4734	0.2669	1	I	182	A
-0.7891	-0.7106	2	I	182	C
-4.836	-5.321	3	I	182	D
-0.9894	-0.9511	3	I	182	E
-5.125	-5.407	1	I	182	F
-1.704	-1.981	2	I	182	G
-0.8246	-0.7515	2	I	182	H
0	0		I	182	I
-3.974	-4.891	1	I	182	K
2.407	0.69	3	I	182	L
0.1273	0.08196	7	I	182	M
-3.136	-4.11	2	I	182	N
-4.337	-5.11	3	I	182	P
-0.1526	-0.1093	4	I	182	Q
-5.328	-5.455	6	I	182	S
-1.393	-1.505	7	I	182	T
-2.04	-2.517	1	I	182	V
-2.858	-3.758	4	I	182	W
-1.934	-2.348	2	I	182	Y
-2.698	-3.534	2	H	183	A
-5.341	-5.458	1	H	183	C
-2.69	-3.523	1	H	183	D
-5.56	-5.5	3	H	183	E
-3.702	-4.683	4	H	183	F
-6.629	-5.616	3	H	183	G
0	0		H	183	H
-4.166	-5.014	4	H	183	I
-4.77	-5.298	3	H	183	K
-6.474	-5.606	3	H	183	L
-0.5382	-0.4443	3	H	183	M
-3.267	-4.26	2	H	183	N
-2.554	-3.325	5	H	183	Q
-4.219	-5.046	6	H	183	R
-5.375	-5.465	5	H	183	S
-3.014	-3.96	1	H	183	T
-2.789	-3.664	3	H	183	V
-6.217	-5.585	3	H	183	W
-2.18	-2.743	8	H	183	Y
-6.429	-5.602	2	H	184	A
-4.769	-5.297	2	H	184	C
-1.832	-2.183	3	H	184	D
-3.579	-4.576	1	H	184	E
-4.656	-5.255	3	H	184	F
0.6731	0.3517	1	H	184	G
0	0		H	184	H
-4.742	-5.288	4	H	184	I
-7.917	-5.661	5	H	184	K
-3.909	-4.846	3	H	184	L
-3.904	-4.842	3	H	184	M
0.1735	0.1098	5	H	184	N
-5.607	-5.508	3	H	184	Q
-4.189	-5.028	3	H	184	R
-5.184	-5.422	3	H	184	S
-4.735	-5.285	4	H	184	T
-3.069	-4.029	2	H	184	V
-2.405	-3.098	3	H	184	W
-2.623	-3.426	2	H	184	Y
1.014	0.4662	1	S	185	A
-0.01306	-0.008876	4	S	185	C
-3.784	-4.751	1	S	185	D
-1.388	-1.497	1	S	185	E
-5.097	-5.399	1	S	185	F
-0.6972	-0.6086	6	S	185	G
-0.9168	-0.8611	5	S	185	I
-5.781	-5.535	2	S	185	K
-1.329	-1.411	2	S	185	L
-0.8853	-0.823	6	S	185	N
1.717	0.6147	1	S	185	P
-1.059	-1.04	2	S	185	Q
-3.56	-4.558	4	S	185	R
0	0		S	185	S
-1.006	-0.9718	3	S	185	V
-3.968	-4.887	3	S	185	W
-6.65	-5.617	2	S	185	Y
0.4048	0.2344	4	N	186	A
-1.42	-1.544	5	N	186	D
-4.739	-5.287	2	N	186	E
-2.489	-3.226	2	N	186	F
0.4153	0.2395	1	N	186	G
2.485	0.6957	1	N	186	H
-1.985	-2.429	3	N	186	I
-0.9522	-0.9045	4	N	186	K
-6.633	-5.616	2	N	186	L
-2.439	-3.15	3	N	186	M
0	0		N	186	N
-2.682	-3.511	3	N	186	P
-0.3879	-0.3033	2	N	186	Q
-2.503	-3.247	1	N	186	R
1.494	0.5777	2	N	186	S
0.2973	0.1794	3	N	186	T
-0.3625	-0.2808	2	N	186	V
1.217	0.5193	2	N	186	W
-1.557	-1.751	3	N	186	Y
-1.087	-1.077	2	N	187	A
0.5484	0.3005	1	N	187	C
1.076	0.4835	5	N	187	D
2.139	0.6665	1	N	187	E
-1.362	-1.458	6	N	187	F
0.6375	0.3377	4	N	187	G
0.2003	0.1254	4	N	187	H
-0.5933	-0.4994	3	N	187	I
-0.1825	-0.1322	2	N	187	K
2.478	0.6952	3	N	187	L
-0.2135	-0.1565	4	N	187	M
0	0		N	187	N
-5.356	-5.461	1	N	187	P
[truncated: 8,766 more rows]

## Sheet: Lib1-240704-293_func_effects
latent_phenotype_effect	functional_effect	times_seen	wildtype	site	mutant
-6.009	-6.018	3	L	-1	*
-0.8922	-1.081	7	L	-1	A
-0.3221	-0.3279	3	L	-1	C
-4.574	-5.718	5	L	-1	D
-0.9738	-1.206	3	L	-1	E
0.7815	0.5378	4	L	-1	F
-0.5249	-0.5705	2	L	-1	G
-0.2804	-0.2815	3	L	-1	H
1.399	0.7733	1	L	-1	I
0.1324	0.1152	1	L	-1	K
0	0		L	-1	L
0.4193	0.329	1	L	-1	M
-0.1343	-0.1283	2	L	-1	N
0.1515	0.1309	6	L	-1	P
-0.1218	-0.1158	9	L	-1	Q
-0.8599	-1.033	1	L	-1	R
0.3428	0.2765	6	L	-1	S
-0.2052	-0.2008	3	L	-1	T
-0.01651	-0.01513	2	L	-1	V
-0.0141	-0.01292	4	L	-1	W
0.4187	0.3286	4	L	-1	Y
-0.1459	-0.1399	4	V	-2	A
-0.1931	-0.1882	1	V	-2	C
-3.213	-4.774	3	V	-2	D
-0.5925	-0.6578	2	V	-2	E
0.4963	0.3787	3	V	-2	F
0.003755	0.003418	7	V	-2	G
0.1554	0.1341	3	V	-2	H
-0.2136	-0.2096	10	V	-2	I
-0.09481	-0.08932	2	V	-2	K
-0.0363	-0.03352	5	V	-2	L
-0.8927	-1.082	3	V	-2	M
-0.8232	-0.9784	5	V	-2	N
-1.033	-1.3	3	V	-2	P
-0.8322	-0.9917	6	V	-2	Q
-0.5101	-0.5518	3	V	-2	R
-0.2202	-0.2166	2	V	-2	S
0.1097	0.09616	4	V	-2	T
0	0		V	-2	V
-0.01516	-0.01389	8	V	-2	W
0.524	0.3958	7	V	-2	Y
-4.851	-5.811	3	I	-3	*
0.129	0.1124	3	I	-3	A
0.3079	0.2515	2	I	-3	C
-1.901	-2.808	2	I	-3	D
-0.6721	-0.7644	6	I	-3	E
0.2016	0.1711	2	I	-3	F
0.3716	0.2967	2	I	-3	G
-0.05923	-0.05512	3	I	-3	H
0	0		I	-3	I
-0.5954	-0.6615	8	I	-3	K
0.5457	0.409	2	I	-3	L
-0.01733	-0.01589	11	I	-3	M
-0.2256	-0.2223	7	I	-3	N
-0.2778	-0.2786	4	I	-3	P
-0.05482	-0.05094	4	I	-3	Q
-0.6725	-0.765	1	I	-3	R
-0.07015	-0.06553	6	I	-3	S
-0.298	-0.3008	4	I	-3	T
-0.581	-0.6427	5	I	-3	V
0.7921	0.543	1	I	-3	W
0.01579	0.01431	5	I	-3	Y
-0.2993	-0.3023	3	N	-4	A
-0.1802	-0.1748	7	N	-4	C
0.03738	0.03363	6	N	-4	D
-0.007409	-0.006771	6	N	-4	E
0.1865	0.1591	4	N	-4	F
-0.1021	-0.09643	6	N	-4	G
0.07124	0.06332	4	N	-4	H
0.2921	0.24	4	N	-4	I
0.08291	0.0734	4	N	-4	K
1.479	0.7953	3	N	-4	L
-0.01076	-0.009841	2	N	-4	M
0	0		N	-4	N
-0.9122	-1.111	2	N	-4	P
0.2889	0.2376	6	N	-4	Q
0.02612	0.0236	4	N	-4	R
0.08791	0.07768	5	N	-4	S
-0.4161	-0.4368	3	N	-4	T
0.0002358	0.0002149	9	N	-4	V
0.5252	0.3965	3	N	-4	W
-0.1074	-0.1016	4	N	-4	Y
-4.94	-5.836	6	E	-5	*
-0.2069	-0.2026	5	E	-5	A
0.3047	0.2492	7	E	-5	C
0	0		E	-5	E
0.2279	0.1916	6	E	-5	F
0.03948	0.03549	6	E	-5	G
-0.4377	-0.4627	4	E	-5	H
0.05856	0.05229	6	E	-5	I
-0.09633	-0.09081	8	E	-5	K
0.154	0.1329	7	E	-5	L
0.111	0.09732	3	E	-5	M
0.1216	0.1062	7	E	-5	N
-0.181	-0.1756	3	E	-5	P
0.1714	0.147	6	E	-5	Q
-0.1651	-0.1594	3	E	-5	R
0.01634	0.01481	3	E	-5	S
0.09337	0.08236	5	E	-5	T
-0.5763	-0.6365	5	E	-5	V
0.6144	0.4491	6	E	-5	W
0.3566	0.2862	3	E	-5	Y
-4.8	-5.795	7	M	-6	A
-4.615	-5.733	10	M	-6	C
-4.641	-5.743	5	M	-6	D
-4.448	-5.668	3	M	-6	E
-4.542	-5.705	4	M	-6	F
-4.54	-5.705	5	M	-6	G
-4.748	-5.779	6	M	-6	H
-4.574	-5.718	10	M	-6	I
1.089	0.671	1	M	-6	K
-4.47	-5.677	1	M	-6	L
0	0		M	-6	M
-5.241	-5.907	2	M	-6	N
-4.121	-5.508	2	M	-6	P
-5.428	-5.942	4	M	-6	Q
-4.418	-5.655	4	M	-6	R
-4.793	-5.793	5	M	-6	S
-6.163	-6.032	5	M	-6	T
-5.139	-5.885	3	M	-6	V
-5.646	-5.976	5	M	-6	W
-4.516	-5.695	4	M	-6	Y
1.323	0.7509	1	L	1	A
0.08883	0.07847	4	L	1	C
-4.355	-5.627	2	L	1	D
-4.43	-5.66	1	L	1	E
-0.9457	-1.163	3	L	1	F
-0.1008	-0.09519	5	L	1	G
-1.326	-1.785	9	L	1	H
0.1343	0.1167	3	L	1	I
-2.69	-4.109	4	L	1	K
0	0		L	1	L
0.05791	0.05172	9	L	1	M
-2.972	-4.492	2	L	1	N
-0.6802	-0.7756	2	L	1	P
-1.16	-1.505	3	L	1	Q
-1.229	-1.62	2	L	1	R
-0.2381	-0.2356	5	L	1	S
-0.05221	-0.04847	4	L	1	T
0.03038	0.0274	5	L	1	V
-0.1571	-0.1512	1	L	1	W
0.2087	0.1767	4	L	1	Y
-4.426	-5.658	3	S	10	*
-0.8164	-0.9685	3	S	10	A
0.1896	0.1616	3	S	10	C
-4.913	-5.828	5	S	10	D
-4.571	-5.717	2	S	10	E
-4.489	-5.685	6	S	10	F
-0.08818	-0.08289	5	S	10	G
-4.501	-5.689	6	S	10	H
-4.623	-5.736	7	S	10	I
-4.741	-5.776	7	S	10	K
-3.549	-5.104	4	S	10	L
-0.616	-0.6888	1	S	10	M
-1.13	-1.456	6	S	10	N
-0.07098	-0.06633	6	S	10	P
-4.613	-5.733	5	S	10	Q
-1.089	-1.389	2	S	10	R
0	0		S	10	S
1.23	0.7211	1	S	10	T
-6.589	-6.062	8	S	10	V
-4.507	-5.692	5	S	10	W
-4.438	-5.663	6	S	10	Y
0.1332	0.1159	2	G	100	A
-1.349	-1.825	12	G	100	C
-4.839	-5.807	10	G	100	D
-3.653	-5.191	3	G	100	E
-2.674	-4.086	3	G	100	F
0	0		G	100	G
-3.886	-5.363	3	G	100	H
-4.492	-5.686	7	G	100	I
-4.877	-5.818	3	G	100	K
-4.155	-5.527	3	G	100	L
-3.602	-5.149	6	G	100	M
-3.015	-4.545	2	G	100	N
-4.779	-5.789	7	G	100	P
-5.645	-5.976	5	G	100	Q
-3.494	-5.055	1	G	100	R
0.517	0.3916	4	G	100	S
-1.577	-2.227	6	G	100	T
-3.584	-5.134	6	G	100	V
-5.866	-6.003	6	G	100	W
-3.161	-4.717	3	G	100	Y
0.9782	0.6271	1	S	101	A
-0.325	-0.3311	3	S	101	C
0.1238	0.108	5	S	101	D
0.436	0.34	6	S	101	F
-0.378	-0.3919	3	S	101	G
0.1285	0.1119	5	S	101	H
-0.7841	-0.9217	3	S	101	I
2.234	0.9388	1	S	101	K
-0.2067	-0.2024	4	S	101	L
0.8564	0.5736	1	S	101	M
0.2911	0.2392	4	S	101	N
-1.632	-2.325	4	S	101	P
-0.09816	-0.0926	2	S	101	Q
-0.004994	-0.00456	5	S	101	R
0	0		S	101	S
-0.5824	-0.6446	4	S	101	T
1.077	0.6667	1	S	101	V
-0.5796	-0.6409	1	S	101	Y
-0.9359	-1.148	4	L	102	C
-4.376	-5.636	5	L	102	D
-4.895	-5.823	11	L	102	E
0.04483	0.04022	7	L	102	F
-4.652	-5.746	3	L	102	G
-4.446	-5.667	3	L	102	H
-0.3831	-0.3978	2	L	102	I
-4.212	-5.557	2	L	102	K
0	0		L	102	L
0.2038	0.1728	6	L	102	M
-4.957	-5.84	4	L	102	N
-4.215	-5.559	9	L	102	P
-4.595	-5.726	2	L	102	Q
-4.77	-5.786	8	L	102	R
-4.508	-5.692	3	L	102	S
-0.5368	-0.5856	1	L	102	T
-2.833	-4.309	2	L	102	V
-0.6764	-0.7704	2	L	102	W
-0.7578	-0.884	5	L	102	Y
0.2243	0.1888	1	N	103	A
0.08252	0.07306	2	N	103	C
0.2297	0.193	7	N	103	D
-0.1948	-0.1899	3	N	103	E
-4.407	-5.65	3	N	103	F
-0.2877	-0.2895	5	N	103	H
0.1841	0.1572	4	N	103	I
-0.2461	-0.2442	6	N	103	K
-2.505	-3.831	2	N	103	L
-0.2739	-0.2743	4	N	103	M
0	0		N	103	N
-0.4705	-0.5026	5	N	103	P
-0.3877	-0.4032	3	N	103	Q
-0.1559	-0.15	7	N	103	R
0.4056	0.3198	1	N	103	S
-0.5407	-0.5906	2	N	103	T
-0.9584	-1.182	5	N	103	V
0.4679	0.3607	3	N	103	W
0.5515	0.4124	2	N	103	Y
0.0225	0.02035	6	D	104	A
-0.4245	-0.4468	2	D	104	C
0	0		D	104	D
0.261	0.2168	3	D	104	E
-0.3618	-0.3731	7	D	104	F
-0.0388	-0.03585	3	D	104	G
-0.65	-0.7344	5	D	104	H
-0.7767	-0.911	4	D	104	I
-0.7658	-0.8954	4	D	104	K
-1.326	-1.785	2	D	104	L
-0.3097	-0.314	6	D	104	M
-0.2471	-0.2452	2	D	104	N
-2.702	-4.127	6	D	104	P
-0.5202	-0.5646	4	D	104	Q
-0.443	-0.4691	2	D	104	R
-0.1979	-0.1932	2	D	104	S
0.1159	0.1014	3	D	104	T
-0.7087	-0.8149	4	D	104	V
-1.069	-1.357	4	D	104	W
-0.6302	-0.7078	2	D	104	Y
-4.264	-5.583	4	Y	105	*
-0.3772	-0.3909	4	Y	105	A
-0.6642	-0.7536	5	Y	105	C
-1.952	-2.899	6	Y	105	D
-0.6249	-0.7006	5	Y	105	E
0.7633	0.5287	1	Y	105	G
-0.1587	-0.1528	8	Y	105	H
-0.01677	-0.01538	2	Y	105	I
-0.6786	-0.7734	5	Y	105	K
0.1021	0.08977	3	Y	105	L
-0.7205	-0.8313	3	Y	105	M
0.06113	0.05454	4	Y	105	N
-2.383	-3.636	5	Y	105	P
-0.5	-0.5393	2	Y	105	Q
-0.509	-0.5505	6	Y	105	R
-0.8884	-1.075	1	Y	105	S
-4.906	-5.826	2	Y	105	T
-0.4948	-0.5327	5	Y	105	V
-0.47	-0.502	3	Y	105	W
0	0		Y	105	Y
-2.613	-3.996	2	E	106	A
0.4833	0.3705	1	E	106	C
-0.4734	-0.5063	3	E	106	D
0	0		E	106	E
-0.3726	-0.3856	3	E	106	F
-0.5096	-0.5513	5	E	106	G
-0.6244	-0.7	4	E	106	H
-5.292	-5.917	2	E	106	I
-6.252	-6.04	7	E	106	K
-0.6177	-0.6911	1	E	106	L
0.1089	0.09556	3	E	106	M
-2.466	-3.77	2	E	106	N
-3.014	-4.543	3	E	106	P
-0.09151	-0.08612	3	E	106	Q
-4.983	-5.847	5	E	106	R
-4.49	-5.685	1	E	106	S
-1.235	-1.631	1	E	106	T
-4.412	-5.652	2	E	106	V
-4.586	-5.722	3	E	106	W
-1.361	-1.846	5	E	106	Y
-2.315	-3.526	3	E	107	*
-4.431	-5.66	4	E	107	A
-5.473	-5.95	3	E	107	C
-4.347	-5.623	2	E	107	D
0	0		E	107	E
-4.597	-5.727	3	E	107	F
-2.186	-3.308	1	E	107	G
-4.494	-5.687	4	E	107	H
-4.252	-5.577	4	E	107	I
-4.888	-5.821	11	E	107	K
-4.456	-5.671	2	E	107	L
-4.771	-5.786	8	E	107	M
-4.879	-5.819	3	E	107	N
-4.34	-5.62	1	E	107	P
-4.109	-5.501	1	E	107	Q
-4.486	-5.683	2	E	107	S
-3.856	-5.343	1	E	107	T
-1.486	-2.065	2	E	107	V
-4.402	-5.648	4	E	107	W
-3.939	-5.399	6	E	107	Y
-3.426	-4.992	1	L	108	A
-3.908	-5.378	1	L	108	C
-5.456	-5.947	4	L	108	D
-4.289	-5.596	5	L	108	E
-1.009	-1.261	4	L	108	F
-5.65	-5.976	4	L	108	G
-2.524	-3.86	2	L	108	H
0.9936	0.6335	1	L	108	I
-3.466	-5.029	2	L	108	K
0	0		L	108	L
0.5218	0.3945	5	L	108	M
-3.57	-5.122	1	L	108	N
-6.076	-6.025	6	L	108	P
-4.451	-5.669	1	L	108	Q
-0.7322	-0.8478	1	L	108	R
-4.066	-5.477	1	L	108	S
-3.724	-5.247	2	L	108	T
-2.631	-4.023	1	L	108	V
-4.711	-5.767	4	L	108	W
-5.445	-5.945	5	L	108	Y
-0.5226	-0.5677	1	K	109	*
2.573	0.9764	3	K	109	A
-0.7431	-0.8631	3	K	109	C
-3.922	-5.387	4	K	109	D
-4.079	-5.484	4	K	109	E
-0.8548	-1.025	3	K	109	G
-4.693	-5.76	2	K	109	H
-4.292	-5.597	3	K	109	I
0	0		K	109	K
-2.971	-4.49	2	K	109	L
-1.687	-2.424	3	K	109	M
-2.761	-4.211	2	K	109	N
-4.565	-5.714	2	K	109	P
-0.7574	-0.8834	4	K	109	Q
-0.4291	-0.4524	6	K	109	R
-0.7769	-0.9114	1	K	109	S
-2.075	-3.116	2	K	109	T
-1.078	-1.371	5	K	109	V
-2.157	-3.259	2	K	109	W
-4.531	-5.701	3	K	109	Y
-1.09	-1.39	5	D	11	A
-3.288	-4.855	6	D	11	C
0	0		D	11	D
-3.615	-5.16	1	D	11	E
-4.434	-5.661	4	D	11	F
-4.156	-5.527	4	D	11	G
-4.429	-5.66	1	D	11	H
-5.364	-5.931	6	D	11	I
-4.07	-5.479	5	D	11	K
-4.794	-5.793	5	D	11	L
-6.447	-6.053	5	D	11	M
-1.476	-2.048	5	D	11	N
-6.059	-6.023	4	D	11	P
-6.595	-6.062	6	D	11	Q
-4.988	-5.849	6	D	11	R
-4.646	-5.744	4	D	11	S
-1.834	-2.688	1	D	11	T
-4.038	-5.46	3	D	11	V
-3.855	-5.343	1	D	11	W
-3.397	-4.965	5	D	11	Y
-0.8127	-0.9631	4	H	110	A
-1.291	-1.725	3	H	110	C
-4.197	-5.549	1	H	110	D
-2.332	-3.553	2	H	110	E
-4.609	-5.731	4	H	110	F
-1.503	-2.096	2	H	110	G
0	0		H	110	H
-1.588	-2.246	6	H	110	I
-4.678	-5.756	5	H	110	K
-0.1768	-0.1713	2	H	110	L
-0.6116	-0.6829	5	H	110	M
-0.8682	-1.045	8	H	110	N
-4.241	-5.572	3	H	110	P
-1.486	-2.065	6	H	110	Q
-4.358	-5.628	3	H	110	R
-1.052	-1.33	3	H	110	S
-0.9514	-1.171	5	H	110	T
-4.099	-5.496	4	H	110	V
-5.581	-5.966	2	H	110	W
-1.536	-2.154	9	H	110	Y
-1.232	-1.625	5	M	111	A
-0.9364	-1.148	5	M	111	C
-4.14	-5.519	2	M	111	D
-5.699	-5.983	7	M	111	E
-0.271	-0.2711	5	M	111	F
0.2537	0.2113	3	M	111	G
0.2634	0.2187	3	M	111	H
-0.3936	-0.4101	9	M	111	I
-0.5215	-0.5662	3	M	111	K
1.367	0.764	2	M	111	L
0	0		M	111	M
-4.197	-5.549	5	M	111	N
-4.429	-5.659	2	M	111	P
-3.257	-4.822	7	M	111	Q
-1.412	-1.935	3	M	111	R
-0.4737	-0.5066	7	M	111	S
-1.107	-1.419	7	M	111	T
-0.6109	-0.682	4	M	111	V
-0.6503	-0.7348	3	M	111	W
-0.5014	-0.541	3	M	111	Y
0.3585	0.2876	1	L	112	A
-0.9253	-1.131	4	L	112	C
-3.965	-5.415	5	L	112	D
-1.099	-1.406	2	L	112	E
-2.596	-3.97	3	L	112	F
-4.966	-5.843	7	L	112	G
-3.716	-5.241	1	L	112	H
-0.6395	-0.7202	8	L	112	I
-5.52	-5.957	2	L	112	K
0	0		L	112	L
1.685	0.8451	1	L	112	M
-5.424	-5.941	4	L	112	P
-4.409	-5.651	2	L	112	Q
-4.721	-5.77	2	L	112	R
-2.853	-4.337	5	L	112	S
-0.8074	-0.9555	2	L	112	T
-0.1803	-0.1749	7	L	112	V
-2.389	-3.647	3	L	112	W
-4.329	-5.615	3	L	112	Y
-0.06792	-0.0634	4	S	113	A
-0.3125	-0.3171	1	S	113	C
-4.579	-5.72	3	S	113	D
-4.377	-5.637	3	S	113	E
-0.4846	-0.5201	1	S	113	F
-1.638	-2.336	3	S	113	G
-4.24	-5.571	1	S	113	H
-4.816	-5.8	5	S	113	I
-4.391	-5.643	2	S	113	L
-4.407	-5.65	2	S	113	M
-4.801	-5.795	3	S	113	N
-4.473	-5.678	1	S	113	P
-4.695	-5.761	6	S	113	R
0	0		S	113	S
-1.511	-2.108	2	S	113	T
-4.43	-5.66	6	S	113	V
-5.053	-5.865	5	S	113	W
-3.497	-5.057	2	R	114	A
-0.3437	-0.3523	7	R	114	C
-3.023	-4.554	6	R	114	D
-1.637	-2.334	4	R	114	E
-1.107	-1.418	3	R	114	F
-4.446	-5.667	2	R	114	G
-4.692	-5.76	6	R	114	H
-4.073	-5.481	4	R	114	I
-1.21	-1.589	12	R	114	K
-1.713	-2.47	5	R	114	L
-2.207	-3.344	3	R	114	M
-3.853	-5.341	5	R	114	N
-4.57	-5.716	4	R	114	P
-1.801	-2.628	3	R	114	Q
0	0		R	114	R
-6.086	-6.026	4	R	114	S
-3.81	-5.311	3	R	114	T
-2.371	-3.616	3	R	114	V
-0.2626	-0.262	7	R	114	W
-1.247	-1.651	4	R	114	Y
-0.6543	-0.7402	3	I	115	A
-0.7524	-0.8763	6	I	115	C
-7.116	-6.085	5	I	115	D
-3.572	-5.124	2	I	115	E
-4.48	-5.681	1	I	115	F
-3.973	-5.42	2	I	115	G
-4.001	-5.438	2	I	115	H
0	0		I	115	I
-4.137	-5.517	3	I	115	K
0.5873	0.4336	3	I	115	L
-5.488	-5.952	6	I	115	M
-4.462	-5.673	6	I	115	N
-5.06	-5.866	2	I	115	P
-4.708	-5.765	8	I	115	Q
-4.529	-5.7	4	I	115	R
-2.568	-3.928	1	I	115	S
-4.388	-5.642	6	I	115	W
-4.572	-5.717	5	I	115	Y
-3.755	-5.271	2	N	116	A
-0.4204	-0.4419	2	N	116	C
-4.643	-5.743	2	N	116	D
-4.84	-5.807	3	N	116	E
-0.8937	-1.083	2	N	116	F
-2.094	-3.149	3	N	116	G
-0.457	-0.4861	2	N	116	H
0.2118	0.1791	1	N	116	I
-0.2473	-0.2455	10	N	116	K
-0.1061	-0.1003	5	N	116	M
0	0		N	116	N
-1.432	-1.97	3	N	116	P
0.3642	0.2915	2	N	116	Q
-0.8306	-0.9893	8	N	116	R
-0.6784	-0.7731	3	N	116	S
-0.2786	-0.2794	2	N	116	T
-1.493	-2.078	2	N	116	V
-5.229	-5.904	2	N	116	W
-4.195	-5.548	7	N	116	Y
-1.303	-1.746	1	H	117	A
-0.9751	-1.208	5	H	117	C
-0.2843	-0.2858	8	H	117	D
-0.0115	-0.01052	1	H	117	E
-1.094	-1.398	2	H	117	F
-0.9485	-1.167	2	H	117	G
0	0		H	117	H
-0.1682	-0.1625	4	H	117	I
0.7771	0.5356	3	H	117	K
-2.974	-4.494	2	H	117	L
0.7057	0.4991	1	H	117	M
0.06401	0.05705	10	H	117	N
-4.134	-5.515	5	H	117	P
-0.4902	-0.527	4	H	117	Q
-0.04374	-0.04049	2	H	117	R
0.3453	0.2783	4	H	117	S
-0.3679	-0.3802	6	H	117	T
-1.205	-1.581	1	H	117	V
0.342	0.2759	2	H	117	W
-0.7295	-0.844	5	H	117	Y
-2.841	-4.321	3	F	118	A
-0.673	-0.7656	2	F	118	C
-4.27	-5.586	2	F	118	D
-4.646	-5.744	4	F	118	E
0	0		F	118	F
-1.075	-1.366	2	F	118	G
-0.1808	-0.1755	7	F	118	H
-5.105	-5.877	8	F	118	I
-1.339	-1.808	2	F	118	K
-5.467	-5.949	2	F	118	L
-4.714	-5.768	3	F	118	M
-1.269	-1.688	5	F	118	N
-4.703	-5.764	2	F	118	P
-3.678	-5.211	3	F	118	R
-0.9597	-1.184	1	F	118	S
-1.904	-2.813	3	F	118	T
-4.454	-5.67	3	F	118	V
0.715	0.504	1	F	118	W
-1.203	-1.576	1	F	118	Y
-0.001474	-0.001344	1	E	119	*
-0.4456	-0.4722	5	E	119	A
-0.9504	-1.17	5	E	119	C
0.4516	0.3502	5	E	119	D
0	0		E	119	E
-1.171	-1.524	6	E	119	F
-0.9185	-1.121	5	E	119	G
0.2513	0.2095	3	E	119	H
-1.627	-2.317	2	E	119	I
-0.4285	-0.4516	7	E	119	K
-0.9045	-1.1	2	E	119	L
-0.2411	-0.2388	3	E	119	M
-0.3581	-0.3689	2	E	119	N
-4.171	-5.536	1	E	119	P
-1.459	-2.018	3	E	119	Q
-0.2242	-0.2208	3	E	119	R
-0.3213	-0.327	3	E	119	S
-1.176	-1.532	3	E	119	T
-0.5685	-0.6264	3	E	119	V
-0.9312	-1.14	1	E	119	W
-0.4128	-0.4329	2	E	119	Y
-4.94	-5.836	5	Q	12	*
-0.7514	-0.8748	1	Q	12	A
-0.09979	-0.09419	4	Q	12	C
-0.6569	-0.7437	5	Q	12	D
-0.2746	-0.2751	8	Q	12	E
0.3695	0.2952	2	Q	12	F
-2.31	-3.517	1	Q	12	G
-0.2482	-0.2464	9	Q	12	H
0.1178	0.103	2	Q	12	I
0.212	0.1793	3	Q	12	K
0.5904	0.4354	1	Q	12	L
-0.2523	-0.2509	4	Q	12	M
1.439	0.7845	2	Q	12	N
-5.379	-5.933	3	Q	12	P
0	0		Q	12	Q
0.009316	0.008464	10	Q	12	R
-0.3722	-0.3852	2	Q	12	S
-0.9805	-1.216	1	Q	12	T
0.4653	0.359	4	Q	12	V
0.1521	0.1313	6	Q	12	Y
-0.4246	-0.447	1	K	120	A
-3.222	-4.785	3	K	120	C
-0.3299	-0.3366	7	K	120	E
-3.575	-5.126	5	K	120	F
-0.8599	-1.033	5	K	120	G
-0.01832	-0.01681	1	K	120	H
-0.3847	-0.3997	4	K	120	I
0	0		K	120	K
-0.4723	-0.5049	8	K	120	L
0.9419	0.6118	1	K	120	M
-0.6935	-0.7938	2	K	120	N
0.4503	0.3494	7	K	120	P
0.004797	0.004365	4	K	120	Q
-0.9641	-1.191	7	K	120	R
-1.016	-1.272	5	K	120	S
0.1568	0.1352	2	K	120	T
-0.2829	-0.2842	1	K	120	V
-3	-4.526	6	K	120	W
-1.52	-2.126	5	K	120	Y
-0.807	-0.9549	4	I	121	A
-0.7604	-0.8878	2	I	121	C
-0.823	-0.9781	3	I	121	D
-0.3127	-0.3173	2	I	121	E
-0.224	-0.2206	3	I	121	F
0.3109	0.2537	2	I	121	H
0	0		I	121	I
-0.03318	-0.0306	3	I	121	K
-0.03051	-0.02811	4	I	121	M
-0.3838	-0.3986	4	I	121	N
-4.962	-5.842	5	I	121	P
0.5947	0.4379	2	I	121	Q
-0.3489	-0.3583	8	I	121	R
-0.8559	-1.027	2	I	121	S
0.1937	0.1649	7	I	121	T
0.1613	0.1389	4	I	121	V
-0.212	-0.2079	3	I	121	W
-0.6472	-0.7306	1	I	121	Y
0.8016	0.5476	1	L	122	A
-0.3043	-0.3079	2	L	122	C
-0.3833	-0.3981	4	L	122	D
0.02	0.01811	3	L	122	E
-0.9173	-1.119	4	L	122	F
0.9579	0.6186	1	L	122	G
0.1898	0.1618	5	L	122	H
0.3738	0.2981	2	L	122	I
0.1539	0.1328	6	L	122	K
0	0		L	122	L
0.1369	0.1189	2	L	122	M
0.01954	0.01769	5	L	122	N
-0.1692	-0.1635	9	L	122	P
-0.009921	-0.009075	6	L	122	Q
0.2341	0.1964	4	L	122	R
0.6147	0.4493	1	L	122	S
0.8673	0.5786	1	L	122	V
-0.339	-0.347	6	L	122	W
0.2053	0.174	2	L	122	Y
1.044	0.6539	1	I	123	A
-0.5154	-0.5585	2	I	123	C
-3.63	-5.173	2	I	123	D
-3.968	-5.417	1	I	123	E
-0.2123	-0.2082	5	I	123	F
-2.431	-3.715	1	I	123	G
-3.938	-5.398	3	I	123	H
0	0		I	123	I
-4.368	-5.633	2	I	123	K
-0.1036	-0.09791	3	I	123	L
-0.5947	-0.6606	6	I	123	M
-4.367	-5.632	6	I	123	N
-2.937	-4.447	2	I	123	P
-4.378	-5.637	3	I	123	Q
-4.122	-5.509	3	I	123	R
-1.852	-2.719	4	I	123	S
-0.4533	-0.4816	3	I	123	T
0.5732	0.4253	3	I	123	V
-0.1876	-0.1825	6	I	123	W
-1.543	-2.166	2	I	123	Y
-0.2649	-0.2645	9	I	124	A
-0.4329	-0.4569	2	I	124	C
-2.337	-3.561	4	I	124	D
1.506	0.8024	1	I	124	E
-0.4262	-0.4489	2	I	124	F
-0.4027	-0.4209	4	I	124	G
-0.237	-0.2344	3	I	124	H
0	0		I	124	I
0.522	0.3946	4	I	124	K
1.17	0.7006	2	I	124	L
0.005515	0.005017	4	I	124	M
0.9374	0.6098	2	I	124	N
0.4367	0.3405	2	I	124	Q
-0.1285	-0.1225	4	I	124	R
0.55	0.4116	3	I	124	S
0.1149	0.1006	5	I	124	T
-0.1346	-0.1285	4	I	124	V
0.0472	0.04231	3	I	124	W
-0.1662	-0.1605	1	I	124	Y
0.849	0.5701	4	P	125	A
-3.504	-5.064	2	P	125	C
0.4378	0.3412	7	P	125	D
0.09961	0.08766	4	P	125	E
-4.054	-5.469	2	P	125	F
-0.1712	-0.1656	5	P	125	G
0.548	0.4104	7	P	125	H
-2.246	-3.41	3	P	125	I
0.1435	0.1243	4	P	125	K
-2.146	-3.239	7	P	125	L
0.4344	0.339	4	P	125	N
0	0		P	125	P
0.05265	0.04711	2	P	125	Q
-1.364	-1.851	1	P	125	R
0.02471	0.02233	7	P	125	S
-0.152	-0.1461	6	P	125	T
-2.957	-4.472	2	P	125	V
-5.738	-5.988	5	P	125	W
-1.645	-2.348	4	P	125	Y
-1.526	-2.136	3	K	125a	A
-0.8835	-1.068	2	K	125a	C
-0.1595	-0.1537	2	K	125a	D
0.5211	0.3941	3	K	125a	E
0.7145	0.5037	5	K	125a	F
0.05204	0.04658	5	K	125a	G
0.2187	0.1845	5	K	125a	H
0.2255	0.1897	6	K	125a	I
0	0		K	125a	K
1.765	0.8619	1	K	125a	L
-0.2147	-0.2108	4	K	125a	M
0.3487	0.2806	4	K	125a	N
0.4572	0.3538	2	K	125a	P
0.05756	0.05142	7	K	125a	Q
0.4393	0.3422	11	K	125a	R
0.0508	0.04549	6	K	125a	S
0.1269	0.1106	3	K	125a	T
-0.2745	-0.275	2	K	125a	V
-1.204	-1.579	2	K	125a	W
-0.3068	-0.3107	5	K	125a	Y
0.9566	0.618	1	S	125b	A
-1.323	-1.781	1	S	125b	C
-0.8738	-1.053	3	S	125b	D
0.503	0.3829	3	S	125b	E
0.7411	0.5175	2	S	125b	F
0.01952	0.01767	7	S	125b	G
0.5805	0.4296	10	S	125b	I
-0.0428	-0.0396	3	S	125b	K
1.716	0.8518	2	S	125b	L
0.5268	0.3975	2	S	125b	M
-0.4325	-0.4565	6	S	125b	N
-0.11	-0.1042	2	S	125b	P
0.5413	0.4063	6	S	125b	Q
0	0		S	125b	S
0.08039	0.07123	3	S	125b	T
1.235	0.7229	2	S	125b	V
0.07034	0.06255	6	S	125b	W
0.1042	0.09153	3	S	125b	Y
-0.08246	-0.07737	4	S	126	A
0.2819	0.2324	1	S	126	C
-0.07607	-0.07121	4	S	126	D
0.2048	0.1736	4	S	126	E
0.1364	0.1185	4	S	126	F
0.0439	0.03941	4	S	126	G
0.6264	0.4559	4	S	126	H
-0.4999	-0.5391	6	S	126	I
-0.1461	-0.1401	5	S	126	K
-0.3096	-0.3139	2	S	126	L
-1.404	-1.921	1	S	126	M
0.5848	0.4321	6	S	126	N
1.213	0.7155	2	S	126	Q
0.1126	0.09867	1	S	126	R
0	0		S	126	S
-0.05184	-0.04812	4	S	126	V
-0.07015	-0.06553	3	S	126	W
0.58	0.4293	4	S	126	Y
-1.07	-1.359	3	W	127	*
-0.6926	-0.7926	3	W	127	A
-1.222	-1.609	6	W	127	C
-4.278	-5.59	5	W	127	D
-5.427	-5.942	3	W	127	E
-0.05499	-0.0511	2	W	127	F
-2.61	-3.991	1	W	127	G
-0.01651	-0.01514	4	W	127	H
-1.195	-1.563	4	W	127	I
-5.426	-5.942	5	W	127	K
0.1085	0.0952	4	W	127	L
0.07306	0.0649	3	W	127	M
-1.207	-1.583	5	W	127	N
-2.866	-4.354	2	W	127	P
-1.938	-2.873	4	W	127	Q
-6.045	-6.022	5	W	127	R
-1.188	-1.552	1	W	127	S
-0.6364	-0.716	5	W	127	T
-0.1101	-0.1043	5	W	127	V
0	0		W	127	W
-0.1725	-0.1669	8	W	127	Y
0.5483	0.4105	2	P	128	A
0.688	0.4897	1	P	128	C
0.1761	0.1508	2	P	128	D
0.716	0.5045	3	P	128	E
0.1151	0.1007	3	P	128	F
0.2227	0.1876	2	P	128	G
-0.06912	-0.06455	6	P	128	H
0.7778	0.5359	1	P	128	I
-0.3013	-0.3046	3	P	128	K
-0.2858	-0.2874	6	P	128	L
-1.216	-1.598	2	P	128	M
0.07094	0.06306	5	P	128	N
0	0		P	128	P
1.013	0.6412	1	P	128	Q
-0.06062	-0.05644	4	P	128	R
0.1186	0.1036	5	P	128	S
0.697	0.4945	4	P	128	T
0.2867	0.236	2	P	128	V
-0.06685	-0.06238	1	P	128	W
-0.1547	-0.1488	2	P	128	Y
0.08182	0.07246	3	N	129	A
-1.629	-2.32	2	N	129	C
0.5482	0.4105	1	N	129	D
0.3927	0.3111	2	N	129	E
0.8831	0.5858	2	N	129	F
0.6267	0.4561	2	N	129	G
0.5977	0.4396	4	N	129	H
0.3006	0.2461	4	N	129	I
-0.1852	-0.18	7	N	129	K
-0.09488	-0.0894	3	N	129	L
0.1036	0.09105	5	N	129	M
0	0		N	129	N
-0.3463	-0.3554	2	N	129	P
0.1062	0.0932	3	N	129	Q
-0.254	-0.2527	4	N	129	R
0.09318	0.08219	3	N	129	S
0.9504	0.6154	3	N	129	T
0.5824	0.4307	1	N	129	V
0.8479	0.5696	2	N	129	W
0.2225	0.1874	3	N	129	Y
-4.72	-5.77	2	I	13	A
-5.147	-5.887	3	I	13	C
-4.732	-5.774	6	I	13	D
-3.943	-5.401	2	I	13	E
-1.046	-1.319	4	I	13	F
-3.621	-5.165	4	I	13	G
-3.927	-5.391	1	I	13	H
0	0		I	13	I
-4.239	-5.571	1	I	13	K
1.57	0.8185	1	I	13	L
-0.09595	-0.09044	6	I	13	M
-4.971	-5.844	2	I	13	N
-3.706	-5.233	3	I	13	P
-4.599	-5.727	4	I	13	Q
-4.167	-5.533	2	I	13	R
-4.752	-5.78	4	I	13	S
-4.644	-5.743	2	I	13	T
-0.5172	-0.5609	6	I	13	V
-4.091	-5.491	4	I	13	W
-2.343	-3.572	1	I	13	Y
-2.317	-3.528	1	H	130	A
-3.597	-5.145	1	H	130	C
-0.9291	-1.137	1	H	130	D
-0.3986	-0.4161	5	H	130	F
-3.072	-4.614	1	H	130	G
0	0		H	130	H
-1.834	-2.687	1	H	130	I
-2.528	-3.866	1	H	130	K
0.9299	0.6066	1	H	130	L
-2.204	-3.339	4	H	130	N
-3.689	-5.22	4	H	130	P
0.1375	0.1194	4	H	130	Q
-2.905	-4.406	3	H	130	R
-2.421	-3.698	5	H	130	S
-1.827	-2.675	4	H	130	T
-0.1709	-0.1653	1	H	130	V
0.2405	0.2013	5	H	130	W
-0.03396	-0.03133	5	H	130	Y
-4.513	-5.694	2	E	131	*
0.3729	0.2975	4	E	131	A
-0.2861	-0.2877	2	E	131	C
-0.1242	-0.1182	5	E	131	D
0	0		E	131	E
-0.5113	-0.5533	6	E	131	F
-0.1794	-0.1741	1	E	131	G
0.8505	0.5708	1	E	131	H
1.212	0.7151	3	E	131	I
-1.105	-1.415	3	E	131	K
0.9754	0.6259	1	E	131	L
0.1895	0.1615	4	E	131	M
-0.04529	-0.04195	4	E	131	N
-4.224	-5.563	5	E	131	P
-0.2398	-0.2374	2	E	131	R
-0.1567	-0.1509	3	E	131	S
-0.1009	-0.09531	3	E	131	T
-2.933	-4.442	2	E	131	V
-0.3049	-0.3085	4	E	131	W
-0.6192	-0.693	1	E	131	Y
0.446	0.3466	1	T	132	A
-0.1423	-0.1363	2	T	132	C
1.147	0.6923	1	T	132	D
0.3902	0.3094	4	T	132	E
-0.09598	-0.09047	4	T	132	F
-0.0772	-0.0723	2	T	132	G
-1.873	-2.758	1	T	132	H
-0.8346	-0.9952	5	T	132	I
-0.5696	-0.6279	7	T	132	K
-0.8763	-1.057	3	T	132	L
-0.3426	-0.3511	2	T	132	M
0.4811	0.3691	3	T	132	N
0.1113	0.09753	2	T	132	P
-0.05012	-0.0465	4	T	132	Q
1.357	0.7611	4	T	132	R
0.6449	0.4663	6	T	132	S
0	0		T	132	T
-0.1336	-0.1276	4	T	132	V
0.159	0.137	7	T	132	W
1.392	0.7712	2	S	133	A
0.3408	0.2751	1	S	133	C
0.1207	0.1055	1	S	133	D
-0.05502	-0.05113	2	S	133	E
0.0427	0.03834	5	S	133	F
-1.108	-1.42	7	S	133	G
0.04444	0.03988	3	S	133	H
-0.3227	-0.3285	7	S	133	I
0.12	0.1048	5	S	133	K
-0.1302	-0.1242	3	S	133	M
0.5748	0.4263	7	S	133	N
-0.4951	-0.5331	3	S	133	P
0.7739	0.534	1	S	133	Q
0.01437	0.01303	10	S	133	R
0	0		S	133	S
0.118	0.1032	2	S	133	T
-0.7075	-0.8133	3	S	133	V
-0.2146	-0.2107	5	S	133	Y
2.137	0.9256	2	L	133a	A
0.728	0.5107	1	L	133a	C
1.316	0.7488	1	L	133a	D
-0.02215	-0.02035	5	L	133a	E
1.22	0.7177	1	L	133a	F
-0.2842	-0.2856	3	L	133a	G
0.4815	0.3694	5	L	133a	H
0.1726	0.148	1	L	133a	I
0.3345	0.2706	7	L	133a	K
0	0		L	133a	L
-0.3468	-0.3558	3	L	133a	M
0.0431	0.0387	8	L	133a	N
0.01781	0.01613	3	L	133a	P
0.06924	0.06159	4	L	133a	Q
-0.294	-0.2965	7	L	133a	R
0.08401	0.07434	1	L	133a	S
-0.02228	-0.02047	5	L	133a	T
0.02162	0.01956	4	L	133a	V
-0.2434	-0.2413	9	L	133a	W
-0.6784	-0.773	2	L	133a	Y
-0.4661	-0.4972	4	G	134	A
-2.307	-3.512	3	G	134	C
-3.152	-4.707	2	G	134	D
-3.928	-5.392	1	G	134	E
0	0		G	134	G
-3.714	-5.239	5	G	134	H
-2.379	-3.631	3	G	134	I
-2.736	-4.175	7	G	134	K
-3.516	-5.075	4	G	134	L
-2.778	-4.234	3	G	134	M
-2.742	-4.184	4	G	134	N
-0.933	-1.143	4	G	134	P
-2.401	-3.666	3	G	134	Q
-3.821	-5.319	4	G	134	R
-0.6336	-0.7122	4	G	134	S
0.3992	0.3155	1	G	134	T
-2.096	-3.153	3	G	134	V
-4.53	-5.701	3	G	134	W
-3.848	-5.337	2	G	134	Y
-0.3488	-0.3582	4	V	135	A
-0.7162	-0.8254	1	V	135	C
0.1474	0.1276	4	V	135	D
-0.04084	-0.03776	4	V	135	E
0.2787	0.23	10	V	135	F
-1.772	-2.576	1	V	135	G
-0.2604	-0.2596	3	V	135	H
0.06043	0.05392	7	V	135	I
-0.2835	-0.2849	6	V	135	K
-0.04729	-0.04383	2	V	135	M
-0.6259	-0.702	1	V	135	N
-2.629	-4.02	5	V	135	P
0.01234	0.0112	3	V	135	Q
-0.4768	-0.5104	4	V	135	R
-1.041	-1.312	1	V	135	S
1.692	0.8466	2	V	135	T
0	0		V	135	V
0.1821	0.1556	7	V	135	W
0.5336	0.4017	1	V	135	Y
-2.288	-3.481	3	S	136	A
-2.743	-4.186	1	S	136	C
-0.8357	-0.9969	2	S	136	E
-2.841	-4.321	2	S	136	F
-2.592	-3.964	7	S	136	G
-2.223	-3.371	3	S	136	H
-2.944	-4.456	2	S	136	I
-4.014	-5.446	3	S	136	K
-2.623	-4.011	4	S	136	L
-3.404	-4.971	2	S	136	M
-2.34	-3.567	9	S	136	N
-3.088	-4.633	4	S	136	P
-2.631	-4.022	6	S	136	R
0	0		S	136	S
0.3076	0.2513	1	S	136	T
-3.133	-4.685	3	S	136	V
-2.369	-3.615	4	S	136	W
-2.602	-3.98	3	S	136	Y
0	0		A	137	A
0.06694	0.0596	2	A	137	C
-0.3504	-0.36	2	A	137	D
-1.116	-1.433	3	A	137	E
-0.6132	-0.6851	6	A	137	F
-0.1494	-0.1434	3	A	137	G
-0.7562	-0.8817	2	A	137	H
-0.5103	-0.5521	4	A	137	I
-0.1872	-0.1821	3	A	137	K
0.7655	0.5298	2	A	137	L
-0.328	-0.3345	1	A	137	M
0.5132	0.3892	2	A	137	N
-0.3804	-0.3947	1	A	137	Q
-0.3086	-0.3127	3	A	137	R
-0.1077	-0.1019	4	A	137	S
-0.4188	-0.44	14	A	137	T
-0.7186	-0.8287	3	A	137	V
-0.2434	-0.2413	5	A	137	W
-0.1388	-0.1328	4	A	137	Y
0	0		A	138	A
-2.088	-3.138	3	A	138	C
-4.391	-5.643	5	A	138	D
-3.068	-4.608	3	A	138	E
-0.8349	-0.9956	2	A	138	G
-0.9817	-1.218	1	A	138	H
-2.006	-2.993	5	A	138	I
-3.851	-5.34	3	A	138	K
-2.737	-4.176	5	A	138	M
-1.748	-2.533	2	A	138	N
-2.75	-4.195	4	A	138	P
-3.121	-4.671	6	A	138	R
-0.01555	-0.01426	9	A	138	S
-0.4357	-0.4603	10	A	138	T
-0.799	-0.9432	10	A	138	V
-2.631	-4.023	2	A	138	W
-5.726	-5.986	7	A	138	Y
-4.346	-5.623	2	C	139	A
0	0		C	139	C
-1.733	-2.506	2	C	139	D
-3.138	-4.69	2	C	139	E
-3.092	-4.637	3	C	139	F
-3.344	-4.912	6	C	139	G
-3.146	-4.699	2	C	139	H
-3.398	-4.965	3	C	139	I
-3.498	-5.058	4	C	139	K
-3.788	-5.295	4	C	139	M
-3.193	-4.753	3	C	139	N
-3.14	-4.693	1	C	139	P
-3.816	-5.315	1	C	139	Q
-3.252	-4.816	5	C	139	R
-3.894	-5.369	2	C	139	S
-3.241	-4.805	3	C	139	T
-2.922	-4.427	2	C	139	V
-3.376	-4.944	2	C	139	W
-3.809	-5.31	7	C	139	Y
-4.742	-5.777	10	C	14	*
-2.289	-3.482	2	C	14	A
0	0		C	14	C
-4.23	-5.566	6	C	14	D
-5.144	-5.886	2	C	14	E
-5.281	-5.915	9	C	14	F
-4.168	-5.534	4	C	14	G
-3.534	-5.091	1	C	14	H
-4.449	-5.668	2	C	14	I
-5.908	-6.008	5	C	14	K
-5.435	-5.943	2	C	14	L
-4.814	-5.8	5	C	14	M
-4.554	-5.71	2	C	14	N
-5.038	-5.861	6	C	14	P
-4.914	-5.828	2	C	14	Q
-4.12	-5.508	5	C	14	R
-6.629	-6.064	4	C	14	S
-4.613	-5.732	5	C	14	T
-4.396	-5.645	3	C	14	V
-4.543	-5.706	9	C	14	Y
-1.197	-1.566	1	P	140	A
0.0241	0.02178	2	P	140	C
-0.05489	-0.051	5	P	140	D
0.2526	0.2105	1	P	140	E
0.9928	0.6331	2	P	140	F
0.2948	0.242	9	P	140	H
-0.1595	-0.1536	3	P	140	I
1.093	0.6726	3	P	140	K
0.1719	0.1474	4	P	140	L
1.315	0.7484	2	P	140	M
-0.1325	-0.1265	2	P	140	N
0	0		P	140	P
-0.07447	-0.06967	3	P	140	Q
0.2533	0.211	3	P	140	R
0.7261	0.5098	5	P	140	S
0.9308	0.6069	5	P	140	T
0.5207	0.3938	2	P	140	V
0.7275	0.5105	2	P	140	W
-0.4307	-0.4543	2	P	140	Y
-4.757	-5.782	3	Y	141	*
0.3639	0.2913	3	Y	141	A
-0.2465	-0.2446	6	Y	141	C
0.05491	0.0491	6	Y	141	D
-0.07327	-0.06852	2	Y	141	E
0.1893	0.1613	6	Y	141	F
0.878	0.5835	1	Y	141	G
0.2994	0.2453	8	Y	141	H
0.06254	0.05576	5	Y	141	I
-0.3265	-0.3328	5	Y	141	K
0.03276	0.02952	2	Y	141	L
-0.3078	-0.3118	2	Y	141	M
0.00519	0.004722	7	Y	141	N
-0.9019	-1.096	4	Y	141	P
-0.1168	-0.1109	2	Y	141	Q
0.07322	0.06504	5	Y	141	R
0.9435	0.6124	3	Y	141	S
-0.158	-0.1522	3	Y	141	T
-0.3178	-0.323	4	Y	141	V
-0.7702	-0.9017	2	Y	141	W
0	0		Y	141	Y
-4.564	-5.714	3	Q	142	*
0.3257	0.2644	3	Q	142	A
0.8029	0.5482	4	Q	142	C
0.8477	0.5695	1	Q	142	D
-0.2665	-0.2663	6	Q	142	E
0.1415	0.1227	3	Q	142	F
-0.1547	-0.1488	5	Q	142	G
0.2832	0.2334	4	Q	142	H
0.1225	0.1069	4	Q	142	I
-0.1063	-0.1005	4	Q	142	K
0.3225	0.2621	2	Q	142	L
0.7241	0.5087	4	Q	142	M
-0.2254	-0.2221	1	Q	142	N
-1.212	-1.592	5	Q	142	P
0	0		Q	142	Q
0.01341	0.01217	3	Q	142	R
1.401	0.7739	1	Q	142	S
-0.4056	-0.4244	1	Q	142	T
-0.5278	-0.5742	4	Q	142	V
0.3564	0.2861	4	Q	142	W
-0.02119	-0.01946	4	Q	142	Y
-0.2155	-0.2116	3	G	143	C
0.06466	0.05761	2	G	143	E
0.1684	0.1446	6	G	143	F
0	0		G	143	G
-0.6499	-0.7343	4	G	143	H
-0.3935	-0.4101	3	G	143	I
0.3027	0.2477	5	G	143	K
2.697	0.9872	3	G	143	L
0.3989	0.3153	5	G	143	M
0.2357	0.1976	7	G	143	N
-1.836	-2.691	2	G	143	P
-0.09461	-0.08913	5	G	143	R
-0.07613	-0.07127	5	G	143	S
-1.327	-1.786	5	G	143	T
-0.2822	-0.2834	7	G	143	V
-0.02941	-0.02709	3	G	143	W
0.4428	0.3445	7	G	143	Y
0	0		A	144	A
0.4467	0.347	2	A	144	C
-0.01898	-0.01742	4	A	144	D
0.341	0.2752	2	A	144	E
-1.357	-1.839	3	A	144	F
0.6546	0.4716	4	A	144	G
-0.5425	-0.5929	2	A	144	H
0.08486	0.07508	5	A	144	I
0.05988	0.05345	4	A	144	K
0.1932	0.1644	6	A	144	M
0.402	0.3174	6	A	144	N
-0.3957	-0.4126	5	A	144	P
-0.06252	-0.05825	4	A	144	Q
0.1899	0.1619	3	A	144	R
0.3995	0.3157	2	A	144	S
-0.4221	-0.4439	6	A	144	T
-0.2006	-0.196	5	A	144	V
0.4542	0.3519	5	A	144	W
0.0417	0.03746	4	A	144	Y
0.2571	0.2139	5	P	145	C
0.9404	0.6111	2	P	145	D
0.1843	0.1573	2	P	145	E
-0.01678	-0.01539	2	P	145	F
-0.6195	-0.6934	1	P	145	G
-0.1284	-0.1224	3	P	145	H
0.8325	0.5624	2	P	145	I
0.8084	0.5509	3	P	145	K
0.339	0.2738	7	P	145	L
0.6317	0.4589	4	P	145	M
0.002581	0.00235	5	P	145	N
0	0		P	145	P
0.4801	0.3685	9	P	145	Q
1.251	0.7282	4	P	145	R
0.8878	0.5879	2	P	145	S
0.8983	0.5926	3	P	145	T
0.4101	0.3228	2	P	145	V
-0.3702	-0.3828	5	P	145	W
-0.009395	-0.008592	2	P	145	Y
0.01167	0.0106	6	S	146	A
-0.1684	-0.1627	2	S	146	C
1.783	0.8655	1	S	146	E
-0.3664	-0.3784	8	S	146	F
-0.4782	-0.5121	8	S	146	G
-0.17	-0.1644	2	S	146	H
-1.327	-1.787	5	S	146	I
-0.7375	-0.8553	1	S	146	K
-1.087	-1.385	2	S	146	L
-0.5107	-0.5526	4	S	146	M
0.1782	0.1525	7	S	146	N
-4.304	-5.603	1	S	146	P
-0.1672	-0.1615	5	S	146	R
0	0		S	146	S
-0.08192	-0.07684	5	S	146	T
-0.8546	-1.025	4	S	146	V
0.676	0.4833	2	S	146	W
-1.114	-1.429	1	S	146	Y
-3.626	-5.169	2	F	147	A
-6.021	-6.02	3	F	147	C
-5.825	-5.999	4	F	147	D
-3.332	-4.899	2	F	147	E
0	0		F	147	F
-3.614	-5.159	4	F	147	G
-1.775	-2.583	3	F	147	H
-1.817	-2.657	4	F	147	I
-3.843	-5.334	2	F	147	K
-0.9228	-1.127	2	F	147	L
-0.4326	-0.4566	6	F	147	M
-4.74	-5.776	2	F	147	N
-4.445	-5.666	1	F	147	P
-3.795	-5.3	1	F	147	Q
-4.467	-5.676	2	F	147	R
-2.981	-4.503	8	F	147	T
-3.959	-5.411	3	F	147	V
-2.403	-3.67	5	F	147	W
-0.3601	-0.3712	2	F	147	Y
-1.176	-1.532	3	F	148	A
-2.491	-3.81	8	F	148	C
-3.662	-5.198	1	F	148	D
-4.252	-5.577	2	F	148	E
0	0		F	148	F
-4.454	-5.67	2	F	148	G
-0.6064	-0.6761	1	F	148	H
-3.915	-5.383	6	F	148	I
-0.9078	-1.105	3	F	148	L
-0.09157	-0.08618	4	F	148	M
-0.4071	-0.4261	1	F	148	N
-4.677	-5.755	2	F	148	P
-3.099	-4.646	4	F	148	Q
-3.864	-5.348	2	F	148	R
-2.139	-3.227	2	F	148	S
-4.223	-5.562	2	F	148	T
-1.621	-2.305	6	F	148	V
-0.7739	-0.907	6	F	148	W
0.5845	0.432	4	F	148	Y
0.1472	0.1274	7	R	149	A
-0.1508	-0.1448	4	R	149	C
-0.6558	-0.7422	2	R	149	D
-0.9116	-1.11	4	R	149	E
-0.2822	-0.2835	5	R	149	F
-0.08077	-0.07573	5	R	149	G
0.1298	0.113	1	R	149	H
0.1516	0.1309	2	R	149	I
0.02748	0.02481	8	R	149	K
0.1468	0.1271	1	R	149	L
-0.2945	-0.297	4	R	149	M
-0.883	-1.067	1	R	149	N
-6.719	-6.069	4	R	149	P
0.7551	0.5246	1	R	149	Q
0	0		R	149	R
1.097	0.674	1	R	149	S
-0.04454	-0.04123	3	R	149	T
1.067	0.6627	1	R	149	V
-0.1303	-0.1243	2	R	149	W
0.1839	0.1571	3	R	149	Y
-0.2119	-0.2078	1	I	15	A
-0.4301	-0.4536	5	I	15	C
-4.992	-5.849	5	I	15	D
-4.054	-5.469	3	I	15	E
0.7633	0.5287	3	I	15	F
-4.183	-5.542	2	I	15	G
-3.974	-5.421	1	I	15	H
0	0		I	15	I
-4.558	-5.712	4	I	15	K
-1.555	-2.187	8	I	15	L
-3.939	-5.399	1	I	15	M
-4.719	-5.769	8	I	15	N
-4.418	-5.655	1	I	15	P
-4.537	-5.704	6	I	15	Q
-5.668	-5.979	3	I	15	R
-4.367	-5.632	2	I	15	S
-0.8899	-1.078	2	I	15	T
-0.0476	-0.04412	2	I	15	V
-4.699	-5.763	4	I	15	W
-4.432	-5.661	3	I	15	Y
-2.008	-2.999	1	N	150	A
-0.2384	-0.2359	3	N	150	C
-1.055	-1.335	1	N	150	D
-0.6783	-0.7729	3	N	150	E
-0.7409	-0.8601	2	N	150	F
1.103	0.6763	1	N	150	G
-0.5161	-0.5595	2	N	150	I
-2.542	-3.889	3	N	150	K
0.3384	0.2734	3	N	150	L
-0.6137	-0.6857	2	N	150	M
0	0		N	150	N
0.5146	0.39	1	N	150	P
0.8839	0.5862	2	N	150	Q
-1.435	-1.974	5	N	150	R
0.4625	0.3573	4	N	150	S
0.3768	0.3002	4	N	150	V
-1.306	-1.751	2	N	150	W
-0.7086	-0.8148	3	N	150	Y
-0.2716	-0.2719	3	V	151	A
0.409	0.3221	3	V	151	C
-4.901	-5.825	2	V	151	D
-0.9547	-1.176	3	V	151	E
-0.169	-0.1633	2	V	151	F
1.482	0.7961	4	V	151	G
-0.08912	-0.0838	5	V	151	H
1.038	0.6513	4	V	151	I
-3.771	-5.282	3	V	151	K
-0.03871	-0.03576	5	V	151	L
-0.09034	-0.08498	4	V	151	M
-0.7623	-0.8904	2	V	151	N
-4.234	-5.568	2	V	151	P
-0.2751	-0.2757	2	V	151	Q
-4.622	-5.736	3	V	151	R
-0.1945	-0.1897	3	V	151	S
1.203	0.7122	3	V	151	T
0	0		V	151	V
-4.163	-5.531	2	V	151	W
-1.006	-1.256	2	V	151	Y
0.1645	0.1414	2	V	152	A
-1.495	-2.082	2	V	152	C
-0.9764	-1.21	3	V	152	D
-1.783	-2.597	6	V	152	E
-1.1	-1.407	1	V	152	F
-0.3458	-0.3547	3	V	152	G
-0.1994	-0.1948	4	V	152	H
0.1556	0.1342	2	V	152	I
0.5711	0.4241	1	V	152	K
-0.813	-0.9635	2	V	152	L
0.3917	0.3104	6	V	152	M
0.1189	0.1039	2	V	152	N
-4.743	-5.777	2	V	152	P
-0.6929	-0.793	6	V	152	Q
-0.113	-0.1071	4	V	152	R
-3.927	-5.391	2	V	152	S
0	0		V	152	V
-0.8951	-1.085	7	V	152	W
-0.303	-0.3064	2	V	152	Y
-4.549	-5.708	6	W	153	*
-3.484	-5.046	2	W	153	A
-5.056	-5.866	2	W	153	C
-4.177	-5.539	3	W	153	D
-4.053	-5.469	2	W	153	E
-4.315	-5.608	2	W	153	F
-4.602	-5.728	2	W	153	G
-3.377	-4.945	2	W	153	H
-4.245	-5.574	2	W	153	I
-4.606	-5.73	3	W	153	K
-0.08653	-0.08129	1	W	153	L
0.5335	0.4016	2	W	153	M
-5.147	-5.887	3	W	153	N
-5.039	-5.861	3	W	153	P
-2.146	-3.238	2	W	153	Q
-4.058	-5.472	5	W	153	R
-4.091	-5.491	4	W	153	S
-4.392	-5.644	3	W	153	T
-5.589	-5.968	3	W	153	V
0	0		W	153	W
-4.322	-5.611	2	W	153	Y
-0.2055	-0.2012	5	L	154	A
-3.898	-5.371	3	L	154	C
-4.335	-5.617	1	L	154	D
-4.258	-5.58	2	L	154	E
-1.226	-1.616	1	L	154	F
-4.258	-5.58	5	L	154	G
-4.434	-5.661	2	L	154	H
-0.1157	-0.1098	3	L	154	I
-4.218	-5.56	8	L	154	K
0	0		L	154	L
0.1487	0.1286	4	L	154	M
-3.255	-4.82	3	L	154	N
0.6298	0.4578	5	L	154	P
-4.556	-5.711	4	L	154	Q
-5.252	-5.909	5	L	154	R
-4.387	-5.641	2	L	154	S
-2.143	-3.234	1	L	154	T
0.01925	0.01743	3	L	154	V
-3.828	-5.324	2	L	154	W
-0.6295	-0.7068	2	L	154	Y
-0.8761	-1.057	5	I	155	A
-0.5946	-0.6605	3	I	155	C
-4.188	-5.545	2	I	155	D
-3.195	-4.755	2	I	155	E
-2.074	-3.115	2	I	155	F
-1.308	-1.755	2	I	155	G
-1.939	-2.875	2	I	155	H
0	0		I	155	I
-2.471	-3.777	4	I	155	K
0.2045	0.1734	1	I	155	L
-1.057	-1.338	2	I	155	M
-0.3132	-0.3179	2	I	155	N
-4.806	-5.797	2	I	155	P
-1.851	-2.718	1	I	155	Q
-2.219	-3.363	4	I	155	R
-1.482	-2.057	5	I	155	S
-0.2635	-0.263	3	I	155	T
0.4614	0.3566	3	I	155	V
-2.228	-3.38	2	I	155	W
-2.366	-3.61	3	I	155	Y
0.3303	0.2676	1	K	156	A
-0.7048	-0.8094	2	K	156	C
-7.103	-6.084	5	K	156	D
-3.546	-5.101	5	K	156	F
-0.4482	-0.4754	5	K	156	G
0.05945	0.05307	2	K	156	H
-1.124	-1.445	1	K	156	I
0	0		K	156	K
0.3502	0.2817	2	K	156	L
0.3634	0.2909	5	K	156	M
0.2545	0.2119	5	K	156	N
-1.85	-2.716	6	K	156	P
0.2827	0.233	2	K	156	Q
-0.1785	-0.1731	5	K	156	R
-0.02101	-0.0193	4	K	156	S
0.3545	0.2847	2	K	156	T
0.1669	0.1434	4	K	156	V
-4.323	-5.612	5	K	156	W
-1.608	-2.282	4	K	156	Y
0.7128	0.5028	2	K	157	A
-1.113	-1.429	1	K	157	C
-1.406	-1.924	4	K	157	D
-0.0001504	-0.0001371	1	K	157	E
-0.1768	-0.1713	4	K	157	F
-1.5	-2.089	4	K	157	G
0.2524	0.2103	2	K	157	H
-1.673	-2.399	2	K	157	I
0	0		K	157	K
-0.2787	-0.2796	1	K	157	L
-0.1954	-0.1906	4	K	157	M
-0.4367	-0.4615	6	K	157	N
-5.079	-5.871	3	K	157	P
0.6646	0.4771	4	K	157	R
-1.229	-1.62	3	K	157	S
-0.334	-0.3413	6	K	157	T
-2.634	-4.028	3	K	157	V
-0.7345	-0.851	5	K	157	W
-0.4288	-0.452	2	K	157	Y
0.1529	0.132	1	N	158	A
-0.07141	-0.06674	2	N	158	C
0.167	0.1435	2	N	158	D
-0.04218	-0.03902	6	N	158	E
-0.3737	-0.3869	4	N	158	F
0.3681	0.2942	7	N	158	G
-0.4944	-0.5322	5	N	158	H
0.6938	0.4928	1	N	158	I
0.2462	0.2056	6	N	158	K
-0.2005	-0.1959	3	N	158	L
1.349	0.7587	1	N	158	M
0	0		N	158	N
-1.877	-2.764	4	N	158	P
0.08451	0.07477	1	N	158	Q
0.8803	0.5845	5	N	158	R
0.4207	0.3299	3	N	158	S
1.01	0.6404	1	N	158	T
0.1271	0.1108	5	N	158	V
0.2207	0.186	4	N	158	W
0.2391	0.2002	3	N	158	Y
0.4625	0.3572	2	D	159	A
0	0		D	159	D
1.068	0.6631	3	D	159	F
-0.5788	-0.6398	1	D	159	G
1.215	0.7162	1	D	159	H
-1.854	-2.724	2	D	159	I
-0.3986	-0.416	2	D	159	K
-0.02144	-0.01969	5	D	159	L
0.1279	0.1114	5	D	159	M
0.005024	0.004571	4	D	159	N
0.7477	0.5208	3	D	159	Q
-1.082	-1.378	2	D	159	R
1.511	0.8036	2	D	159	S
0.08468	0.07492	4	D	159	T
-1.542	-2.164	1	D	159	V
0.1052	0.09236	1	D	159	W
-0.4341	-0.4584	7	D	159	Y
-4.304	-5.603	1	G	16	*
-3.952	-5.407	2	G	16	A
-4.024	-5.452	4	G	16	C
-4.499	-5.689	7	G	16	D
-4.488	-5.684	5	G	16	E
-4.632	-5.739	8	G	16	F
0	0		G	16	G
-1.418	-1.945	1	G	16	H
-4.58	-5.72	3	G	16	I
-5.216	-5.902	3	G	16	K
-2.393	-3.652	2	G	16	L
-4.597	-5.727	5	G	16	M
-3.803	-5.306	4	G	16	N
-4.147	-5.523	5	G	16	P
-3.269	-4.834	2	G	16	Q
-4.402	-5.648	4	G	16	R
-4.721	-5.77	2	G	16	S
-4.384	-5.64	4	G	16	T
-1.195	-1.564	1	G	16	V
-0.3092	-0.3134	1	G	16	W
-4.437	-5.663	1	G	16	Y
0	0		A	160	A
-0.8004	-0.9453	4	A	160	C
-0.4154	-0.436	3	A	160	D
-0.2468	-0.2449	4	A	160	E
-0.5103	-0.5521	3	A	160	F
-0.7893	-0.9291	1	A	160	G
0.6229	0.454	5	A	160	H
-0.003257	-0.002972	7	A	160	I
0.03729	0.03355	4	A	160	K
0.07531	0.06685	5	A	160	M
0.04427	0.03973	1	A	160	N
-3.081	-4.625	3	A	160	P
-0.2662	-0.2659	6	A	160	Q
1.216	0.7165	2	A	160	R
0.326	0.2646	5	A	160	S
-0.1941	-0.1892	9	A	160	T
-0.2314	-0.2285	6	A	160	V
0.2597	0.2158	6	A	160	W
0.8327	0.5625	2	A	160	Y
0.4269	0.334	1	Y	161	*
-1.899	-2.804	1	Y	161	A
-3.475	-5.037	4	Y	161	C
-4.041	-5.462	4	Y	161	D
-4.438	-5.663	5	Y	161	E
1.506	0.8025	1	Y	161	F
-4.549	-5.708	6	Y	161	G
-2.109	-3.176	7	Y	161	H
-4.273	-5.588	4	Y	161	I
-4.741	-5.776	2	Y	161	K
-4.745	-5.778	3	Y	161	L
-2.119	-3.191	4	Y	161	M
-4.471	-5.677	10	Y	161	N
-4.432	-5.661	3	Y	161	P
-4.621	-5.735	4	Y	161	R
-0.9848	-1.223	1	Y	161	S
-4.305	-5.603	1	Y	161	T
-4.012	-5.444	5	Y	161	V
-0.6211	-0.6956	4	Y	161	W
0	0		Y	161	Y
-0.5952	-0.6613	2	P	162	A
-2.297	-3.495	6	P	162	C
0.09935	0.08744	6	P	162	E
-0.2046	-0.2002	1	P	162	F
0.08654	0.07651	5	P	162	G
-0.2786	-0.2794	7	P	162	H
0.1828	0.1562	5	P	162	K
-1.722	-2.487	7	P	162	L
-0.9681	-1.197	3	P	162	M
-0.1192	-0.1132	5	P	162	N
0	0		P	162	P
0.1034	0.09091	2	P	162	Q
0.239	0.2001	6	P	162	R
-0.3322	-0.3392	4	P	162	S
-0.01729	-0.01586	3	P	162	T
-0.763	-0.8914	4	P	162	V
-3.257	-4.822	6	P	162	W
0.2914	0.2394	2	T	163	A
-0.469	-0.5008	2	T	163	C
0.3057	0.2499	3	T	163	D
0.09621	0.08477	3	T	163	E
-0.125	-0.1191	4	T	163	G
1.96	0.8981	1	T	163	H
0.4393	0.3422	9	T	163	I
-0.187	-0.1819	3	T	163	K
0.4364	0.3403	1	T	163	L
0.9536	0.6168	3	T	163	M
0.5768	0.4275	3	T	163	N
0.06184	0.05516	4	T	163	P
0.07299	0.06484	4	T	163	Q
0.2297	0.193	4	T	163	R
0.3889	0.3085	3	T	163	S
0	0		T	163	T
1.111	0.6792	3	T	163	V
0.3992	0.3155	3	T	163	W
0.2482	0.2072	2	T	163	Y
-0.6205	-0.6948	6	I	164	A
-0.537	-0.5859	1	I	164	C
-2.905	-4.405	2	I	164	D
-2.888	-4.383	5	I	164	E
-0.694	-0.7945	1	I	164	F
-0.7476	-0.8696	2	I	164	G
-0.1368	-0.1307	4	I	164	H
0	0		I	164	I
-2.124	-3.2	2	I	164	K
-0.3071	-0.311	3	I	164	M
-1.355	-1.835	3	I	164	N
-6.096	-6.027	3	I	164	P
-0.8186	-0.9717	4	I	164	Q
-4.773	-5.787	5	I	164	R
-0.1937	-0.1888	2	I	164	S
-0.2463	-0.2444	3	I	164	T
-0.183	-0.1778	1	I	164	V
-0.7156	-0.8245	5	I	164	W
-0.001407	-0.001284	2	I	164	Y
-0.1267	-0.1207	4	K	165	A
2.21	0.9357	1	K	165	C
-0.2362	-0.2336	3	K	165	D
-0.1007	-0.09504	2	K	165	E
0.1375	0.1194	3	K	165	F
-0.2864	-0.288	2	K	165	G
-0.1008	-0.09516	4	K	165	H
-0.1427	-0.1367	3	K	165	I
0	0		K	165	K
-0.1105	-0.1047	4	K	165	M
0.3356	0.2714	6	K	165	N
-4.805	-5.797	3	K	165	P
-0.02069	-0.019	4	K	165	Q
0.878	0.5835	6	K	165	R
-1.926	-2.853	1	K	165	S
-0.111	-0.1052	3	K	165	V
-0.1831	-0.1778	2	K	165	W
-0.01153	-0.01055	4	K	165	Y
-0.0591	-0.055	4	I	166	A
-0.2871	-0.2889	4	I	166	C
-3.378	-4.946	5	I	166	D
-1.505	-2.098	1	I	166	E
0.3346	0.2707	1	I	166	F
-0.2063	-0.2019	2	I	166	G
-0.3011	-0.3043	2	I	166	H
0	0		I	166	I
0.1498	0.1295	1	I	166	K
0.2132	0.1802	5	I	166	L
0.4119	0.3241	1	I	166	M
-0.5773	-0.6379	2	I	166	N
-4.313	-5.607	3	I	166	P
0.006172	0.005614	1	I	166	Q
-0.1995	-0.1949	2	I	166	S
1.018	0.6434	2	I	166	T
-2.186	-3.308	2	I	166	V
0.3757	0.2995	2	I	166	W
0.9105	0.5981	2	I	166	Y
-4.476	-5.679	12	S	167	*
0.001953	0.001779	16	S	167	A
0.08625	0.07626	9	S	167	C
0.4314	0.337	11	S	167	D
0.4179	0.3281	12	S	167	E
-0.3009	-0.3041	24	S	167	F
0.02199	0.01989	20	S	167	G
0.1783	0.1525	16	S	167	H
-0.3741	-0.3874	24	S	167	I
-0.2601	-0.2593	15	S	167	K
0.003845	0.0035	41	S	167	L
-0.5979	-0.6649	16	S	167	M
0.008244	0.007493	10	S	167	N
-2.39	-3.649	32	S	167	P
0.4457	0.3464	12	S	167	Q
-0.2454	-0.2435	29	S	167	R
0	0		S	167	S
0.01837	0.01664	34	S	167	T
-0.003535	-0.003226	25	S	167	V
-0.808	-0.9562	10	S	167	W
-0.1507	-0.1447	27	S	167	Y
-1.602	-2.272	1	Y	168	-
-4.373	-5.635	2	Y	168	C
-6.307	-6.044	3	Y	168	D
-5.583	-5.967	2	Y	168	E
-4.376	-5.636	3	Y	168	G
0.855	0.5729	2	Y	168	H
0.7632	0.5286	1	Y	168	I
-2.309	-3.515	3	Y	168	K
0.9484	0.6145	3	Y	168	L
-0.2751	-0.2757	1	Y	168	M
-4.21	-5.556	1	Y	168	N
-2.793	-4.255	1	Y	168	P
-5.106	-5.877	2	Y	168	Q
-2.663	-4.07	3	Y	168	R
-4.313	-5.607	1	Y	168	S
-2.446	-3.738	4	Y	168	T
0.1367	0.1187	2	Y	168	V
-0.2054	-0.201	7	Y	168	W
0	0		Y	168	Y
0.9851	0.63	2	N	169	*
-1.921	-2.844	1	N	169	-
0.2629	0.2182	26	N	169	A
-0.6247	-0.7003	12	N	169	C
-0.6826	-0.7788	14	N	169	D
-0.5929	-0.6582	6	N	169	E
-0.1301	-0.1241	7	N	169	F
0.0336	0.03027	20	N	169	G
0.2696	0.2233	13	N	169	H
-0.2024	-0.1979	7	N	169	I
-0.1393	-0.1333	7	N	169	K
-0.1868	-0.1817	20	N	169	L
0.2869	0.2361	13	N	169	M
0	0		N	169	N
-0.09949	-0.09389	36	N	169	P
0.2647	0.2196	13	N	169	Q
-0.01705	-0.01564	25	N	169	R
-0.2061	-0.2017	35	N	169	S
0.2179	0.1838	16	N	169	T
0.3053	0.2496	16	N	169	V
0.09109	0.0804	6	N	169	W
-0.704	-0.8083	11	N	169	Y
-3.013	-4.542	1	Y	17	A
-2.123	-3.2	8	Y	17	C
-4.165	-5.532	3	Y	17	D
-5.038	-5.861	4	Y	17	E
-0.2878	-0.2896	4	Y	17	F
-4.435	-5.662	1	Y	17	G
-1.345	-1.819	4	Y	17	H
-1.131	-1.458	1	Y	17	I
-2.516	-3.848	3	Y	17	K
-3.671	-5.206	5	Y	17	L
-1.045	-1.319	5	Y	17	M
1.029	0.6479	1	Y	17	N
-7.184	-6.087	4	Y	17	P
-2.218	-3.362	5	Y	17	Q
-3.399	-4.966	4	Y	17	R
-3.857	-5.344	4	Y	17	S
-1.229	-1.621	4	Y	17	T
-0.892	-1.081	9	Y	17	W
0	0		Y	17	Y
-1.548	-2.174	1	N	170	A
-3.072	-4.614	2	N	170	D
0	0		N	170	N
-0.04033	-0.03728	1	N	170	S
0.06396	0.057	6	T	171	A
-0.4994	-0.5384	2	T	171	D
-2.628	-4.019	2	T	171	E
-0.3373	-0.3451	3	T	171	F
0.2701	0.2236	6	T	171	G
-0.1611	-0.1553	4	T	171	I
0.1242	0.1084	3	T	171	K
0.2817	0.2322	2	T	171	L
0.5932	0.437	2	T	171	M
0.115	0.1006	7	T	171	N
-0.2635	-0.263	9	T	171	P
0.7951	0.5444	2	T	171	Q
0.04627	0.04149	7	T	171	R
-0.197	-0.1922	3	T	171	S
0	0		T	171	T
-0.4636	-0.4942	4	T	171	V
-0.09042	-0.08507	5	T	171	W
-0.291	-0.2931	4	T	171	Y
0.1413	0.1226	2	N	172	A
0.4689	0.3614	1	N	172	C
-0.3307	-0.3375	3	N	172	D
-0.1324	-0.1264	5	N	172	E
-0.0843	-0.07913	3	N	172	F
-0.1249	-0.1189	3	N	172	G
2.734	0.9903	4	N	172	I
0.4819	0.3696	7	N	172	K
1.083	0.6689	6	N	172	L
0.2155	0.182	8	N	172	M
0	0		N	172	N
-4.257	-5.58	6	N	172	P
0.06787	0.0604	8	N	172	Q
0.9296	0.6064	1	N	172	R
-0.5564	-0.6108	6	N	172	S
-4.434	-5.662	5	N	172	T
-0.2815	-0.2827	4	N	172	V
-0.2455	-0.2435	4	N	172	W
0.4069	0.3207	6	N	172	Y
0.4744	0.3648	1	R	173	*
0.09522	0.08392	5	R	173	A
-0.1592	-0.1533	2	R	173	C
-0.1438	-0.1378	5	R	173	D
-0.01477	-0.01353	5	R	173	E
0.06148	0.05484	5	R	173	F
-0.3116	-0.316	9	R	173	G
-0.01738	-0.01594	2	R	173	H
-0.01891	-0.01735	6	R	173	I
0.187	0.1596	5	R	173	K
0.006554	0.005961	2	R	173	M
-0.462	-0.4922	2	R	173	N
0.2676	0.2218	5	R	173	P
-0.2832	-0.2845	3	R	173	Q
0	0		R	173	R
0.0842	0.07451	5	R	173	S
0.0904	0.07981	5	R	173	T
-0.1838	-0.1786	6	R	173	V
0.03688	0.03318	7	R	173	W
-0.2709	-0.2711	3	R	173	Y
-4.405	-5.649	1	E	174	*
-0.2388	-0.2364	2	E	174	A
0.4347	0.3391	2	E	174	C
0.3497	0.2814	4	E	174	D
0	0		E	174	E
0.7381	0.5159	2	E	174	F
-0.3628	-0.3743	6	E	174	G
0.1082	0.0949	6	E	174	H
0.31	0.253	1	E	174	I
-0.4392	-0.4646	7	E	174	K
0.1941	0.1652	5	E	174	L
-0.2927	-0.295	3	E	174	M
-0.1613	-0.1555	4	E	174	N
-6.771	-6.071	4	E	174	P
-0.08511	-0.07992	4	E	174	Q
-0.4869	-0.5229	3	E	174	R
0.3362	0.2718	4	E	174	S
-0.1956	-0.1908	5	E	174	T
0.198	0.1683	3	E	174	V
-0.7569	-0.8827	4	E	174	W
0.6522	0.4703	1	E	174	Y
-0.3603	-0.3714	2	D	175	A
-0.003991	-0.003643	6	D	175	C
0	0		D	175	D
0.1441	0.1248	2	D	175	E
-0.07479	-0.06998	3	D	175	F
0.9657	0.6219	2	D	175	G
-0.5238	-0.5691	1	D	175	H
-0.6761	-0.7698	2	D	175	I
-0.06559	-0.06117	5	D	175	K
-0.5744	-0.6341	3	D	175	L
0.1303	0.1134	3	D	175	M
-0.8991	-1.092	5	D	175	N
-0.09495	-0.08946	8	D	175	Q
-0.5715	-0.6303	2	D	175	R
-0.1528	-0.1469	3	D	175	S
0.1055	0.09265	2	D	175	T
0.9271	0.6054	3	D	175	V
0.007639	0.006945	5	D	175	W
0.1237	0.1079	7	D	175	Y
-0.5857	-0.6488	9	L	176	C
-4.602	-5.728	8	L	176	D
-2.445	-3.736	2	L	176	E
-0.8073	-0.9553	3	L	176	F
-2.822	-4.295	4	L	176	H
-0.03562	-0.03288	5	L	176	I
-4.152	-5.525	6	L	176	K
0	0		L	176	L
0.3135	0.2555	2	L	176	M
-1.438	-1.98	1	L	176	N
-3.855	-5.342	2	L	176	P
-1.698	-2.444	1	L	176	Q
-6.186	-6.034	6	L	176	R
-2.027	-3.032	5	L	176	S
1.114	0.6804	2	L	176	T
-0.149	-0.1431	3	L	176	V
-1.769	-2.572	1	L	176	W
-1.113	-1.427	4	L	176	Y
-2.905	-4.406	2	L	177	A
-1.054	-1.333	2	L	177	C
-5.466	-5.948	2	L	177	D
-4.777	-5.788	3	L	177	E
-1.952	-2.899	4	L	177	F
-0.466	-0.4972	1	L	177	G
-3.869	-5.352	1	L	177	H
-0.1413	-0.1353	6	L	177	I
-2.439	-3.727	1	L	177	K
0	0		L	177	L
0.008395	0.00763	1	L	177	M
-4.265	-5.584	1	L	177	N
-4.848	-5.81	5	L	177	P
-2.521	-3.857	1	L	177	Q
-5.01	-5.854	3	L	177	R
-4.164	-5.532	1	L	177	S
-5.049	-5.864	3	L	177	T
0.5372	0.4039	1	L	177	V
-4.335	-5.618	1	L	177	W
-2.518	-3.852	1	L	177	Y
-4.494	-5.686	3	I	178	A
0.7857	0.5398	1	I	178	C
-3.413	-4.979	4	I	178	D
-4.481	-5.681	3	I	178	E
0.3977	0.3145	2	I	178	F
-4.674	-5.754	6	I	178	G
-4.452	-5.669	2	I	178	H
0	0		I	178	I
-4.341	-5.62	2	I	178	K
-0.2988	-0.3018	2	I	178	L
1.448	0.787	2	I	178	M
-4.363	-5.63	6	I	178	N
-4.24	-5.571	2	I	178	P
-1.571	-2.216	1	I	178	Q
-4.056	-5.471	2	I	178	R
-4.762	-5.783	2	I	178	S
-2.725	-4.16	1	I	178	T
1.023	0.6455	3	I	178	V
-1.553	-2.183	5	I	178	W
-4.073	-5.481	3	I	178	Y
0.4418	0.3438	2	L	179	A
-1.217	-1.6	2	L	179	C
-3.916	-5.383	4	L	179	D
-4.376	-5.636	1	L	179	E
-0.4059	-0.4247	4	L	179	F
-2.445	-3.737	2	L	179	G
-0.3455	-0.3544	5	L	179	H
-0.005146	-0.004699	4	L	179	I
0	0		L	179	L
-0.1252	-0.1192	8	L	179	M
-1.748	-2.534	5	L	179	N
-1.448	-1.998	5	L	179	P
0.5676	0.422	5	L	179	Q
-4.33	-5.615	4	L	179	R
-0.1274	-0.1214	2	L	179	S
-0.4339	-0.4581	4	L	179	T
-0.5256	-0.5715	2	L	179	V
-1.767	-2.567	4	L	179	W
-1.031	-1.296	2	L	179	Y
-3.46	-5.023	2	H	18	*
-0.4249	-0.4473	2	H	18	A
0.7691	0.5316	1	H	18	C
-4.076	-5.482	1	H	18	D
0.4829	0.3703	5	H	18	F
-3.395	-4.962	2	H	18	G
0	0		H	18	H
-1.905	-2.816	2	H	18	I
-0.7644	-0.8934	3	H	18	K
-0.4493	-0.4767	2	H	18	L
-0.434	-0.4583	5	H	18	M
-1.085	-1.383	7	H	18	N
-4.234	-5.568	2	H	18	P
-0.7584	-0.8849	4	H	18	Q
-1.917	-2.836	6	H	18	R
-0.4943	-0.5321	5	H	18	S
-0.1419	-0.1359	4	H	18	T
0.5205	0.3937	4	H	18	V
-4.333	-5.616	1	H	18	W
-0.3693	-0.3818	10	H	18	Y
-5	-5.852	5	W	180	*
-4.211	-5.557	8	W	180	C
-3.864	-5.348	3	W	180	D
-4.021	-5.45	1	W	180	E
0.1814	0.1551	2	W	180	F
-4.07	-5.479	4	W	180	G
-4.742	-5.777	3	W	180	H
-4.512	-5.694	2	W	180	I
-4.526	-5.699	2	W	180	L
-4.491	-5.685	5	W	180	M
-5.233	-5.905	3	W	180	N
-3.787	-5.294	2	W	180	P
-3.935	-5.396	3	W	180	Q
-3.036	-4.57	3	W	180	R
-3.518	-5.077	1	W	180	S
-4.466	-5.675	1	W	180	T
-5.087	-5.873	4	W	180	V
0	0		W	180	W
-0.07758	-0.07266	5	W	180	Y
0.07554	0.06705	10	G	181	A
-6.07	-6.024	3	G	181	C
-4.065	-5.476	8	G	181	D
-5.151	-5.888	3	G	181	E
-4.391	-5.643	5	G	181	F
0	0		G	181	G
-3.2	-4.76	3	G	181	H
-4.179	-5.54	10	G	181	I
-2.87	-4.36	5	G	181	K
-3.82	-5.318	5	G	181	L
-4.08	-5.485	2	G	181	M
-5.155	-5.889	2	G	181	N
-4.937	-5.835	3	G	181	P
-3.906	-5.377	1	G	181	Q
-3.304	-4.871	2	G	181	R
-4.489	-5.685	4	G	181	S
-4.165	-5.532	2	G	181	T
-5.114	-5.879	5	G	181	V
-3.994	-5.434	4	G	181	W
-1.696	-2.439	6	I	182	A
-0.4311	-0.4548	3	I	182	C
-4.999	-5.851	5	I	182	D
-1.121	-1.441	5	I	182	E
-2.46	-3.76	2	I	182	F
-5.119	-5.881	3	I	182	G
-0.6478	-0.7314	2	I	182	H
0	0		I	182	I
-4.455	-5.671	6	I	182	K
0.1416	0.1227	3	I	182	L
0.3437	0.2772	3	I	182	M
-1.723	-2.488	1	I	182	N
-4.515	-5.695	4	I	182	P
-0.1439	-0.1379	3	I	182	Q
-4.501	-5.689	2	I	182	S
-0.9154	-1.116	4	I	182	T
0.01443	0.01309	5	I	182	V
-3.583	-5.133	1	I	182	W
-1.689	-2.428	6	I	182	Y
-4.613	-5.732	2	H	183	C
-4.402	-5.648	1	H	183	D
-4.058	-5.472	4	H	183	E
-5.231	-5.905	8	H	183	F
-4.467	-5.676	1	H	183	G
0	0		H	183	H
-6.891	-6.076	10	H	183	I
-5.841	-6.001	3	H	183	K
-5.443	-5.945	2	H	183	L
-1.831	-2.682	5	H	183	M
-3.286	-4.853	4	H	183	N
-3.48	-5.042	1	H	183	P
-1.429	-1.964	5	H	183	Q
-3.986	-5.428	6	H	183	S
-4.109	-5.502	1	H	183	T
-4.257	-5.58	6	H	183	V
-5.533	-5.959	4	H	183	W
-3.724	-5.247	2	H	183	Y
-4.076	-5.483	6	H	184	A
-5.165	-5.891	7	H	184	C
-1.789	-2.607	2	H	184	D
-4.442	-5.665	6	H	184	E
-4.708	-5.766	6	H	184	F
-4.798	-5.795	5	H	184	G
0	0		H	184	H
-4.106	-5.5	4	H	184	I
-5.347	-5.927	2	H	184	K
-5.629	-5.973	4	H	184	L
-4.083	-5.486	5	H	184	M
-2.793	-4.256	2	H	184	N
-5.222	-5.903	3	H	184	P
-1.585	-2.24	4	H	184	Q
-4.442	-5.665	4	H	184	R
-1.789	-2.607	1	H	184	S
-2.894	-4.392	4	H	184	V
-4.975	-5.845	5	H	184	W
-4.863	-5.814	3	H	184	Y
[truncated: 8,903 more rows]

## Sheet: Lib2-240704-293_func_effects
latent_phenotype_effect	functional_effect	times_seen	wildtype	site	mutant
-2.399	-3.608	3	L	-1	A
0.1534	0.128	4	L	-1	C
-3.122	-4.627	4	L	-1	D
-0.9684	-1.166	3	L	-1	E
-0.01544	-0.01369	8	L	-1	F
-0.2904	-0.2833	4	L	-1	G
-0.4761	-0.4942	2	L	-1	H
0.1375	0.1154	3	L	-1	I
-0.3687	-0.3693	5	L	-1	K
0	0		L	-1	L
-0.3371	-0.3341	3	L	-1	M
-0.4918	-0.5131	2	L	-1	N
-0.4219	-0.4301	3	L	-1	P
1.241	0.6987	1	L	-1	Q
-0.6116	-0.6629	5	L	-1	R
-1.83	-2.628	4	L	-1	S
0.4483	0.3361	6	L	-1	T
-0.1582	-0.1475	3	L	-1	V
-0.1341	-0.1239	6	L	-1	W
0.07247	0.06227	3	L	-1	Y
-0.2389	-0.2291	5	V	-2	A
0.4568	0.3415	3	V	-2	C
-4.717	-5.745	2	V	-2	D
-0.3365	-0.3335	1	V	-2	E
0.7093	0.4834	3	V	-2	F
-0.225	-0.2147	3	V	-2	G
-0.523	-0.5511	4	V	-2	H
0.02663	0.02326	9	V	-2	I
0.08665	0.07407	3	V	-2	K
-0.2435	-0.2338	2	V	-2	L
-0.2438	-0.2341	4	V	-2	M
-0.9865	-1.193	2	V	-2	N
-0.5554	-0.5913	5	V	-2	P
-0.5048	-0.5289	6	V	-2	Q
-1.037	-1.27	7	V	-2	R
-0.2	-0.1892	5	V	-2	S
-0.2666	-0.258	3	V	-2	T
0	0		V	-2	V
1.471	0.7644	2	V	-2	W
0.5862	0.4179	3	V	-2	Y
-2.711	-4.089	2	I	-3	*
-0.6402	-0.7001	1	I	-3	A
-0.2497	-0.2402	1	I	-3	C
-2.013	-2.952	4	I	-3	D
-1.005	-1.221	3	I	-3	E
-0.2136	-0.203	4	I	-3	F
-0.3101	-0.3046	1	I	-3	G
-2.354	-3.535	2	I	-3	H
0	0		I	-3	I
-0.5143	-0.5404	2	I	-3	K
0.769	0.5129	3	I	-3	L
-0.2426	-0.2329	5	I	-3	M
-0.2847	-0.2772	2	I	-3	N
-0.4225	-0.4309	3	I	-3	P
-0.3778	-0.3797	3	I	-3	Q
-0.4895	-0.5103	5	I	-3	R
-0.4658	-0.4819	4	I	-3	S
-0.2207	-0.2103	10	I	-3	T
0.1031	0.08766	8	I	-3	V
0.01036	0.009104	5	I	-3	W
-0.3723	-0.3734	2	I	-3	Y
0.5606	0.4034	3	N	-4	A
-0.1864	-0.1755	2	N	-4	C
-0.09636	-0.08791	4	N	-4	D
1.685	0.8141	3	N	-4	E
1.472	0.7645	2	N	-4	F
-1.323	-1.738	2	N	-4	G
0.07291	0.06264	4	N	-4	H
0.4353	0.3279	3	N	-4	I
0.3007	0.2379	12	N	-4	K
0.05746	0.04964	3	N	-4	L
-0.4905	-0.5115	4	N	-4	M
0	0		N	-4	N
-0.4343	-0.4447	3	N	-4	P
0.02173	0.01902	7	N	-4	Q
0.3174	0.2496	5	N	-4	R
-0.2479	-0.2384	4	N	-4	S
-1.271	-1.649	2	N	-4	T
-0.05509	-0.04954	6	N	-4	V
0.1634	0.1359	3	N	-4	W
-0.1612	-0.1504	1	N	-4	Y
-4.023	-5.42	8	E	-5	*
0.9126	0.5777	1	E	-5	A
-0.6457	-0.7073	2	E	-5	C
-0.226	-0.2157	7	E	-5	D
0	0		E	-5	E
-0.1006	-0.09192	5	E	-5	F
-0.2528	-0.2435	5	E	-5	G
0.2499	0.2015	7	E	-5	H
-0.7324	-0.8239	8	E	-5	I
0.0495	0.04289	8	E	-5	K
0.2101	0.1718	4	E	-5	L
0.1851	0.1527	4	E	-5	M
-0.1297	-0.1197	4	E	-5	N
0.2977	0.2358	3	E	-5	P
-0.4037	-0.4092	5	E	-5	Q
0.1475	0.1234	9	E	-5	R
-0.02559	-0.02277	4	E	-5	S
1.262	0.7053	6	E	-5	T
0.2105	0.1721	2	E	-5	V
0.935	0.5871	2	E	-5	W
-0.26	-0.2511	6	E	-5	Y
-5.11	-5.858	4	M	-6	A
-4.443	-5.64	6	M	-6	C
-4.789	-5.769	3	M	-6	D
-0.6535	-0.7177	2	M	-6	E
-4.514	-5.669	7	M	-6	F
-4.12	-5.478	2	M	-6	G
-4.855	-5.79	4	M	-6	H
-7.449	-6.079	9	M	-6	I
-4.836	-5.784	5	M	-6	L
0	0		M	-6	M
-4.643	-5.719	5	M	-6	N
-4.869	-5.794	10	M	-6	P
-5.737	-5.97	3	M	-6	Q
-4.683	-5.733	3	M	-6	R
-4.992	-5.828	5	M	-6	S
-4.885	-5.798	4	M	-6	T
-4.776	-5.765	9	M	-6	V
-6.02	-6.003	4	M	-6	W
-6.863	-6.06	4	M	-6	Y
1.683	0.8136	2	L	1	A
-0.3125	-0.3072	3	L	1	C
-4.458	-5.646	1	L	1	D
-4.712	-5.743	1	L	1	E
-0.0802	-0.07275	4	L	1	G
-1.01	-1.23	5	L	1	H
-0.1864	-0.1755	5	L	1	I
-0.6387	-0.6982	1	L	1	K
0	0		L	1	L
-0.2014	-0.1906	2	L	1	M
-2.112	-3.126	3	L	1	N
-1.067	-1.319	3	L	1	P
-0.6683	-0.7373	3	L	1	Q
-3.641	-5.145	9	L	1	R
-0.07694	-0.06972	5	L	1	S
-0.2934	-0.2866	1	L	1	T
-0.1197	-0.1101	2	L	1	V
0.07863	0.06741	5	L	1	W
-0.439	-0.4502	3	L	1	Y
-5.635	-5.956	3	S	10	*
-0.482	-0.5013	4	S	10	A
0.3705	0.2858	5	S	10	C
-4.573	-5.693	2	S	10	D
-4.653	-5.723	4	S	10	E
-4.673	-5.73	1	S	10	F
-0.4027	-0.408	7	S	10	G
-4.675	-5.73	7	S	10	H
-5.063	-5.846	6	S	10	I
-2.856	-4.291	1	S	10	K
-3.311	-4.836	9	S	10	L
-1.184	-1.506	2	S	10	M
-0.6188	-0.6722	5	S	10	N
-0.2432	-0.2335	5	S	10	P
-4.44	-5.638	3	S	10	Q
-2.057	-3.03	2	S	10	R
0	0		S	10	S
0.09985	0.08496	4	S	10	T
-4.883	-5.798	2	S	10	V
-5.285	-5.896	4	S	10	W
-3.99	-5.399	5	S	10	Y
4.432	1.016	7	G	100	A
-3.941	-5.367	3	G	100	C
-3.838	-5.297	6	G	100	D
-3.473	-4.997	2	G	100	E
-2.282	-3.416	4	G	100	F
0	0		G	100	G
-4.328	-5.587	5	G	100	I
-4.56	-5.688	2	G	100	K
-4.117	-5.476	5	G	100	L
-2.791	-4.203	2	G	100	M
-2.41	-3.627	1	G	100	N
-3.966	-5.384	4	G	100	P
-4.417	-5.628	6	G	100	Q
-4.061	-5.444	6	G	100	R
-0.1209	-0.1113	3	G	100	S
-1.798	-2.57	3	G	100	T
-3.743	-5.226	4	G	100	V
-3.257	-4.779	1	G	100	W
-2.007	-2.943	2	G	100	Y
-1.376	-1.827	1	S	101	A
-0.109	-0.09992	6	S	101	C
-0.07541	-0.06829	1	S	101	D
0.7512	0.5042	3	S	101	F
-0.7479	-0.8452	4	S	101	G
0.09371	0.07991	4	S	101	H
0.5603	0.4032	1	S	101	I
-0.275	-0.2669	3	S	101	K
-0.2419	-0.2322	5	S	101	L
0.6358	0.4451	3	S	101	M
0.0221	0.01934	7	S	101	N
-1.617	-2.249	1	S	101	P
0.0175	0.01533	4	S	101	Q
0.2624	0.2105	4	S	101	R
0	0		S	101	S
0.06995	0.06016	5	S	101	T
-0.197	-0.1861	6	S	101	V
0.5869	0.4183	2	S	101	W
0.4244	0.321	5	S	101	Y
-1.889	-2.732	1	L	102	A
-0.6693	-0.7385	6	L	102	C
-0.8805	-1.034	2	L	102	D
-5.171	-5.872	3	L	102	E
0.03396	0.02958	3	L	102	F
-4.48	-5.655	3	L	102	H
-0.485	-0.5049	2	L	102	I
-4.587	-5.698	6	L	102	K
0	0		L	102	L
-0.3255	-0.3214	10	L	102	M
-4.385	-5.614	11	L	102	P
-4.271	-5.559	3	L	102	Q
-4.548	-5.683	4	L	102	R
-0.6599	-0.7261	2	L	102	T
-0.6549	-0.7194	3	L	102	V
-0.3963	-0.4006	3	L	102	W
-0.7426	-0.8379	2	L	102	Y
-0.3429	-0.3405	5	N	103	A
-0.8431	-0.9798	1	N	103	C
0.5051	0.3709	2	N	103	D
0.3884	0.2977	3	N	103	E
0.6759	0.4663	3	N	103	F
-0.01168	-0.01034	2	N	103	G
0.3602	0.2789	4	N	103	H
-0.3989	-0.4036	2	N	103	I
-0.3438	-0.3415	8	N	103	K
-0.2881	-0.2809	4	N	103	L
-0.3881	-0.3913	2	N	103	M
0	0		N	103	N
-0.3747	-0.3761	4	N	103	P
0.1467	0.1227	5	N	103	Q
-0.1842	-0.1733	2	N	103	R
0.309	0.2437	3	N	103	S
-0.1815	-0.1706	4	N	103	T
0.1495	0.1249	4	N	103	V
-0.3995	-0.4044	2	N	103	W
-0.07253	-0.06562	6	N	103	Y
0.6087	0.4304	1	D	104	A
-0.3663	-0.3667	5	D	104	C
0	0		D	104	D
0.3866	0.2965	4	D	104	E
-0.6443	-0.7055	2	D	104	F
-0.1594	-0.1487	3	D	104	G
0.3761	0.2896	3	D	104	H
-0.3643	-0.3644	3	D	104	I
-0.3882	-0.3915	6	D	104	L
0.2946	0.2336	6	D	104	N
-2.65	-3.999	4	D	104	P
-0.08175	-0.07421	2	D	104	Q
-0.1639	-0.1531	2	D	104	S
0.5483	0.3963	1	D	104	T
-0.3772	-0.379	3	D	104	V
-0.7301	-0.8206	2	D	104	W
0.1258	0.1061	5	D	104	Y
-2.361	-3.547	3	Y	105	*
0.006858	0.006032	1	Y	105	A
-0.7481	-0.8454	3	Y	105	C
-2.504	-3.776	5	Y	105	D
-0.2587	-0.2497	4	Y	105	E
-0.9871	-1.194	1	Y	105	F
0.1499	0.1253	1	Y	105	G
0.1379	0.1157	3	Y	105	H
-0.4566	-0.4709	2	Y	105	I
-1.126	-1.412	2	Y	105	K
-0.125	-0.1152	5	Y	105	L
0.8703	0.5594	1	Y	105	M
-0.7637	-0.8671	3	Y	105	N
-2.57	-3.879	2	Y	105	P
-0.1844	-0.1735	4	Y	105	Q
1.241	0.6987	1	Y	105	R
-0.5126	-0.5383	1	Y	105	S
-3.662	-5.162	4	Y	105	T
0.2041	0.1673	5	Y	105	V
-1.172	-1.486	6	Y	105	W
0	0		Y	105	Y
-0.3429	-0.3406	1	E	106	*
-2.328	-3.493	3	E	106	A
-0.9898	-1.198	1	E	106	C
-0.9118	-1.08	8	E	106	D
0	0		E	106	E
-0.627	-0.6829	3	E	106	F
-0.7909	-0.9053	5	E	106	G
-0.5602	-0.5974	5	E	106	H
-4.759	-5.759	5	E	106	I
-3.71	-5.2	3	E	106	K
-0.4021	-0.4074	3	E	106	L
0.8635	0.5565	2	E	106	M
-3.823	-5.286	2	E	106	N
-3.157	-4.668	1	E	106	P
-0.1683	-0.1575	3	E	106	Q
-4.274	-5.56	10	E	106	R
-4.261	-5.554	2	E	106	S
-4.653	-5.723	2	E	106	V
-4.491	-5.66	6	E	106	W
-1.668	-2.34	3	E	106	Y
-4.575	-5.694	1	E	107	*
0.2487	0.2006	1	E	107	A
-4.698	-5.739	3	E	107	C
-1.852	-2.668	2	E	107	D
0	0		E	107	E
-5.781	-5.976	3	E	107	F
-4.153	-5.496	2	E	107	G
-4.261	-5.554	1	E	107	H
-3.759	-5.238	5	E	107	I
-4.863	-5.792	5	E	107	K
-1.299	-1.697	1	E	107	N
-4.825	-5.78	4	E	107	P
-4.548	-5.683	3	E	107	Q
-4.876	-5.796	3	E	107	R
-4.757	-5.759	5	E	107	S
-4.564	-5.689	3	E	107	T
-3.766	-5.244	4	E	107	W
-4.499	-5.663	5	E	107	Y
-0.1787	-0.1678	2	L	108	A
-1.35	-1.783	3	L	108	C
-4.799	-5.772	4	L	108	D
-5.522	-5.939	3	L	108	E
-0.01795	-0.01593	1	L	108	F
-4.685	-5.734	2	L	108	G
-4.16	-5.501	1	L	108	H
-0.9262	-1.102	2	L	108	I
-4.259	-5.553	1	L	108	K
0	0		L	108	L
-0.1854	-0.1745	8	L	108	M
-5.566	-5.946	2	L	108	N
-5.953	-5.996	2	L	108	P
-4.671	-5.729	2	L	108	Q
-4.53	-5.676	6	L	108	R
-3.542	-5.06	5	L	108	S
-4.356	-5.6	2	L	108	T
0.5623	0.4044	1	L	108	V
-2.259	-3.377	2	L	108	W
-3.715	-5.205	4	L	108	Y
-1.251	-1.616	1	K	109	A
-0.6255	-0.6809	4	K	109	C
-3.77	-5.247	2	K	109	D
-4.388	-5.615	2	K	109	E
-0.5265	-0.5555	1	K	109	F
-0.573	-0.6136	2	K	109	G
-3.336	-4.862	3	K	109	I
0	0		K	109	K
-4.756	-5.758	2	K	109	L
-4.161	-5.501	2	K	109	M
-3.996	-5.403	3	K	109	N
-0.9426	-1.127	3	K	109	Q
-0.5256	-0.5543	5	K	109	R
-0.5858	-0.6299	2	K	109	S
-2.547	-3.843	4	K	109	T
-4.654	-5.723	1	K	109	Y
-1.657	-2.321	1	D	11	A
-3.734	-5.219	5	D	11	C
0	0		D	11	D
-4.652	-5.722	5	D	11	E
-1.584	-2.19	1	D	11	F
-1.385	-1.843	4	D	11	G
-2.385	-3.586	2	D	11	H
-4.312	-5.579	1	D	11	I
-1.318	-1.729	1	D	11	K
-4.965	-5.821	3	D	11	L
-5.498	-5.935	3	D	11	M
-1.003	-1.218	1	D	11	N
-4.85	-5.788	2	D	11	P
-4.649	-5.721	4	D	11	Q
-4.782	-5.767	9	D	11	R
-0.9182	-1.09	2	D	11	S
-5.911	-5.991	2	D	11	T
-4.662	-5.726	4	D	11	V
-4.547	-5.683	3	D	11	W
-3.383	-4.91	2	D	11	Y
-0.5733	-0.6139	4	H	110	A
-0.5941	-0.6404	3	H	110	C
-4.248	-5.547	2	H	110	D
2.104	0.8867	6	H	110	E
-3.887	-5.332	2	H	110	G
0	0		H	110	H
-1.05	-1.292	2	H	110	I
-3.926	-5.358	3	H	110	K
-0.4835	-0.503	2	H	110	L
-0.8526	-0.9936	4	H	110	M
-1.263	-1.636	5	H	110	N
-4.348	-5.596	4	H	110	P
-1.355	-1.791	5	H	110	Q
-4.7	-5.739	9	H	110	R
-0.9884	-1.196	5	H	110	S
-1.461	-1.975	6	H	110	T
-3.807	-5.274	1	H	110	V
-4.272	-5.559	7	H	110	W
-1.536	-2.106	7	H	110	Y
-3.131	-4.638	2	M	111	A
-1.16	-1.467	4	M	111	C
-0.6949	-0.7729	5	M	111	D
-5.558	-5.945	7	M	111	E
-1.316	-1.725	2	M	111	F
0.05439	0.04704	3	M	111	G
0.2484	0.2003	8	M	111	H
0.6065	0.4292	4	M	111	I
-2.059	-3.034	3	M	111	K
-0.247	-0.2375	2	M	111	L
0	0		M	111	M
-2.17	-3.226	1	M	111	N
-4.608	-5.706	6	M	111	P
-1.942	-2.828	2	M	111	Q
-2.338	-3.509	2	M	111	R
-0.8761	-1.028	6	M	111	S
-3.061	-4.555	1	M	111	T
-3.955	-5.377	2	M	111	V
-0.9713	-1.17	3	M	111	W
-0.2003	-0.1895	4	M	111	Y
-0.6649	-0.7328	7	L	112	A
-0.636	-0.6947	3	L	112	C
-4.95	-5.817	3	L	112	D
-3.81	-5.276	3	L	112	E
-2.626	-3.964	4	L	112	F
-0.4593	-0.4741	1	L	112	G
-4.386	-5.614	4	L	112	H
0.5973	0.4241	3	L	112	I
-4.532	-5.677	2	L	112	K
0	0		L	112	L
-0.03639	-0.0325	5	L	112	M
-4.12	-5.478	5	L	112	P
-5.175	-5.873	5	L	112	Q
-4.705	-5.741	2	L	112	R
-3.12	-4.625	7	L	112	S
-0.5328	-0.5633	1	L	112	T
-0.6638	-0.7312	5	L	112	V
-2.725	-4.108	3	L	112	W
-4.596	-5.702	8	L	112	Y
0.188	0.155	7	S	113	A
-4.081	-5.455	4	S	113	C
-4.377	-5.61	2	S	113	E
-4.685	-5.734	1	S	113	F
-2.249	-3.36	5	S	113	G
-4.34	-5.593	2	S	113	I
-3.945	-5.37	1	S	113	K
-4.358	-5.601	6	S	113	L
-4.486	-5.658	1	S	113	M
-1.631	-2.274	1	S	113	N
-4.339	-5.592	3	S	113	P
-4.978	-5.824	2	S	113	R
0	0		S	113	S
-1.573	-2.171	3	S	113	T
-4.539	-5.679	1	S	113	V
-4.437	-5.637	1	S	113	W
-0.648	-0.7104	2	S	113	Y
-4.844	-5.786	1	R	114	A
-0.05207	-0.04677	4	R	114	C
-2.186	-3.253	2	R	114	D
-1.983	-2.899	2	R	114	E
-1.535	-2.104	1	R	114	F
-4.307	-5.577	3	R	114	G
-4.582	-5.696	5	R	114	I
-1.035	-1.267	7	R	114	K
-1.836	-2.639	4	R	114	L
-1.728	-2.446	3	R	114	M
-2.831	-4.257	2	R	114	N
-4.902	-5.803	3	R	114	P
-1.915	-2.779	6	R	114	Q
0	0		R	114	R
-4.629	-5.714	5	R	114	S
-2.889	-4.336	8	R	114	T
-0.1155	-0.1061	4	R	114	W
-0.5334	-0.564	8	R	114	Y
-1.947	-2.836	2	I	115	A
-0.6094	-0.6601	3	I	115	C
-4.373	-5.608	2	I	115	D
-4.655	-5.723	2	I	115	E
-4.61	-5.707	2	I	115	F
-4.598	-5.702	3	I	115	G
-4.5	-5.664	4	I	115	H
0	0		I	115	I
-5.039	-5.84	3	I	115	K
-1.03	-1.26	5	I	115	L
-5.27	-5.893	5	I	115	M
-4.167	-5.504	5	I	115	N
-5.717	-5.968	4	I	115	P
-4.564	-5.689	1	I	115	Q
-4.803	-5.773	5	I	115	R
-1.913	-2.777	4	I	115	S
-0.8192	-0.9455	3	I	115	T
-0.1357	-0.1256	10	I	115	V
-5.122	-5.861	3	I	115	W
-5.866	-5.986	3	I	115	Y
-2.196	-3.271	2	N	116	A
0.1051	0.08924	1	N	116	C
-4.981	-5.825	7	N	116	D
-8.156	-6.092	9	N	116	E
-1.099	-1.369	2	N	116	F
-2.085	-3.079	5	N	116	G
-1.031	-1.261	5	N	116	H
-0.3432	-0.3409	6	N	116	K
-1.253	-1.62	4	N	116	L
0.4761	0.3534	1	N	116	M
0	0		N	116	N
-0.9252	-1.1	3	N	116	P
0.006492	0.005711	3	N	116	Q
-0.8311	-0.9625	7	N	116	S
-0.4905	-0.5115	2	N	116	T
-0.9852	-1.191	3	N	116	V
-2.237	-3.34	1	N	116	W
-0.8109	-0.9336	4	N	116	Y
-1.753	-2.49	3	H	117	A
-0.6201	-0.6739	3	H	117	C
-0.1911	-0.1802	5	H	117	D
-0.8188	-0.9449	1	H	117	E
-0.9382	-1.12	2	H	117	F
-1.5	-2.043	2	H	117	G
0	0		H	117	H
-1.021	-1.247	3	H	117	I
-2.143	-3.18	2	H	117	K
0.6796	0.4683	2	H	117	L
0.1242	0.1047	1	H	117	M
-0.07584	-0.0687	4	H	117	N
-4.589	-5.699	1	H	117	P
-0.7911	-0.9056	5	H	117	Q
0.1291	0.1087	4	H	117	R
-0.4076	-0.4137	2	H	117	S
0.3076	0.2428	4	H	117	T
-0.3289	-0.3252	3	H	117	V
-0.0871	-0.07921	3	H	117	W
-0.2868	-0.2795	6	H	117	Y
-0.6093	-0.6599	3	F	118	C
-4.396	-5.619	3	F	118	D
-3.894	-5.336	7	F	118	E
0	0		F	118	F
-2.64	-3.984	2	F	118	G
-0.603	-0.6518	2	F	118	H
-5.019	-5.835	2	F	118	I
-2.374	-3.569	2	F	118	K
-4.488	-5.659	1	F	118	L
-2.211	-3.295	3	F	118	M
-5.161	-5.87	6	F	118	P
-0.5326	-0.563	6	F	118	Q
-4.641	-5.718	6	F	118	R
-0.9492	-1.136	2	F	118	S
-1.643	-2.294	5	F	118	T
0.9356	0.5874	2	F	118	W
-0.6649	-0.7327	6	F	118	Y
-2.012	-2.95	1	E	119	*
-2.87	-4.311	1	E	119	A
-0.3503	-0.3487	3	E	119	D
0	0		E	119	E
-1.094	-1.361	6	E	119	F
-0.7184	-0.8047	11	E	119	G
-0.3388	-0.336	6	E	119	H
-2.436	-3.668	3	E	119	I
-2.886	-4.332	4	E	119	K
-1.417	-1.898	2	E	119	L
-0.7189	-0.8054	7	E	119	M
-0.4232	-0.4317	3	E	119	N
-4.15	-5.495	1	E	119	P
0.9734	0.6028	2	E	119	Q
1.473	0.7647	1	E	119	R
-0.2387	-0.2288	6	E	119	S
-0.1146	-0.1052	3	E	119	T
-0.6089	-0.6594	2	E	119	V
-1.199	-1.53	4	E	119	W
-0.6705	-0.7401	4	E	119	Y
-3.446	-4.971	6	Q	12	*
-0.4138	-0.4208	3	Q	12	A
-0.07376	-0.06676	4	Q	12	C
-0.1128	-0.1036	4	Q	12	E
-0.09622	-0.08778	4	Q	12	F
-0.08268	-0.07507	4	Q	12	G
0.0392	0.03408	2	Q	12	H
0.2415	0.1953	3	Q	12	I
0.3013	0.2383	3	Q	12	K
-0.1497	-0.1392	3	Q	12	L
-0.3243	-0.32	2	Q	12	M
0.3232	0.2537	2	Q	12	N
-4.759	-5.759	2	Q	12	P
0	0		Q	12	Q
-0.5711	-0.6112	4	Q	12	R
-0.2926	-0.2857	4	Q	12	S
-1.949	-2.84	1	Q	12	T
0.4037	0.3076	3	Q	12	V
-0.2036	-0.1929	6	Q	12	W
-1.03	-1.26	6	Q	12	Y
0.7477	0.5025	3	K	120	A
-1.917	-2.783	2	K	120	C
0.9687	0.6009	1	K	120	D
-0.3371	-0.3341	8	K	120	E
-4.311	-5.579	5	K	120	F
-1.093	-1.359	2	K	120	G
-0.783	-0.8942	4	K	120	H
-0.9159	-1.087	4	K	120	I
0	0		K	120	K
-3.08	-4.578	1	K	120	L
-0.05642	-0.05075	3	K	120	M
0.1823	0.1506	2	K	120	P
0.218	0.1778	5	K	120	Q
-2.908	-4.361	4	K	120	R
-1.266	-1.642	1	K	120	S
-0.3999	-0.4048	5	K	120	T
-0.9166	-1.088	1	K	120	V
-3.399	-4.926	2	K	120	W
-1.076	-1.332	4	K	120	Y
0.01388	0.01218	4	I	121	A
0.4323	0.326	3	I	121	C
1.686	0.8143	1	I	121	D
-0.1209	-0.1113	4	I	121	E
-0.2611	-0.2522	2	I	121	F
-1.843	-2.651	2	I	121	G
-0.4752	-0.4931	2	I	121	H
0	0		I	121	I
0.8825	0.5648	2	I	121	K
0.3631	0.2808	4	I	121	L
0.1769	0.1464	4	I	121	M
-0.2775	-0.2695	5	I	121	N
0.9661	0.5999	1	I	121	Q
-0.4431	-0.455	4	I	121	R
0.2368	0.1918	4	I	121	S
2.048	0.8786	2	I	121	T
0.6045	0.4281	4	I	121	V
-0.1044	-0.09549	2	I	121	W
1.108	0.654	1	I	121	Y
1.511	0.7743	1	L	122	A
0.1325	0.1114	3	L	122	E
0.4096	0.3115	1	L	122	F
0.491	0.3624	1	L	122	H
-0.1961	-0.1853	4	L	122	I
0.5383	0.3905	1	L	122	K
0	0		L	122	L
-0.1074	-0.09835	3	L	122	M
-0.4185	-0.4262	3	L	122	N
0.3252	0.255	3	L	122	P
0.223	0.1815	3	L	122	Q
-0.156	-0.1454	3	L	122	R
1.589	0.7929	1	L	122	S
-0.7466	-0.8435	3	L	122	T
0.9565	0.596	1	L	122	V
0.8548	0.5526	4	L	122	W
0.6067	0.4293	1	L	122	Y
0.1767	0.1462	6	I	123	A
-0.9291	-1.106	3	I	123	C
-6.517	-6.042	3	I	123	D
-5.007	-5.832	2	I	123	E
0.5953	0.423	5	I	123	F
-4.698	-5.739	1	I	123	G
-3.943	-5.369	2	I	123	H
0	0		I	123	I
-4.28	-5.564	2	I	123	K
0.1657	0.1377	5	I	123	L
0.1422	0.1191	7	I	123	M
-5.582	-5.948	5	I	123	N
-3.706	-5.197	4	I	123	P
-5.071	-5.848	3	I	123	Q
-6.261	-6.024	6	I	123	R
-2.019	-2.963	4	I	123	S
-0.8325	-0.9645	2	I	123	T
1.288	0.7133	1	I	123	V
0.9144	0.5785	2	I	123	W
-1.45	-1.955	5	I	123	Y
0.6182	0.4356	1	I	124	A
0.07009	0.06028	1	I	124	C
-1.909	-2.768	5	I	124	D
0.1355	0.1138	6	I	124	E
-1.533	-2.101	2	I	124	F
0.5861	0.4179	2	I	124	H
0	0		I	124	I
-0.3941	-0.3982	3	I	124	K
0.4803	0.3559	3	I	124	L
1.062	0.6372	1	I	124	M
0.03954	0.03438	6	I	124	N
-3.522	-5.042	3	I	124	P
1.205	0.6871	1	I	124	Q
-0.2351	-0.2251	2	I	124	R
-0.4734	-0.4909	5	I	124	S
0.809	0.5317	2	I	124	T
0.342	0.2666	2	I	124	V
-0.6795	-0.7521	6	I	124	W
-0.3203	-0.3157	3	I	124	Y
-0.05728	-0.05154	4	P	125	A
-2.158	-3.206	1	P	125	C
-0.08256	-0.07496	4	P	125	D
-4.796	-5.771	4	P	125	F
0.06355	0.05478	2	P	125	G
0.5201	0.3798	1	P	125	H
-4.048	-5.436	1	P	125	I
0.4157	0.3154	3	P	125	K
-2.631	-3.971	3	P	125	L
-1.203	-1.538	3	P	125	M
1.209	0.6884	4	P	125	N
0	0		P	125	P
-0.07176	-0.06491	8	P	125	Q
-0.07868	-0.07134	6	P	125	R
0.505	0.3709	3	P	125	S
-0.2052	-0.1944	7	P	125	T
-1.183	-1.504	1	P	125	V
1.004	0.6151	2	P	125	W
-2.185	-3.252	3	P	125	Y
0.08913	0.07613	3	K	125a	A
-0.1661	-0.1553	1	K	125a	C
-0.1592	-0.1485	4	K	125a	D
-1.037	-1.271	2	K	125a	E
-0.4951	-0.517	2	K	125a	F
0.6078	0.4299	2	K	125a	G
0.0211	0.01846	2	K	125a	H
0.02734	0.02387	4	K	125a	I
0	0		K	125a	K
0.5811	0.415	2	K	125a	L
1.244	0.6994	3	K	125a	M
-0.317	-0.3121	6	K	125a	N
0.4604	0.3437	2	K	125a	P
0.9339	0.5867	3	K	125a	Q
0.1085	0.09203	4	K	125a	R
-0.3152	-0.3101	3	K	125a	S
0.2107	0.1722	4	K	125a	T
0.2519	0.2029	3	K	125a	V
0.1754	0.1452	3	K	125a	W
0.1264	0.1065	4	K	125a	Y
-1.592	-2.205	1	S	125b	A
-0.5852	-0.629	2	S	125b	C
0.7329	0.4952	6	S	125b	F
0.05849	0.05051	2	S	125b	G
0.3832	0.2942	1	S	125b	I
-0.1415	-0.1311	3	S	125b	K
0.7597	0.5084	1	S	125b	M
0.005566	0.004898	5	S	125b	N
2.05	0.8788	3	S	125b	P
1.956	0.8643	3	S	125b	Q
-0.1858	-0.1749	4	S	125b	R
0	0		S	125b	S
0.6595	0.4578	4	S	125b	T
0.1705	0.1414	2	S	125b	V
-0.369	-0.3697	2	S	125b	Y
0.4539	0.3396	2	S	126	C
-0.1876	-0.1767	3	S	126	D
1.494	0.7702	2	S	126	E
0.7946	0.525	2	S	126	F
0.1686	0.14	3	S	126	G
-0.06737	-0.06084	3	S	126	H
-0.1217	-0.112	3	S	126	I
0.7047	0.4811	3	S	126	K
-0.1732	-0.1623	2	S	126	L
0.3086	0.2435	3	S	126	M
-0.01311	-0.01162	4	S	126	N
-1.959	-2.857	3	S	126	P
-0.7954	-0.9117	1	S	126	Q
0.01536	0.01347	3	S	126	R
0	0		S	126	S
0.1755	0.1453	5	S	126	V
-0.01666	-0.01478	2	S	126	W
-0.1299	-0.1199	4	S	126	Y
-5.436	-5.924	5	W	127	*
-1.401	-1.87	3	W	127	A
-1.557	-2.143	6	W	127	C
-4.901	-5.803	3	W	127	D
-3.974	-5.389	6	W	127	E
-0.5102	-0.5354	3	W	127	F
-6.112	-6.012	3	W	127	G
0.8771	0.5624	1	W	127	H
1.133	0.6626	3	W	127	I
-4.499	-5.663	1	W	127	K
0.1277	0.1075	5	W	127	L
0.698	0.4777	4	W	127	M
-1.114	-1.392	4	W	127	N
-4.164	-5.503	6	W	127	P
-2.042	-3.003	2	W	127	Q
-4.234	-5.54	7	W	127	R
-1.236	-1.591	1	W	127	S
-0.6368	-0.6957	3	W	127	T
0.06293	0.05426	2	W	127	V
0	0		W	127	W
0.09812	0.08354	4	W	127	Y
-0.6424	-0.703	3	P	128	A
-0.2209	-0.2105	1	P	128	C
1.5	0.7715	1	P	128	D
0.693	0.4752	1	P	128	E
0.8765	0.5622	4	P	128	F
-0.205	-0.1942	3	P	128	G
1.372	0.7377	1	P	128	H
1.755	0.8283	3	P	128	I
0.834	0.5432	3	P	128	K
-0.08619	-0.07835	3	P	128	L
0.1236	0.1043	2	P	128	M
-0.348	-0.3462	5	P	128	N
0	0		P	128	P
0.2711	0.2168	5	P	128	Q
0.1232	0.104	2	P	128	R
-0.08569	-0.07788	4	P	128	S
-0.07268	-0.06575	5	P	128	T
-0.1877	-0.1768	3	P	128	V
0.8095	0.532	1	P	128	W
-0.2435	-0.2338	4	P	128	Y
0.1786	0.1477	3	N	129	A
-1.438	-1.935	2	N	129	C
-0.03938	-0.03521	1	N	129	D
-0.1619	-0.1511	3	N	129	E
0.1013	0.08615	3	N	129	G
1.198	0.6848	1	N	129	H
0.5526	0.3988	2	N	129	I
0.0525	0.04544	3	N	129	K
-0.3416	-0.3391	2	N	129	L
-0.4963	-0.5185	2	N	129	M
0	0		N	129	N
-2.536	-3.826	3	N	129	P
1.388	0.7423	1	N	129	Q
0.5819	0.4155	3	N	129	R
0.3253	0.2551	4	N	129	S
0.007408	0.006515	6	N	129	T
1.001	0.6138	1	N	129	V
0.485	0.3588	2	N	129	W
0.4517	0.3383	2	N	129	Y
-3.731	-5.217	3	I	13	A
-2.597	-3.92	2	I	13	C
-4.592	-5.7	4	I	13	D
-4.602	-5.704	6	I	13	E
-2.175	-3.234	3	I	13	F
-4.27	-5.558	5	I	13	G
-4.605	-5.705	5	I	13	H
0	0		I	13	I
-4.283	-5.565	1	I	13	K
-0.2844	-0.2769	5	I	13	L
-0.5329	-0.5634	2	I	13	M
-6.634	-6.049	6	I	13	N
-4.692	-5.736	1	I	13	P
-4.267	-5.557	5	I	13	R
-4.337	-5.591	2	I	13	S
-5.298	-5.899	4	I	13	T
-0.9235	-1.098	4	I	13	V
-5.554	-5.944	4	I	13	W
-5.507	-5.937	4	I	13	Y
-1.766	-2.514	2	H	130	A
-4.534	-5.677	2	H	130	C
-2.558	-3.861	2	H	130	D
-2.395	-3.603	2	H	130	E
-0.5087	-0.5336	3	H	130	F
-2.186	-3.253	1	H	130	G
0	0		H	130	H
-1.067	-1.318	6	H	130	I
-2.724	-4.107	3	H	130	K
0.4641	0.346	8	H	130	L
-1.589	-2.199	5	H	130	M
-1.86	-2.681	5	H	130	N
-6.329	-6.029	3	H	130	P
-0.3999	-0.4048	4	H	130	Q
-3.619	-5.126	2	H	130	S
-2.281	-3.414	1	H	130	T
0.3751	0.2888	1	H	130	W
-0.7308	-0.8217	1	H	130	Y
-2.074	-3.059	2	E	131	*
-0.2997	-0.2934	3	E	131	A
-0.6253	-0.6806	3	E	131	C
0.3817	0.2932	1	E	131	D
0	0		E	131	E
0.3524	0.2736	2	E	131	F
-0.2201	-0.2097	2	E	131	H
-0.2964	-0.2898	2	E	131	I
-0.8022	-0.9212	5	E	131	K
1.362	0.7349	1	E	131	L
-1.833	-2.633	1	E	131	M
-0.1538	-0.1431	3	E	131	N
-4.042	-5.432	2	E	131	P
-0.3604	-0.3601	4	E	131	Q
0.2137	0.1745	3	E	131	R
-0.0261	-0.02323	3	E	131	S
0.1092	0.09261	2	E	131	V
-2.313	-3.468	1	E	131	W
-0.3764	-0.3781	2	E	131	Y
-0.4135	-0.4205	2	T	132	C
1.028	0.6244	2	T	132	D
0.8251	0.5391	2	T	132	E
-0.9231	-1.097	3	T	132	F
0.07327	0.06294	3	T	132	G
0.006324	0.005564	4	T	132	H
-0.5853	-0.6292	3	T	132	I
0.07162	0.06156	4	T	132	K
0.06257	0.05395	3	T	132	L
0.784	0.52	3	T	132	M
0.01301	0.01142	4	T	132	N
0.06281	0.05416	1	T	132	P
-0.3076	-0.3019	3	T	132	Q
0.148	0.1238	7	T	132	R
0.366	0.2828	4	T	132	S
0	0		T	132	T
-0.5992	-0.6469	2	T	132	V
0.2869	0.2281	4	T	132	W
-0.5841	-0.6277	6	T	132	Y
0.8448	0.5481	1	S	133	A
-0.3975	-0.4021	3	S	133	C
-1.249	-1.613	1	S	133	D
0.0007212	0.0006358	6	S	133	E
0.3957	0.3024	4	S	133	G
0.02082	0.01822	2	S	133	H
-0.2116	-0.201	8	S	133	I
0.07591	0.06515	2	S	133	K
-0.3204	-0.3158	6	S	133	L
-0.9948	-1.206	3	S	133	M
0.02805	0.02448	2	S	133	N
-0.8326	-0.9647	1	S	133	P
0.2547	0.2049	3	S	133	Q
-0.05523	-0.04966	4	S	133	R
0	0		S	133	S
0.4363	0.3286	4	S	133	T
-0.2498	-0.2404	7	S	133	W
0.9809	0.6058	1	S	133	Y
1.833	0.8432	2	L	133a	A
0.3732	0.2876	3	L	133a	C
-0.1469	-0.1364	6	L	133a	D
-0.2891	-0.2819	3	L	133a	E
0.02738	0.02391	4	L	133a	F
-0.6451	-0.7066	1	L	133a	G
0.1717	0.1424	1	L	133a	H
0.05792	0.05003	1	L	133a	I
0.05014	0.04343	5	L	133a	K
0	0		L	133a	L
-0.01939	-0.01721	9	L	133a	M
1.261	0.7049	1	L	133a	N
-0.3536	-0.3524	3	L	133a	P
0.4153	0.3151	4	L	133a	Q
0.009263	0.008141	4	L	133a	R
-0.1164	-0.1069	3	L	133a	S
-0.2631	-0.2543	1	L	133a	T
0.3092	0.2439	5	L	133a	V
-0.2354	-0.2254	2	L	133a	W
-1.223	-1.571	4	G	134	A
-1.876	-2.71	6	G	134	C
-3.597	-5.107	3	G	134	D
1.061	0.6367	2	G	134	E
-6.95	-6.064	4	G	134	F
0	0		G	134	G
-4.227	-5.536	4	G	134	I
-3.57	-5.085	2	G	134	K
-2.98	-4.454	5	G	134	L
-2.685	-4.051	3	G	134	M
-4.247	-5.547	2	G	134	N
-1.567	-2.16	2	G	134	P
-3.101	-4.602	4	G	134	Q
-3.24	-4.761	3	G	134	R
-0.1869	-0.176	3	G	134	S
-1.279	-1.663	2	G	134	T
-4.81	-5.775	4	G	134	W
-5.95	-5.996	2	G	134	Y
-0.35	-0.3484	3	V	135	A
-0.547	-0.5809	2	V	135	C
-1.531	-2.097	2	V	135	D
-0.3131	-0.3079	5	V	135	E
0.5708	0.4092	2	V	135	F
-0.2528	-0.2435	3	V	135	H
-0.2364	-0.2264	3	V	135	I
0.08684	0.07424	7	V	135	L
-0.4917	-0.513	3	V	135	M
0.09406	0.0802	5	V	135	N
-2.731	-4.118	3	V	135	P
-0.01037	-0.009179	4	V	135	Q
-0.172	-0.1611	2	V	135	R
-0.6829	-0.7568	2	V	135	S
-0.07408	-0.06706	3	V	135	T
0	0		V	135	V
-0.4213	-0.4295	3	V	135	W
0.9353	0.5873	1	V	135	Y
-0.2921	-0.2852	1	S	136	C
-0.4106	-0.4171	1	S	136	D
-1.321	-1.734	1	S	136	E
-2.705	-4.081	3	S	136	F
-3.279	-4.803	6	S	136	G
-2.325	-3.488	3	S	136	H
-2.341	-3.515	3	S	136	I
-2.92	-4.377	2	S	136	K
-2.522	-3.805	7	S	136	L
-2.538	-3.829	1	S	136	M
-2.554	-3.855	4	S	136	N
-2.675	-4.037	5	S	136	P
-2.702	-4.076	5	S	136	Q
-4.45	-5.643	2	S	136	R
0	0		S	136	S
0.2906	0.2308	3	S	136	T
-2.715	-4.094	4	S	136	V
-2.76	-4.159	1	S	136	W
-2.727	-4.112	3	S	136	Y
0	0		A	137	A
-0.08697	-0.07908	2	A	137	C
-0.939	-1.121	4	A	137	D
-1.205	-1.54	6	A	137	E
-0.4513	-0.4646	2	A	137	F
-0.3415	-0.339	2	A	137	G
0.5149	0.3768	2	A	137	H
-0.436	-0.4467	3	A	137	I
-0.4696	-0.4863	2	A	137	K
-0.2374	-0.2275	3	A	137	L
0.004265	0.003755	8	A	137	M
-2.914	-4.369	2	A	137	P
-0.2514	-0.2421	2	A	137	R
-0.1487	-0.1382	6	A	137	S
-0.2292	-0.219	9	A	137	T
-1.309	-1.713	5	A	137	V
-0.7828	-0.8939	4	A	137	W
-1.203	-1.538	1	A	137	Y
0	0		A	138	A
-1.665	-2.333	3	A	138	C
-4.117	-5.476	8	A	138	D
-2.595	-3.917	4	A	138	E
-3.193	-4.709	3	A	138	F
-0.8985	-1.061	3	A	138	G
-2.608	-3.936	3	A	138	H
-3.453	-4.978	2	A	138	I
-5.384	-5.915	4	A	138	K
-2.778	-4.185	4	A	138	L
-2.609	-3.937	3	A	138	M
-2.074	-3.059	2	A	138	N
-0.2609	-0.252	1	A	138	P
-4.621	-5.711	3	A	138	R
-0.1753	-0.1644	2	A	138	S
-0.8047	-0.9247	8	A	138	T
-1.246	-1.609	8	A	138	V
-2.933	-4.394	7	A	138	W
-2.925	-4.384	3	A	138	Y
-4.718	-5.745	2	C	139	A
0	0		C	139	C
-1.633	-2.278	1	C	139	D
-2.333	-3.5	2	C	139	E
-3.728	-5.215	6	C	139	F
-3.178	-4.692	6	C	139	G
-2.871	-4.312	2	C	139	I
-3.577	-5.09	6	C	139	K
-4.239	-5.543	1	C	139	L
-3.778	-5.253	2	C	139	M
-2.797	-4.211	1	C	139	N
-4.109	-5.471	2	C	139	P
-3.979	-5.392	6	C	139	R
-3.243	-4.764	5	C	139	S
-3.078	-4.576	2	C	139	T
-2.993	-4.471	5	C	139	V
-4.701	-5.74	4	C	139	W
-3.899	-5.34	5	C	139	Y
-4.49	-5.66	5	C	14	*
-0.1565	-0.1458	1	C	14	A
0	0		C	14	C
-4.568	-5.691	2	C	14	D
-4.794	-5.771	4	C	14	E
-3.072	-4.568	6	C	14	F
-4.563	-5.689	5	C	14	G
-3.696	-5.19	3	C	14	H
-4.901	-5.803	8	C	14	I
-5.586	-5.949	2	C	14	K
-4.765	-5.761	4	C	14	L
-4.402	-5.621	6	C	14	M
-4.692	-5.737	1	C	14	N
-4.191	-5.517	2	C	14	P
-5.089	-5.853	3	C	14	Q
-5.403	-5.919	4	C	14	R
-1.372	-1.822	2	C	14	S
-0.9476	-1.134	1	C	14	T
-4.097	-5.465	4	C	14	V
-1.245	-1.607	1	C	14	W
-4.472	-5.652	10	C	14	Y
0.54	0.3915	2	P	140	A
0.1882	0.1551	3	P	140	C
-0.1576	-0.1469	7	P	140	D
-0.1503	-0.1397	3	P	140	E
1.513	0.7749	3	P	140	F
1.533	0.7797	1	P	140	G
-0.8825	-1.037	3	P	140	H
0.3217	0.2526	3	P	140	K
0.9059	0.5749	2	P	140	L
0.09203	0.07853	4	P	140	M
0.08518	0.07286	4	P	140	N
0	0		P	140	P
0.02624	0.02293	1	P	140	Q
1.5	0.7717	1	P	140	R
0.2976	0.2357	5	P	140	S
0.6568	0.4563	10	P	140	T
0.5688	0.4081	3	P	140	V
-0.226	-0.2157	2	P	140	W
0.2103	0.1719	3	Y	141	A
-0.1543	-0.1437	2	Y	141	C
-0.4315	-0.4414	4	Y	141	D
-0.4212	-0.4294	4	Y	141	E
-0.297	-0.2904	3	Y	141	F
-1.138	-1.431	2	Y	141	H
-0.1797	-0.1688	3	Y	141	I
-0.5327	-0.5631	3	Y	141	K
0.1139	0.09644	1	Y	141	L
-0.1724	-0.1616	8	Y	141	N
-1.314	-1.722	3	Y	141	P
-0.2235	-0.2131	1	Y	141	Q
-0.1719	-0.161	3	Y	141	R
-0.463	-0.4785	5	Y	141	S
0.3157	0.2484	4	Y	141	T
-0.1855	-0.1746	1	Y	141	V
0	0		Y	141	Y
-4.071	-5.449	1	Q	142	*
-0.421	-0.4291	3	Q	142	A
0.4856	0.3592	3	Q	142	D
-0.2861	-0.2787	5	Q	142	E
0.6439	0.4495	2	Q	142	F
0.1056	0.08965	2	Q	142	G
-0.1216	-0.1119	5	Q	142	H
0.2211	0.1801	6	Q	142	I
-0.4943	-0.5162	1	Q	142	K
-0.7917	-0.9063	4	Q	142	L
0.1895	0.1561	4	Q	142	M
0.3091	0.2438	7	Q	142	N
-1.315	-1.723	5	Q	142	P
0	0		Q	142	Q
0.4887	0.3611	1	Q	142	R
-0.1628	-0.152	7	Q	142	S
0.1438	0.1204	3	Q	142	T
0.303	0.2396	5	Q	142	V
0.3891	0.2981	2	Q	142	W
0.2286	0.1857	2	Q	142	Y
0.6158	0.4343	1	G	143	*
0.9356	0.5874	2	G	143	A
-0.2138	-0.2032	4	G	143	C
-1.128	-1.415	1	G	143	D
0.0008062	0.0007107	3	G	143	E
-0.5023	-0.5258	5	G	143	F
0	0		G	143	G
0.6771	0.4669	3	G	143	H
0.1395	0.117	3	G	143	K
2.225	0.9028	1	G	143	L
-1.321	-1.733	1	G	143	M
0.5075	0.3724	2	G	143	N
-2.283	-3.418	1	G	143	P
-0.2609	-0.2521	3	G	143	R
0.09102	0.07769	2	G	143	S
-0.1153	-0.1059	2	G	143	T
-0.274	-0.2658	6	G	143	V
-0.7324	-0.8239	3	G	143	W
0.3222	0.253	5	G	143	Y
0	0		A	144	A
-0.737	-0.8302	1	A	144	C
0.2975	0.2357	4	A	144	D
-0.3097	-0.3041	4	A	144	E
-1.116	-1.397	3	A	144	F
0.4621	0.3447	1	A	144	G
-0.2613	-0.2524	3	A	144	H
-0.3789	-0.3809	2	A	144	I
0.076	0.06522	1	A	144	K
0.6427	0.4488	2	A	144	L
0.1537	0.1283	3	A	144	M
0.4267	0.3225	2	A	144	N
-0.04238	-0.03793	2	A	144	P
0.378	0.2908	2	A	144	Q
0.08919	0.07618	2	A	144	R
-0.03445	-0.03075	7	A	144	S
0.4851	0.3588	5	A	144	T
0.0448	0.03888	5	A	144	V
1.163	0.673	6	A	144	W
-0.2275	-0.2172	5	A	144	Y
-1.631	-2.273	1	P	145	C
-0.1721	-0.1613	3	P	145	E
-0.3162	-0.3112	2	P	145	F
-0.8747	-1.026	2	P	145	G
-0.5989	-0.6466	6	P	145	I
0.444	0.3334	1	P	145	K
0.503	0.3697	5	P	145	L
-0.6398	-0.6997	2	P	145	M
0	0		P	145	P
0.6708	0.4637	3	P	145	Q
0.06028	0.05203	3	P	145	R
-0.8162	-0.9411	1	P	145	S
0.09513	0.08108	4	P	145	T
-0.08224	-0.07466	5	P	145	V
-0.3495	-0.3478	3	P	145	W
0.82	0.5368	1	P	145	Y
-1.293	-1.687	1	S	146	A
1.178	0.678	1	S	146	C
-0.1917	-0.1808	2	S	146	D
-0.3454	-0.3433	3	S	146	E
-0.09218	-0.08398	4	S	146	F
0.5001	0.3679	1	S	146	G
-0.1558	-0.1451	3	S	146	H
-1.399	-1.868	5	S	146	I
-0.1402	-0.1299	4	S	146	K
-0.1557	-0.145	3	S	146	L
0.2281	0.1853	4	S	146	N
-4.578	-5.695	5	S	146	P
0.9596	0.5973	1	S	146	Q
-0.3907	-0.3943	5	S	146	R
0	0		S	146	S
1.295	0.7154	2	S	146	T
-4.038	-5.429	1	S	146	V
-1.098	-1.367	2	S	146	W
-0.2036	-0.1929	2	S	146	Y
-2.715	-4.094	2	F	147	A
-2.739	-4.129	2	F	147	C
-8.271	-6.093	6	F	147	D
-4.622	-5.711	4	F	147	E
0	0		F	147	F
-4.452	-5.643	3	F	147	G
-1.666	-2.336	3	F	147	H
-2.906	-4.358	2	F	147	I
-3.902	-5.342	4	F	147	K
-1.157	-1.462	4	F	147	L
0.885	0.5659	3	F	147	M
-3.48	-5.003	2	F	147	N
-3.724	-5.212	1	F	147	P
-4.48	-5.655	3	F	147	Q
-4.447	-5.641	4	F	147	R
-2.655	-4.007	2	F	147	S
-5.668	-5.961	2	F	147	T
-4.235	-5.541	3	F	147	V
-4.085	-5.458	3	F	147	W
-0.3977	-0.4023	4	F	147	Y
-2.771	-4.175	2	F	148	A
-2.881	-4.325	3	F	148	C
-4.699	-5.739	6	F	148	D
-4.816	-5.778	4	F	148	E
0	0		F	148	F
1.26	0.7046	1	F	148	G
-0.1682	-0.1574	2	F	148	H
-2.433	-3.664	4	F	148	I
-4.432	-5.635	3	F	148	K
-2.613	-3.944	3	F	148	L
-0.07861	-0.07127	5	F	148	M
-0.6321	-0.6895	4	F	148	N
-2.549	-3.846	3	F	148	P
-3.36	-4.887	4	F	148	Q
-4.288	-5.568	2	F	148	R
-1.311	-1.717	1	F	148	S
-2.427	-3.654	1	F	148	T
-1.433	-1.925	3	F	148	V
-0.4968	-0.5191	5	F	148	W
0.6061	0.429	2	R	149	A
-0.6444	-0.7057	3	R	149	C
0.04477	0.03885	1	R	149	D
-0.3205	-0.3159	2	R	149	E
0.2784	0.2221	4	R	149	F
-0.1743	-0.1634	6	R	149	G
-0.8528	-0.9938	2	R	149	I
-0.651	-0.7144	3	R	149	K
-0.06206	-0.05594	2	R	149	L
0.08691	0.07429	3	R	149	M
-0.8995	-1.062	1	R	149	N
-4.773	-5.764	6	R	149	P
-0.03544	-0.03165	5	R	149	Q
0	0		R	149	R
0.01917	0.01679	3	R	149	S
0.2869	0.2281	2	R	149	T
0.2309	0.1874	4	R	149	W
-0.3461	-0.3441	2	R	149	Y
-1.138	-1.431	2	I	15	A
-0.8159	-0.9407	2	I	15	C
-4.326	-5.586	2	I	15	D
-4.26	-5.553	5	I	15	F
-4.078	-5.453	3	I	15	G
-4.374	-5.608	3	I	15	H
0	0		I	15	I
-5.751	-5.972	4	I	15	K
-1.227	-1.577	2	I	15	L
-5.355	-5.91	6	I	15	M
-4.651	-5.722	2	I	15	N
-2.478	-3.735	1	I	15	P
-4.73	-5.75	11	I	15	Q
-5.616	-5.954	2	I	15	R
-4.987	-5.827	6	I	15	S
-0.7674	-0.8723	4	I	15	T
-0.2832	-0.2757	3	I	15	V
0.367	0.2834	1	I	15	W
-5.984	-5.999	4	I	15	Y
0.7697	0.5132	3	N	150	A
0.4633	0.3455	1	N	150	C
0.6459	0.4505	1	N	150	G
-0.5362	-0.5675	2	N	150	H
-0.565	-0.6035	4	N	150	I
-1.615	-2.245	3	N	150	K
0.3664	0.283	3	N	150	L
0	0		N	150	N
1.2	0.6854	2	N	150	Q
0.9167	0.5794	2	N	150	S
-2.17	-3.225	1	N	150	T
1.52	0.7766	1	N	150	V
-0.7833	-0.8946	2	N	150	W
-0.1024	-0.09367	1	N	150	Y
-0.6655	-0.7335	1	V	151	A
0.3474	0.2703	4	V	151	C
-1.203	-1.537	2	V	151	E
-0.602	-0.6505	3	V	151	G
-0.7167	-0.8023	7	V	151	H
-0.3219	-0.3174	4	V	151	I
-3.977	-5.391	1	V	151	K
0.5783	0.4134	4	V	151	L
-0.1216	-0.1119	5	V	151	M
-3.968	-5.385	5	V	151	P
-0.3809	-0.3832	3	V	151	Q
-5.076	-5.849	3	V	151	R
0.7431	0.5003	2	V	151	S
1.057	0.6354	1	V	151	T
0	0		V	151	V
-4.014	-5.415	2	V	151	W
-0.6903	-0.7666	3	V	151	Y
-0.6082	-0.6586	4	V	152	A
-0.2982	-0.2918	1	V	152	C
-0.965	-1.16	3	V	152	D
-3.431	-4.957	4	V	152	E
-0.5302	-0.56	1	V	152	F
-0.6479	-0.7102	5	V	152	G
0.9821	0.6063	2	V	152	K
0.2299	0.1867	7	V	152	L
0.4529	0.339	1	V	152	M
-0.06042	-0.05443	2	V	152	N
-4.515	-5.67	2	V	152	P
-0.07644	-0.06926	3	V	152	Q
-5.995	-6	4	V	152	S
-4.439	-5.638	5	V	152	T
0	0		V	152	V
-1.191	-1.518	1	V	152	W
0.4714	0.3505	1	V	152	Y
-4.342	-5.594	5	W	153	*
-4.638	-5.717	2	W	153	A
-4.364	-5.604	7	W	153	C
-5.516	-5.938	2	W	153	D
-5.536	-5.941	4	W	153	E
-3.441	-4.966	2	W	153	F
-1.169	-1.481	1	W	153	G
-3.795	-5.266	4	W	153	H
-4.668	-5.728	3	W	153	I
-3.502	-5.023	2	W	153	K
-3.228	-4.747	3	W	153	L
-3.279	-4.803	2	W	153	M
-5.482	-5.932	4	W	153	N
-4.123	-5.48	3	W	153	P
-1.334	-1.755	1	W	153	Q
-4.689	-5.736	1	W	153	R
-4.508	-5.667	1	W	153	S
-4.791	-5.77	5	W	153	T
0.08529	0.07295	1	W	153	V
0	0		W	153	W
-5.296	-5.898	6	W	153	Y
-0.473	-0.4905	6	L	154	A
-3.486	-5.009	6	L	154	C
-3.985	-5.396	3	L	154	D
-4.131	-5.484	3	L	154	E
-1.655	-2.317	2	L	154	F
-4.224	-5.535	2	L	154	G
1.644	0.8054	3	L	154	I
-3.806	-5.273	3	L	154	K
0	0		L	154	L
-0.4614	-0.4766	5	L	154	M
-3.72	-5.208	3	L	154	N
-2.909	-4.362	5	L	154	P
-6.268	-6.025	4	L	154	Q
-4.453	-5.644	4	L	154	S
-1.787	-2.552	4	L	154	T
0.1442	0.1208	6	L	154	V
-3.171	-4.684	5	L	154	W
-0.499	-0.5218	2	I	155	A
-0.5016	-0.525	4	I	155	C
0.4848	0.3587	1	I	155	D
-2.264	-3.386	2	I	155	E
-2.535	-3.825	3	I	155	F
-1.046	-1.286	1	I	155	G
-2.212	-3.297	2	I	155	H
0	0		I	155	I
-2.573	-3.884	2	I	155	K
-0.275	-0.2669	4	I	155	L
-1.861	-2.683	5	I	155	M
-0.7774	-0.8862	5	I	155	N
-5.597	-5.951	2	I	155	P
-2.398	-3.608	2	I	155	Q
-1.697	-2.391	3	I	155	S
-0.174	-0.1631	5	I	155	V
-3.414	-4.94	3	I	155	W
-2.555	-3.856	4	I	155	Y
-0.4699	-0.4868	1	K	156	A
-0.3933	-0.3972	2	K	156	C
-4.655	-5.723	2	K	156	D
-2.404	-3.617	3	K	156	E
-0.9183	-1.09	1	K	156	G
0.3206	0.2519	2	K	156	H
-1.234	-1.588	3	K	156	I
0	0		K	156	K
-0.05718	-0.05145	1	K	156	L
-0.1757	-0.1648	6	K	156	M
-0.1472	-0.1367	3	K	156	N
-0.06915	-0.06249	1	K	156	P
0.1624	0.1351	5	K	156	Q
0.3589	0.278	1	K	156	R
0.3693	0.285	1	K	156	S
-0.1909	-0.18	3	K	156	T
-0.1773	-0.1664	6	K	156	V
-1.706	-2.407	1	K	156	W
-1.136	-1.428	2	K	156	Y
-0.1384	-0.1281	4	K	157	A
-1.094	-1.361	4	K	157	C
-0.3552	-0.3542	3	K	157	D
-0.4926	-0.5141	5	K	157	E
1.546	0.7828	2	K	157	F
-2.535	-3.824	2	K	157	G
0.3785	0.2911	6	K	157	H
0	0		K	157	K
0.605	0.4284	2	K	157	L
-0.4679	-0.4844	1	K	157	M
-0.4456	-0.458	10	K	157	N
-4.574	-5.693	5	K	157	P
-0.5274	-0.5565	2	K	157	Q
-0.8823	-1.037	4	K	157	R
0.02808	0.02451	2	K	157	S
-0.1488	-0.1383	1	K	157	T
-0.4907	-0.5117	4	K	157	V
-0.5853	-0.6291	3	K	157	W
-0.017	-0.01508	4	K	157	Y
-0.4028	-0.4081	4	N	158	A
0.09668	0.08235	1	N	158	C
-0.9375	-1.119	2	N	158	D
-0.5049	-0.529	4	N	158	E
0.6411	0.448	3	N	158	F
-1.371	-1.819	1	N	158	G
0.2471	0.1994	5	N	158	H
-0.2994	-0.293	6	N	158	I
0.7576	0.5073	1	N	158	K
0.1437	0.1204	3	N	158	L
0.4859	0.3593	3	N	158	M
0	0		N	158	N
-2.339	-3.511	4	N	158	P
-0.3319	-0.3284	3	N	158	Q
0.3687	0.2846	2	N	158	R
1.284	0.7121	4	N	158	S
1.366	0.7361	2	N	158	T
1.075	0.6418	1	N	158	V
0.08044	0.06892	5	N	158	W
1.686	0.8143	3	D	159	A
0	0		D	159	D
-0.3718	-0.3729	2	D	159	E
0.5359	0.3891	4	D	159	F
0.2949	0.2338	4	D	159	G
-0.1602	-0.1494	2	D	159	H
-3.031	-4.518	2	D	159	I
-0.4972	-0.5196	2	D	159	K
-0.1448	-0.1343	7	D	159	L
0.5619	0.4042	7	D	159	N
-4.286	-5.566	3	D	159	P
0.04463	0.03873	5	D	159	Q
-1.018	-1.242	2	D	159	R
-1.496	-2.036	2	D	159	S
-2.767	-4.168	2	D	159	T
-2	-2.93	4	D	159	V
-0.1556	-0.145	6	D	159	W
0.6028	0.4272	5	D	159	Y
-4.548	-5.683	5	G	16	*
-4.397	-5.619	5	G	16	A
-4.958	-5.819	5	G	16	C
-4.842	-5.786	7	G	16	D
-5.808	-5.979	2	G	16	E
0	0		G	16	G
-4.784	-5.767	6	G	16	H
-4.917	-5.807	2	G	16	I
-4.626	-5.713	2	G	16	K
-4.046	-5.435	2	G	16	L
-3.898	-5.339	1	G	16	M
-5.702	-5.966	6	G	16	P
-4.552	-5.685	6	G	16	Q
-4.671	-5.729	2	G	16	R
-4.956	-5.818	8	G	16	S
-4.5	-5.663	3	G	16	T
-5.457	-5.928	5	G	16	V
-4.828	-5.781	6	G	16	W
-4.771	-5.763	2	G	16	Y
0	0		A	160	A
1.198	0.6848	3	A	160	C
0.2682	0.2147	3	A	160	D
-0.9427	-1.127	4	A	160	E
0.4692	0.3491	4	A	160	F
-0.8024	-0.9215	2	A	160	G
-0.2242	-0.2138	2	A	160	H
-1.226	-1.575	1	A	160	I
1.196	0.6842	3	A	160	K
-0.5124	-0.5382	5	A	160	L
0.2494	0.201	4	A	160	M
0.004436	0.003906	4	A	160	N
-3.147	-4.657	2	A	160	P
-0.158	-0.1473	4	A	160	Q
-4.061	-5.443	1	A	160	R
-0.06072	-0.05471	2	A	160	S
1.103	0.652	3	A	160	T
-0.274	-0.2658	7	A	160	V
0.1215	0.1026	6	A	160	W
2.046	0.8783	1	A	160	Y
-4.674	-5.73	1	Y	161	*
-4.838	-5.784	6	Y	161	A
-4.192	-5.518	5	Y	161	C
-5.715	-5.967	5	Y	161	D
-4.947	-5.816	3	Y	161	E
1.327	0.7248	1	Y	161	F
-4.462	-5.648	2	Y	161	G
-2.719	-4.1	6	Y	161	H
-4.541	-5.68	3	Y	161	I
-5.357	-5.91	2	Y	161	K
-0.6961	-0.7744	1	Y	161	L
-2.803	-4.22	1	Y	161	M
-4.464	-5.649	7	Y	161	N
-4.114	-5.474	6	Y	161	P
-3.645	-5.148	2	Y	161	Q
-1.337	-1.761	2	Y	161	R
-4.977	-5.824	4	Y	161	S
-4.981	-5.825	3	Y	161	T
-0.43	-0.4397	3	Y	161	W
0	0		Y	161	Y
0.03847	0.03346	2	P	162	A
-2.511	-3.787	3	P	162	C
-0.07201	-0.06513	1	P	162	D
-0.4802	-0.4991	2	P	162	E
-1.595	-2.21	1	P	162	F
-0.2458	-0.2362	3	P	162	G
-0.876	-1.028	9	P	162	H
-0.5024	-0.5259	2	P	162	I
0.2208	0.1798	9	P	162	K
-1.583	-2.189	5	P	162	L
-0.3001	-0.2938	4	P	162	M
1.046	0.631	2	P	162	N
0	0		P	162	P
-0.1461	-0.1356	2	P	162	Q
0.4076	0.3102	7	P	162	R
-0.2304	-0.2202	5	P	162	S
-0.5804	-0.623	2	P	162	T
-0.817	-0.9423	4	P	162	V
-4.528	-5.675	2	P	162	W
-1.412	-1.89	4	P	162	Y
0.05565	0.04811	5	T	163	A
-0.474	-0.4916	1	T	163	C
-0.1278	-0.1179	4	T	163	D
-1.421	-1.906	3	T	163	E
0.2374	0.1922	2	T	163	G
0.07128	0.06128	5	T	163	H
0.03422	0.02981	9	T	163	I
-0.1194	-0.1098	1	T	163	K
0.3084	0.2433	2	T	163	L
0.3801	0.2922	3	T	163	M
0.8604	0.555	7	T	163	N
-0.1548	-0.1441	3	T	163	P
1.723	0.8219	5	T	163	Q
0	0		T	163	T
-0.1201	-0.1105	6	T	163	V
-0.4548	-0.4688	4	T	163	W
-0.7287	-0.8188	2	T	163	Y
0.09892	0.08419	5	I	164	A
-0.4041	-0.4097	3	I	164	C
-4.202	-5.523	2	I	164	D
-5.724	-5.969	4	I	164	E
-0.06447	-0.05816	4	I	164	F
-1.161	-1.469	2	I	164	G
-0.8308	-0.9621	6	I	164	H
0	0		I	164	I
-2.016	-2.957	4	I	164	K
-0.1477	-0.1372	3	I	164	L
-1.315	-1.724	2	I	164	N
-4.494	-5.661	3	I	164	P
-2.667	-4.025	1	I	164	Q
-2.94	-4.403	4	I	164	R
-0.01897	-0.01684	1	I	164	T
1.097	0.65	1	I	164	V
-1.04	-1.275	7	I	164	W
-0.08357	-0.0759	1	K	165	A
-1.086	-1.348	4	K	165	C
-0.595	-0.6415	3	K	165	D
0.05012	0.04342	7	K	165	E
0.9415	0.5898	1	K	165	F
-0.1335	-0.1234	3	K	165	G
-0.08374	-0.07606	5	K	165	H
0.5826	0.4159	2	K	165	I
0	0		K	165	K
0.244	0.1971	3	K	165	L
-0.1197	-0.1101	1	K	165	M
-0.0867	-0.07884	5	K	165	N
-0.1286	-0.1187	1	K	165	P
0.3407	0.2657	7	K	165	Q
0.6935	0.4754	1	K	165	R
-0.3903	-0.3938	3	K	165	S
-0.2369	-0.227	3	K	165	T
0.6641	0.4601	3	K	165	V
-1.232	-1.585	2	K	165	W
0.4643	0.3461	2	K	165	Y
-1.197	-1.528	3	I	166	A
0.6589	0.4574	2	I	166	C
0.1494	0.1249	1	I	166	E
0.6093	0.4307	1	I	166	H
0	0		I	166	I
0.3638	0.2813	2	I	166	K
0.3163	0.2489	2	I	166	L
0.1198	0.1012	6	I	166	M
0.2539	0.2044	2	I	166	N
-3.341	-4.868	1	I	166	P
0.2256	0.1834	1	I	166	Q
0.4958	0.3654	1	I	166	R
-0.01366	-0.0121	4	I	166	S
0.3966	0.3031	1	I	166	T
-0.2726	-0.2643	3	I	166	V
0.04289	0.03725	3	I	166	W
-4.157	-5.499	15	S	167	*
-0.1943	-0.1834	24	S	167	A
-0.4846	-0.5044	13	S	167	C
0.02006	0.01756	10	S	167	D
0.2562	0.206	8	S	167	E
-0.1598	-0.149	25	S	167	F
-0.3573	-0.3566	17	S	167	G
0.1972	0.162	6	S	167	H
-0.08528	-0.0775	16	S	167	I
-0.6463	-0.7081	13	S	167	K
-0.08141	-0.07388	53	S	167	L
0.07305	0.06275	17	S	167	M
0.008989	0.007901	20	S	167	N
-2.692	-4.061	22	S	167	P
-0.3209	-0.3163	9	S	167	Q
-0.1688	-0.158	29	S	167	R
0	0		S	167	S
0.07642	0.06557	27	S	167	T
0.2646	0.2121	25	S	167	V
-0.3061	-0.3003	6	S	167	W
0.04173	0.03626	15	S	167	Y
-0.9759	-1.177	1	Y	168	A
-1.222	-1.569	1	Y	168	C
-5.522	-5.939	2	Y	168	D
-3.961	-5.381	1	Y	168	E
0.5552	0.4003	1	Y	168	F
-1.338	-1.763	1	Y	168	G
0.6006	0.4259	1	Y	168	H
-4.225	-5.535	2	Y	168	K
-0.5255	-0.5543	2	Y	168	L
1.112	0.6552	1	Y	168	M
-4.519	-5.671	3	Y	168	N
-5.149	-5.867	2	Y	168	Q
-2.176	-3.236	1	Y	168	R
-1.846	-2.656	2	Y	168	S
-1.836	-2.638	2	Y	168	T
-1.181	-1.501	1	Y	168	V
-0.0588	-0.05294	1	Y	168	W
0	0		Y	168	Y
-4.398	-5.62	4	N	169	*
-0.1389	-0.1286	41	N	169	A
-0.4137	-0.4206	6	N	169	C
0.1387	0.1164	6	N	169	D
-0.591	-0.6364	10	N	169	E
0.374	0.2881	5	N	169	F
-0.1781	-0.1672	20	N	169	G
0.3744	0.2884	8	N	169	H
-0.3822	-0.3846	10	N	169	I
-0.1117	-0.1024	7	N	169	K
-0.05007	-0.04494	30	N	169	L
0.1321	0.1111	4	N	169	M
0	0		N	169	N
-0.3269	-0.3229	33	N	169	P
-0.03014	-0.02686	8	N	169	Q
-0.09037	-0.08227	31	N	169	R
0.04529	0.0393	28	N	169	S
0.005899	0.005191	18	N	169	T
-0.5044	-0.5283	19	N	169	V
-0.4568	-0.4712	8	N	169	W
0.1942	0.1597	7	N	169	Y
-4.624	-5.712	2	Y	17	A
-2.258	-3.376	6	Y	17	C
-5.243	-5.888	2	Y	17	D
-4.029	-5.424	3	Y	17	E
-1.365	-1.808	3	Y	17	F
-5.858	-5.985	2	Y	17	G
-1.939	-2.822	6	Y	17	H
-0.5703	-0.6102	2	Y	17	I
-5.674	-5.962	3	Y	17	L
-1.381	-1.837	4	Y	17	M
-5.124	-5.861	9	Y	17	N
-6.52	-6.042	4	Y	17	P
-2.769	-4.172	3	Y	17	Q
-3.845	-5.302	3	Y	17	R
-3.751	-5.233	4	Y	17	S
-1.448	-1.952	3	Y	17	T
-0.667	-0.7355	3	Y	17	V
-0.8362	-0.9698	3	Y	17	W
0	0		Y	17	Y
-4.88	-5.797	3	N	170	D
-0.6151	-0.6675	1	N	170	I
-2.418	-3.639	2	N	170	K
0	0		N	170	N
-0.3027	-0.2966	1	N	170	S
0.0003423	0.0003018	4	T	171	A
0.09747	0.08301	7	T	171	C
-0.1197	-0.1101	4	T	171	D
-0.01513	-0.01341	2	T	171	E
-0.1676	-0.1568	3	T	171	F
0.6898	0.4735	5	T	171	G
1.354	0.7326	2	T	171	H
0.1506	0.1258	4	T	171	I
-0.03493	-0.03119	4	T	171	K
0.3167	0.2491	4	T	171	L
0.01978	0.01732	3	T	171	N
0.7141	0.4859	1	T	171	P
0.09757	0.08309	4	T	171	Q
0.3969	0.3032	3	T	171	R
-0.9636	-1.158	2	T	171	S
0	0		T	171	T
0.03376	0.02942	1	T	171	V
0.329	0.2577	2	T	171	W
0.3431	0.2673	4	T	171	Y
-2.871	-4.312	1	N	172	*
0.4441	0.3335	5	N	172	A
-0.1804	-0.1695	3	N	172	C
0.2188	0.1784	1	N	172	D
0.001316	0.00116	2	N	172	E
-0.5803	-0.6228	2	N	172	F
1.434	0.7545	1	N	172	G
-1.243	-1.604	3	N	172	H
0.3944	0.3016	2	N	172	I
0.35	0.272	2	N	172	K
0.1097	0.09302	1	N	172	L
0.06901	0.05937	3	N	172	M
0	0		N	172	N
-4.621	-5.711	3	N	172	P
-0.9799	-1.183	1	N	172	Q
0.285	0.2268	3	N	172	R
-1.978	-2.892	1	N	172	S
-3.584	-5.096	4	N	172	T
-0.3052	-0.2992	2	N	172	V
1.168	0.6748	3	N	172	W
1.971	0.8667	4	N	172	Y
0.5306	0.3861	2	R	173	A
0.4027	0.307	4	R	173	C
-0.4729	-0.4904	2	R	173	D
0.1075	0.09122	7	R	173	E
0.08791	0.07512	2	R	173	F
-0.3156	-0.3106	9	R	173	G
-0.09706	-0.08857	9	R	173	I
-0.1137	-0.1044	3	R	173	K
0.1994	0.1637	5	R	173	L
0.2362	0.1913	3	R	173	M
0.1956	0.1608	5	R	173	N
-0.09603	-0.0876	4	R	173	P
0.9158	0.5791	4	R	173	Q
0	0		R	173	R
-0.01245	-0.01102	6	R	173	S
-0.08481	-0.07706	4	R	173	T
-0.3345	-0.3313	4	R	173	V
0.07711	0.06615	3	R	173	W
0.05898	0.05092	3	R	173	Y
-2.835	-4.263	1	E	174	*
-0.1441	-0.1337	10	E	174	D
0	0		E	174	E
1.186	0.6807	2	E	174	F
0.4097	0.3115	1	E	174	G
0.6716	0.4641	2	E	174	H
-0.1577	-0.147	3	E	174	I
-0.6126	-0.6642	2	E	174	K
-0.2047	-0.1939	1	E	174	L
0.2958	0.2345	2	E	174	M
-0.1658	-0.155	3	E	174	N
-4.303	-5.575	2	E	174	P
-0.5756	-0.6168	1	E	174	Q
-0.294	-0.2872	5	E	174	R
-0.2007	-0.1899	4	E	174	S
-0.015	-0.0133	3	E	174	T
1.205	0.6869	1	E	174	V
0.0993	0.0845	3	E	174	Y
-0.0761	-0.06894	2	D	175	A
0	0		D	175	D
0.5064	0.3717	4	D	175	E
-0.3161	-0.3111	4	D	175	F
-0.5283	-0.5577	4	D	175	G
-0.493	-0.5146	3	D	175	H
-1.073	-1.328	1	D	175	I
-0.1525	-0.1419	2	D	175	K
1.34	0.7287	1	D	175	L
-0.1122	-0.1029	5	D	175	M
-0.926	-1.102	3	D	175	N
0.3376	0.2636	2	D	175	P
-0.1314	-0.1214	3	D	175	Q
-0.2662	-0.2576	4	D	175	R
0.7645	0.5107	2	D	175	S
-0.315	-0.3099	8	D	175	T
-0.4868	-0.507	4	D	175	V
-0.8471	-0.9855	2	D	175	W
-0.2143	-0.2037	4	D	175	Y
-0.3772	-0.379	3	L	176	C
-5.128	-5.862	2	L	176	D
-3.714	-5.204	4	L	176	E
-1.801	-2.577	2	L	176	F
-4.876	-5.796	2	L	176	G
-3.765	-5.243	2	L	176	H
0.224	0.1822	3	L	176	I
-4.703	-5.74	1	L	176	K
0	0		L	176	L
-0.03703	-0.03309	7	L	176	M
-0.7551	-0.8552	3	L	176	N
-4.614	-5.709	3	L	176	P
-1.945	-2.832	4	L	176	Q
-4.615	-5.709	2	L	176	R
-1.863	-2.688	2	L	176	S
0.6433	0.4491	1	L	176	T
-0.1463	-0.1358	5	L	176	V
-1.459	-1.972	3	L	176	Y
-1.888	-2.731	1	L	177	A
-1.552	-2.133	2	L	177	C
-4.672	-5.73	2	L	177	D
-5.787	-5.977	2	L	177	E
-0.02959	-0.02637	3	L	177	F
-4.274	-5.56	6	L	177	G
-0.6143	-0.6664	4	L	177	I
-5.169	-5.871	2	L	177	K
0	0		L	177	L
-1.578	-2.18	2	L	177	M
-4.212	-5.529	1	L	177	N
-4.099	-5.466	2	L	177	P
-4.632	-5.715	3	L	177	Q
-5.096	-5.854	3	L	177	R
-4.712	-5.743	4	L	177	S
-0.02308	-0.02052	3	L	177	V
-5.734	-5.97	5	L	177	W
-4.034	-5.427	3	L	177	Y
-1.124	-1.41	5	I	178	C
-4.508	-5.667	5	I	178	D
-4.779	-5.766	5	I	178	E
-0.4502	-0.4633	4	I	178	F
-4.659	-5.725	1	I	178	G
-5.089	-5.853	3	I	178	H
0	0		I	178	I
-4.286	-5.567	2	I	178	K
1.184	0.6801	1	I	178	L
-0.2809	-0.2732	8	I	178	M
-4.196	-5.52	2	I	178	P
-4.505	-5.666	2	I	178	Q
-5.921	-5.992	2	I	178	R
-4.544	-5.682	4	I	178	S
-2.934	-4.395	4	I	178	T
-1.367	-1.812	3	I	178	V
-1.768	-2.518	9	I	178	W
-4.306	-5.576	5	I	178	Y
0.07403	0.06357	6	L	179	A
-0.2588	-0.2498	1	L	179	C
-4.095	-5.463	2	L	179	D
-5.56	-5.945	5	L	179	E
-0.9721	-1.171	4	L	179	F
-2.717	-4.097	3	L	179	G
-3.629	-5.135	3	L	179	H
0.185	0.1527	4	L	179	I
-4.157	-5.499	6	L	179	K
0	0		L	179	L
-0.04801	-0.04306	5	L	179	M
-1.44	-1.939	3	L	179	N
-1.445	-1.947	7	L	179	P
-1.191	-1.518	4	L	179	Q
-3.908	-5.346	1	L	179	R
-0.09805	-0.08951	2	L	179	S
-1.695	-2.388	1	L	179	T
-1.027	-1.256	2	L	179	V
-1.79	-2.557	2	L	179	W
0.9919	0.6102	1	L	179	Y
-4.465	-5.649	6	H	18	*
-1.069	-1.321	2	H	18	A
-0.487	-0.5072	3	H	18	C
-5.586	-5.949	2	H	18	D
-1.33	-1.75	3	H	18	E
-0.3669	-0.3674	9	H	18	F
-1.596	-2.212	6	H	18	G
0	0		H	18	H
-0.3266	-0.3226	2	H	18	I
-1.053	-1.296	1	H	18	K
-0.5701	-0.6099	2	H	18	L
-0.5875	-0.6319	6	H	18	M
-1.66	-2.326	5	H	18	N
-0.9497	-1.137	4	H	18	Q
-2.087	-3.081	4	H	18	R
-0.4714	-0.4885	4	H	18	S
0.06772	0.05829	2	H	18	T
0.1194	0.1009	2	H	18	V
-3.904	-5.343	2	H	18	W
-0.05797	-0.05217	7	H	18	Y
-5.505	-5.936	4	W	180	*
-4.397	-5.619	1	W	180	A
-4.689	-5.736	6	W	180	C
-5.036	-5.84	4	W	180	D
-4.779	-5.766	6	W	180	E
1.057	0.6352	1	W	180	F
-4.478	-5.655	1	W	180	G
-3.431	-4.957	2	W	180	H
-3.895	-5.337	3	W	180	I
-4.876	-5.796	6	W	180	K
-4.351	-5.598	4	W	180	L
-4.758	-5.759	4	W	180	M
-4.544	-5.681	6	W	180	N
-3.609	-5.118	3	W	180	P
-5.696	-5.965	2	W	180	Q
-3.923	-5.356	5	W	180	R
-5.057	-5.845	3	W	180	S
-5.55	-5.943	3	W	180	T
0	0		W	180	W
0.2568	0.2065	2	W	180	Y
0.1212	0.1023	3	G	181	A
-2.131	-3.159	2	G	181	C
-4.377	-5.61	11	G	181	D
0.5002	0.368	1	G	181	E
0	0		G	181	G
-4.397	-5.619	2	G	181	H
-4.67	-5.729	2	G	181	I
-4.404	-5.622	4	G	181	K
-3.888	-5.332	2	G	181	L
-4.484	-5.657	3	G	181	M
-4.089	-5.46	4	G	181	N
-4.525	-5.674	4	G	181	P
-4.518	-5.671	1	G	181	R
-4.564	-5.689	4	G	181	S
-3.67	-5.169	2	G	181	T
-4.272	-5.559	4	G	181	W
-0.6376	-0.6967	1	G	181	Y
-0.8026	-0.9218	1	I	182	A
0.3516	0.2731	2	I	182	C
-4.752	-5.757	3	I	182	D
-0.453	-0.4667	2	I	182	E
-3.188	-4.703	1	I	182	F
-1.576	-2.176	1	I	182	G
-0.8913	-1.05	2	I	182	H
0	0		I	182	I
-4.233	-5.54	1	I	182	K
0.6038	0.4277	3	I	182	L
-0.2028	-0.192	7	I	182	M
-1.928	-2.803	2	I	182	N
-4.566	-5.69	3	I	182	P
0.08298	0.07103	4	I	182	Q
-4.774	-5.764	6	I	182	S
-1.099	-1.368	7	I	182	T
0.3154	0.2482	1	I	182	V
-4.625	-5.712	4	I	182	W
-2.915	-4.37	2	I	182	Y
-1.257	-1.626	2	H	183	A
-3.883	-5.328	1	H	183	C
-2.416	-3.636	1	H	183	D
-3.983	-5.395	3	H	183	E
-3.953	-5.376	4	H	183	F
-5.77	-5.975	3	H	183	G
0	0		H	183	H
-6.73	-6.054	4	H	183	I
-3.803	-5.272	3	H	183	K
-3.82	-5.284	3	H	183	L
-1.973	-2.883	3	H	183	M
-4.574	-5.693	2	H	183	N
-4.437	-5.637	1	H	183	P
-1.994	-2.919	5	H	183	Q
-4.44	-5.638	6	H	183	R
-4.554	-5.685	5	H	183	S
-1.085	-1.347	1	H	183	T
-5.987	-5.999	3	H	183	V
-4.334	-5.59	3	H	183	W
-2.626	-3.963	8	H	183	Y
-4.005	-5.409	2	H	184	A
-4.567	-5.69	2	H	184	C
-1.867	-2.693	3	H	184	D
-4.161	-5.501	1	H	184	E
-5.678	-5.962	3	H	184	F
-3.481	-5.004	1	H	184	G
0	0		H	184	H
-6.035	-6.004	4	H	184	I
-4.854	-5.789	5	H	184	K
-3.93	-5.361	2	H	184	L
-3.508	-5.029	3	H	184	M
-0.758	-0.8592	4	H	184	N
-2.286	-3.423	3	H	184	Q
-4.793	-5.77	3	H	184	R
-0.7577	-0.8587	2	H	184	S
-4.349	-5.597	4	H	184	T
-4.372	-5.608	2	H	184	V
-4.234	-5.54	3	H	184	W
-4.346	-5.595	2	H	184	Y
0.9183	0.5801	1	S	185	A
-0.8837	-1.039	4	S	185	C
-2.683	-4.048	1	S	185	D
-2.705	-4.08	1	S	185	E
-2.663	-4.019	1	S	185	F
-0.6402	-0.7002	6	S	185	G
-1.033	-1.264	5	S	185	I
-5.337	-5.906	2	S	185	K
-2.67	-4.03	2	S	185	L
-1.256	-1.625	6	S	185	N
-0.4289	-0.4383	1	S	185	P
-0.9934	-1.204	2	S	185	Q
-5.559	-5.945	4	S	185	R
0	0		S	185	S
-1.083	-1.343	1	S	185	T
-0.8467	-0.985	3	S	185	V
-4.893	-5.801	3	S	185	W
-4.146	-5.493	2	S	185	Y
-1.634	-2.28	4	N	186	A
-2.385	-3.587	5	N	186	D
-1.769	-2.519	2	N	186	E
-1.977	-2.889	1	N	186	F
-1.671	-2.345	1	N	186	G
-0.6405	-0.7005	1	N	186	H
-2.328	-3.493	3	N	186	I
-2.851	-4.284	3	N	186	K
-4.126	-5.481	2	N	186	L
-2.35	-3.53	3	N	186	M
0	0		N	186	N
-2.291	-3.431	3	N	186	P
-2.347	-3.523	2	N	186	Q
-1.145	-1.443	1	N	186	R
0.5419	0.3926	2	N	186	S
-0.7122	-0.7963	3	N	186	T
-1.675	-2.352	2	N	186	V
-1.881	-2.719	2	N	186	W
-1.95	-2.841	3	N	186	Y
-0.9571	-1.148	2	N	187	A
-0.2751	-0.2671	1	N	187	C
-0.3929	-0.3968	5	N	187	D
0.408	0.3104	1	N	187	E
-0.8776	-1.03	6	N	187	F
0.0445	0.03862	4	N	187	G
0.03838	0.03338	4	N	187	H
-0.6992	-0.7786	3	N	187	I
-0.7538	-0.8534	2	N	187	K
-0.5257	-0.5545	3	N	187	L
-0.4682	-0.4847	4	N	187	M
0	0		N	187	N
-1.994	-2.919	1	N	187	P
-1.238	-1.595	3	N	187	Q
-0.3805	-0.3827	6	N	187	R
[truncated: 8,737 more rows]
