# Supplementary material for: Deep mutational scanning of H5 hemagglutinin to inform influenza virus surveillance
Source: PLoS Biol. 2024 Nov 12;22(11):e3002916. doi: 10.1371/journal.pbio.3002916 (PMC11584116; doi:10.1371/journal.pbio.3002916)
Supplement: S3 Data — (XLSX) [file pbio.3002916.s013.xlsx]

## Sheet: Sheet1
epitope	site	wildtype	mutant	mutation	stability_mean	stability_median	stability_std	n_models	times_seen	frac_models	Lib1-230822-pH	Lib1-231002-pH	Lib2-230822-pH	Lib2-231002-pH
1	-5	E	A	E-5A	-0.02316	-0.02286	0.01936	4	2.5	1	-0.04706	-0.02061	0.0001307	-0.02511
1	-5	E	C	E-5C	-0.1042	-0.09208	0.05642	4	3.5	1	-0.08534	-0.09882	-0.1829	-0.04968
1	-5	E	D	E-5D	-0.08721	-0.04074	0.1384	4	3	1	-0.03404	-0.2898	-0.04744	0.02242
1	-5	E	F	E-5F	0.06639	0.02081	0.1322	4	4	1	-0.03441	-0.004097	0.2584	0.04572
1	-5	E	G	E-5G	-0.03211	-0.04565	0.03921	4	4.5	1	-0.04769	-0.04361	0.02542	-0.06254
1	-5	E	H	E-5H	-0.05777	-0.07941	0.07586	4	3.5	1	-0.1236	-0.07214	0.0513	-0.08668
1	-5	E	I	E-5I	-0.07591	-0.05551	0.08329	4	5	1	-0.1842	-0.008442	-0.01245	-0.09857
1	-5	E	K	E-5K	0.03703	0.05094	0.02843	4	4.25	1	-0.005596	0.05016	0.05182	0.05173
1	-5	E	L	E-5L	0.0255	0.01415	0.04525	4	4.25	1	-0.01595	0.01926	0.009031	0.08965
1	-5	E	M	E-5M	-0.02361	-0.0842	0.1453	4	2.25	1	-0.07079	-0.1183	-0.09761	0.1923
1	-5	E	N	E-5N	-0.01076	-0.008196	0.02585	4	5	1	0.01306	-0.03969	0.008944	-0.02534
1	-5	E	P	E-5P	-0.05132	-0.03283	0.05272	4	2	1	-0.01208	-0.02045	-0.04522	-0.1275
1	-5	E	Q	E-5Q	0.01228	0.01893	0.03132	4	3.5	1	-0.03148	0.02135	0.01651	0.04273
1	-5	E	R	E-5R	0.006218	-0.005445	0.05682	4	4.5	1	0.004549	-0.04898	0.08474	-0.01544
1	-5	E	S	E-5S	-0.0397	-0.02974	0.04482	4	2.5	1	-0.02432	-0.1024	0.003102	-0.03516
1	-5	E	T	E-5T	-0.005856	-0.003879	0.02576	4	3.5	1	-0.03861	0.02294	0.002474	-0.01023
1	-5	E	V	E-5V	0.01931	0.02445	0.03643	4	2.5	1	0.03131	0.0176	0.05765	-0.02933
1	-5	E	W	E-5W	-0.03069	-0.03784	0.04781	4	3	1	0.03362	-0.08069	-0.04558	-0.0301
1	-5	E	Y	E-5Y	-0.008413	-0.02677	0.0711	4	3.5	1	-0.01527	0.09226	-0.07239	-0.03827
1	-4	N	A	N-4A	-0.03669	-0.02321	0.04423	4	2	1	-0.03811	-0.09864	-0.008307	-0.001725
1	-4	N	C	N-4C	-0.0291	-0.02054	0.0664	4	4.5	1	0.04211	-0.1174	-0.01037	-0.03071
1	-4	N	D	N-4D	-0.05357	-0.06871	0.09072	4	2.25	1	-0.05863	0.07013	-0.0788	-0.147
1	-4	N	E	N-4E	0.02542	0.0278	0.09454	4	3.5	1	-0.06727	-0.04459	0.1002	0.1134
1	-4	N	F	N-4F	0.03632	0.03079	0.04876	4	2.5	1	-0.00864	0.0617	-0.0001101	0.09235
1	-4	N	G	N-4G	0.1163	0.0803	0.1413	4	2.75	1	-0.004284	0.1335	0.02715	0.3089
1	-4	N	H	N-4H	0.04636	0.02858	0.03814	4	3	1	0.02731	0.02985	0.0248	0.1035
1	-4	N	I	N-4I	-0.008327	-0.01225	0.01127	4	3	1	-0.01088	0.00816	-0.01362	-0.01697
1	-4	N	K	N-4K	-0.06677	0.00644	0.2918	4	6.75	1	0.02924	0.2013	-0.4813	-0.01636
1	-4	N	L	N-4L	0.04268	0.02384	0.05131	4	3	1	0.0287	0.1182	0.0048	0.01899
1	-4	N	M	N-4M	-0.0006685	-0.0004297	0.02471	4	3	1	-0.001421	-0.03115	0.0005613	0.02934
1	-4	N	P	N-4P	0.02328	0.02266	0.05652	4	1.5	1	0.003755	0.09047	0.04157	-0.0427
1	-4	N	Q	N-4Q	-0.01471	-0.01272	0.01748	4	6	1	-0.03746	-0.008308	0.004062	-0.01712
1	-4	N	R	N-4R	0.03529	0.01737	0.05251	4	2.75	1	-0.00552	0.1119	0.01069	0.02406
1	-4	N	S	N-4S	0.02811	-0.0193	0.1013	4	1.5	1	-0.01793	-0.02067	0.1799	-0.02886
1	-4	N	T	N-4T	-0.119	-0.103	0.1097	4	2	1	-0.002548	-0.09869	-0.1073	-0.2674
1	-4	N	V	N-4V	-0.02206	-0.04333	0.06372	4	6	1	-0.06974	-0.06405	-0.02261	0.06817
1	-4	N	W	N-4W	0.02202	0.03292	0.09451	4	3	1	-0.003206	-0.09777	0.12	0.06904
1	-4	N	Y	N-4Y	-0.03776	0.01852	0.1311	4	2	1	0.02978	0.04494	0.007267	-0.233
1	-3	I	A	I-3A	-0.2046	-0.2046	0.2054	2	3	0.5	-0.05937	-0.3498
1	-3	I	C	I-3C	0.01184	0.01322	0.01889	4	1.5	1	0.0332	-0.01226	0.01708	0.009355
1	-3	I	D	I-3D	-0.01134	-0.02281	0.03999	3	1	0.75	-0.02281	0.03313	-0.04434
1	-3	I	E	I-3E	-0.2573	-0.2952	0.1185	4	4	1	-0.3483	-0.3348	-0.09042	-0.2555
1	-3	I	F	I-3F	-0.1197	-0.0492	0.1772	4	2	1	-0.0001925	-0.01705	-0.3803	-0.08134
1	-3	I	G	I-3G	0.005094	0.01071	0.1232	4	1.5	1	-0.01368	-0.1492	0.03511	0.1482
1	-3	I	H	I-3H	-0.007956	-0.007956	0.02126	2	2	0.5	-0.02299	0.007075
1	-3	I	K	I-3K	-0.1345	-0.1119	0.08866	4	3.75	1	-0.09501	-0.1288	-0.05463	-0.2594
1	-3	I	L	I-3L	0.1548	0.03895	0.2921	4	2	1	-0.03897	-0.03408	0.5802	0.112
1	-3	I	M	I-3M	-0.07387	-0.07697	0.06706	4	5.5	1	-0.1113	-0.1453	-0.04264	0.003713
1	-3	I	N	I-3N	-0.1026	-0.08407	0.06106	4	3.25	1	-0.0925	-0.1907	-0.05171	-0.07563
1	-3	I	P	I-3P	-0.01332	0.00754	0.1048	4	3	1	0.08833	0.0322	-0.01712	-0.1567
1	-3	I	Q	I-3Q	-0.06945	-0.08256	0.06969	4	2.25	1	0.01686	-0.1296	-0.04278	-0.1223
1	-3	I	R	I-3R	-0.05238	-0.04163	0.04727	4	2	1	-0.01438	-0.06887	-0.1119	-0.01439
1	-3	I	S	I-3S	-0.02122	-0.02985	0.03492	4	4.5	1	0.02468	-0.04985	-0.0128	-0.0469
1	-3	I	T	I-3T	-0.05072	-0.02561	0.07202	4	6.25	1	-0.03356	-0.1562	-0.01766	0.00452
1	-3	I	V	I-3V	-0.009307	-0.005692	0.04334	4	3.5	1	0.03985	-0.003053	-0.008332	-0.06569
1	-3	I	W	I-3W	0.004346	-0.01946	0.06024	4	2.25	1	-0.03615	0.09246	-0.00629	-0.03263
1	-3	I	Y	I-3Y	0.02195	0.005714	0.0815	4	3	1	-0.002717	-0.0586	0.01414	0.135
1	-2	V	A	V-2A	-0.01339	-0.02578	0.08642	4	4.5	1	-0.09058	-0.07935	0.08858	0.0278
1	-2	V	C	V-2C	0.1143	-0.006245	0.2543	4	1.5	1	-0.01684	0.4952	-0.02552	0.00435
1	-2	V	F	V-2F	-0.049	-0.03661	0.04461	4	1.75	1	-0.01494	-0.01439	-0.05828	-0.1084
1	-2	V	G	V-2G	-0.07488	-0.08783	0.02837	4	5	1	-0.08586	-0.09139	-0.03247	-0.08979
1	-2	V	H	V-2H	-0.1616	-0.1425	0.1166	4	2.5	1	-0.04092	-0.155	-0.1301	-0.3204
1	-2	V	I	V-2I	0.005894	0.002624	0.03637	4	6	1	-0.01033	-0.03321	0.05154	0.01557
1	-2	V	K	V-2K	0.04592	0.02778	0.1493	4	2	1	0.1019	0.2293	-0.1012	-0.04634
1	-2	V	L	V-2L	-0.1951	-0.1385	0.2429	4	2.25	1	-0.1639	-0.5371	0.03373	-0.113
1	-2	V	M	V-2M	0.06663	-0.03246	0.2935	4	1.75	1	-0.03607	-0.1653	-0.02886	0.4967
1	-2	V	N	V-2N	-0.1554	-0.143	0.1009	4	2.5	1	-0.0519	-0.2836	-0.1037	-0.1823
1	-2	V	P	V-2P	-0.07264	-0.07675	0.109	4	2.25	1	0.06478	-0.07523	-0.07826	-0.2018
1	-2	V	Q	V-2Q	-0.269	-0.282	0.1513	4	4.5	1	-0.09918	-0.3788	-0.1852	-0.413
1	-2	V	R	V-2R	-0.1352	-0.1276	0.06866	4	3	1	-0.06144	-0.2242	-0.1092	-0.1459
1	-2	V	S	V-2S	-0.04517	-0.04184	0.01707	4	3	1	-0.02989	-0.03356	-0.05012	-0.0671
1	-2	V	T	V-2T	-0.00819	-0.03014	0.07596	4	3.25	1	0.09866	-0.008161	-0.05213	-0.07113
1	-2	V	W	V-2W	0.007314	-0.003526	0.04763	4	4	1	-0.03788	0.00176	-0.008812	0.07419
1	-2	V	Y	V-2Y	-0.02226	-0.02421	0.0269	4	3.75	1	0.008452	-0.008399	-0.04001	-0.04909
1	-1	L	A	L-1A	-0.2335	-0.2335	0.2855	2	3	0.5	-0.4354	-0.03162
1	-1	L	C	L-1C	0.02182	-0.012	0.08192	4	3	1	-0.03186	0.1431	-0.0008272	-0.02317
1	-1	L	D	L-1D	-0.09488	-0.09488	0.04943	2	1	0.5			-0.05993	-0.1298
1	-1	L	E	L-1E	-0.1584	-0.1553	0.1079	4	1.75	1	-0.04782	-0.2226	-0.08794	-0.275
1	-1	L	F	L-1F	0.04887	0.04901	0.04891	4	2.75	1	-0.008807	0.1063	0.03232	0.06571
1	-1	L	G	L-1G	-0.06534	-0.04929	0.04567	4	2.5	1	-0.04898	-0.1325	-0.03027	-0.0496
1	-1	L	H	L-1H	-0.1086	-0.1057	0.0171	3	2.667	0.75	-0.1057	-0.1269	-0.0931
1	-1	L	I	L-1I	0.04942	0.0576	0.04272	4	1.5	1	-0.00574	0.03767	0.07753	0.08822
1	-1	L	K	L-1K	-0.04256	-0.02494	0.03637	4	2	1	-0.02567	-0.02326	-0.02421	-0.09709
1	-1	L	M	L-1M	0.04063	0.02197	0.05233	4	1.5	1	0.02328	0.02065	0.0008992	0.1177
1	-1	L	N	L-1N	-0.1052	-0.07476	0.09082	4	1.5	1	-0.05165	-0.2356	-0.03582	-0.09787
1	-1	L	P	L-1P	-0.03261	-0.0401	0.05156	4	2	1	0.03485	-0.0851	-0.02338	-0.05681
1	-1	L	Q	L-1Q	-0.03697	-0.03568	0.0167	4	2.5	1	-0.05833	-0.03923	-0.03213	-0.01821
1	-1	L	R	L-1R	-0.1215	-0.1429	0.0746	4	2.25	1	-0.01659	-0.1216	-0.1643	-0.1836
1	-1	L	S	L-1S	-0.01084	-0.02898	0.0757	4	3.75	1	-0.04909	-0.0795	-0.008877	0.0941
1	-1	L	T	L-1T	-0.0493	-0.07345	0.0726	4	3.5	1	-0.05659	0.0552	-0.09031	-0.1055
1	-1	L	V	L-1V	0.01966	0.01858	0.02222	4	2.5	1	-0.005107	0.027	0.04657	0.01017
1	-1	L	W	L-1W	-0.03304	-0.04572	0.04443	4	4.5	1	-0.03353	0.02955	-0.0579	-0.07027
1	-1	L	Y	L-1Y	-0.01154	-0.01871	0.05059	4	3	1	-0.06266	-0.03709	-0.0003349	0.05394
1	1	L	A	L1A	-0.0392	-0.02318	0.07121	4	1.25	1	-0.02002	-0.1394	-0.02633	0.02893
1	1	L	C	L1C	-0.03116	-0.01734	0.03915	4	2.75	1	-0.001788	-0.08817	-0.01014	-0.02454
1	1	L	F	L1F	-0.04155	-0.04155	0.03233	2	2	0.5	-0.01869	-0.06442
1	1	L	G	L1G	0.005347	-0.005143	0.04009	4	3.75	1	-0.03097	-0.005381	-0.004906	0.06264
1	1	L	H	L1H	-0.1953	-0.1634	0.1419	4	4.25	1	-0.06182	-0.1918	-0.135	-0.3925
1	1	L	I	L1I	-0.08922	-0.04037	0.122	4	2.75	1	-0.04438	-0.2704	-0.005677	-0.03637
1	1	L	M	L1M	0.0208	0.007317	0.05904	4	4.25	1	0.1018	-0.01007	0.0247	-0.03328
1	1	L	P	L1P	-0.02102	-0.02548	0.1027	4	1	1	-0.028	-0.1422	-0.02296	0.109
1	1	L	Q	L1Q	-0.3052	-0.2891	0.2342	4	1.5	1	-0.3262	-0.6047	-0.03776	-0.252
1	1	L	S	L1S	-0.1296	-0.1385	0.03864	4	3.75	1	-0.07519	-0.1418	-0.1352	-0.1662
1	1	L	T	L1T	-0.1368	-0.07914	0.1662	4	2.25	1	-0.02918	-0.3742	-0.01482	-0.1291
1	1	L	V	L1V	-0.04015	-0.0294	0.03014	4	3.5	1	-0.01726	-0.02832	-0.03049	-0.08452
1	1	L	W	L1W	-0.03032	-0.02312	0.03858	4	2.75	1	-0.02204	-0.08364	0.008629	-0.02421
1	1	L	Y	L1Y	-0.03515	-0.02537	0.02847	4	3	1	-0.03439	-0.01422	-0.01635	-0.07565
1	2	L	A	L2A	-0.08351	-0.07435	0.03037	4	2	1	-0.0617	-0.087	-0.06019	-0.1252
1	2	L	C	L2C	-0.09748	-0.09748	0.1088	2	2	0.5	-0.02054	-0.1744
1	2	L	F	L2F	-0.04768	-0.0255	0.1002	4	3	1	-0.01721	-0.1882	-0.03379	0.04852
1	2	L	G	L2G	-0.08567	-0.08135	0.02769	4	2.25	1	-0.05708	-0.08682	-0.07588	-0.1229
1	2	L	H	L2H	-0.2163	-0.1877	0.1957	4	2.75	1	-0.03084	-0.4589	-0.08769	-0.2878
1	2	L	I	L2I	-0.01218	-0.02734	0.04046	4	2.25	1	-0.01818	-0.04074	-0.0365	0.04671
1	2	L	M	L2M	-0.04748	-0.04311	0.0177	4	4	1	-0.03109	-0.07264	-0.04347	-0.04274
1	2	L	N	L2N	-0.6645	-0.6645	0.6451	2	1.5	0.5			-1.121	-0.2083
1	2	L	Q	L2Q	-0.09205	-0.1217	0.05868	3	2	0.75	-0.1217		-0.02446	-0.13
1	2	L	S	L2S	-0.1025	-0.1044	0.04914	4	4.5	1	-0.1174	-0.1593	-0.04192	-0.09139
1	2	L	T	L2T	-0.09286	-0.09118	0.0996	4	1.5	1	-0.01051	-0.1719	-0.003067	-0.186
1	2	L	V	L2V	-0.0459	-0.04979	0.0665	4	3.25	1	-0.03335	-0.1216	-0.06624	0.03757
1	2	L	W	L2W	-0.07599	-0.07587	0.03405	4	5.5	1	-0.03881	-0.09451	-0.05724	-0.1134
1	2	L	Y	L2Y	-0.0959	-0.08331	0.05241	4	3	1	-0.04985	-0.1671	-0.06418	-0.1024
1	3	A	C	A3C	-0.06258	-0.06029	0.04972	4	2.5	1	-0.09158	-0.01274	-0.02899	-0.117
1	3	A	E	A3E	-0.0704	-0.0704	0.02586	2	1	0.5			-0.05211	-0.08868
1	3	A	F	A3F	0.006493	0.01015	0.04075	4	3	1	-0.04349	-0.007665	0.04916	0.02797
1	3	A	G	A3G	-0.06929	-0.04024	0.1279	4	4	1	-0.03854	-0.2495	-0.04193	0.05279
1	3	A	H	A3H	-0.06676	-0.05369	0.0386	3	2	0.75	-0.03639	-0.1102	-0.05369
1	3	A	I	A3I	-0.04738	-0.04222	0.04517	4	3	1	0.002289	-0.1074	-0.0414	-0.04305
1	3	A	L	A3L	-0.08603	-0.08603	0.1276	2	3	0.5	0.004221	-0.1763
1	3	A	M	A3M	0.00184	-0.007856	0.02801	4	2.5	1	-0.01969	-0.01156	-0.004156	0.04276
1	3	A	N	A3N	-0.1203	-0.09667	0.09346	4	1.5	1	-0.04751	-0.1458	-0.0461	-0.2417
1	3	A	P	A3P	-0.1813	-0.1826	0.112	4	3	1	-0.1052	-0.2599	-0.06678	-0.2932
1	3	A	Q	A3Q	-0.247	-0.247	0.13	2	3.5	0.5			-0.1551	-0.339
1	3	A	S	A3S	0.007635	-0.002	0.03087	4	1.5	1	-0.007925	0.05204	-0.0175	0.003925
1	3	A	T	A3T	0.002382	-0.008903	0.07209	4	3.25	1	0.01214	-0.07058	0.09792	-0.02995
1	3	A	V	A3V	-0.01502	-0.006773	0.04082	3	3	0.75	-0.006773		0.02104	-0.05933
1	3	A	W	A3W	0.05379	0.05242	0.06458	4	3	1	-0.02346	0.06091	0.04394	0.1338
1	3	A	Y	A3Y	-0.02993	-0.03384	0.02641	4	5	1	-0.05134	-0.01635	-0.05264	0.0006185
1	4	I	A	I4A	0.09392	0.09392	0.09385	2	3.5	0.5	0.02756	0.1603
1	4	I	C	I4C	-0.01205	-0.01576	0.03313	4	2.75	1	0.007102	0.02476	-0.03862	-0.04144
1	4	I	F	I4F	0.005438	0.001048	0.02016	4	1.5	1	-0.006171	0.008267	-0.01295	0.0326
1	4	I	G	I4G	-0.02435	-0.007574	0.04469	4	1.5	1	0.003606	-0.08916	0.006902	-0.01875
1	4	I	H	I4H	-0.1943	-0.1527	0.2221	4	2	1	-0.009235	-0.4624	-0.01412	-0.2913
1	4	I	L	I4L	0.1009	0.1101	0.1075	4	1.5	1	0.1987	0.1856	-0.01545	0.03466
1	4	I	M	I4M	-0.05171	-0.04943	0.05444	4	4	1	-0.06646	0.01039	-0.0324	-0.1184
1	4	I	Q	I4Q	-0.1586	-0.1517	0.119	4	1.25	1	-0.06419	-0.2817	-0.04935	-0.2392
1	4	I	S	I4S	0.04715	-0.003009	0.2089	4	1	1	0.03498	0.3402	-0.041	-0.1456
1	4	I	T	I4T	-0.01292	0.006088	0.03509	3	1	0.75	0.006088	0.008562	-0.05342
1	4	I	V	I4V	0.0227	0.01965	0.08293	4	1	1	0.05988	0.1189	-0.02057	-0.06742
1	4	I	W	I4W	0.008357	0.004053	0.06441	4	2	1	-0.0001824	-0.06587	0.008288	0.0912
1	4	I	Y	I4Y	-0.05586	-0.02625	0.07488	4	1.5	1	-0.004864	-0.1661	-0.01352	-0.03899
1	5	V	A	V5A	0.01909	0.01956	0.003134	4	3.75	1	0.01544	0.01752	0.0216	0.02181
1	5	V	C	V5C	0.09412	0.09412	0.02235	2	3	0.5			0.1099	0.07831
1	5	V	D	V5D	-0.07223	-0.04739	0.09576	4	1.5	1	0.01456	-0.03963	-0.05514	-0.2087
1	5	V	E	V5E	-0.07343	-0.07343	0.07903	2	2	0.5			-0.1293	-0.01755
1	5	V	F	V5F	-0.02478	-0.03311	0.03171	4	2	1	-0.01815	0.01741	-0.05032	-0.04806
1	5	V	G	V5G	-0.05469	-0.05397	0.0394	4	3.5	1	-0.07783	-0.09734	-0.0301	-0.01349
1	5	V	H	V5H	-0.1914	-0.1906	0.1217	4	2.5	1	-0.07158	-0.2782	-0.103	-0.3127
1	5	V	I	V5I	-0.1347	-0.1347		1	1	0.25			-0.1347
1	5	V	K	V5K	-0.174	-0.174	0.1655	2	1.5	0.5	-0.05702	-0.2911
1	5	V	L	V5L	-0.06341	-0.05853	0.03878	4	4.75	1	-0.1149	-0.0217	-0.05239	-0.06467
1	5	V	M	V5M	-0.08018	-0.05565	0.08248	4	6.25	1	-0.07633	-0.1973	-0.01212	-0.03497
1	5	V	N	V5N	-0.06991	-0.04718	0.08468	3	1.333	0.75	0.00108		-0.04718	-0.1636
1	5	V	P	V5P	-0.04373	-0.04373	0.0007012	2	1.5	0.5	-0.04323	-0.04422
1	5	V	Q	V5Q	-0.08509	-0.07756	0.07594	4	2	1	-0.03536	-0.01044	-0.1198	-0.1748
1	5	V	R	V5R	-0.09281	-0.0829	0.07092	4	1	1	-0.02238	-0.1128	-0.05296	-0.183
1	5	V	S	V5S	-0.02232	-0.01447	0.03373	4	1.5	1	-0.003402	0.008045	-0.02553	-0.06839
1	5	V	T	V5T	-0.02845	-0.02988	0.03914	4	2	1	-0.01618	0.01887	-0.04358	-0.07292
1	5	V	W	V5W	-0.132	-0.1216	0.08152	4	2	1	-0.05068	-0.158	-0.08522	-0.2343
1	5	V	Y	V5Y	-0.379	-0.3741	0.1081	4	4.5	1	-0.4839	-0.4605	-0.2838	-0.2878
1	6	S	A	S6A	-0.02308	-0.02374	0.02297	4	2	1	0.003268	-0.01228	-0.0352	-0.04809
1	6	S	C	S6C	-0.05259	-0.01022	0.09494	4	4	1	-0.006721	-0.1945	0.004635	-0.01371
1	6	S	D	S6D	-0.06124	-0.06467	0.02811	4	2.75	1	-0.02401	-0.09159	-0.06021	-0.06914
1	6	S	E	S6E	-0.1125	-0.1117	0.04067	4	6.5	1	-0.06715	-0.09314	-0.1596	-0.1303
1	6	S	G	S6G	0.006481	0.006481	0.04776	2	4	0.5	-0.02729	0.04025
1	6	S	H	S6H	0.006629	0.001495	0.0563	4	2.5	1	-0.0548	-0.01493	0.01792	0.07833
1	6	S	I	S6I	-0.1338	-0.1338	0.1303	2	1.5	0.5	-0.04165	-0.2259
1	6	S	K	S6K	-0.1245	-0.1063	0.07788	4	4	1	-0.05105	-0.102	-0.1106	-0.2345
1	6	S	L	S6L	-0.02243	-0.02243	0.01178	2	1	0.5			-0.0141	-0.03076
1	6	S	M	S6M	-0.1586	-0.1886	0.0898	4	3	1	-0.03075	-0.2263	-0.1615	-0.2156
1	6	S	N	S6N	-0.03281	-0.02199	0.0286	4	1.5	1	-0.01792	-0.07487	-0.02607	-0.01239
1	6	S	P	S6P	-0.1484	-0.1384	0.1154	4	3	1	-0.01807	-0.1315	-0.1452	-0.299
1	6	S	Q	S6Q	-0.05414	-0.05521	0.01595	4	5	1	-0.07184	-0.03429	-0.06041	-0.05001
1	6	S	R	S6R	-0.05225	-0.05971	0.02428	4	5	1	-0.05909	-0.07258	-0.017	-0.06033
1	6	S	T	S6T	-0.02054	-0.02132	0.05271	4	1.5	1	-0.001209	0.04157	-0.04143	-0.08109
1	6	S	V	S6V	-0.6525	-0.3199	0.8875	4	4.5	1	-0.5493	-1.938	-0.03246	-0.09048
1	6	S	W	S6W	-0.1395	-0.1395	0.1539	2	1	0.5	-0.0307	-0.2483
1	6	S	Y	S6Y	-0.01706	-0.04197	0.07182	4	1.5	1	-0.05138	0.0879	-0.03255	-0.07221
1	7	L	A	L7A	-0.01517	-0.0367	0.0498	4	4	1	-0.04575	-0.02796	-0.04544	0.05848
1	7	L	C	L7C	0.06793	0.06221	0.1143	4	3	1	-0.03659	-0.02368	0.1481	0.1839
1	7	L	D	L7D	-0.09686	-0.109	0.09005	3	1.333	0.75	-0.001335		-0.109	-0.1802
1	7	L	E	L7E	-0.1644	-0.1631	0.1477	4	1.5	1	-0.04118	-0.285	-0.03212	-0.2993
1	7	L	F	L7F	0.0615	0.02108	0.1489	4	4	1	0.05673	0.2714	-0.01457	-0.06753
1	7	L	G	L7G	-0.06058	-0.04793	0.1018	4	2.25	1	-0.02265	0.04755	-0.0732	-0.194
1	7	L	H	L7H	-0.217	-0.1645	0.1718	4	3.75	1	-0.1784	-0.4658	-0.07316	-0.1505
1	7	L	I	L7I	-0.07177	-0.08033	0.1015	4	3.5	1	-0.1862	-0.0932	0.05978	-0.06745
1	7	L	K	L7K	-0.07557	-0.06201	0.133	4	2	1	-0.02756	0.06886	-0.09645	-0.2471
1	7	L	M	L7M	0.02864	0.02411	0.03548	4	6.75	1	0.04139	0.07252	0.006828	-0.00618
1	7	L	N	L7N	-0.1131	-0.1131	0.105	2	3.5	0.5	-0.03888	-0.1873
1	7	L	P	L7P	-0.2625	-0.2922	0.1528	4	3	1	-0.2614	-0.4127	-0.05305	-0.323
1	7	L	Q	L7Q	-0.02819	-0.04259	0.07271	4	3.5	1	-0.07122	-0.09561	0.06803	-0.01397
1	7	L	R	L7R	-0.03028	-0.0473	0.07419	4	4.5	1	0.07431	-0.1008	-0.05007	-0.04452
1	7	L	S	L7S	-0.2714	-0.1607	0.29	4	4	1	-0.06317	-0.1541	-0.7008	-0.1673
1	7	L	T	L7T	0.01477	0.01666	0.04646	4	2	1	-0.01819	0.0515	-0.03203	0.05779
1	7	L	V	L7V	-0.02522	0.00111	0.06347	4	1.25	1	0.01267	-0.1188	-0.01045	0.01571
1	7	L	W	L7W	-0.02595	-0.02906	0.05932	4	3.5	1	-0.02363	0.04947	-0.0345	-0.09517
1	7	L	Y	L7Y	-0.007054	-0.007054	0.06432	2	5	0.5	-0.05254	0.03843
1	8	V	A	V8A	0.01072	-0.01449	0.1095	4	5	1	0.03916	0.1535	-0.06813	-0.08163
1	8	V	C	V8C	-0.02072	-0.01971	0.02227	4	4.5	1	0.004561	-0.01262	-0.04803	-0.0268
1	8	V	G	V8G	-0.01165	-0.02085	0.0492	4	3.5	1	-0.06088	-0.02778	0.05596	-0.01392
1	8	V	I	V8I	-0.1334	-0.1156	0.06618	4	3	1	-0.08478	-0.08047	-0.1464	-0.2217
1	8	V	M	V8M	-0.03129	-0.03129		1	1	0.25			-0.03129
1	8	V	S	V8S	-0.03497	-0.04475	0.04074	4	3.5	1	-0.05544	-0.07194	0.02154	-0.03406
1	8	V	T	V8T	-0.03139	-0.03567	0.02711	4	4	1	-0.05573	0.001517	-0.01997	-0.05137
1	8	V	W	V8W	0.1396	0.1396		1	1	0.25	0.1396
1	9	K	A	K9A	-0.136	-0.1208	0.09471	4	3	1	-0.04467	-0.2576	-0.1616	-0.08007
1	9	K	C	K9C	-0.06931	-0.07552	0.07526	4	5.25	1	-0.0513	0.02541	-0.1516	-0.09973
1	9	K	D	K9D	-0.1511	-0.1281	0.07401	4	5.5	1	-0.1475	-0.2565	-0.1086	-0.09182
1	9	K	E	K9E	-0.08757	-0.07152	0.04656	4	5.25	1	-0.05306	-0.1542	-0.0849	-0.05813
1	9	K	F	K9F	-0.4046	-0.4066	0.2632	4	3.75	1	-0.1105	-0.2703	-0.6947	-0.543
1	9	K	G	K9G	-0.02466	-0.05109	0.08556	4	3.75	1	-0.07822	-0.09231	-0.02395	0.09583
1	9	K	H	K9H	-0.05267	-0.04262	0.03117	4	2.5	1	-0.02732	-0.09811	-0.04082	-0.04442
1	9	K	M	K9M	-0.2983	-0.302	0.1349	4	5.5	1	-0.2205	-0.3835	-0.151	-0.4383
1	9	K	N	K9N	-0.1739	-0.1692	0.08254	4	9	1	-0.134	-0.08399	-0.273	-0.2045
1	9	K	Q	K9Q	-0.1629	-0.1652	0.07191	4	4.5	1	-0.09227	-0.229	-0.1097	-0.2206
1	9	K	R	K9R	-0.03945	-0.02458	0.06227	4	4	1	-0.03935	-0.1261	-0.00981	0.01749
1	9	K	S	K9S	-0.03189	-0.03492	0.04888	4	3.5	1	-0.013	0.02668	-0.08439	-0.05684
1	9	K	T	K9T	0.01568	0.01847	0.06872	4	3.25	1	-0.05615	0.08192	-0.02951	0.06645
1	9	K	V	K9V	-0.2085	-0.1962	0.1536	4	2	1	-0.05575	-0.2847	-0.1076	-0.3858
1	9	K	W	K9W	-0.7346	-0.6856	0.6679	4	4	1	-0.1126	-0.2229	-1.148	-1.455
1	9	K	Y	K9Y	-0.09469	-0.09469	0.03912	2	7	0.5	-0.06703	-0.1223
1	10	S	A	S10A	-0.06472	-0.05873	0.06485	4	3.5	1	0.005632	-0.07889	-0.03857	-0.1471
1	10	S	C	S10C	0.03421	0.01653	0.05616	4	2.5	1	-0.003138	0.1129	0.03619	-0.009091
1	10	S	G	S10G	-0.06107	-0.06492	0.03197	4	5	1	-0.02193	-0.04884	-0.09249	-0.081
1	10	S	L	S10L	-0.06873	-0.05392	0.02995	3	1	0.75		-0.04905	-0.05392	-0.1032
1	10	S	M	S10M	-0.02346	-0.02346	0.008768	2	1	0.5	-0.01726	-0.02966
1	10	S	N	S10N	-0.1839	-0.1902	0.1817	4	4	1	-0.009099	-0.3461	-0.04503	-0.3354
1	10	S	P	S10P	-0.08361	-0.06731	0.05155	4	5	1	-0.07896	-0.0423	-0.05566	-0.1575
1	10	S	T	S10T	-0.01913	-0.0307	0.0875	4	1.75	1	-0.01631	0.09737	-0.04509	-0.1125
1	11	D	A	D11A	-0.1317	-0.05576	0.1371	3	1.667	0.75	-0.04939	-0.29	-0.05576
1	11	D	C	D11C	-0.07041	-0.07077	0.03657	3	1.333	0.75	-0.03366	-0.1068	-0.07077
1	11	D	G	D11G	-0.09556	-0.09556	0.05629	2	1	0.5			-0.05576	-0.1354
1	11	D	N	D11N	-0.1144	-0.1144	0.06086	2	2.5	0.5	-0.07135	-0.1574
1	11	D	Y	D11Y	0.005368	0.005368	0.04746	2	1	0.5	0.03893	-0.02819
1	12	Q	A	Q12A	-0.08522	-0.02702	0.1356	4	1.5	1	-0.01164	-0.04241	5.121e-06	-0.2868
1	12	Q	C	Q12C	-0.0971	-0.1146	0.04808	4	3.5	1	-0.0262	-0.1125	-0.133	-0.1167
1	12	Q	D	Q12D	0.004927	0.004927	0.03338	2	2	0.5	0.02853	-0.01867
1	12	Q	E	Q12E	0.1011	0.06995	0.128	4	3.75	1	0.03691	0.2791	-0.01451	0.103
1	12	Q	F	Q12F	0.04625	0.04321	0.04631	4	2	1	0.00111	0.09748	0.0136	0.07282
1	12	Q	G	Q12G	-0.2017	-0.2017	0.1442	2	3	0.5			-0.09972	-0.3036
1	12	Q	H	Q12H	-0.1086	-0.03355	0.1824	4	3	1	-0.3802	-0.02998	0.01273	-0.03713
1	12	Q	I	Q12I	-0.03471	-0.02679	0.0442	4	2	1	-0.01835	0.009654	-0.03523	-0.09491
1	12	Q	K	Q12K	-0.0728	-0.06683	0.05738	4	2.5	1	-0.04474	-0.1449	-0.01258	-0.08892
1	12	Q	L	Q12L	0.01006	0.00217	0.01867	4	1.5	1	0.0006696	-0.001943	0.003671	0.03786
1	12	Q	M	Q12M	0.05668	0.05007	0.09759	4	2	1	0.1684	-0.04183	-0.00605	0.1062
1	12	Q	N	Q12N	-0.113	-0.06364	0.185	4	2.25	1	-0.3645	-0.1384	0.01113	0.03989
1	12	Q	R	Q12R	-0.09669	-0.03848	0.1502	4	2.5	1	0.009122	-0.0515	-0.02546	-0.3189
1	12	Q	S	Q12S	0.006956	0.007057	0.02958	4	2	1	0.001896	0.04272	-0.02901	0.01222
1	12	Q	V	Q12V	-0.0423	-0.04021	0.01791	4	3	1	-0.03851	-0.04192	-0.02273	-0.06606
1	12	Q	W	Q12W	0.0006208	0.0006208	0.2769	2	6	0.5			-0.1952	0.1964
1	12	Q	Y	Q12Y	0.07503	0.05847	0.09915	4	4.5	1	0.1197	0.1938	-0.01064	-0.002716
1	13	I	F	I13F	-0.04316	-0.02318	0.09254	4	3	1	-0.009334	0.04573	-0.03702	-0.172
1	13	I	L	I13L	0.03221	0.02535	0.02546	4	2	1	0.01094	0.03466	0.01603	0.06719
1	13	I	M	I13M	0.1703	0.1987	0.09108	4	3	1	0.18	0.2173	0.03958	0.2444
1	13	I	V	I13V	-0.05711	-0.06094	0.03842	4	2.5	1	-0.03579	-0.08609	-0.01388	-0.09268
1	14	C	Y	C14Y	-0.04185	-0.04185	0.05442	2	1	0.5	-0.003373	-0.08033
1	15	I	A	I15A	-0.2124	-0.2124	0.1902	2	2	0.5			-0.0779	-0.3468
1	15	I	C	I15C	-0.2664	-0.2632	0.1892	4	3.5	1	-0.1178	-0.4086	-0.08926	-0.45
1	15	I	L	I15L	-0.1418	-0.1269	0.1169	4	3.5	1	-0.1375	-0.2979	-0.01553	-0.1162
1	15	I	T	I15T	-0.1914	-0.1527	0.1553	4	3	1	-0.06136	-0.2213	-0.08414	-0.3988
1	15	I	V	I15V	0.1067	0.05382	0.1667	4	2	1	-0.02026	0.3393	-0.007695	0.1153
1	16	G	F	G16F	-0.003833	-0.003833	0.01032	2	1	0.5	0.003466	-0.01113
1	16	G	L	G16L	-0.007864	-0.007864	0.01815	2	1	0.5	-0.0207	0.004968
1	16	G	S	G16S	-0.1941	-0.1941	0.1109	2	1.5	0.5			-0.1157	-0.2725
1	16	G	*	G16*	-0.01112	-0.01112	0.000518	2	1	0.5			-0.01148	-0.01075
1	17	Y	C	Y17C	1.035	1.06	0.1445	4	3.25	1	1.183	1.055	1.066	0.8363
1	17	Y	F	Y17F	1.137	1.153	0.06133	4	2.5	1	1.175	1.131	1.053	1.19
1	17	Y	H	Y17H	1.229	1.02	0.46	3	2	0.75		1.757	1.02	0.9112
1	17	Y	I	Y17I	1.389	1.386	0.4628	4	1	1	1.223	1.934	1.55	0.8481
1	17	Y	L	Y17L	0.9058	0.9058		1	1	0.25			0.9058
1	17	Y	M	Y17M	1.84	1.779	0.3911	4	3	1	2.036	2.296	1.522	1.506
1	17	Y	Q	Y17Q	1.496	1.569	0.5247	4	1.75	1	1.504	2.053	1.635	0.7918
1	17	Y	R	Y17R	0.4385	0.4385	0.497	2	1.5	0.5			0.79	0.08708
1	17	Y	T	Y17T	1.681	1.609	0.3276	4	2	1	1.566	2.138	1.653	1.367
1	17	Y	V	Y17V	1.369	1.369	0.2234	2	3	0.5			1.527	1.211
1	17	Y	W	Y17W	1.019	1.08	0.1566	4	4	1	1.129	1.077	1.082	0.7863
1	18	H	A	H18A	-0.1186	-0.08247	0.1583	4	1.5	1	0.02142	-0.331	-0.0198	-0.1451
1	18	H	C	H18C	0.00234	0.001073	0.04973	4	2	1	-0.01355	0.06271	-0.0555	0.01569
1	18	H	E	H18E	-0.009871	-0.009871	0.03724	2	1	0.5			-0.0362	0.01646
1	18	H	F	H18F	1.145	1.068	0.202	4	4	1	1.008	1.009	1.128	1.436
1	18	H	G	H18G	-0.1994	-0.1583	0.1928	4	3.5	1	-0.01592	-0.1141	-0.2024	-0.4651
1	18	H	I	H18I	0.359	0.359	0.302	2	2	0.5			0.5725	0.1455
1	18	H	K	H18K	-0.1415	-0.1415	0.1398	2	1.5	0.5	-0.04262	-0.2403
1	18	H	L	H18L	0.1313	0.104	0.126	4	1.5	1	0.08391	0.3066	0.01054	0.124
1	18	H	M	H18M	0.8146	0.7004	0.3663	4	4.75	1	0.8182	0.5825	1.33	0.5273
1	18	H	N	H18N	-0.05309	-0.02016	0.1043	4	3.25	1	0.03218	-0.2042	-0.006687	-0.03362
1	18	H	Q	H18Q	0.8516	0.6954	0.4312	4	2.5	1	0.6996	0.5281	1.487	0.6913
1	18	H	R	H18R	-0.1796	-0.1622	0.1459	4	2.5	1	-0.07631	-0.2482	-0.04229	-0.3517
1	18	H	S	H18S	-0.2456	-0.2308	0.173	4	4	1	-0.07934	-0.4415	-0.1228	-0.3389
1	18	H	T	H18T	0.1754	0.1048	0.1435	4	2.25	1	0.1052	0.3907	0.1015	0.1044
1	18	H	V	H18V	-0.09535	-0.07966	0.1092	4	1.5	1	-0.01963	-0.2285	0.006442	-0.1397
1	18	H	Y	H18Y	0.4098	0.4552	0.1872	4	4.5	1	0.1461	0.4281	0.5829	0.4823
1	19	A	C	A19C	-0.1684	-0.1378	0.1677	4	1	1	-0.02524	-0.2384	-0.03729	-0.3728
1	19	A	E	A19E	-0.3991	-0.3152	0.4015	4	2	1	-0.493	-0.926	-0.0402	-0.1374
1	19	A	G	A19G	-0.07057	-0.01717	0.142	4	1.25	1	-0.02935	0.03227	-0.004983	-0.2802
1	19	A	I	A19I	0.9147	1.016	0.4564	3	1	0.75	1.312		1.016	0.4161
1	19	A	K	A19K	-0.323	-0.2583	0.32	3	1	0.75	-0.6704		-0.0402	-0.2583
1	19	A	M	A19M	-0.1261	-0.0896	0.1893	4	1.75	1	-0.04152	-0.1377	0.05819	-0.3836
1	19	A	N	A19N	1.271	1.431	0.3422	4	3.75	1	1.445	1.418	1.462	0.7583
1	19	A	Q	A19Q	0.7269	0.7691	0.1129	4	4	1	0.7599	0.7784	0.8092	0.5603
1	19	A	R	A19R	-0.08195	-0.02221	0.1435	4	1.5	1	-0.02079	-0.2957	0.01237	-0.02363
1	19	A	S	A19S	-0.08884	-0.0905	0.1006	4	1.75	1	-0.00594	-0.1768	0.002408	-0.1751
1	19	A	T	A19T	-0.4101	-0.4482	0.2633	4	4.5	1	-0.4877	-0.6875	-0.05646	-0.4087
1	19	A	V	A19V	0.0141	0.0141		1	1	0.25			0.0141
1	19	A	W	A19W	0.827	0.8972	0.3805	4	2	1	0.3223	1.191	1.034	0.761
1	20	N	F	N20F	-0.009121	-0.009121	0.001332	2	1	0.5	-0.01006	-0.008179
1	20	N	H	N20H	0.04939	0.04939	0.008808	2	1	0.5	0.04316	0.05562
1	20	N	S	N20S	-0.1454	-0.1033	0.1901	4	1.5	1	0.01699	-0.392	-0.009179	-0.1973
1	20	N	T	N20T	0.1719	0.1787	0.1191	4	2.5	1	0.3053	0.02473	0.2175	0.1398
1	21	N	A	N21A	-0.09284	-0.09284	0.03558	2	3	0.5			-0.06768	-0.118
1	21	N	D	N21D	-0.04374	-0.03064	0.06049	4	1.25	1	0.009367	-0.123	-0.003035	-0.05824
1	21	N	E	N21E	0.01992	0.01992	0.04008	2	4	0.5	-0.00842	0.04826
1	21	N	F	N21F	0.07791	0.07791	0.07533	2	1	0.5	0.02465	0.1312
1	21	N	G	N21G	-0.0585	-0.05949	0.04506	4	2.5	1	-0.01504	-0.02428	-0.09999	-0.0947
1	21	N	H	N21H	-0.05752	-0.05752	0.07356	2	1	0.5	-0.005502	-0.1095
1	21	N	K	N21K	-0.07175	-0.04842	0.06297	4	2	1	-0.04531	-0.05152	-0.02544	-0.1647
1	21	N	L	N21L	-0.1851	-0.1696	0.158	4	2.5	1	-0.06599	-0.2732	-0.03867	-0.3626
1	21	N	Q	N21Q	-0.1775	-0.1775	0.1704	2	4.5	0.5	-0.05693	-0.298
1	21	N	R	N21R	-0.07924	-0.07924	0.01004	2	2.5	0.5	-0.08634	-0.07214
1	21	N	S	N21S	-0.01948	-0.02381	0.03681	4	1	1	-0.03198	-0.01564	-0.05906	0.02877
1	21	N	T	N21T	-0.1064	-0.1064	0.02767	2	2	0.5			-0.08681	-0.1259
1	21	N	W	N21W	-0.2855	-0.2803	0.2553	4	1.5	1	-0.01487	-0.1334	-0.5668	-0.4271
1	22	S	A	S22A	-0.1548	-0.1412	0.134	4	2.5	1	-0.05201	-0.2305	-0.03205	-0.3048
1	22	S	C	S22C	-0.2392	-0.137	0.3081	4	1.5	1	-0.2329	-0.6765	-0.006268	-0.04113
1	22	S	D	S22D	-1.553	-1.553		1	1	0.25			-1.553
1	22	S	E	S22E	-0.1175	-0.06257	0.1272	4	2	1	-0.0376	-0.05329	-0.07186	-0.3072
1	22	S	F	S22F	-0.0681	-0.0681	0.06108	2	1	0.5	-0.0249	-0.1113
1	22	S	G	S22G	-0.2304	-0.2292	0.1874	4	4.5	1	-0.06757	-0.3958	-0.06871	-0.3897
1	22	S	H	S22H	-0.1766	-0.1486	0.1764	4	3.5	1	-0.04119	-0.3877	-0.02133	-0.2561
1	22	S	K	S22K	-0.2347	-0.2112	0.1766	4	3	1	-0.1409	-0.46	-0.05641	-0.2814
1	22	S	L	S22L	-0.1249	-0.1249	0.04759	2	1.5	0.5			-0.09127	-0.1586
1	22	S	M	S22M	-0.09673	-0.09673	0.1215	2	1	0.5	-0.01085	-0.1826
1	22	S	N	S22N	-0.07036	-0.07566	0.1135	4	5.5	1	-0.02572	-0.1945	0.06438	-0.1256
1	22	S	Q	S22Q	-0.2378	-0.2415	0.1709	4	4	1	-0.1137	-0.3692	-0.06841	-0.3999
1	22	S	R	S22R	-0.1522	-0.001056	0.2618	3	1.667	0.75	-0.001056		-0.001034	-0.4545
1	22	S	T	S22T	-0.2225	-0.199	0.1845	4	3.5	1	-0.02498	-0.166	-0.232	-0.4671
1	22	S	V	S22V	-0.04944	-0.04232	0.03775	4	2	1	-0.02391	-0.06072	-0.01536	-0.09776
1	22	S	Y	S22Y	-0.0464	-0.1186	0.1793	3	2	0.75	0.1577		-0.1186	-0.1783
1	23	T	A	T23A	-0.2688	-0.2688	0.2119	2	2.5	0.5			-0.1189	-0.4186
1	23	T	C	T23C	-0.05501	-0.05501		1	1	0.25			-0.05501
1	23	T	D	T23D	-0.1487	-0.1464	0.1342	4	2.5	1	0.00589	-0.1956	-0.09713	-0.3077
1	23	T	E	T23E	-0.1261	-0.1004	0.1225	4	3.25	1	-0.01491	-0.05074	-0.15	-0.2886
1	23	T	G	T23G	-0.1799	-0.1125	0.2032	4	1.5	1	-0.01789	-0.1265	-0.09847	-0.4769
1	23	T	H	T23H	-0.206	-0.206	0.2257	2	1.5	0.5			-0.04639	-0.3656
1	23	T	I	T23I	-0.1375	-0.05501	0.1611	3	1.333	0.75	-0.03437	-0.3231	-0.05501
1	23	T	K	T23K	-0.1376	-0.1018	0.1397	4	2	1	-0.03898	-0.1647	-0.02255	-0.3243
1	23	T	M	T23M	-0.02566	-0.02566	0.02081	2	1	0.5	-0.01094	-0.04037
1	23	T	N	T23N	-0.2199	-0.2389	0.1609	4	3.5	1	-0.1296	-0.3482	-0.0392	-0.3626
1	23	T	P	T23P	0.0537	0.0537		1	1	0.25			0.0537
1	23	T	Q	T23Q	-0.04977	-0.04977	0.004317	2	2	0.5	-0.04671	-0.05282
1	23	T	R	T23R	-0.1035	-0.05204	0.1482	4	1.25	1	-0.01067	-0.0934	0.006037	-0.3161
1	23	T	S	T23S	0.3787	0.05048	0.821	4	4.5	1	0.1813	1.589	-0.08032	-0.1755
1	23	T	W	T23W	-0.1305	-0.1305		1	1	0.25				-0.1305
1	24	E	A	E24A	-0.0888	-0.09112	0.1718	4	1.75	1	-0.04265	-0.2912	-0.1396	0.1182
1	24	E	C	E24C	-0.01339	0.003614	0.1094	4	2.5	1	0.08744	0.06278	-0.05556	-0.1482
1	24	E	D	E24D	-0.09941	-0.1131	0.2022	4	5	1	0.1504	-0.04102	-0.1851	-0.322
1	24	E	F	E24F	-0.132	-0.1029	0.1262	4	1	1	-0.02999	-0.1738	-0.03203	-0.2922
1	24	E	G	E24G	-0.16	-0.1079	0.1739	4	1	1	-0.02162	-0.1683	-0.04758	-0.4026
1	24	E	H	E24H	-0.1082	-0.04201	0.1489	4	1.75	1	-0.04171	-0.01794	-0.0423	-0.331
1	24	E	I	E24I	1.166	1.15	0.2864	4	4.5	1	0.8797	0.9745	1.326	1.485
1	24	E	K	E24K	-0.0797	-0.05592	0.06291	4	4	1	-0.03891	-0.1707	-0.07293	-0.03626
1	24	E	L	E24L	0.09015	0.09631	0.08459	4	1.5	1	-0.01892	0.1869	0.08825	0.1044
1	24	E	M	E24M	-0.2389	-0.1613	0.2728	4	2	1	-0.291	-0.6042	-0.03155	-0.02875
1	24	E	N	E24N	-0.1618	-0.1363	0.1184	4	3	1	-0.08557	-0.3182	-0.05617	-0.1871
1	24	E	Q	E24Q	0.253	0.1917	0.3058	4	1	1	0.6481	0.3378	-0.0196	0.04564
1	24	E	R	E24R	0.003863	0.08999	0.3069	4	1.5	1	0.06633	-0.4371	0.2725	0.1137
1	24	E	S	E24S	-0.1376	-0.1348	0.1135	4	1.5	1	-0.04042	-0.2292	-0.03843	-0.2422
1	24	E	T	E24T	0.7279	0.7043	0.07937	4	2.5	1	0.739	0.6671	0.836	0.6697
1	24	E	V	E24V	0.6117	0.6342	0.1047	4	4	1	0.4783	0.5783	0.6902	0.7
1	24	E	W	E24W	-0.2049	-0.2076	0.1549	4	4.25	1	-0.08657	-0.3285	-0.05614	-0.3483
1	24	E	Y	E24Y	-0.2646	-0.2595	0.1661	4	7	1	-0.1026	-0.4369	-0.1438	-0.3752
1	25	Q	A	Q25A	-0.05082	-0.03988	0.04576	4	1.5	1	-0.009683	-0.05361	-0.02615	-0.1139
1	25	Q	C	Q25C	-0.3004	-0.2701	0.2322	4	2	1	-0.04961	-0.2619	-0.6117	-0.2783
1	25	Q	D	Q25D	-0.1187	-0.1187	0.122	2	1	0.5	-0.03242	-0.205
1	25	Q	E	Q25E	-0.07742	-0.05458	0.07685	4	3.75	1	-0.01514	-0.0785	-0.03066	-0.1854
1	25	Q	F	Q25F	0.1388	0.1388	0.04028	2	2	0.5	0.1103	0.1673
1	25	Q	G	Q25G	-0.1396	-0.1396	0.1591	2	1	0.5	-0.02712	-0.2522
1	25	Q	H	Q25H	-0.1686	-0.1686	0.1895	2	4.5	0.5	-0.03466	-0.3026
1	25	Q	I	Q25I	0.2128	0.165	0.1803	4	2	1	0.09018	0.2398	0.4569	0.0641
1	25	Q	K	Q25K	0.09661	0.03919	0.1755	4	3	1	0.08346	0.348	-0.005085	-0.03999
1	25	Q	L	Q25L	0.05969	0.0473	0.0532	4	2	1	0.02929	0.1322	0.0653	0.01197
1	25	Q	M	Q25M	0.03935	0.02789	0.06055	4	1	1	-0.004893	-0.0137	0.06067	0.1153
1	25	Q	N	Q25N	-0.1457	-0.1486	0.1047	4	1.75	1	-0.02361	-0.1957	-0.1014	-0.262
1	25	Q	P	Q25P	0.01523	0.01523		1	1	0.25	0.01523
1	25	Q	R	Q25R	0.0128	0.05167	0.1332	4	3.5	1	0.004404	0.1201	0.09893	-0.1722
1	25	Q	S	Q25S	-0.0976	-0.0976	0.09681	2	1	0.5			-0.02914	-0.166
1	25	Q	T	Q25T	-0.2533	-0.2598	0.1599	4	2.25	1	-0.07167	-0.3466	-0.1729	-0.4222
1	25	Q	V	Q25V	-0.0002375	-0.06342	0.2967	4	2	1	0.415	-0.04979	-0.07704	-0.2891
1	25	Q	W	Q25W	1.095	1.069	0.2528	4	3	1	0.8269	0.9769	1.162	1.414
1	25	Q	Y	Q25Y	0.1312	0.1322	0.04473	4	3.5	1	0.07871	0.1137	0.1818	0.1507
1	26	V	I	V26I	0.01798	0.02324	0.07962	4	4.25	1	-0.0787	0.1042	-0.009832	0.0563
1	26	V	L	V26L	-0.1206	-0.1206	0.1186	2	1	0.5			-0.03675	-0.2045
1	26	V	M	V26M	0.2555	0.2555		1	1	0.25			0.2555
1	26	V	P	V26P	-0.07615	-0.07615		1	1	0.25		-0.07615
1	26	V	Y	V26Y	-0.1412	-0.1412		1	1	0.25				-0.1412
1	27	D	A	D27A	-0.03093	-0.03093	0.01507	2	1	0.5	-0.02027	-0.04158
1	27	D	E	D27E	-0.08265	-0.05211	0.07073	4	3.5	1	-0.03857	-0.04372	-0.0605	-0.1878
1	27	D	H	D27H	0.1266	0.1139	0.1027	4	2.5	1	0.01558	0.2629	0.1001	0.1278
1	27	D	N	D27N	0.3375	0.3326	0.3353	4	2.5	1	0.033	0.06272	0.6024	0.6519
1	27	D	Q	D27Q	-0.1887	-0.1887	0.1286	2	3	0.5			-0.09784	-0.2797
1	27	D	S	D27S	-0.02029	-0.02505	0.02473	4	2.25	1	-0.04408	-0.01748	0.013	-0.03262
1	28	T	A	T28A	-0.1427	-0.1427	0.2635	2	1	0.5			0.04363	-0.329
1	28	T	C	T28C	-0.008082	-0.01615	0.03057	3	1	0.75	0.02571	-0.03381	-0.01615
1	28	T	S	T28S	0.645	0.5438	0.2767	4	1.5	1	0.4416	1.051	0.5833	0.5043
1	29	I	C	I29C	0.3778	0.3778	0.1547	2	1	0.5			0.2684	0.4872
1	29	I	F	I29F	0.4113	0.3511	0.2595	4	2.75	1	0.1849	0.459	0.7581	0.2432
1	29	I	H	I29H	0.3791	0.351	0.1546	4	1	1	0.4244	0.2776	0.2374	0.5772
1	29	I	K	I29K	-0.04518	-0.04518	0.07993	2	1	0.5			0.01133	-0.1017
1	29	I	L	I29L	0.4206	0.4206	0.07402	2	4	0.5	0.473	0.3683
1	29	I	M	I29M	2.026	2.168	0.3323	4	2.25	1	2.201	2.135	2.235	1.531
1	29	I	N	I29N	-0.121	-0.1143	0.1345	4	1	1	-0.0002511	-0.2182	-0.01044	-0.2552
1	29	I	P	I29P	0.3717	0.3717	0.2515	2	2	0.5	0.5495	0.1938
1	29	I	Q	I29Q	1.549	1.485	0.2761	4	2.5	1	1.319	1.908	1.624	1.345
1	29	I	R	I29R	0.6473	0.6473	0.3489	2	1	0.5	0.894	0.4006
1	29	I	S	I29S	1.882	1.945	0.4692	4	3.25	1	1.743	2.348	2.148	1.288
1	29	I	T	I29T	1.917	2.138	0.4785	4	1.25	1	2.191	2.135	2.141	1.2
1	29	I	V	I29V	-0.2385	-0.2337	0.2172	4	4	1	-0.1077	-0.4774	-0.00916	-0.3597
1	29	I	W	I29W	1.815	1.932	0.6774	4	2.25	1	2.482	1.717	2.148	0.914
1	29	I	Y	I29Y	0.5697	0.5697	0.1493	2	3.5	0.5	0.6752	0.4641
1	30	M	A	M30A	-1.59	-1.59		1	1	0.25				-1.59
1	30	M	C	M30C	-0.1806	-0.1806	0.1457	2	2.5	0.5	-0.07763	-0.2836
1	30	M	F	M30F	0.008759	0.008759		1	1	0.25	0.008759
1	30	M	H	M30H	1.153	1.151	0.3859	4	1.5	1	1.193	1.626	1.108	0.6844
1	30	M	I	M30I	1.05	1.069	0.1675	4	4	1	0.8681	1.19	0.9477	1.195
1	30	M	K	M30K	-0.125	-0.125	0.1539	2	1.5	0.5			-0.01616	-0.2338
1	30	M	L	M30L	1.758	1.769	0.26	4	4.5	1	1.457	1.899	2.037	1.639
1	30	M	N	M30N	-0.02141	-0.02141		1	1	0.25	-0.02141
1	30	M	Q	M30Q	-0.0685	-0.03056	0.08528	4	1.5	1	-0.01701	-0.03623	-0.02489	-0.1959
1	30	M	R	M30R	0.3022	0.2733	0.1618	4	2	1	0.1384	0.2509	0.5236	0.2957
1	30	M	S	M30S	-0.2193	-0.2193	0.2393	2	3	0.5	-0.05006	-0.3885
1	30	M	T	M30T	-0.1686	-0.1525	0.119	4	2.5	1	-0.04682	-0.3227	-0.1111	-0.1938
1	30	M	V	M30V	-0.07671	-0.07247	0.06444	4	2.5	1	-0.009245	-0.1049	-0.04005	-0.1527
1	30	M	W	M30W	-0.1599	-0.1136	0.1367	3	2.333	0.75	-0.05249		-0.1136	-0.3137
1	30	M	Y	M30Y	1.419	1.4	0.149	4	4	1	1.26	1.374	1.618	1.425
1	31	E	A	E31A	0.2054	0.2127	0.1106	4	2.5	1	0.08563	0.2874	0.3105	0.1379
1	31	E	C	E31C	0.1801	0.1909	0.09969	4	2.25	1	0.1493	0.283	0.05546	0.2325
1	31	E	D	E31D	-0.2474	-0.2157	0.1926	4	2	1	-0.07658	-0.3281	-0.1034	-0.4816
1	31	E	F	E31F	-0.2097	-0.1729	0.2014	4	1.5	1	-0.01911	-0.2533	-0.09243	-0.4738
1	31	E	G	E31G	0.2336	0.2024	0.1474	4	2.25	1	0.09797	0.4314	0.1488	0.2561
1	31	E	H	E31H	-0.01146	-0.01695	0.02096	4	1.75	1	0.01759	-0.01035	-0.02355	-0.02952
1	31	E	K	E31K	0.7063	0.6966	0.09428	4	7.5	1	0.6112	0.8208	0.7432	0.6501
1	31	E	L	E31L	-0.1171	-0.09359	0.08072	4	3	1	-0.04888	-0.2322	-0.07703	-0.1102
1	31	E	M	E31M	0.6378	0.6052	0.4166	4	1	1	0.1971	0.4202	0.7903	1.144
1	31	E	N	E31N	-0.01212	-0.03575	0.1827	4	2	1	0.02287	0.2248	-0.09436	-0.2018
1	31	E	P	E31P	-0.04994	-0.04994	0.03409	2	1	0.5			-0.02583	-0.07405
1	31	E	Q	E31Q	0.556	0.5868	0.1123	4	5	1	0.6477	0.6316	0.542	0.4027
1	31	E	R	E31R	0.9398	1.009	0.2252	4	3	1	1.011	1.128	1.007	0.6127
1	31	E	S	E31S	1.255	1.315	0.253	4	3.5	1	0.9231	1.466	1.192	1.438
1	31	E	T	E31T	1.446	1.446	0.1101	2	4	0.5			1.368	1.524
1	31	E	V	E31V	0.274	0.2562	0.1719	4	2.5	1	0.3422	0.1702	0.4823	0.1013
1	31	E	W	E31W	0.2212	0.2738	0.1682	4	5	1	-0.01358	0.3349	0.3506	0.2128
1	31	E	Y	E31Y	-0.002624	-0.0005835	0.08026	4	2.75	1	-0.03843	0.03726	-0.09534	0.08601
1	32	K	A	K32A	-0.2799	-0.1999	0.2795	4	2.25	1	-0.05674	-0.6631	-0.08826	-0.3115
1	32	K	C	K32C	-0.2107	-0.2082	0.2043	4	1.75	1	-0.03722	-0.3958	-0.03051	-0.3792
1	32	K	E	K32E	-0.8921	-0.8921	0.3344	2	1	0.5			-0.6556	-1.129
1	32	K	F	K32F	0.3964	0.3964	0.3179	2	2	0.5	0.1716	0.6212
1	32	K	G	K32G	-0.1824	-0.1472	0.1883	4	1	1	-0.01457	-0.2442	-0.05006	-0.4208
1	32	K	H	K32H	0.8827	0.9802	0.2556	4	2	1	0.5066	0.9434	1.064	1.017
1	32	K	I	K32I	-0.7226	-0.7656	0.2488	4	4	1	-0.3926	-0.9667	-0.8477	-0.6835
1	32	K	L	K32L	-0.08072	-0.08068	0.06859	4	1	1	-0.02652	-0.145	-0.01654	-0.1348
1	32	K	M	K32M	0.032	0.0243	0.08261	4	3.75	1	0.06287	0.1326	-0.01427	-0.05321
1	32	K	N	K32N	-0.146	-0.1458	0.07591	4	4.75	1	-0.05845	-0.1767	-0.1149	-0.2338
1	32	K	P	K32P	0.5671	0.5621	0.06295	4	6	1	0.5148	0.6326	0.6094	0.5117
1	32	K	Q	K32Q	-0.228	-0.205	0.2081	4	2.75	1	-0.07233	-0.4662	-0.03582	-0.3376
1	32	K	R	K32R	1.394	1.414	0.1812	4	3	1	1.158	1.37	1.59	1.459
1	32	K	S	K32S	-0.1547	-0.1656	0.09509	4	3	1	-0.09606	-0.2352	-0.05162	-0.2359
1	32	K	T	K32T	-0.1731	-0.1746	0.1744	4	2	1	-0.006335	-0.3367	-0.03925	-0.31
1	32	K	V	K32V	-0.1196	-0.09428	0.1779	4	2	1	-0.06495	0.06802	-0.1236	-0.3578
1	32	K	W	K32W	-0.1715	-0.1761	0.1294	4	1.25	1	-0.06936	-0.2839	-0.05006	-0.2829
1	32	K	Y	K32Y	0.4781	0.4681	0.3347	4	4	1	0.08125	0.895	0.5164	0.4198
1	32	K	*	K32*	-0.0726	-0.0726		1	1	0.25		-0.0726
1	33	N	A	N33A	0.3068	0.3272	0.1895	4	2	1	0.05621	0.3292	0.5168	0.3251
1	33	N	C	N33C	0.1835	0.1835	0.1751	2	2	0.5	0.05973	0.3073
1	33	N	D	N33D	-0.1547	-0.1547	0.18	2	2	0.5			-0.02737	-0.2819
1	33	N	E	N33E	0.01853	0.01853	0.02492	2	3	0.5	0.0009118	0.03616
1	33	N	F	N33F	-0.06273	-0.04192	0.1416	4	2	1	0.07671	-0.2438	0.01737	-0.1012
1	33	N	H	N33H	0.6352	0.6506	0.09222	4	3	1	0.6063	0.695	0.7214	0.5182
1	33	N	K	N33K	0.5	0.5282	0.1649	4	3.5	1	0.4711	0.6613	0.2823	0.5854
1	33	N	L	N33L	0.01676	0.0239	0.0153	3	1.333	0.75	0.02717	0.0239	-0.0008071
1	33	N	M	N33M	0.2522	0.2038	0.1689	4	3.25	1	0.4822	0.2756	0.1319	0.1192
1	33	N	Q	N33Q	0.4318	0.4517	0.09654	4	3	1	0.5215	0.4863	0.417	0.3025
1	33	N	R	N33R	0.9184	0.9194	0.147	4	3	1	0.758	0.8358	1.077	1.003
1	33	N	S	N33S	0.2251	0.2066	0.1841	4	3	1	0.031	0.1359	0.456	0.2773
1	33	N	Y	N33Y	0.05391	0.05391		1	2	0.25	0.05391
1	34	V	C	V34C	-0.04914	-0.04914		1	1	0.25			-0.04914
1	34	V	I	V34I	-0.03481	-0.01707	0.04419	4	1.5	1	-0.02515	-0.00528	-0.09981	-0.008994
1	34	V	L	V34L	-0.1792	-0.1728	0.1391	4	1.75	1	-0.02907	-0.3421	-0.1062	-0.2394
1	35	T	A	T35A	0.04515	0.03848	0.04149	4	3.25	1	0.05499	0.09893	0.004693	0.02197
1	35	T	C	T35C	0.01949	0.01642	0.03434	4	1.5	1	-0.01474	-0.002532	0.05985	0.03537
1	35	T	D	T35D	-0.05814	-0.05123	0.06855	4	3.25	1	0.007104	-0.009401	-0.09306	-0.1372
1	35	T	E	T35E	-0.08296	-0.07698	0.07241	4	1	1	-0.01703	-0.1608	-0.02576	-0.1282
1	35	T	F	T35F	0.112	0.1075	0.05814	4	4	1	0.0458	0.1118	0.1874	0.1031
1	35	T	H	T35H	-0.04373	0.0008317	0.1297	4	2.5	1	0.03577	0.05329	-0.03411	-0.2299
1	35	T	I	T35I	-0.1409	-0.131	0.1058	4	2.5	1	-0.02209	-0.1234	-0.1386	-0.2793
1	35	T	K	T35K	-0.147	-0.1219	0.1465	4	6	1	-0.1615	-0.3436	-0.0007375	-0.08232
1	35	T	L	T35L	0.01389	-0.00703	0.06154	4	3	1	-0.006465	0.1041	-0.007595	-0.03451
1	35	T	M	T35M	0.101	0.09216	0.1013	4	4	1	0.1253	0.2288	-0.009074	0.05903
1	35	T	N	T35N	-0.05339	-0.04686	0.03292	4	3.5	1	-0.0252	-0.02856	-0.06516	-0.09464
1	35	T	P	T35P	0.2119	0.1894	0.1523	4	2.5	1	0.4091	0.2461	0.1327	0.05948
1	35	T	Q	T35Q	-0.02166	-0.02166	0.04979	2	2	0.5			0.01355	-0.05686
1	35	T	R	T35R	-0.05217	-0.05217	0.04919	2	4	0.5	-0.01739	-0.08695
1	35	T	S	T35S	-0.02446	-0.01182	0.04424	4	2.25	1	-0.003654	0.01339	-0.01998	-0.08759
1	35	T	V	T35V	-0.101	-0.101	0.1154	2	3	0.5	-0.01942	-0.1826
1	35	T	W	T35W	0.4722	0.4722	0.01403	2	5	0.5	0.4821	0.4623
1	35	T	Y	T35Y	0.1084	0.1005	0.04812	4	3	1	0.06181	0.1195	0.1711	0.08144
1	36	V	H	V36H	-0.03371	-0.03371	0.01733	2	1	0.5	-0.02146	-0.04597
1	36	V	I	V36I	0.07944	0.0839	0.06925	4	3.25	1	0.0337	0.1341	0.006903	0.143
1	36	V	L	V36L	-0.1647	-0.1335	0.1545	4	1.5	1	-0.03105	-0.2156	-0.05148	-0.3605
1	36	V	M	V36M	-0.06836	-0.06836	0.0733	2	1	0.5			-0.01653	-0.1202
1	36	V	P	V36P	-0.2164	-0.2164	0.2385	2	1	0.5			-0.04779	-0.3851
1	37	T	S	T37S	0.1688	0.1688		1	1	0.25			0.1688
1	38	H	A	H38A	0.9361	0.9575	0.06656	4	1	1	0.8393	0.9508	0.99	0.9643
1	38	H	C	H38C	0.2726	0.2919	0.1942	4	1.5	1	0.02276	0.2399	0.4837	0.3439
1	38	H	D	H38D	0.09732	0.06377	0.1081	4	3	1	0.0369	0.01028	0.2515	0.09063
1	38	H	E	H38E	0.04139	0.02482	0.04731	4	1.5	1	0.005524	0.03246	0.01719	0.1104
1	38	H	F	H38F	1.343	1.343	0.01217	2	1	0.5			1.335	1.352
1	38	H	G	H38G	0.7895	0.7879	0.1494	4	3	1	0.6776	0.937	0.8983	0.6452
1	38	H	I	H38I	-0.1021	-0.09313	0.07703	4	1.5	1	-0.02561	-0.1965	-0.05525	-0.131
1	38	H	K	H38K	0.5688	0.5803	0.1046	4	3	1	0.5259	0.6347	0.672	0.4424
1	38	H	L	H38L	0.005208	0.06623	0.1907	4	3.75	1	0.007199	-0.2647	0.1253	0.153
1	38	H	M	H38M	0.4437	0.4301	0.1202	4	5.5	1	0.3293	0.5005	0.5851	0.3597
1	38	H	N	H38N	-0.006516	0.009514	0.08841	4	2.25	1	-0.007649	0.08194	0.02668	-0.127
1	38	H	Q	H38Q	0.1005	0.06745	0.1217	4	2	1	0.01955	0.2667	0.0003547	0.1154
1	38	H	R	H38R	0.8132	0.8089	0.02179	4	4.75	1	0.7973	0.8407	0.7942	0.8206
1	38	H	S	H38S	0.8299	0.8359	0.1242	4	3.75	1	0.7558	0.9161	0.9528	0.695
1	38	H	T	H38T	-0.01475	-0.0005153	0.1101	4	1.5	1	0.007811	0.1041	-0.008842	-0.162
1	38	H	V	H38V	-0.09746	-0.08786	0.04486	4	2.25	1	-0.05511	-0.07624	-0.09947	-0.159
1	38	H	W	H38W	0.5032	0.4911	0.222	4	2	1	0.3066	0.7241	0.6646	0.3177
1	38	H	Y	H38Y	1.012	1.04	0.1276	4	3.5	1	0.844	1.095	1.126	0.985
1	39	A	C	A39C	0.5136	0.5136	0.0992	2	2	0.5			0.5837	0.4434
1	39	A	D	A39D	-0.1308	-0.1308	0.1865	2	1	0.5	0.001073	-0.2627
1	39	A	F	A39F	1.229	1.28	0.1957	4	2	1	0.9732	1.384	1.18	1.38
1	39	A	G	A39G	0.0885	0.07747	0.09038	4	3	1	0.006539	0.1355	0.1925	0.01948
1	39	A	I	A39I	1.338	1.356	0.2341	4	3.5	1	1.034	1.342	1.605	1.37
1	39	A	K	A39K	1.713	1.713	0.6117	2	1	0.5	1.28	2.145
1	39	A	L	A39L	0.1235	0.04576	0.2061	3	2	0.75	0.04576	0.3571	-0.03244
1	39	A	M	A39M	1.083	1.09	0.1501	4	1.5	1	0.8934	1.088	1.092	1.261
1	39	A	N	A39N	0.03187	0.01739	0.112	3	1.333	0.75	0.01739	0.1505	-0.07222
1	39	A	Q	A39Q	0.4379	0.4161	0.08672	4	1.5	1	0.3729	0.3676	0.4593	0.5516
1	39	A	R	A39R	0.26	0.2002	0.2314	4	1.75	1	0.2425	0.5869	0.05259	0.158
1	39	A	S	A39S	0.275	0.275	0.02082	2	2	0.5			0.2897	0.2602
1	39	A	T	A39T	1.365	1.395	0.1919	4	4	1	1.139	1.274	1.533	1.516
1	39	A	V	A39V	0.8	0.8518	0.2049	4	3.25	1	0.5088	0.8685	0.9876	0.8351
1	39	A	W	A39W	1.688	1.619	0.408	4	3.5	1	1.334	2.179	1.868	1.37
1	39	A	Y	A39Y	1.136	1.207	0.1975	4	2.5	1	0.847	1.239	1.176	1.282
1	40	Q	A	Q40A	1.295	1.335	0.1393	4	1	1	1.095	1.414	1.316	1.353
1	40	Q	C	Q40C	0.7268	0.724	0.11	4	3	1	0.597	0.8621	0.7478	0.7002
1	40	Q	D	Q40D	-0.0297	-0.0297		1	1	0.25			-0.0297
1	40	Q	E	Q40E	-0.04285	-0.02949	0.0398	4	2	1	-0.0123	-0.1001	-0.03908	-0.0199
1	40	Q	F	Q40F	1.88	1.933	0.3934	4	1.5	1	1.882	2.299	1.985	1.353
1	40	Q	H	Q40H	0.2146	0.1993	0.2662	4	2	1	0.03221	-0.0491	0.5091	0.3664
1	40	Q	I	Q40I	1.059	1.059	0.03218	2	3	0.5	1.036	1.082
1	40	Q	K	Q40K	0.4764	0.4784	0.3974	4	2	1	0.8018	0.8381	0.1106	0.1551
1	40	Q	L	Q40L	-0.1029	-0.123	0.05648	3	1.667	0.75		-0.123	-0.0391	-0.1465
1	40	Q	M	Q40M	-0.01459	-0.01459	0.03984	2	2	0.5	0.01359	-0.04276
1	40	Q	N	Q40N	-0.1645	-0.1312	0.1676	4	1.5	1	-0.005731	-0.1865	-0.076	-0.3898
1	40	Q	R	Q40R	0.2439	0.4541	0.7549	4	2	1	-0.839	0.9066	0.5227	0.3854
1	40	Q	S	Q40S	0.9135	0.8475	0.1961	4	2.75	1	0.9187	1.189	0.7763	0.77
1	40	Q	T	Q40T	1.669	1.669	0.4466	2	1	0.5			1.985	1.353
1	40	Q	V	Q40V	1.625	1.621	0.2045	4	3.75	1	1.432	1.826	1.776	1.466
1	40	Q	W	Q40W	-0.1487	-0.1532	0.1271	4	2	1	-0.05808	-0.2672	-0.02111	-0.2483
1	40	Q	Y	Q40Y	1.431	1.431	0.01546	2	2	0.5			1.442	1.42
1	41	D	A	D41A	0.4006	0.4006	0.4456	2	1.5	0.5	0.08551	0.7157
1	41	D	C	D41C	-0.145	-0.145	0.1009	2	3	0.5			-0.0737	-0.2164
1	41	D	E	D41E	1.486	1.517	0.1355	4	6	1	1.295	1.615	1.52	1.514
1	41	D	G	D41G	1.733	1.604	0.3377	4	7.25	1	1.609	2.233	1.599	1.49
1	41	D	H	D41H	-0.09719	-0.1013	0.07477	4	1.5	1	-0.0114	-0.1747	-0.06028	-0.1424
1	41	D	I	D41I	-0.1261	-0.03976	0.1641	3	1	0.75	-0.0233		-0.03976	-0.3154
1	41	D	K	D41K	-0.2988	-0.2327	0.2142	4	4	1	-0.5992	-0.1605	-0.1307	-0.3048
1	41	D	L	D41L	-0.5876	-0.275	0.7914	4	2.25	1	-0.2321	-1.762	-0.03876	-0.3178
1	41	D	M	D41M	0.04197	-0.02056	0.1413	4	3.25	1	-0.01717	-0.02395	0.2532	-0.04421
1	41	D	N	D41N	-0.0822	-0.06964	0.06047	4	3.5	1	-0.04898	-0.1636	-0.0903	-0.02591
1	41	D	P	D41P	0.6425	0.7184	0.2289	3	4.333	0.75	0.3852		0.8238	0.7184
1	41	D	Q	D41Q	-0.276	-0.2865	0.1651	4	2.75	1	-0.07154	-0.2316	-0.4595	-0.3415
1	41	D	R	D41R	-0.1882	-0.1953	0.1107	4	4.25	1	-0.05497	-0.3072	-0.1464	-0.2443
1	41	D	S	D41S	1.756	1.756	0.2268	2	3.5	0.5	1.595	1.916
1	41	D	T	D41T	1.764	1.707	0.285	4	4.25	1	1.518	1.861	2.123	1.553
1	41	D	V	D41V	-0.1041	-0.07431	0.09033	4	1.25	1	-0.04493	-0.1037	-0.03599	-0.2319
1	41	D	W	D41W	1.734	1.612	0.3014	4	4.75	1	1.551	2.177	1.673	1.536
1	41	D	Y	D41Y	-0.1787	-0.184	0.09173	4	3.25	1	-0.06874	-0.2243	-0.1437	-0.2779
1	42	I	L	I42L	-0.1481	-0.1481	0.1447	2	1	0.5			-0.04575	-0.2504
1	42	I	Q	I42Q	0.0579	0.0579		1	1	0.25				0.0579
1	42	I	V	I42V	-0.1674	-0.1735	0.1232	4	1.5	1	-0.03237	-0.251	-0.09587	-0.2905
1	43	L	C	L43C	0.3154	0.3004	0.3399	3	1.667	0.75	0.6625	0.3004	-0.01683
1	43	L	M	L43M	0.05543	0.03442	0.06146	4	3	1	0.1446	0.04634	0.008313	0.0225
1	43	L	P	L43P	0.025	0.025		1	1	0.25	0.025
1	44	E	A	E44A	2.067	1.99	0.46	4	1.5	1	1.81	2.17	2.667	1.622
1	44	E	C	E44C	0.435	0.5262	0.2113	4	3.5	1	0.122	0.5592	0.5659	0.4932
1	44	E	D	E44D	-0.5182	-0.5119	0.5341	4	4.25	1	-0.8901	-1.058	0.009162	-0.1337
1	44	E	F	E44F	0.3772	0.3772	0.3693	2	1	0.5	0.116	0.6383
1	44	E	G	E44G	0.4822	0.5077	0.1691	4	1	1	0.2608	0.5645	0.6525	0.4508
1	44	E	H	E44H	0.3544	0.3479	0.06876	4	4	1	0.3053	0.3905	0.4329	0.2888
1	44	E	I	E44I	1.034	1.034	0.05583	2	1	0.5	0.9948	1.074
1	44	E	K	E44K	-0.4061	-0.3749	0.5317	4	1	1	-0.7496	-0.968	-0.0002493	0.09341
1	44	E	L	E44L	1.204	1.231	0.2079	4	3.5	1	0.9566	1.396	1.108	1.353
1	44	E	M	E44M	1.731	1.632	0.4356	4	2.5	1	1.377	2.282	1.878	1.387
1	44	E	N	E44N	0.0152	0.0152		1	1	0.25			0.0152
1	44	E	Q	E44Q	1.404	1.442	0.09274	4	4	1	1.268	1.467	1.425	1.458
1	44	E	S	E44S	1.473	1.384	0.2631	4	2.5	1	1.309	1.849	1.276	1.458
1	44	E	T	E44T	1.8	1.873	0.3079	4	2.75	1	1.801	2.081	1.945	1.371
1	44	E	V	E44V	0.3447	0.2788	0.9773	4	1.75	1	1.405	0.9387	-0.3811	-0.5836
1	44	E	W	E44W	0.4118	0.4118	0.07725	2	4	0.5	0.4664	0.3572
1	44	E	Y	E44Y	0.4584	0.4516	0.5558	4	2	1	-0.008862	-0.03591	0.9121	0.9664
1	45	K	A	K45A	1.178	1.158	0.1967	4	3.5	1	0.9924	1.035	1.281	1.403
1	45	K	C	K45C	-0.1422	-0.1556	0.05521	4	3	1	-0.06561	-0.1921	-0.141	-0.1702
1	45	K	D	K45D	-0.06592	-0.05104	0.03618	4	4.25	1	-0.05188	-0.1198	-0.04182	-0.05019
1	45	K	E	K45E	-0.1082	-0.09676	0.08159	4	1.5	1	-0.04269	-0.2021	-0.0372	-0.1508
1	45	K	F	K45F	0.03695	0.03551	0.03231	4	1.75	1	0.02305	0.0008742	0.04797	0.07589
1	45	K	G	K45G	1.144	1.144	0.06853	2	5	0.5			1.192	1.095
1	45	K	H	K45H	1.771	1.804	0.2844	4	4	1	1.696	1.911	2.065	1.409
1	45	K	I	K45I	-0.4084	-0.3739	0.4306	4	3.5	1	-0.6933	-0.8597	-0.02615	-0.0545
1	45	K	L	K45L	-0.2426	-0.2232	0.1046	4	4.25	1	-0.1461	-0.3778	-0.1758	-0.2706
1	45	K	M	K45M	-0.08746	-0.07502	0.05543	4	2.5	1	-0.04244	-0.1573	-0.04342	-0.1066
1	45	K	N	K45N	0.3391	0.4382	0.2193	4	3.5	1	0.01107	0.4278	0.4487	0.4688
1	45	K	P	K45P	-0.1255	-0.1004	0.1219	4	1	1	-0.01941	-0.1621	-0.03861	-0.2819
1	45	K	Q	K45Q	0.1686	0.1593	0.1456	4	3.5	1	0.05562	0.263	0.03345	0.3224
1	45	K	R	K45R	0.6265	0.6176	0.1463	4	3	1	0.48	0.5292	0.7908	0.7059
1	45	K	S	K45S	1.473	1.398	0.2381	4	3	1	1.295	1.8	1.298	1.498
1	45	K	T	K45T	-0.07182	-0.06112	0.02256	4	3.25	1	-0.06254	-0.05945	-0.05969	-0.1056
1	45	K	V	K45V	-0.06909	-0.05815	0.04032	4	4	1	-0.07484	-0.1239	-0.03623	-0.04146
1	45	K	W	K45W	0.3484	0.3484	0.006518	2	3	0.5			0.353	0.3438
1	45	K	Y	K45Y	0.2626	0.2893	0.1505	4	1	1	0.1983	0.3802	0.08011	0.3917
1	46	T	A	T46A	-0.02499	-0.02499	0.003153	2	3	0.5			-0.02722	-0.02276
1	46	T	C	T46C	-0.1117	-0.0926	0.09661	4	2.5	1	-0.06927	-0.1159	-0.018	-0.2436
1	46	T	D	T46D	0.1802	0.1726	0.09626	4	3.5	1	0.0778	0.2137	0.2977	0.1315
1	46	T	E	T46E	-0.02989	-0.02989	0.008357	2	2	0.5			-0.02398	-0.0358
1	46	T	F	T46F	0.04991	0.05047	0.03044	4	2.75	1	0.0677	0.0824	0.01629	0.03323
1	46	T	G	T46G	-0.09182	-0.09182	0.06962	2	3	0.5	-0.04259	-0.141
1	46	T	H	T46H	0.0009602	0.001227	0.01406	4	1.5	1	0.01688	0.007074	-0.0155	-0.00462
1	46	T	I	T46I	0.03082	0.01446	0.08909	4	2.75	1	0.03129	0.1525	-0.002374	-0.05811
1	46	T	K	T46K	0.05085	0.05015	0.05312	4	2.5	1	-0.006044	0.1091	0.01989	0.08041
1	46	T	L	T46L	0.01588	0.0169	0.01472	3	1	0.75		0.03007	0.0006746	0.0169
1	46	T	M	T46M	-0.001871	0.007377	0.03794	4	3.75	1	-0.05437	0.01823	-0.003477	0.03213
1	46	T	N	T46N	-0.06049	-0.0529	0.05803	4	4.5	1	-0.001872	-0.0764	-0.0294	-0.1343
1	46	T	Q	T46Q	-0.04479	-0.02191	0.06962	4	1.5	1	-0.03194	-0.1459	0.0106	-0.01189
1	46	T	R	T46R	-0.01616	-0.01583	0.03884	4	3	1	-0.05601	-0.0423	0.01065	0.02302
1	46	T	S	T46S	-0.01945	-0.0537	0.09295	4	2	1	-0.03467	-0.08646	0.116	-0.07273
1	46	T	V	T46V	0.1162	0.08588	0.07636	4	1.5	1	0.08062	0.09114	0.2295	0.06359
1	46	T	W	T46W	0.02268	0.02111	0.05196	4	3.5	1	-0.03481	-0.002458	0.04469	0.08332
1	46	T	Y	T46Y	0.001683	0.02269	0.1833	4	1.75	1	0.1947	0.08341	-0.03804	-0.2334
1	47	H	A	H47A	0.08685	0.07366	0.07395	4	3	1	0.02941	0.1768	0.02325	0.1179
1	47	H	C	H47C	-0.2818	-0.2818	0.2541	2	2	0.5			-0.1021	-0.4615
1	47	H	D	H47D	-0.9289	-0.9289	1.242	2	1	0.5			-0.05072	-1.807
1	47	H	F	H47F	-0.1828	-0.1343	0.1432	4	3	1	-0.07495	-0.3875	-0.09403	-0.1746
1	47	H	G	H47G	-0.1929	-0.1973	0.1171	4	2.25	1	-0.05203	-0.2412	-0.1535	-0.3248
1	47	H	I	H47I	0.4533	0.4533	0.2075	2	1	0.5	0.3065	0.6
1	47	H	M	H47M	-0.1434	-0.05072	0.1698	3	1.667	0.75	-0.04017	-0.3394	-0.05072
1	47	H	N	H47N	-0.1109	-0.112	0.0688	4	2.75	1	-0.1454	-0.0324	-0.07856	-0.1871
1	47	H	P	H47P	1.096	0.9136	0.4864	4	1.5	1	0.9416	1.815	0.8856	0.7433
1	47	H	Q	H47Q	-0.1631	-0.1626	0.08459	4	3.25	1	-0.09725	-0.244	-0.08324	-0.228
1	47	H	S	H47S	-0.2183	-0.2037	0.1945	4	2.25	1	-0.05639	-0.4189	-0.04673	-0.3511
1	47	H	T	H47T	-0.01554	-0.0244	0.07296	4	3.5	1	-0.001559	-0.04723	0.07879	-0.09216
1	47	H	V	H47V	0.4371	0.4462	0.06493	4	4	1	0.4481	0.5065	0.4442	0.3496
1	47	H	W	H47W	-0.06257	-0.07793	0.04553	3	1	0.75	-0.01135	-0.09843		-0.07793
1	47	H	Y	H47Y	-0.1655	-0.1818	0.4241	4	3	1	0.3696	-0.1926	-0.1711	-0.668
1	48	N	A	N48A	-0.006862	-0.006862	0.08931	2	1	0.5	0.05629	-0.07001
1	48	N	D	N48D	-0.1397	-0.1501	0.07424	4	3	1	-0.04862	-0.21	-0.1109	-0.1894
1	48	N	F	N48F	-0.2476	-0.2229	0.178	4	2.5	1	-0.0596	-0.1901	-0.2557	-0.4849
1	48	N	G	N48G	-0.08971	-0.09558	0.02959	4	3	1	-0.04866	-0.0981	-0.119	-0.09306
1	48	N	H	N48H	-0.2914	-0.3148	0.1718	4	4.5	1	-0.07859	-0.4004	-0.2292	-0.4573
1	48	N	I	N48I	-0.1977	-0.1977	0.1969	2	2	0.5	-0.05844	-0.3369
1	48	N	L	N48L	0.09576	0.09217	0.09712	4	2.5	1	0.02139	0.1629	0.003893	0.1948
1	48	N	M	N48M	-0.1429	-0.09384	0.1545	4	1.75	1	-0.05464	-0.133	-0.02045	-0.3637
1	48	N	Q	N48Q	-0.1964	-0.2057	0.1441	4	2	1	-0.0356	-0.2954	-0.1161	-0.3384
1	48	N	S	N48S	-0.1836	-0.1836	0.1522	2	2.5	0.5	-0.07597	-0.2912
1	48	N	T	N48T	0.00506	-0.008114	0.05698	4	1.75	1	0.01595	0.08103	-0.03218	-0.04456
1	48	N	V	N48V	-0.1741	-0.1463	0.1413	4	2	1	-0.05968	-0.2328	-0.05723	-0.3465
1	48	N	W	N48W	-0.04516	-0.04516		1	1	0.25			-0.04516
1	48	N	Y	N48Y	-0.2832	-0.3066	0.201	4	3.5	1	-0.0624	-0.4499	-0.1633	-0.4572
1	49	G	A	G49A	-0.2159	-0.242	0.1234	4	4	1	-0.04467	-0.335	-0.2215	-0.2625
1	49	G	C	G49C	-0.1247	-0.1228	0.08208	4	2.25	1	-0.0273	-0.1382	-0.1073	-0.2259
1	49	G	D	G49D	-0.1126	-0.09096	0.1384	4	4.25	1	-0.1666	-0.2829	-0.01529	0.01424
1	49	G	E	G49E	-0.003612	-0.0009832	0.05852	4	2	1	0.01536	-0.01733	0.06344	-0.07592
1	49	G	F	G49F	0.08513	0.08422	0.07729	4	2.75	1	0.06024	0.1082	-0.005537	0.1776
1	49	G	H	G49H	-0.2192	-0.2192		1	1	0.25				-0.2192
1	49	G	K	G49K	-0.07763	-0.09203	0.04077	4	4	1	-0.01827	-0.1082	-0.08444	-0.09963
1	49	G	L	G49L	-0.1026	-0.06659	0.1582	3	1.667	0.75	-0.06659	-0.2756	0.0345
1	49	G	M	G49M	-0.05925	-0.03666	0.1019	4	1	1	0.03878	-0.03882	-0.03451	-0.2024
1	49	G	N	G49N	-0.05649	-0.05649	0.01804	2	1.5	0.5	-0.04373	-0.06925
1	49	G	P	G49P	-0.5903	-0.6273	0.422	4	3.5	1	-0.8734	-1.005	-0.1018	-0.3812
1	49	G	Q	G49Q	-0.04394	-0.04982	0.03523	3	2.333	0.75		-0.04982	-0.006142	-0.07586
1	49	G	R	G49R	-0.07156	-0.08033	0.04524	4	3	1	-0.01116	-0.1144	-0.09613	-0.06453
1	49	G	S	G49S	0.01249	0.006178	0.1391	4	4	1	0.06829	0.1771	-0.1396	-0.05594
1	49	G	T	G49T	0.005881	0.007772	0.00866	4	2.5	1	0.01412	0.009411	0.006132	-0.006142
1	49	G	V	G49V	-0.07519	-0.08517	0.02031	3	1.667	0.75	-0.05181		-0.08858	-0.08517
1	49	G	W	G49W	-0.03161	-0.03227	0.08004	4	1	1	-0.00963	0.06442	-0.0549	-0.1263
1	49	G	Y	G49Y	-0.1461	-0.1461	0.4496	2	2	0.5	-0.464	0.1718
1	50	K	A	K50A	0.2263	0.2145	0.1372	4	3.75	1	0.0717	0.4047	0.1994	0.2296
1	50	K	C	K50C	-0.05129	-0.03821	0.04917	4	1.25	1	-0.009059	-0.05321	-0.0232	-0.1197
1	50	K	E	K50E	-0.1697	-0.1697	0.1442	2	2	0.5			-0.06769	-0.2717
1	50	K	F	K50F	0.01453	0.04127	0.2419	4	1.75	1	0.06755	0.2805	-0.3049	0.01499
1	50	K	G	K50G	0.0823	0.0823	0.1138	2	3.5	0.5	0.001865	0.1627
1	50	K	H	K50H	0.5128	0.5128	0.04383	2	2	0.5	0.5438	0.4818
1	50	K	I	K50I	-0.09392	-0.06722	0.11	4	3	1	0.003907	-0.1021	-0.03231	-0.2451
1	50	K	L	K50L	-0.2573	-0.1958	0.2051	4	3.75	1	-0.0878	-0.2417	-0.5499	-0.1498
1	50	K	M	K50M	-0.09212	-0.09212	0.04832	2	2	0.5			-0.05795	-0.1263
1	50	K	N	K50N	0.077	0.07	0.08368	4	2.5	1	0.01215	0.168	-1.556e-05	0.1278
1	50	K	Q	K50Q	-0.03061	-0.02251	0.04847	4	2.5	1	-0.04021	0.01679	-0.004813	-0.09421
1	50	K	R	K50R	0.01629	-0.01151	0.07099	4	2.75	1	0.000773	0.1206	-0.02379	-0.03249
1	50	K	V	K50V	0.09063	0.05297	0.1726	4	2.75	1	0.09463	0.3285	-0.07194	0.01131
1	50	K	W	K50W	0.05841	0.03374	0.07079	4	1.5	1	0.00558	0.0166	0.05089	0.1606
1	50	K	Y	K50Y	0.106	0.09788	0.07118	4	3.25	1	0.02784	0.09265	0.2004	0.1031
1	51	L	A	L51A	0.04067	0.01421	0.09485	3	1	0.75	0.01421	0.1459	-0.03813
1	51	L	F	L51F	-0.4189	-0.403	0.3519	4	2.5	1	-0.01116	-0.3277	-0.8585	-0.4784
1	51	L	G	L51G	-0.03813	-0.03813		1	1	0.25			-0.03813
1	51	L	I	L51I	1.494	1.43	0.281	4	2	1	1.242	1.876	1.528	1.331
1	51	L	K	L51K	0.0861	0.0861	0.1225	2	1	0.5	-0.0005171	0.1727
1	51	L	M	L51M	-0.08762	-0.01392	0.1566	4	2	1	-0.0195	-0.0004377	-0.008337	-0.3222
1	51	L	V	L51V	1.357	1.333	0.4986	4	1.25	1	1.275	1.989	0.7748	1.39
1	51	L	Y	L51Y	-0.1685	-0.1685	0.1843	2	1	0.5			-0.03813	-0.2988
1	52	C	E	C52E	0.0527	0.0527		1	1	0.25				0.0527
1	52	C	P	C52P	0.2815	0.2815	0.1421	2	1	0.5	0.3819	0.1811
1	52	C	R	C52R	0.4214	0.4214	0.017	2	1	0.5	0.4094	0.4335
1	53	D	A	D53A	0.01144	-0.01888	0.08864	4	4.75	1	0.1401	-0.002355	-0.05659	-0.03541
1	53	D	C	D53C	-0.0372	-0.02128	0.03813	4	1.75	1	-0.01628	-0.01251	-0.09372	-0.02629
1	53	D	E	D53E	-0.1375	-0.1291	0.1158	4	2.25	1	-0.03103	-0.261	-0.04693	-0.2112
1	53	D	F	D53F	-0.3766	-0.3766		1	1	0.25				-0.3766
1	53	D	G	D53G	0.7208	0.6907	0.1199	4	3	1	0.7481	0.8792	0.6333	0.6227
1	53	D	H	D53H	-0.04959	-0.05533	0.1918	4	2.5	1	-0.0903	-0.276	-0.02036	0.1883
1	53	D	K	D53K	0.114	0.114	0.049	2	3.5	0.5			0.07936	0.1487
1	53	D	L	D53L	-0.1175	-0.1175	0.1027	2	1.5	0.5	-0.04488	-0.1902
1	53	D	M	D53M	-0.02532	-0.01664	0.03288	4	2.5	1	-0.06863	-0.0001483	-0.03313	0.0006111
1	53	D	N	D53N	-0.1314	-0.06689	0.1498	4	7.5	1	-0.355	-0.0624	-0.03683	-0.07138
1	53	D	Q	D53Q	-0.004923	-0.01031	0.02859	4	1.5	1	-0.01644	-0.03316	-0.004193	0.0341
1	53	D	R	D53R	-0.0567	-0.0498	0.06841	4	3	1	-0.006708	0.007582	-0.1348	-0.09289
1	53	D	S	D53S	-0.08889	-0.0894	0.04697	4	3.25	1	-0.03086	-0.08993	-0.08888	-0.1459
1	53	D	T	D53T	-1.048	-1.048	0.3375	2	3	0.5			-1.287	-0.8098
1	53	D	W	D53W	-0.2032	-0.2032	0.08103	2	2.5	0.5			-0.1459	-0.2605
1	53	D	Y	D53Y	0.004445	0.004445		1	1	0.25	0.004445
1	54	L	F	L54F	0.4667	0.4667		1	1	0.25	0.4667
1	54	L	I	L54I	1.029	1.049	0.1381	4	2.75	1	0.8427	1.07	1.029	1.173
1	54	L	M	L54M	1.104	1.11	0.1812	4	3.5	1	0.9757	1.274	1.245	0.9212
1	54	L	Q	L54Q	0.08313	0.08313	0.07317	2	1	0.5	0.03139	0.1349
1	54	L	V	L54V	-0.09358	-0.1082	0.1043	4	3	1	-0.04469	-0.1879	0.02997	-0.1717
1	54	L	W	L54W	0.006385	0.006385	0.02354	2	2	0.5	-0.01026	0.02303
1	54	L	Y	L54Y	1.928	2.069	0.4286	4	2	1	2.261	2.174	1.964	1.313
1	54a	N	A	N54aA	0.2151	0.2352	0.1739	4	3	1	0.3223	0.3874	0.002782	0.148
1	54a	N	C	N54aC	0.6452	0.6351	0.4317	4	1	1	0.1447	0.4988	1.166	0.7714
1	54a	N	D	N54aD	1.191	1.142	0.1501	4	2.75	1	1.081	1.081	1.203	1.399
1	54a	N	E	N54aE	1.082	1.082	0.03435	2	3	0.5	1.057	1.106
1	54a	N	F	N54aF	1.636	1.636	0.3592	2	1	0.5	1.382	1.89
1	54a	N	G	N54aG	1.05	1.114	0.2103	4	2	1	1.064	0.7495	1.164	1.221
1	54a	N	H	N54aH	-0.1111	-0.09564	0.09766	4	2	1	-0.03507	-0.1562	-0.02569	-0.2273
1	54a	N	I	N54aI	1.293	1.246	0.1266	4	2	1	1.269	1.223	1.479	1.203
1	54a	N	K	N54aK	-0.1703	-0.08534	0.2242	4	2	1	-0.01439	-0.4963	-0.03149	-0.1392
1	54a	N	L	N54aL	1.63	1.565	0.2532	4	3.5	1	1.453	1.677	1.969	1.421
1	54a	N	M	N54aM	1.658	1.577	0.2865	4	3.75	1	1.432	2.046	1.702	1.452
1	54a	N	Q	N54aQ	0.4896	0.54	0.2481	4	1.75	1	0.1547	0.4603	0.7236	0.6197
1	54a	N	R	N54aR	-0.1012	-0.07918	0.08681	4	1.25	1	-0.02167	-0.08154	-0.07683	-0.2249
1	54a	N	S	N54aS	0.3785	0.4547	0.2399	4	1	1	0.03636	0.5177	0.5684	0.3917
1	54a	N	T	N54aT	0.9434	0.9699	0.1361	4	4.5	1	0.7784	0.885	1.055	1.055
1	54a	N	V	N54aV	0.4806	0.4239	0.3048	4	1.5	1	0.8984	0.4736	0.1762	0.3742
1	54a	N	W	N54aW	0.08675	0.1935	0.241	4	2.5	1	-0.2734	0.1822	0.2334	0.2048
1	54a	N	Y	N54aY	0.7085	0.7085	0.07559	2	2	0.5	0.6551	0.762
1	55	G	A	G55A	0.1053	0.1053	0.09562	2	2	0.5	0.173	0.03773
1	55	G	C	G55C	-0.2686	-0.2686	0.2248	2	3	0.5			-0.1096	-0.4275
1	55	G	D	G55D	0.03047	0.01511	0.05208	4	2.5	1	-0.01032	0.102	-0.005984	0.0362
1	55	G	E	G55E	-0.08471	-0.05817	0.07311	4	4.25	1	-0.03002	-0.1925	-0.06135	-0.05498
1	55	G	F	G55F	-0.06418	-0.05752	0.05181	4	2.5	1	-0.0157	-0.08748	-0.02757	-0.126
1	55	G	H	G55H	-0.0588	-0.05903	0.04029	4	2	1	-0.0158	-0.08364	-0.03443	-0.1013
1	55	G	I	G55I	0.01499	0.01499		1	1	0.25			0.01499
1	55	G	K	G55K	-0.03799	-0.0283	0.02016	3	1	0.75	-0.0245		-0.0283	-0.06116
1	55	G	L	G55L	-0.08693	-0.08646	0.06031	4	2	1	-0.03134	-0.1346	-0.03838	-0.1434
1	55	G	M	G55M	-0.04272	-0.03099	0.03753	4	2	1	-0.01159	-0.03059	-0.03138	-0.09732
1	55	G	N	G55N	-0.007186	0.008756	0.04261	4	1	1	0.0005165	0.017	0.02321	-0.06947
1	55	G	Q	G55Q	-0.03505	-0.03538	0.01781	4	1	1	-0.01605	-0.04666	-0.0241	-0.05339
1	55	G	R	G55R	-0.09206	-0.08027	0.06208	4	5	1	-0.05006	-0.1716	-0.03611	-0.1105
1	55	G	S	G55S	0.01175	0.01175	0.0218	2	1	0.5	-0.003664	0.02716
1	55	G	T	G55T	-0.1604	-0.1702	0.1008	4	3.5	1	-0.02786	-0.1681	-0.1723	-0.2733
1	55	G	W	G55W	-0.04383	-0.007577	0.08748	4	5	1	0.006938	0.01286	-0.02209	-0.173
1	55	G	Y	G55Y	-0.05522	-0.05162	0.04535	4	1.5	1	-0.02959	-0.07366	-0.008089	-0.1096
1	56	V	A	V56A	0.6424	0.6075	0.08952	4	3	1	0.5796	0.6129	0.7751	0.602
1	56	V	C	V56C	-0.1742	-0.1564	0.07376	4	4	1	-0.1105	-0.1861	-0.1267	-0.2735
1	56	V	D	V56D	0.006583	0.006583		1	1	0.25	0.006583
1	56	V	E	V56E	0.8623	0.9707	0.2981	4	1	1	0.4229	0.9875	1.085	0.9539
1	56	V	F	V56F	-0.1156	-0.1139	0.08131	4	2.75	1	-0.0781	-0.1498	-0.02429	-0.21
1	56	V	G	V56G	-0.1122	-0.09259	0.07921	4	2	1	-0.06731	-0.1179	-0.04231	-0.2212
1	56	V	H	V56H	-0.1004	-0.06264	0.08289	4	3	1	-0.05317	-0.224	-0.05246	-0.07211
1	56	V	I	V56I	-0.1221	-0.1295	0.08624	4	2.25	1	-0.01129	-0.1105	-0.1485	-0.218
1	56	V	K	V56K	-0.4099	-0.4008	0.3047	4	2.75	1	-0.4949	-0.7799	-0.05822	-0.3067
1	56	V	L	V56L	-0.1519	-0.1666	0.1008	4	3.5	1	-0.0204	-0.1325	-0.2008	-0.2539
1	56	V	M	V56M	-0.1361	-0.1361	0.1256	2	1	0.5			-0.04733	-0.2249
1	56	V	N	V56N	-0.1791	-0.1717	0.1342	4	2.5	1	-0.02245	-0.1737	-0.1696	-0.3506
1	56	V	P	V56P	-0.0136	-0.0136		1	1	0.25				-0.0136
1	56	V	Q	V56Q	-0.04848	-0.0374	0.02409	4	2.25	1	-0.03634	-0.0346	-0.08453	-0.03845
1	56	V	R	V56R	-0.2395	-0.2486	0.1423	4	2.75	1	-0.08615	-0.3744	-0.1515	-0.3457
1	56	V	S	V56S	1.468	1.531	0.2896	4	2.5	1	1.069	1.743	1.597	1.464
1	56	V	T	V56T	-0.02087	-0.0506	0.1493	4	2.25	1	-0.1567	0.1744	0.01483	-0.116
1	56	V	W	V56W	-0.4612	-0.4468	0.3445	4	3.5	1	-0.08744	-0.2827	-0.8637	-0.6109
1	56	V	Y	V56Y	-0.127	-0.08799	0.1159	4	2	1	-0.04206	-0.2899	-0.04624	-0.1297
1	57	K	A	K57A	0.5533	0.5823	0.0943	4	2	1	0.5454	0.6259	0.6191	0.4228
1	57	K	C	K57C	1.008	1.011	0.1594	4	1.5	1	1.028	1.199	0.9938	0.8098
1	57	K	D	K57D	0.01884	0.01884		1	1	0.25	0.01884
1	57	K	E	K57E	1.803	1.773	0.4122	4	2	1	1.534	2.275	2.012	1.39
1	57	K	F	K57F	-0.02696	0.0008581	0.05954	4	1.5	1	0.006075	-0.004358	0.006407	-0.116
1	57	K	G	K57G	1.578	1.583	0.2003	4	3	1	1.33	1.617	1.815	1.549
1	57	K	H	K57H	0.08155	0.06808	0.03432	4	2.5	1	0.06229	0.05801	0.07387	0.132
1	57	K	I	K57I	1.472	1.351	0.4937	4	3.5	1	1.473	2.16	1.025	1.23
1	57	K	L	K57L	0.7729	0.7947	0.1354	4	3.5	1	0.5964	0.9058	0.7439	0.8456
1	57	K	M	K57M	1.131	1.131	0.1057	2	2	0.5	1.056	1.205
1	57	K	N	K57N	0.8425	0.7394	1.008	4	1.5	1	-0.006034	-0.02768	1.919	1.485
1	57	K	P	K57P	1.835	1.835	0.4852	2	2	0.5			2.178	1.492
1	57	K	Q	K57Q	1.599	1.502	0.3423	4	2.5	1	1.315	1.603	2.08	1.4
1	57	K	R	K57R	0.8418	0.7983	0.1336	4	3	1	0.7434	0.8515	0.7451	1.027
1	57	K	S	K57S	0.5842	0.5816	0.2215	4	2	1	0.3176	0.5486	0.8561	0.6146
1	57	K	T	K57T	1.398	1.497	0.5694	4	1.5	1	1.354	1.64	1.967	0.6307
1	57	K	W	K57W	1.025	1.087	0.1495	4	1.75	1	1.086	1.122	0.8017	1.089
1	58	P	A	P58A	0.1416	0.1416	0.09971	2	2	0.5			0.2122	0.07114
1	58	P	Y	P58Y	-0.01456	-0.01456	0.0436	2	1	0.5			0.01627	-0.04539
1	59	L	A	L59A	-0.02396	-0.02476	0.04139	4	1.75	1	-0.02436	0.02752	-0.07384	-0.02516
1	59	L	C	L59C	-0.2597	-0.2597	0.2237	2	4	0.5	-0.1015	-0.4179
1	59	L	F	L59F	-0.02149	-0.01653	0.07659	4	4.5	1	-0.07626	0.04553	-0.09844	0.04321
1	59	L	H	L59H	-0.07134	-0.07134	0.02116	2	2	0.5			-0.05637	-0.0863
1	59	L	I	L59I	-0.1849	-0.1849	0.2073	2	1	0.5			-0.03835	-0.3315
1	59	L	K	L59K	1.507	1.366	0.3065	4	1	1	1.376	1.966	1.356	1.33
1	59	L	M	L59M	0.1792	0.2013	0.11	4	3.5	1	0.03719	0.277	0.1484	0.2543
1	59	L	N	L59N	1.607	1.707	0.4435	4	1.5	1	1.47	1.976	1.944	1.039
1	59	L	Q	L59Q	0.7377	0.7829	0.209	4	4.5	1	0.4572	0.9279	0.8607	0.7052
1	59	L	R	L59R	0.5562	0.5562	0.08568	2	5	0.5	0.4957	0.6168
1	59	L	S	L59S	0.07226	0.07226	0.01643	2	1	0.5			0.08388	0.06065
1	59	L	T	L59T	-0.04999	-0.04035	0.05279	3	1	0.75	-0.002686	-0.1069	-0.04035
1	59	L	V	L59V	-0.2932	-0.333	0.1805	4	3.25	1	-0.06649	-0.4367	-0.2292	-0.4405
1	59	L	W	L59W	0.297	0.3506	0.1129	4	1.5	1	0.1278	0.3518	0.359	0.3494
1	59	L	Y	L59Y	-0.05236	-0.04318	0.02259	4	1.5	1	-0.04718	-0.08565	-0.03919	-0.03743
1	60	I	A	I60A	0.03707	0.04208	0.05338	4	2	1	0.02858	0.05558	-0.03152	0.09562
1	60	I	C	I60C	0.2009	0.2009	0.2549	2	3	0.5	0.02064	0.3812
1	60	I	D	I60D	-0.5717	-0.5717	0.2506	2	3	0.5			-0.3945	-0.7489
1	60	I	E	I60E	0.1435	0.1435	0.1918	2	5	0.5	0.007859	0.2791
1	60	I	F	I60F	0.05484	0.03614	0.1168	4	2	1	-0.02709	0.1991	-0.05207	0.09936
1	60	I	H	I60H	-0.1482	-0.1482	0.03321	2	2	0.5			-0.1248	-0.1717
1	60	I	K	I60K	0.0001668	0.0001668	0.04834	2	1	0.5	-0.03402	0.03435
1	60	I	L	I60L	-0.02855	-0.02855	0.01972	2	1	0.5			-0.04249	-0.0146
1	60	I	M	I60M	0.03616	0.02473	0.06777	4	1	1	-0.008263	0.122	-0.02685	0.05773
1	60	I	N	I60N	-0.05833	-0.03496	0.1022	4	1.5	1	-0.005018	0.03525	-0.06491	-0.1986
1	60	I	Q	I60Q	0.1863	0.1863	0.2	2	1	0.5	0.04482	0.3277
1	60	I	R	I60R	-0.06417	-0.04988	0.06131	4	1.5	1	-0.02246	-0.1454	-0.07729	-0.01153
1	60	I	S	I60S	0.3128	0.01218	0.6812	4	1.75	1	-0.06232	-0.1005	0.08668	1.327
1	60	I	T	I60T	0.2	0.224	0.113	4	1.5	1	0.25	0.3075	0.04436	0.198
1	60	I	V	I60V	0.1682	0.1692	0.13	4	1.75	1	0.05096	0.2781	0.0604	0.2835
1	60	I	W	I60W	-0.07713	-0.06035	0.07772	4	2.75	1	-0.06739	-0.05331	-0.1858	-0.001989
1	60	I	Y	I60Y	-0.1088	-0.09065	0.08891	4	3.5	1	-0.07942	-0.02166	-0.2321	-0.1019
1	61	L	I	L61I	1.614	1.61	0.3247	4	1.5	1	1.353	1.867	1.921	1.314
1	61	L	M	L61M	1.124	1.135	0.3076	4	2	1	1.487	1.09	1.18	0.7395
1	61	L	N	L61N	-0.06477	-0.06477		1	1	0.25				-0.06477
1	61	L	Q	L61Q	-0.007851	-0.007851	0.3335	2	1	0.5			0.228	-0.2437
1	61	L	V	L61V	1.993	2.154	0.4248	4	2	1	2.257	2.287	2.05	1.375
1	62	K	A	K62A	0.5217	0.5095	0.0725	4	3.5	1	0.485	0.5341	0.6175	0.4503
1	62	K	C	K62C	0.6991	0.7337	0.2052	4	1.5	1	0.7118	0.9099	0.7556	0.4189
1	62	K	D	K62D	1.406	1.319	0.2243	4	1	1	1.301	1.338	1.737	1.246
1	62	K	E	K62E	1.584	1.505	0.2186	4	4.75	1	1.421	1.514	1.907	1.495
1	62	K	F	K62F	1.38	1.38	0.2677	2	2	0.5	1.19	1.569
1	62	K	G	K62G	0.2427	0.2384	0.1363	4	4	1	0.1283	0.3484	0.3724	0.1218
1	62	K	H	K62H	0.772	0.8095	0.1864	4	1.5	1	0.521	0.8709	0.9479	0.7482
1	62	K	I	K62I	1.397	1.397	0.4893	2	2	0.5			1.743	1.051
1	62	K	L	K62L	1.041	1.041	0.09783	2	3	0.5	0.9714	1.11
1	62	K	M	K62M	0.7243	0.7379	0.2097	4	5	1	0.7956	0.6802	0.9602	0.4611
1	62	K	N	K62N	-0.03396	-0.1027	0.1528	4	4.5	1	0.1947	-0.1252	-0.1049	-0.1005
1	62	K	P	K62P	0.9113	0.9684	0.8395	3	2.333	0.75		0.04465	1.721	0.9684
1	62	K	Q	K62Q	0.8216	0.8216	0.07471	2	4	0.5	0.7687	0.8744
1	62	K	R	K62R	0.2107	0.1848	0.2429	4	2.5	1	-0.01424	0.02923	0.4875	0.3404
1	62	K	S	K62S	0.934	0.9126	0.1729	4	1.5	1	0.9242	0.7462	1.165	0.9009
1	62	K	T	K62T	1.533	1.534	0.2191	4	3.5	1	1.355	1.713	1.733	1.333
1	62	K	V	K62V	1.41	1.335	0.2453	4	1.5	1	1.207	1.295	1.764	1.375
1	62	K	W	K62W	1.068	1.067	0.02699	4	2.5	1	1.102	1.037	1.064	1.071
1	62	K	Y	K62Y	1.368	1.357	0.07357	4	2.5	1	1.354	1.468	1.36	1.291
1	63	D	A	D63A	-0.1881	-0.1776	0.18	4	2	1	-0.02272	-0.3746	-0.04553	-0.3097
1	63	D	C	D63C	0.08207	0.07007	0.07318	4	2	1	0.04896	0.1795	0.008628	0.09118
1	63	D	E	D63E	-0.4904	-0.3004	0.5619	4	2.25	1	-0.3075	-1.314	-0.04674	-0.2933
1	63	D	F	D63F	0.922	0.922	0.1639	2	2	0.5	0.806	1.038
1	63	D	G	D63G	-0.07325	-0.03334	0.128	4	2.25	1	-0.05187	0.03186	-0.0148	-0.2582
1	63	D	H	D63H	-0.2999	-0.2683	0.182	4	5	1	-0.1231	-0.2033	-0.54	-0.3333
1	63	D	I	D63I	0.3063	0.3063	0.3869	2	1	0.5	0.5799		0.03273
1	63	D	K	D63K	0.3865	0.4305	0.2708	4	2	1	0.6101	0.6143	0.07073	0.251
1	63	D	L	D63L	0.3707	0.3707	0.4214	2	1	0.5	0.07268	0.6687
1	63	D	M	D63M	-0.1225	-0.1317	0.08517	4	3	1	-0.02519	-0.1859	-0.2015	-0.07747
1	63	D	N	D63N	-0.1727	-0.1598	0.1637	4	2	1	-0.04757	-0.2721	-0.02039	-0.3506
1	63	D	Q	D63Q	-0.2658	-0.2658	0.2187	2	5.5	0.5	-0.1112	-0.4205
1	63	D	R	D63R	1.129	0.9306	0.5532	4	1.5	1	0.9414	1.944	0.9198	0.7104
1	63	D	S	D63S	-0.1488	-0.1181	0.1028	4	3	1	-0.08426	-0.2926	-0.0662	-0.152
1	63	D	T	D63T	-0.07879	-0.06836	0.05456	4	1.25	1	-0.02785	-0.0464	-0.09031	-0.1506
1	63	D	V	D63V	0.8986	0.7025	0.7255	4	2	1	0.9299	1.908	0.2818	0.4751
1	63	D	W	D63W	0.7985	0.7985	0.3089	2	3.5	0.5	0.5801	1.017
1	63	D	Y	D63Y	0.4664	0.4857	0.4568	4	2.75	1	0.7421	0.9437	-0.04948	0.2294
1	64	C	L	C64L	0.008047	0.008047	0.01761	2	1	0.5	0.0205	-0.004403
1	64	C	R	C64R	-1.129	-1.129	0.5178	2	1	0.5			-1.495	-0.7631
1	65	S	A	S65A	1.395	1.48	0.2115	4	1.25	1	1.466	1.538	1.495	1.081
1	65	S	D	S65D	0.7105	0.6758	0.3678	4	1.5	1	1.161	0.5099	0.8417	0.3293
1	65	S	G	S65G	1.468	1.436	0.09723	4	2.25	1	1.461	1.411	1.607	1.392
1	65	S	N	S65N	0.9698	1.041	0.2999	4	3	1	1.091	1.248	0.9913	0.5489
1	65	S	Q	S65Q	0.1434	0.1434		1	1	0.25				0.1434
1	65	S	T	S65T	1.488	1.488	0.2335	2	3	0.5			1.653	1.323
1	65	S	W	S65W	-0.1678	-0.1678	0.3191	2	1	0.5	0.05781			-0.3935
1	66	V	A	V66A	-0.02767	-0.02767	0.03463	2	1	0.5			-0.003189	-0.05216
1	66	V	C	V66C	0.00901	0.002843	0.01562	4	1	1	0.006667	-0.0009798	-0.001421	0.03177
1	66	V	F	V66F	1.361	1.273	0.2179	4	3	1	1.29	1.684	1.256	1.214
1	66	V	I	V66I	-0.2031	-0.1788	0.1868	4	2	1	-0.001223	-0.1757	-0.182	-0.4536
1	66	V	L	V66L	1.552	1.49	0.2189	4	3.5	1	1.397	1.849	1.583	1.378
1	66	V	M	V66M	1.448	1.407	0.247	4	5	1	1.425	1.786	1.388	1.194
1	66	V	P	V66P	-0.1357	-0.1265	0.1241	4	2	1	-0.04563	-0.273	-0.01692	-0.2074
1	66	V	S	V66S	-0.06939	-0.06939	0.01774	2	3	0.5	-0.05685	-0.08194
1	66	V	T	V66T	0.7841	0.7787	0.09337	4	2.5	1	0.7445	0.8129	0.8983	0.6806
1	66	V	Y	V66Y	-0.2296	-0.1587	0.2532	4	2.25	1	-0.007924	-0.1373	-0.1802	-0.5932
1	67	A	D	A67D	0.7834	0.7784	0.01489	4	2.5	1	0.7768	0.8052	0.7718	0.7799
1	67	A	E	A67E	1.013	0.9902	0.1578	4	4	1	0.897	1.202	1.083	0.8698
1	67	A	F	A67F	0.216	0.216	0.08452	2	3	0.5			0.2758	0.1562
1	67	A	G	A67G	1.131	1.123	0.2002	4	2.25	1	0.8935	1.128	1.383	1.118
1	67	A	H	A67H	-0.2396	-0.1972	0.1858	4	4	1	-0.07325	-0.2653	-0.1291	-0.4906
1	67	A	I	A67I	-0.1496	-0.1469	0.1441	4	1.5	1	-0.01389	-0.2562	-0.03756	-0.2908
1	67	A	K	A67K	-0.2429	-0.2429	0.2031	2	4	0.5	-0.09932	-0.3866
1	67	A	L	A67L	-0.1901	-0.1967	0.1264	4	2.5	1	-0.1405	-0.3275	-0.03953	-0.2529
1	67	A	M	A67M	-0.2889	-0.2438	0.226	4	3.75	1	-0.1457	-0.5848	-0.08306	-0.3419
1	67	A	N	A67N	-0.2281	-0.1847	0.2179	4	2	1	-0.01853	-0.2432	-0.1262	-0.5247
1	67	A	Q	A67Q	1.09	1.157	0.1779	4	2	1	0.8264	1.155	1.219	1.159
1	67	A	R	A67R	0.4826	0.4634	0.1351	4	2	1	0.3758	0.6395	0.551	0.364
1	67	A	S	A67S	-0.3385	-0.2217	0.3773	4	3	1	-0.04286	-0.3488	-0.09465	-0.8678
1	67	A	T	A67T	-0.166	-0.166	0.1358	2	2.5	0.5	-0.06997	-0.262
1	67	A	V	A67V	-0.2369	-0.2119	0.2066	4	2.5	1	-0.06981	-0.4684	-0.05563	-0.354
1	67	A	Y	A67Y	-0.03299	-0.02315	0.02669	4	1	1	-0.02615	-0.02015	-0.0134	-0.07225
1	68	G	A	G68A	-0.1876	-0.1876	0.226	2	3	0.5	-0.02781	-0.3474
1	68	G	D	G68D	0.05218	0.01101	0.1561	4	1.75	1	0.275	-0.0883	-0.001867	0.02388
1	68	G	F	G68F	0.02399	0.02399	0.02827	2	1	0.5	0.04398	0.003994
1	68	G	H	G68H	0.4329	0.3898	0.2374	4	1.5	1	0.7167	0.541	0.2386	0.2352
1	68	G	K	G68K	0.1113	0.1113	0.1539	2	1	0.5			0.2201	0.002455
1	68	G	M	G68M	0.06418	0.07735	0.07793	3	1.667	0.75	0.07735	0.1347		-0.0195
1	68	G	N	G68N	0.5706	0.612	0.3108	3	1.333	0.75	0.8586	0.612		0.2412
1	68	G	Q	G68Q	0.04322	0.04322	0.01523	2	1	0.5			0.03245	0.05398
1	68	G	S	G68S	1.103	1.139	0.3998	4	2.5	1	1.316	1.52	0.962	0.6126
1	68	G	T	G68T	0.2864	0.2864	0.231	2	1	0.5			0.4498	0.1231
1	69	W	A	W69A	1.841	1.962	0.3865	4	3.25	1	1.94	1.984	2.161	1.28
1	69	W	C	W69C	0.9482	0.9482	0.553	2	1	0.5			1.339	0.5571
1	69	W	F	W69F	0.8546	0.8549	0.3294	4	4.25	1	0.5166	1.076	1.192	0.6341
1	69	W	H	W69H	1.453	1.453	0.7771	2	1	0.5			2.003	0.9037
1	69	W	I	W69I	1.426	1.368	0.4691	4	1.75	1	1.038	1.698	1.947	1.02
1	69	W	L	W69L	0.997	0.8241	0.3874	4	2.5	1	0.7636	0.8398	1.576	0.8084
1	69	W	M	W69M	0.7216	0.7177	0.09984	4	3	1	0.6865	0.7488	0.8437	0.6075
1	69	W	S	W69S	1.739	1.739	0.4823	2	3	0.5	1.398	2.08
1	69	W	T	W69T	0.3906	0.3906	0.2228	2	2	0.5			0.5482	0.233
1	69	W	V	W69V	0.8207	0.8207	0.1806	2	3	0.5	0.693	0.9484
1	69	W	Y	W69Y	0.8872	0.993	0.3555	4	1	1	0.933	1.186	1.053	0.3769
1	70	L	A	L70A	0.4728	0.4728	0.2814	2	2	0.5			0.6717	0.2739
1	70	L	D	L70D	0.003977	0.003977		1	1	0.25	0.003977
1	70	L	F	L70F	-0.2464	-0.2464	0.1491	2	5	0.5			-0.141	-0.3519
1	70	L	H	L70H	-0.04369	-0.04369	0.09259	2	1	0.5	0.02178	-0.1092
1	70	L	I	L70I	1.464	1.535	0.1727	4	3	1	1.501	1.21	1.569	1.575
1	70	L	M	L70M	-0.3487	-0.3008	0.2707	4	4.25	1	-0.09229	-0.7007	-0.1876	-0.414
1	70	L	P	L70P	0.0007565	0.003495	0.03163	3	1	0.75	0.03092	-0.03215		0.003495
1	70	L	T	L70T	1.332	1.332		1	1	0.25			1.332
1	70	L	V	L70V	1.607	1.643	0.5082	4	2.5	1	1.689	2.189	1.597	0.9522
1	71	L	A	L71A	-0.1782	-0.1485	0.1619	4	1	1	-0.03384	-0.2338	-0.06314	-0.3819
1	71	L	F	L71F	-0.09268	-0.1075	0.2273	4	1.5	1	-0.03599	-0.1791	-0.346	0.1904
1	71	L	I	L71I	-0.2976	-0.2741	0.1508	4	6	1	-0.1456	-0.4966	-0.2269	-0.3212
1	71	L	M	L71M	-0.0759	-0.05225	0.08098	4	5.5	1	-0.04846	-0.1928	-0.006244	-0.05604
1	71	L	N	L71N	-0.1363	-0.1363	0.1636	2	1	0.5	-0.02058	-0.2519
1	71	L	T	L71T	-0.2365	-0.2097	0.2055	4	2.25	1	-0.02154	-0.2683	-0.1512	-0.5052
1	71	L	V	L71V	-0.1876	-0.134	0.2163	4	2.5	1	0.005168	-0.07259	-0.1954	-0.4874
1	71	L	Y	L71Y	-0.3069	-0.2854	0.1917	4	3.5	1	-0.1359	-0.4163	-0.1545	-0.5208
1	72	G	A	G72A	-0.2354	-0.2354	0.2169	2	2	0.5			-0.08206	-0.3888
1	72	G	C	G72C	-0.1052	-0.0969	0.09656	4	2	1	-0.03055	-0.1632	-0.01636	-0.2107
1	72	G	D	G72D	1.749	1.808	0.2823	4	4.5	1	1.647	1.968	1.984	1.395
1	72	G	E	G72E	1.451	1.529	0.3968	4	2	1	1.688	1.82	1.369	0.9279
1	72	G	F	G72F	0.3092	0.3479	0.2235	4	2.25	1	0.501	0.4849	0.0399	0.211
1	72	G	H	G72H	1.342	1.172	0.4112	4	2.5	1	1.263	1.946	1.081	1.08
1	72	G	L	G72L	-0.2419	-0.2503	0.1679	4	3	1	-0.06964	-0.3739	-0.1267	-0.3973
1	72	G	M	G72M	-0.2052	-0.1607	0.205	4	1.75	1	-0.007808	-0.1843	-0.1371	-0.4916
1	72	G	N	G72N	-0.1701	-0.1399	0.1694	4	2.5	1	-0.05203	-0.3833	-0.01722	-0.2277
1	72	G	Q	G72Q	0.2314	0.2559	0.1683	4	5	1	0.009553	0.2077	0.4043	0.304
1	72	G	R	G72R	1.136	0.9641	0.6525	4	1.75	1	1.111	2.055	0.8168	0.562
1	72	G	S	G72S	0.5556	0.5386	0.1064	4	2.75	1	0.6814	0.4637	0.6062	0.4711
1	72	G	T	G72T	-0.1489	-0.1205	0.1141	4	3	1	-0.04351	-0.1215	-0.1195	-0.3111
1	72	G	V	G72V	-0.009302	-0.01786	0.07696	4	1.75	1	0.01136	0.08805	-0.04708	-0.08953
1	72	G	W	G72W	-0.03224	-0.03224	0.01916	2	1.5	0.5			-0.04579	-0.01869
1	73	N	A	N73A	1.459	1.459	0.4541	2	1	0.5	1.138	1.78
1	73	N	C	N73C	1.311	1.28	0.2983	4	2	1	1.256	1.704	1.304	0.9799
1	73	N	D	N73D	0.7967	0.8173	0.3844	4	2.5	1	1.229	0.9428	0.6918	0.3232
1	73	N	E	N73E	0.4202	0.4202		1	1	0.25			0.4202
1	73	N	G	N73G	1.435	1.435	0.1769	2	1	0.5	1.56	1.31
1	73	N	H	N73H	0.3549	0.3414	0.0938	4	2.25	1	0.2617	0.3793	0.4752	0.3035
1	73	N	I	N73I	0.5085	0.5085	0.1522	2	3	0.5	0.4009	0.6162
1	73	N	K	N73K	0.07412	0.07412	0.05338	2	1	0.5			0.03637	0.1119
1	73	N	L	N73L	0.8251	0.7319	0.2418	4	1.5	1	0.7461	1.183	0.7176	0.6536
1	73	N	S	N73S	0.9829	0.9829	0.06971	2	2	0.5	0.9336	1.032
1	73	N	T	N73T	0.9191	0.9904	0.3791	4	2	1	1.227	1.234	0.7542	0.461
1	73	N	V	N73V	1.095	1.095	0.0167	2	1	0.5			1.106	1.083
1	74	P	A	P74A	0.3254	0.3172	0.06923	4	2.5	1	0.2877	0.3468	0.4122	0.255
1	74	P	G	P74G	1.116	1.116		1	1	0.25			1.116
1	74	P	H	P74H	0.761	0.7336	0.09732	3	2.333	0.75	0.7336	0.8691	0.6803
1	74	P	I	P74I	-0.003632	-0.008712	0.06897	3	2.333	0.75	-0.008712		0.06774	-0.06992
1	74	P	K	P74K	0.8094	0.8069	0.1768	4	1.75	1	0.7073	1.004	0.9066	0.6197
1	74	P	L	P74L	0.2251	0.03638	0.3482	3	1	0.75	0.6269		0.03638	0.01207
1	74	P	M	P74M	1.579	1.514	0.3846	4	3	1	1.59	2.099	1.438	1.187
1	74	P	N	P74N	1.385	1.391	0.2748	4	1.5	1	1.445	1.711	1.047	1.336
1	74	P	Q	P74Q	1.32	1.274	0.3757	4	1.5	1	1.222	1.818	1.326	0.9133
1	74	P	R	P74R	0.6361	0.6363	0.04381	4	2.5	1	0.65	0.6877	0.6226	0.584
1	74	P	S	P74S	-0.07388	-0.1017	0.06403	4	4.5	1	0.02142	-0.1086	-0.09474	-0.1135
1	74	P	T	P74T	-0.0576	-0.07082	0.1039	4	2.5	1	0.07232	-0.1611	-0.02381	-0.1178
1	74	P	V	P74V	0.1656	0.15	0.07794	4	1.5	1	0.08822	0.274	0.1512	0.1489
1	74	P	Y	P74Y	0.5693	0.5693	0.3438	2	1	0.5	0.3262	0.8124
1	75	M	A	M75A	-0.1024	-0.106	0.0508	4	2.5	1	-0.04557	-0.1519	-0.07414	-0.1379
1	75	M	C	M75C	0.09348	0.09348	0.1083	2	4	0.5	0.01694	0.17
1	75	M	D	M75D	-0.1529	-0.09187	0.1626	4	3	1	-0.03446	-0.09	-0.09374	-0.3935
1	75	M	E	M75E	-0.06406	-0.0654	0.04677	4	3.5	1	-0.005482	-0.06461	-0.06618	-0.12
1	75	M	F	M75F	0.01671	0.01671	0.03772	2	1	0.5	-0.009965	0.04338
1	75	M	G	M75G	-0.0549	-0.04958	0.05413	4	1.5	1	-0.02613	-0.1218	0.00134	-0.07304
1	75	M	H	M75H	0.03489	0.01932	0.06288	4	2	1	-0.01883	0.1198	0.04469	-0.006059
1	75	M	I	M75I	0.6613	0.6712	0.2584	4	4	1	0.3413	0.7326	0.9615	0.6097
1	75	M	K	M75K	0.116	0.0488	0.1673	4	1	1	0.02923	0.3637	0.002863	0.06837
1	75	M	L	M75L	0.07882	0.06988	0.06742	4	3	1	0.01642	0.1591	0.03028	0.1095
1	75	M	N	M75N	0.05598	0.05598	0.02628	2	5	0.5			0.0374	0.07457
1	75	M	P	M75P	1.921	2.033	0.4038	4	1.5	1	2.274	2.09	1.976	1.344
1	75	M	Q	M75Q	0.007991	-0.0009615	0.09617	4	2.5	1	0.01957	0.1322	-0.02149	-0.09834
1	75	M	R	M75R	0.2592	0.2389	0.1807	4	3.5	1	0.3044	0.4888	0.07004	0.1734
1	75	M	S	M75S	0.02234	0.02234	0.05105	2	2	0.5			-0.01376	0.05844
1	75	M	T	M75T	0.3438	0.3516	0.1293	4	2.25	1	0.1827	0.4893	0.3901	0.3131
1	75	M	V	M75V	0.4456	0.454	0.2333	4	3.5	1	0.338	0.1763	0.57	0.698
1	75	M	W	M75W	0.01684	0.01318	0.0235	4	2.75	1	-0.0002952	0.02665	-0.004397	0.04542
1	75	M	Y	M75Y	0.01274	-0.002541	0.06764	4	2	1	0.005643	-0.05153	-0.01072	0.1076
1	76	C	A	C76A	0.02888	0.02888		1	1	0.25		0.02888
1	76	C	E	C76E	-0.06577	-0.06577		1	1	0.25				-0.06577
1	76	C	K	C76K	-0.01357	-0.01357	0.03904	2	1	0.5	0.01403	-0.04118
1	76	C	T	C76T	0.7639	0.7639	0.4604	2	1	0.5	0.4384	1.089
1	77	D	A	D77A	1.657	1.598	0.2382	4	2	1	1.488	1.974	1.707	1.459
1	77	D	C	D77C	0.7968	0.8173	0.07087	4	1	1	0.8116	0.823	0.8579	0.6947
1	77	D	E	D77E	1.506	1.544	0.3289	4	2.5	1	1.139	1.771	1.796	1.317
1	77	D	F	D77F	0.9179	0.9179	0.06835	2	3	0.5			0.9663	0.8696
1	77	D	G	D77G	1.356	1.334	0.2152	4	2	1	1.12	1.297	1.638	1.37
1	77	D	H	D77H	1.547	1.577	0.3423	4	5	1	1.133	1.899	1.742	1.413
1	77	D	I	D77I	1.36	1.375	0.2661	4	3.5	1	1.022	1.402	1.67	1.347
1	77	D	K	D77K	1.659	1.659	0.4843	2	1	0.5			2.002	1.317
1	77	D	L	D77L	1.139	1.079	0.2	4	2.75	1	1.017	1.42	0.9771	1.14
1	77	D	M	D77M	1.58	1.547	0.3205	4	3	1	1.289	1.936	1.764	1.329
1	77	D	N	D77N	1.636	1.503	0.4656	4	3.25	1	1.544	2.306	1.462	1.233
1	77	D	P	D77P	2.077	2.077	0.4019	2	2	0.5	1.793	2.361
1	77	D	Q	D77Q	1.318	1.318	0.2107	2	1	0.5	1.169	1.467
1	77	D	R	D77R	1.458	1.303	0.4035	4	3.5	1	1.171	2.056	1.316	1.291
1	77	D	S	D77S	1.662	1.662	0.3936	2	1.5	0.5			1.94	1.384
1	77	D	T	D77T	1.774	1.757	0.4008	4	2.25	1	1.446	2.067	2.172	1.413
1	77	D	V	D77V	1.607	1.472	0.3834	4	1	1	1.411	2.166	1.534	1.317
1	77	D	W	D77W	0.4907	0.5205	0.07122	4	2.25	1	0.3852	0.5313	0.5364	0.5096
1	77	D	Y	D77Y	0.6879	0.6854	0.05066	4	3.5	1	0.6549	0.7444	0.7158	0.6365
1	78	E	A	E78A	1.191	1.257	0.2742	4	1.5	1	0.8238	1.142	1.372	1.426
1	78	E	C	E78C	0.3897	0.3608	0.2229	4	1	1	0.4141	0.154	0.6831	0.3075
1	78	E	D	E78D	1.965	2.109	0.4148	4	3	1	1.966	2.251	2.265	1.378
1	78	E	F	E78F	1.881	1.936	0.3414	4	2.5	1	1.845	2.228	2.026	1.426
1	78	E	G	E78G	1.69	1.74	0.1878	4	1	1	1.69	1.789	1.853	1.426
1	78	E	H	E78H	1.362	1.362	0.301	2	5	0.5	1.15	1.575
1	78	E	K	E78K	1.458	1.512	0.3407	4	4	1	0.9966	1.462	1.811	1.561
1	78	E	L	E78L	1.805	1.736	0.2615	4	3	1	1.777	2.176	1.694	1.572
1	78	E	M	E78M	1.065	1.066	0.1795	4	2.25	1	0.9564	1.176	1.254	0.8736
1	78	E	N	E78N	1.803	1.711	0.3538	4	2	1	1.86	1.511	2.281	1.561
1	78	E	P	E78P	1.356	1.358	0.1647	4	2	1	1.191	1.519	1.476	1.24
1	78	E	Q	E78Q	2.314	2.314	0.3385	2	7	0.5	2.075	2.553
1	78	E	R	E78R	1.521	1.511	0.2776	4	1.5	1	1.191	1.87	1.509	1.512
1	78	E	S	E78S	1.475	1.475	0.4686	2	4	0.5	1.144	1.806
1	78	E	T	E78T	2.046	2	0.4471	4	5	1	1.919	2.63	2.081	1.555
1	78	E	V	E78V	2.309	2.309	0.4151	2	3	0.5	2.015	2.602
1	78	E	W	E78W	1.177	1.148	0.2195	4	3.75	1	0.9727	1.441	1.273	1.023
1	78	E	Y	E78Y	1.239	1.239	0.2727	2	1	0.5	1.046	1.431
1	79	F	A	F79A	0.1526	0.1526		1	1	0.25				0.1526
1	79	F	C	F79C	0.6145	0.6145		1	1	0.25			0.6145
1	79	F	D	F79D	0.7339	0.7339	0.1407	2	1	0.5			0.8334	0.6343
1	79	F	E	F79E	1.279	1.279		1	1	0.25	1.279
1	79	F	G	F79G	0.8686	0.8686	0.363	2	2	0.5	1.125	0.6119
1	79	F	H	F79H	1.089	1.172	0.3671	4	2.75	1	1.435	1.11	1.233	0.576
1	79	F	K	F79K	0.949	0.949	0.08004	2	1	0.5	0.8924	1.006
1	79	F	L	F79L	1.86	1.86	0.1608	2	2	0.5			1.974	1.747
1	79	F	M	F79M	2.114	2.114	0.06052	2	1	0.5	2.071	2.157
1	79	F	N	F79N	1.156	1.24	0.27	4	3.5	1	1.267	1.378	1.213	0.7641
1	79	F	P	F79P	0.8969	0.8969		1	1	0.25	0.8969
1	79	F	R	F79R	0.8854	0.8854	0.4619	2	1	0.5	1.212	0.5587
1	79	F	T	F79T	1.098	1.098	0.8273	2	1	0.5			1.683	0.5129
1	79	F	V	F79V	0.976	0.976	0.1295	2	1	0.5	1.068	0.8845
1	79	F	W	F79W	0.419	0.4188	0.04765	4	4.5	1	0.4028	0.4349	0.4753	0.3631
1	79	F	Y	F79Y	1.701	1.653	0.3927	4	1	1	1.407	2.157	1.9	1.342
1	80	I	A	I80A	-0.6035	-0.6315	0.4449	4	1	1	-0.6686	-1.118	-0.03335	-0.5944
1	80	I	C	I80C	-0.1314	-0.1342	0.07606	4	4	1	-0.07679	-0.202	-0.05545	-0.1915
1	80	I	D	I80D	-0.175	-0.1402	0.1687	4	1	1	-0.03391	-0.2367	-0.04375	-0.3857
1	80	I	E	I80E	-0.1387	-0.1354	0.07231	4	3.5	1	-0.08527	-0.1855	-0.06921	-0.215
1	80	I	F	I80F	-0.07483	-0.0462	0.1462	4	1.75	1	-0.02164	-0.07076	0.06924	-0.2762
1	80	I	G	I80G	-0.1346	-0.1355	0.1067	4	1	1	-0.03585	-0.2317	-0.04901	-0.222
1	80	I	H	I80H	-0.06694	-0.08091	0.07585	4	2.5	1	-0.03496	0.02531	-0.1269	-0.1313
1	80	I	K	I80K	-0.06302	-0.05519	0.02506	4	4	1	-0.09944	-0.05638	-0.05399	-0.04225
1	80	I	L	I80L	-0.217	-0.2262	0.1294	4	3	1	-0.08265	-0.3226	-0.1297	-0.3328
1	80	I	M	I80M	-0.09189	-0.09189	0.1144	2	1.5	0.5	-0.01102	-0.1728
1	80	I	N	I80N	-0.1662	-0.1486	0.1331	4	1.5	1	-0.03384	-0.2077	-0.08944	-0.3336
1	80	I	Q	I80Q	-0.2267	-0.2267	0.2316	2	2	0.5	-0.06296	-0.3905
1	80	I	R	I80R	-0.02787	-0.0168	0.05438	4	1.25	1	-0.02264	-0.1034	-0.01095	0.02554
1	80	I	S	I80S	-0.2172	-0.2189	0.178	4	1.75	1	-0.07975	-0.3833	-0.0477	-0.3581
1	80	I	T	I80T	-0.1178	-0.08123	0.1198	4	2.5	1	-0.0173	-0.09078	-0.07168	-0.2913
1	80	I	V	I80V	0.6761	0.6831	0.1056	4	3	1	0.6665	0.6998	0.7968	0.5412
1	80	I	W	I80W	-0.3215	-0.3215	0.2923	2	4	0.5	-0.1148	-0.5282
1	80	I	Y	I80Y	-0.06442	-0.06442	0.002223	2	3	0.5	-0.06599	-0.06285
1	81	R	A	R81A	1.022	1.022	0.2709	2	3	0.5	0.8302	1.213
1	81	R	C	R81C	-0.1811	-0.1769	0.165	4	2.5	1	-0.06658	-0.3545	-0.01603	-0.2871
1	81	R	D	R81D	-0.0699	-0.06895	0.04693	4	4	1	-0.04856	-0.08934	-0.01713	-0.1246
1	81	R	E	R81E	0.7281	0.7281	0.015	2	2	0.5	0.7175	0.7387
1	81	R	F	R81F	0.8969	0.8444	0.1857	4	1	1	0.7564	0.7533	1.145	0.9325
1	81	R	G	R81G	1.142	1.144	0.1882	4	7	1	0.9085	1.144	1.369	1.144
1	81	R	H	R81H	-0.01841	-0.007964	0.09464	4	1.5	1	0.00787	0.08502	-0.0238	-0.1427
1	81	R	I	R81I	1.41	1.427	0.2043	4	2.75	1	1.178	1.552	1.609	1.303
1	81	R	K	R81K	-0.1	-0.08659	0.1023	4	2	1	-0.007237	-0.2196	-0.0229	-0.1503
1	81	R	L	R81L	1.517	1.45	0.3464	4	3	1	1.328	1.979	1.572	1.189
1	81	R	M	R81M	1.125	1.066	0.153	4	2.5	1	1.066	1.352	1.066	1.016
1	81	R	N	R81N	-0.2762	-0.2762	0.2216	2	3	0.5	-0.1195	-0.4329
1	81	R	P	R81P	1.212	1.212	0.5936	2	1	0.5	1.632	0.7922
1	81	R	Q	R81Q	0.8635	0.8635	0.06385	2	2	0.5	0.9087	0.8184
1	81	R	S	R81S	0.5823	0.5823	0.06041	2	3	0.5			0.6251	0.5396
1	81	R	T	R81T	1.504	1.511	0.2086	4	2.5	1	1.249	1.745	1.571	1.452
1	81	R	V	R81V	1.126	1.127	0.08159	4	3.5	1	1.029	1.223	1.152	1.101
1	81	R	W	R81W	1.479	1.483	0.08773	4	3	1	1.373	1.514	1.578	1.452
1	81	R	Y	R81Y	0.5651	0.6215	0.1607	4	3	1	0.6088	0.6881	0.6342	0.3292
1	82	V	A	V82A	1.472	1.405	0.2232	4	2.5	1	1.301	1.779	1.498	1.312
1	82	V	C	V82C	1.166	1.141	0.1516	4	4.75	1	1.125	1.009	1.372	1.158
1	82	V	D	V82D	1.96	2.093	0.3856	4	7.25	1	1.985	2.2	2.247	1.407
1	82	V	E	V82E	0.674	0.674	0.2091	2	2	0.5			0.8219	0.5262
1	82	V	F	V82F	2.107	2.107	0.2614	2	5	0.5	1.922	2.292
1	82	V	G	V82G	1.986	1.986	0.718	2	1	0.5	1.478	2.493
1	82	V	H	V82H	1.329	1.329	0.02406	2	1	0.5			1.346	1.312
1	82	V	I	V82I	1.448	1.368	0.2831	4	2.75	1	1.214	1.279	1.844	1.457
1	82	V	K	V82K	1.418	1.22	0.5818	4	2	1	0.972	1.101	2.26	1.338
1	82	V	L	V82L	1.729	1.816	0.3727	4	2.5	1	1.643	1.988	2.047	1.238
1	82	V	M	V82M	1.963	1.999	0.5045	4	1.5	1	1.975	2.543	2.024	1.312
1	82	V	N	V82N	1.877	1.878	0.5695	4	1.75	1	1.555	2.493	2.201	1.257
1	82	V	P	V82P	1.648	1.595	0.6634	4	2	1	1.759	2.493	1.432	0.9088
1	82	V	R	V82R	1.612	1.612	0.4242	2	1	0.5			1.912	1.312
1	82	V	S	V82S	0.7539	0.7293	1.433	4	3	1	1.748	2.207	-0.65	-0.2898
1	82	V	T	V82T	0.864	0.8718	0.09932	4	3.5	1	0.8689	0.8746	0.9773	0.7351
1	82	V	W	V82W	1.796	1.796	0.5583	2	2	0.5			2.19	1.401
1	82	V	Y	V82Y	2.216	2.21	0.4196	4	2	1	2.128	2.73	2.292	1.716
1	82a	P	A	P82aA	2.052	2.149	0.4115	4	1	1	2.272	2.424	2.027	1.486
1	82a	P	C	P82aC	1.493	1.593	0.4346	4	3	1	1.605	1.581	1.906	0.8801
1	82a	P	D	P82aD	1.319	1.319	0.1368	2	4.167	0.5			1.222	1.416
1	82a	P	E	P82aE	1.351	1.538	0.4911	4	1.5	1	0.6269	1.591	1.702	1.486
1	82a	P	F	P82aF	1.773	1.79	0.2811	4	1.5	1	1.578	2.001	2.027	1.486
1	82a	P	G	P82aG	1.315	1.374	0.2922	4	4.25	1	0.9107	1.423	1.325	1.6
1	82a	P	I	P82aI	1.813	1.846	0.4487	4	1	1	2.272	2.087	1.604	1.289
1	82a	P	K	P82aK	1.731	1.79	0.6419	4	1.25	1	2.418	1.554	2.027	0.9274
1	82a	P	L	P82aL	1.534	1.534	0.5541	2	6.5	0.5			1.926	1.142
1	82a	P	N	P82aN	2.067	2.179	0.4044	4	1.25	1	2.169	2.424	2.189	1.486
1	82a	P	Q	P82aQ	2.34	2.34	0.09661	2	1	0.5	2.272	2.408
1	82a	P	R	P82aR	0.8429	0.8701	0.1215	3	1.333	0.75		0.7101	0.9484	0.8701
1	82a	P	S	P82aS	1.933	1.929	0.6981	4	3	1	2.344	2.684	1.189	1.513
1	82a	P	T	P82aT	1.588	1.588	0.3459	2	3	0.5	1.833	1.344
1	82a	P	V	P82aV	2.005	2.078	0.3045	4	1.75	1	2.272	1.967	2.189	1.591
1	82a	P	W	P82aW	2.133	2.235	0.491	4	2	1	2.444	2.576	2.027	1.486
1	82a	P	Y	P82aY	1.727	1.727	0.6537	2	2	0.5			2.189	1.265
1	83	E	D	E83D	2.047	2.221	0.3756	4	3	1	2.256	2.26	2.185	1.485
1	83	E	F	E83F	1.778	1.854	0.3016	4	1.5	1	1.697	2.012	2.019	1.386
1	83	E	G	E83G	1.203	1.203	0.7703	2	1	0.5			1.748	0.6583
1	83	E	H	E83H	1.804	1.807	0.3013	4	1.75	1	1.616	2.117	1.997	1.485
1	83	E	I	E83I	-0.2701	-0.2311	0.235	4	2	1	-0.1101	-0.5645	-0.05387	-0.3521
1	83	E	K	E83K	1.286	1.337	0.2816	4	2.25	1	1.23	1.443	1.556	0.9152
1	83	E	L	E83L	-0.7563	-0.4333	0.9737	4	2.75	1	-0.8107	-2.114	-0.04437	-0.05583
1	83	E	M	E83M	1.477	1.477	0.1285	2	1	0.5			1.568	1.386
1	83	E	N	E83N	1.301	1.301	0.2856	2	2	0.5			1.503	1.099
1	83	E	P	E83P	-0.1914	-0.1554	0.1943	4	2	1	-0.003129	-0.2161	-0.09465	-0.4518
1	83	E	Q	E83Q	1.664	1.527	0.3045	4	2	1	1.487	2.117	1.566	1.485
1	83	E	R	E83R	1.582	1.605	0.1495	4	2	1	1.384	1.647	1.735	1.564
1	83	E	S	E83S	1.315	1.381	0.4418	4	2	1	1.577	1.744	1.186	0.7528
1	83	E	T	E83T	1.746	1.78	0.3711	4	1	1	1.578	2.117	1.982	1.308
1	83	E	V	E83V	-0.1682	-0.1682	0.2001	2	2	0.5	-0.02666	-0.3096
1	83	E	W	E83W	1.296	1.181	0.3721	4	1.5	1	0.988	1.833	1.233	1.129
1	83	E	Y	E83Y	1.464	1.464	0.7374	2	1	0.5	0.9421	1.985
1	84	W	P	W84P	0.03288	0.03288	0.01509	2	1	0.5	0.02221	0.04354
1	84	W	*	W84*	-0.1186	-0.1186	0.122	2	1	0.5			-0.03238	-0.2049
1	85	S	A	S85A	0.8782	0.8468	0.112	4	2	1	0.7805	0.8334	1.039	0.8602
1	85	S	C	S85C	-0.1448	-0.09043	0.1878	3	2.333	0.75	0.00985		-0.09043	-0.3537
1	85	S	F	S85F	0.008477	0.008477	0.02165	2	1	0.5	-0.00683	0.02378
1	85	S	G	S85G	0.05397	0.05397		1	1	0.25	0.05397
1	85	S	H	S85H	0.01878	0.01878		1	1	0.25			0.01878
1	85	S	K	S85K	-0.1894	-0.1947	0.1424	4	3	1	-0.02998	-0.2759	-0.1135	-0.3382
1	85	S	L	S85L	0.4191	0.3168	0.4711	4	1	1	0.0741	0.01832	1.024	0.5595
1	85	S	N	S85N	0.8664	0.8664		1	1	0.25	0.8664
1	85	S	P	S85P	1.72	1.689	0.4223	4	3.75	1	1.546	2.247	1.832	1.256
1	85	S	Q	S85Q	0.5929	0.5929		1	2	0.25		0.5929
1	85	S	R	S85R	-0.1988	-0.1319	0.1476	4	3.5	1	-0.1277	-0.1118	-0.1361	-0.4197
1	85	S	T	S85T	1.544	1.577	0.1597	4	1	1	1.558	1.596	1.7	1.322
1	85	S	V	S85V	-0.3454	-0.3454		1	1	0.25				-0.3454
1	85	S	W	S85W	0.107	0.107	0.01976	2	1	0.5			0.121	0.09301
1	86	Y	F	Y86F	0.7456	0.7456	0.06325	2	2.5	0.5			0.7009	0.7903
1	86	Y	H	Y86H	0.04905	0.04905		1	1	0.25		0.04905
1	86	Y	Q	Y86Q	-0.02485	-0.02485		1	1	0.25		-0.02485
1	87	I	F	I87F	1.445	1.443	0.4355	4	1	1	1.551	1.336	1.969	0.9239
1	87	I	L	I87L	1.481	1.437	0.5242	4	2.5	1	1.166	2.103	1.708	0.9461
1	87	I	M	I87M	1.155	1.132	0.2309	4	3.25	1	1.021	1.244	1.436	0.9202
1	87	I	T	I87T	0.9501	0.8259	0.2448	3	1	0.75	1.232		0.8259	0.7924
1	87	I	V	I87V	1.278	1.423	0.3702	4	4	1	1.536	1.396	1.45	0.7292
1	87	I	Y	I87Y	0.04541	0.04541		1	1	0.25	0.04541
1	88	V	A	V88A	0.03265	0.0007368	0.09336	4	2	1	-0.0358	0.1649	-0.03033	0.0318
1	88	V	C	V88C	0.04004	0.04004	0.05992	2	5	0.5	-0.002336	0.08241
1	88	V	H	V88H	-0.2582	-0.2429	0.214	4	2.5	1	-0.1105	-0.4988	-0.04836	-0.3752
1	88	V	I	V88I	0.01745	0.0364	0.06409	3	3.667	0.75	0.0364	0.06992	-0.05398
1	88	V	L	V88L	-0.1117	-0.1117	0.1283	2	1	0.5			-0.02093	-0.2024
1	88	V	M	V88M	-0.01882	-0.01924	0.01988	3	1	0.75	0.001273	-0.01924	-0.03849
1	88	V	N	V88N	0.02726	0.02726		1	1	0.25	0.02726
1	88	V	S	V88S	0.02008	0.01622	0.06558	4	2	1	-0.02212	0.09431	-0.04642	0.05455
1	88	V	T	V88T	-0.06127	-0.04909	0.05374	4	1.5	1	-0.034	-0.1351	-0.06418	-0.01174
1	89	E	A	E89A	0.07579	0.06703	0.1431	4	1.5	1	0.08511	0.2584	0.04895	-0.08931
1	89	E	C	E89C	0.01305	0.02058	0.03116	4	1.5	1	0.008713	0.04018	0.03244	-0.02915
1	89	E	D	E89D	0.5507	0.5507	0.3424	2	1	0.5	0.7928	0.3086
1	89	E	F	E89F	-0.1928	-0.19	0.1858	4	2.5	1	-0.02012	-0.3347	-0.04528	-0.3711
1	89	E	G	E89G	0.3751	0.2682	0.4314	3	1	0.75	0.8499		0.007161	0.2682
1	89	E	H	E89H	-0.04989	-0.04346	0.07252	4	2	1	0.02781	-0.0165	-0.07042	-0.1405
1	89	E	I	E89I	-0.1676	-0.1547	0.1414	4	3	1	-0.07406	-0.3327	-0.02827	-0.2354
1	89	E	K	E89K	0.09518	0.1029	0.1265	4	8	1	0.0692	0.2382	0.1366	-0.06329
1	89	E	L	E89L	-0.1558	-0.1386	0.1352	4	2.5	1	-0.01086	-0.1613	-0.116	-0.3353
1	89	E	M	E89M	-0.02423	-0.02423	0.05286	2	3	0.5			0.01315	-0.06161
1	89	E	N	E89N	0.2314	0.2408	0.08322	4	1.25	1	0.2029	0.2787	0.3156	0.1283
1	89	E	Q	E89Q	-0.04025	0.07143	0.5407	4	3.5	1	-0.05894	-0.7818	0.4779	0.2018
1	89	E	R	E89R	-0.1585	-0.1462	0.1235	4	2.5	1	-0.03417	-0.2089	-0.08355	-0.3073
1	89	E	S	E89S	0.1696	0.168	0.0505	4	3.5	1	0.1773	0.1587	0.2322	0.11
1	89	E	T	E89T	0.04087	0.04087	0.02239	2	2	0.5	0.0567	0.02504
1	89	E	V	E89V	-0.19	-0.1792	0.1227	4	2.75	1	-0.05735	-0.2213	-0.1371	-0.3443
1	89	E	W	E89W	-0.09384	-0.09172	0.0492	4	4	1	-0.03845	-0.1095	-0.07399	-0.1535
1	89	E	Y	E89Y	-0.03434	-0.007214	0.08228	4	1	1	0.02998	0.01065	-0.02507	-0.1529
1	90	R	A	R90A	1.399	1.399	0.09688	2	4	0.5			1.467	1.33
1	90	R	C	R90C	1.172	1.172	0.2074	2	4	0.5	1.026	1.319
1	90	R	D	R90D	1.247	1.247	0.636	2	3	0.5			1.696	0.7969
1	90	R	E	R90E	1.345	1.427	0.3279	4	2.25	1	1.456	1.646	1.398	0.8793
1	90	R	F	R90F	1.862	1.965	0.3879	4	2.5	1	1.858	2.199	2.072	1.32
1	90	R	G	R90G	0.9404	0.9196	0.07345	4	4	1	0.9156	0.9237	1.046	0.8764
1	90	R	H	R90H	1.222	1.257	0.1391	4	3	1	1.305	1.209	1.342	1.031
1	90	R	I	R90I	1.529	1.341	0.4564	4	5	1	1.242	1.236	2.199	1.439
1	90	R	K	R90K	0.2712	0.3	0.1643	4	2	1	0.04923	0.2609	0.3392	0.4354
1	90	R	L	R90L	1.428	1.381	0.117	4	3	1	1.348	1.386	1.602	1.377
1	90	R	M	R90M	1.585	1.559	0.3625	4	3.5	1	1.198	2.026	1.714	1.404
1	90	R	N	R90N	1.437	1.383	0.4472	4	2	1	0.9526	1.456	2.028	1.31
1	90	R	P	R90P	1.56	1.609	0.2511	4	3.5	1	1.594	1.624	1.811	1.212
1	90	R	Q	R90Q	1.11	1.214	0.3421	4	2.5	1	1.342	1.376	1.086	0.6348
1	90	R	S	R90S	1.176	1.176	0.2317	2	5	0.5	1.012	1.34
1	90	R	T	R90T	1.102	1.181	0.2986	4	3.75	1	1.177	1.372	1.184	0.6753
1	90	R	V	R90V	1.502	1.497	0.2176	4	5.25	1	1.25	1.57	1.763	1.423
1	90	R	W	R90W	1.591	1.533	0.2742	4	3	1	1.556	1.973	1.51	1.323
1	90	R	Y	R90Y	2.01	2.183	0.4557	4	2	1	2.172	2.338	2.194	1.335
1	91	A	C	A91C	-0.3388	-0.3771	0.1698	4	3.5	1	-0.3399	-0.4977	-0.1032	-0.4144
1	91	A	D	A91D	0.2305	0.2697	0.1181	4	3.75	1	0.05772	0.3249	0.2732	0.2663
1	91	A	E	A91E	0.04113	0.07027	0.1236	4	4.75	1	-0.125	0.02079	0.149	0.1198
1	91	A	F	A91F	-0.05816	-0.04268	0.1989	4	3	1	0.1625	0.0132	-0.09855	-0.3098
1	91	A	G	A91G	0.6685	0.6783	0.1013	4	2	1	0.5404	0.7133	0.7769	0.6433
1	91	A	H	A91H	-0.1792	-0.1954	0.09193	4	4.5	1	-0.06932	-0.2568	-0.1374	-0.2534
1	91	A	I	A91I	-0.1796	-0.1796	0.1956	2	2	0.5	-0.0413	-0.318
1	91	A	K	A91K	-0.04593	-0.03953	0.02934	4	3	1	-0.01755	-0.03947	-0.0871	-0.03959
1	91	A	L	A91L	-0.1997	-0.1932	0.1625	4	1.5	1	-0.03541	-0.2949	-0.09155	-0.3771
1	91	A	M	A91M	-0.204	-0.2062	0.1625	4	2.5	1	-0.08295	-0.3579	-0.04561	-0.3295
1	91	A	N	A91N	-0.1433	-0.1433	0.06971	2	3	0.5			-0.09403	-0.1926
1	91	A	P	A91P	-0.2664	-0.2664	0.2403	2	2	0.5			-0.09647	-0.4363
1	91	A	Q	A91Q	0.005464	0.00952	0.02817	4	4.5	1	-0.02989	0.0327	0.02287	-0.003826
1	91	A	R	A91R	-0.09603	-0.03604	0.1568	4	3.5	1	-0.05032	-0.3276	0.01561	-0.02176
1	91	A	S	A91S	-0.04261	-0.03657	0.02508	4	5	1	-0.0257	-0.04744	-0.07608	-0.02123
1	91	A	T	A91T	-0.07669	-0.07788	0.07778	4	1	1	-0.006276	-0.1433	-0.01246	-0.1447
1	91	A	V	A91V	-0.2632	-0.2985	0.2528	4	6.5	1	-0.3687	-0.5252	0.06951	-0.2283
1	91	A	W	A91W	-0.2634	-0.2484	0.2036	4	3.5	1	-0.07734	-0.4796	-0.1026	-0.3942
1	91	A	Y	A91Y	-0.2103	-0.2103	0.2528	2	1.5	0.5	-0.03153	-0.3891
1	92	N	A	N92A	0.01726	0.01158	0.01361	4	3.5	1	0.0119	0.03754	0.01126	0.008345
1	92	N	C	N92C	0.009149	0.009149	0.2072	2	3	0.5	-0.1373	0.1556
1	92	N	D	N92D	0.1332	0.1332	0.0571	2	4	0.5	0.09285	0.1736
1	92	N	E	N92E	0.235	0.235	0.1073	2	3	0.5	0.1592	0.3109
1	92	N	F	N92F	0.1934	0.1609	0.1212	4	2	1	0.09017	0.3617	0.1224	0.1995
1	92	N	G	N92G	0.8898	0.8499	0.1907	4	2.5	1	0.7922	0.9076	1.149	0.7106
1	92	N	I	N92I	0.8223	0.7655	0.1653	4	3	1	0.7008	0.8185	1.057	0.7126
1	92	N	K	N92K	0.2902	0.2888	0.08765	4	3	1	0.2577	0.3943	0.3199	0.1888
1	92	N	L	N92L	0.3555	0.3527	0.1085	4	3	1	0.3581	0.491	0.3473	0.2256
1	92	N	M	N92M	0.1894	0.1826	0.1322	4	2.5	1	0.03523	0.3571	0.1682	0.197
1	92	N	P	N92P	1.496	1.496	0.1596	2	2	0.5			1.609	1.384
1	92	N	Q	N92Q	0.1894	0.1894	0.1051	2	2	0.5	0.1151	0.2637
1	92	N	R	N92R	0.1446	0.1344	0.1137	4	2	1	0.01648	0.293	0.126	0.1428
1	92	N	S	N92S	0.1175	0.1109	0.0743	4	2	1	0.03556	0.1297	0.09212	0.2127
1	92	N	T	N92T	0.3043	0.3672	0.144	4	2	1	0.08944	0.3588	0.3935	0.3756
1	92	N	V	N92V	0.8146	0.8143	0.1233	4	4.5	1	0.7973	0.9648	0.8314	0.6648
1	92	N	W	N92W	0.383	0.377	0.1737	4	3.75	1	0.3786	0.3755	0.6016	0.1764
1	92	N	Y	N92Y	0.1842	0.1971	0.1891	4	2.75	1	-0.02454	0.3672	0.3193	0.07495
1	92a	P	A	P92aA	-0.0495	-0.02773	0.1184	4	3.75	1	-0.02609	-0.02937	-0.213	0.07045
1	92a	P	C	P92aC	0.9711	0.9959	0.1809	4	2.5	1	1.012	1.165	0.9799	0.7282
1	92a	P	D	P92aD	0.7533	0.7533	0.169	2	1	0.5	0.8728	0.6338
1	92a	P	E	P92aE	0.674	0.674	0.1753	2	1	0.5	0.798	0.5501
1	92a	P	F	P92aF	1.256	1.256	0.2051	4	4	1	1.247	1.265	1.508	1.005
1	92a	P	G	P92aG	0.6227	0.6992	0.2348	4	3.5	1	0.7844	0.7986	0.6141	0.2937
1	92a	P	H	P92aH	0.7557	0.7532	0.1516	4	2	1	0.9104	0.647	0.8593	0.6059
1	92a	P	I	P92aI	1.468	1.55	0.465	4	3	1	1.665	1.932	1.434	0.8408
1	92a	P	K	P92aK	0.3663	0.3663	0.009717	2	1	0.5			0.3594	0.3731
1	92a	P	L	P92aL	0.6458	0.5476	0.2282	4	1.75	1	0.5481	0.547	0.9865	0.5014
1	92a	P	M	P92aM	1.06	1.105	0.3179	4	2	1	1.379	1.228	0.9824	0.6513
1	92a	P	N	P92aN	0.7114	0.6513	0.3335	4	2	1	1.167	0.7087	0.5939	0.3761
1	92a	P	Q	P92aQ	0.9766	1.068	0.2278	4	2.5	1	1.131	1.046	1.09	0.639
1	92a	P	R	P92aR	0.6557	0.7078	0.4051	4	1.5	1	0.9936	1.002	0.4221	0.2047
1	92a	P	S	P92aS	0.8684	0.9196	0.1331	4	3.75	1	0.8852	0.954	0.9592	0.6753
1	92a	P	T	P92aT	1.45	1.481	0.2028	4	2	1	1.596	1.636	1.365	1.204
1	92a	P	V	P92aV	1.327	1.321	0.1568	4	4.25	1	1.318	1.525	1.324	1.142
1	92a	P	W	P92aW	0.7638	0.8628	0.2255	4	2.5	1	0.8911	0.9011	0.8345	0.4284
1	92a	P	Y	P92aY	1.076	1.014	0.1535	4	2.5	1	1.023	0.9708	1.304	1.005
1	93	A	C	A93C	-0.06934	-0.06722	0.04655	4	2	1	-0.04064	-0.1218	-0.02112	-0.0938
1	93	A	D	A93D	0.4457	0.4464	0.1345	4	6	1	0.3262	0.5606	0.5636	0.3323
1	93	A	E	A93E	0.3318	0.3244	0.1575	4	4	1	0.1465	0.3239	0.5318	0.3249
1	93	A	F	A93F	-0.06498	-0.06585	0.03336	4	5.25	1	-0.06668	-0.02328	-0.06502	-0.1049
1	93	A	G	A93G	0.05411	-0.02487	0.1805	3	3	0.75	0.2607	-0.07348	-0.02487
1	93	A	H	A93H	-0.2355	-0.1953	0.1631	4	5.5	1	-0.2702	-0.452	-0.09953	-0.1204
1	93	A	I	A93I	0.01073	-0.002853	0.03563	4	2	1	0.0004468	0.06336	-0.01474	-0.006153
1	93	A	K	A93K	-0.04815	-0.04815	0.001838	2	3	0.5			-0.04685	-0.04945
1	93	A	L	A93L	0.2007	0.2316	0.1579	4	2	1	-0.0147	0.1936	0.3543	0.2697
1	93	A	M	A93M	-0.0246	-0.02879	0.02364	4	1.5	1	0.003493	-0.01355	-0.04429	-0.04403
1	93	A	N	A93N	-0.009919	-0.009551	0.03817	4	4.25	1	0.03644	-0.05702	-0.01086	-0.008245
1	93	A	P	A93P	-0.1267	-0.1338	0.07635	4	3	1	-0.03443	-0.2048	-0.09652	-0.1711
1	93	A	Q	A93Q	-0.02449	-0.02205	0.01386	4	2	1	-0.02177	-0.0103	-0.02234	-0.04354
1	93	A	R	A93R	-0.06501	-0.07198	0.05613	4	2.75	1	-0.03205	-0.002968	-0.1131	-0.1119
1	93	A	S	A93S	-0.2791	-0.2433	0.2755	4	2.25	1	-0.4083	-0.6048	-0.02487	-0.07824
1	93	A	T	A93T	0.05776	0.068	0.06937	4	4.5	1	0.05371	0.08229	-0.03496	0.13
1	93	A	V	A93V	0.003221	0.0005824	0.01394	4	2.25	1	-0.009606	-0.005626	0.02132	0.006791
1	93	A	W	A93W	0.1659	0.1865	0.09884	4	2.75	1	0.02891	0.2023	0.2618	0.1706
1	93	A	Y	A93Y	0.1254	0.1336	0.07482	4	3.75	1	0.09592	0.2	0.0345	0.1712
1	94	N	A	N94A	-0.1059	-0.1059	0.08308	2	2	0.5			-0.04716	-0.1646
1	94	N	C	N94C	-0.1215	-0.107	0.1022	4	2	1	-0.01501	-0.08208	-0.1318	-0.2569
1	94	N	D	N94D	-0.3877	-0.253	0.3864	4	4	1	-0.09667	-0.9481	-0.173	-0.3329
1	94	N	E	N94E	0.1232	0.1469	0.09335	4	2.75	1	0.1429	0.2088	-0.009695	0.151
1	94	N	F	N94F	-0.005848	-0.005848	0.004266	2	1	0.5	-0.002831	-0.008864
1	94	N	G	N94G	0.9904	0.9904	0.02076	2	2	0.5	0.9757	1.005
1	94	N	H	N94H	0.1621	0.1637	0.1262	4	4.5	1	0.01476	0.3063	0.2151	0.1122
1	94	N	I	N94I	0.2731	0.2667	0.1385	4	2	1	0.1311	0.428	0.1852	0.3481
1	94	N	K	N94K	0.09614	0.07019	0.1112	4	4	1	-0.003424	0.2476	0.03202	0.1084
1	94	N	L	N94L	0.01575	0.02268	0.06577	4	3.25	1	-0.02566	0.07102	-0.05487	0.07249
1	94	N	M	N94M	-0.01175	-0.01707	0.08589	4	4.5	1	-0.09325	0.08037	-0.076	0.04187
1	94	N	P	N94P	0.05848	0.03559	0.05774	3	1	0.75		0.1242	0.0157	0.03559
1	94	N	Q	N94Q	0.0149	-0.004694	0.06198	4	1	1	0.01417	0.1026	-0.02356	-0.03361
1	94	N	R	N94R	-0.0585	0.002526	0.1517	4	2.75	1	0.01037	-0.2838	-0.005318	0.04477
1	94	N	S	N94S	-0.107	-0.1288	0.04683	4	4.5	1	-0.1274	-0.1302	-0.03681	-0.1334
1	94	N	T	N94T	0.1695	0.1738	0.07322	4	3	1	0.08018	0.2503	0.2015	0.1461
1	94	N	V	N94V	0.5497	0.5225	0.1194	4	4.5	1	0.4585	0.5865	0.7025	0.4512
1	94	N	W	N94W	-0.07898	-0.05892	0.08327	4	2	1	-0.001219	-0.06421	-0.05363	-0.1968
1	94	N	Y	N94Y	-0.06202	-0.04178	0.05265	4	2.5	1	-0.05565	-0.0279	-0.02618	-0.1384
1	95	D	A	D95A	-0.01375	-0.02512	0.1186	4	2.5	1	0.01439	0.1365	-0.1412	-0.06463
1	95	D	C	D95C	0.2853	0.31	0.2254	4	2	1	0.02426	0.497	0.4482	0.1719
1	95	D	E	D95E	1.088	1.062	0.08247	4	4.5	1	1.028	1.096	1.201	1.026
1	95	D	F	D95F	0.5045	0.5045	0.5497	2	2.5	0.5	0.1157	0.8932
1	95	D	G	D95G	0.05419	0.03167	0.06997	3	2.333	0.75	-0.001755	0.1326	0.03167
1	95	D	H	D95H	0.6914	0.6422	0.2833	4	2	1	0.4173	0.7474	1.064	0.5371
1	95	D	I	D95I	0.9928	0.9518	0.1351	4	2.5	1	0.9906	1.184	0.8838	0.9129
1	95	D	K	D95K	0.4265	0.4244	0.05419	4	4	1	0.4304	0.4183	0.4947	0.3626
1	95	D	L	D95L	0.8808	0.8676	0.1438	4	2.75	1	0.7828	1.047	0.9524	0.7407
1	95	D	M	D95M	0.686	0.6628	0.07192	4	3.5	1	0.6743	0.7902	0.6513	0.6283
1	95	D	N	D95N	0.1057	0.1057	0.1035	2	6	0.5	0.03249	0.1789
1	95	D	P	D95P	0.4224	0.4224	0.1164	2	2	0.5			0.5047	0.3401
1	95	D	Q	D95Q	0.7721	0.774	0.1344	4	4	1	0.6987	0.8492	0.9165	0.6238
1	95	D	R	D95R	0.4589	0.4291	0.1032	4	4	1	0.3774	0.4717	0.6	0.3865
1	95	D	S	D95S	0.03456	0.03114	0.07019	4	2	1	-0.0437	0.1196	0.004739	0.05754
1	95	D	T	D95T	0.3624	0.3492	0.1695	4	2.5	1	0.1804	0.4174	0.5706	0.281
1	95	D	V	D95V	1.162	1.162	0.1631	2	3	0.5			1.278	1.047
1	95	D	W	D95W	0.02205	0.03599	0.04699	4	2	1	-0.04343	0.0523	0.01967	0.05968
1	96	L	C	L96C	-0.2565	-0.2585	0.1404	4	4.5	1	-0.109	-0.3502	-0.1668	-0.3998
1	96	L	D	L96D	-0.0103	0.02372	0.09217	4	2	1	0.05776	0.02081	0.02663	-0.1464
1	96	L	E	L96E	0.993	0.9209	0.187	4	1.5	1	0.9723	1.264	0.8695	0.8666
1	96	L	F	L96F	0.4928	0.6679	0.5485	4	3.25	1	-0.3065	0.942	0.6864	0.6494
1	96	L	G	L96G	0.4321	0.4406	0.08792	4	1	1	0.5299	0.4296	0.4517	0.317
1	96	L	H	L96H	0.3061	0.2343	0.1475	4	2.5	1	0.2319	0.5273	0.2368	0.2284
1	96	L	I	L96I	-0.2744	-0.2918	0.1895	4	3.5	1	-0.04967	-0.3934	-0.1903	-0.4643
1	96	L	K	L96K	-0.03995	-0.04678	0.1306	4	2.25	1	-0.04121	-0.1927	-0.05234	0.1265
1	96	L	M	L96M	0.4191	0.4629	0.1824	4	2.5	1	0.1749	0.5398	0.5757	0.3859
1	96	L	N	L96N	-0.04661	-0.009696	0.08813	4	3	1	-0.01453	0.01083	-0.004865	-0.1779
1	96	L	P	L96P	0.1573	0.1573	0.1595	2	1	0.5			0.04454	0.2701
1	96	L	Q	L96Q	0.2276	0.3271	0.3177	4	4	1	-0.233	0.4891	0.3616	0.2927
1	96	L	R	L96R	0.07725	0.07256	0.07745	4	3	1	-0.008425	0.1723	0.0445	0.1006
1	96	L	T	L96T	-0.02647	-0.01157	0.02626	3	1.333	0.75	-0.05679	-0.01106	-0.01157
1	96	L	V	L96V	-0.2372	-0.2321	0.2046	4	2	1	-0.0446	-0.386	-0.07823	-0.4398
1	96	L	W	L96W	0.8068	0.8274	0.2419	4	3	1	1.081	0.8219	0.8329	0.4915
1	96	L	Y	L96Y	0.1601	0.1603	0.06138	4	2.5	1	0.1917	0.2281	0.1289	0.09147
1	97	C	E	C97E	-0.01453	-0.01453		1	1	0.25	-0.01453
1	97	C	I	C97I	-0.03314	-0.03314		1	1	0.25	-0.03314
1	98	Y	D	Y98D	-0.01009	-0.01009	0.05777	2	1	0.5			0.03076	-0.05094
1	98	Y	E	Y98E	-0.0004608	-0.0004608	0.01613	2	1	0.5			0.01095	-0.01187
1	98	Y	F	Y98F	-0.01868	-0.01868	0.03194	2	1	0.5			-0.04126	0.003906
1	98	Y	H	Y98H	0.004152	0.004152		1	1	0.25			0.004152
1	98	Y	M	Y98M	-0.09079	-0.09079	0.06998	2	1	0.5			-0.04131	-0.1403
1	99	P	A	P99A	-0.2954	-0.2954	0.08418	2	1.5	0.5	-0.2359	-0.3549
1	99	P	G	P99G	-0.1259	-0.1259	0.1278	2	2	0.5			-0.0356	-0.2163
1	99	P	L	P99L	-0.1481	-0.1481	0.1522	2	1	0.5			-0.04047	-0.2557
1	99	P	T	P99T	-0.5505	-0.4662	0.6108	4	1	1	-0.8575	-1.261	-0.008593	-0.07491
1	99	P	V	P99V	-0.2985	-0.2985		1	2	0.25		-0.2985
1	100	G	A	G100A	0.01099	-0.01652	0.1163	4	4.5	1	0.0454	-0.07845	0.1607	-0.08374
1	100	G	C	G100C	0.4406	0.4406	0.004964	2	5	0.5	0.4371	0.4441
1	100	G	F	G100F	0.8049	0.91	0.3109	4	1.5	1	1.035	0.806	1.014	0.365
1	100	G	L	G100L	0.8018	0.8018	0.2136	2	1	0.5			0.9528	0.6508
1	100	G	M	G100M	0.9117	0.8172	0.4709	4	2	1	1.56	0.904	0.7304	0.4519
1	100	G	N	G100N	0.02188	0.02188	0.03603	2	1	0.5	0.04735	-0.003598
1	100	G	S	G100S	0.06943	0.04607	0.1191	4	2.5	1	0.04351	-0.04923	0.2348	0.04863
1	100	G	T	G100T	0.8988	0.995	0.2322	4	1.5	1	1.011	1.052	0.9788	0.5533
1	100	G	V	G100V	0.9235	0.9235		1	1	0.25			0.9235
1	100	G	W	G100W	0.4748	0.4748		1	1	0.25		0.4748
1	100	G	Y	G100Y	0.7475	0.6208	0.4622	3	1	0.75	1.26		0.6208	0.3619
1	101	S	A	S101A	-0.2245	-0.2245	0.2429	2	2	0.5	-0.05271	-0.3962
1	101	S	C	S101C	-0.196	-0.1393	0.1927	4	3	1	-0.03097	-0.1455	-0.1331	-0.4747
1	101	S	D	S101D	-0.5996	-0.5958	0.4786	4	2	1	-0.8043	-1.151	-0.05556	-0.3872
1	101	S	F	S101F	-0.1289	-0.08201	0.1081	4	3.5	1	-0.06746	-0.2894	-0.06211	-0.09657
1	101	S	G	S101G	-0.1161	-0.1145	0.06314	4	2.5	1	-0.05117	-0.1539	-0.07504	-0.1842
1	101	S	H	S101H	-0.1015	-0.1056	0.069	4	3	1	-0.03174	-0.1633	-0.05279	-0.1583
1	101	S	I	S101I	-0.1223	-0.0804	0.1219	4	1	1	-0.03026	-0.1091	-0.05165	-0.2982
1	101	S	K	S101K	-0.1106	-0.08008	0.1031	4	1.25	1	-0.02267	-0.2597	-0.0758	-0.08437
1	101	S	L	S101L	-0.1585	-0.1632	0.08658	4	3.5	1	-0.07178	-0.2357	-0.09626	-0.2302
1	101	S	M	S101M	-0.1361	-0.1243	0.09041	4	2.5	1	-0.05484	-0.241	-0.06667	-0.1819
1	101	S	N	S101N	-0.1724	-0.1351	0.1646	4	2.5	1	-0.1725	-0.09761	-0.01897	-0.4007
1	101	S	P	S101P	-0.2275	-0.2138	0.1959	4	1.5	1	-0.06288	-0.3648	-0.05556	-0.4266
1	101	S	Q	S101Q	-0.2004	-0.2181	0.1099	4	3	1	-0.05493	-0.3105	-0.1842	-0.252
1	101	S	R	S101R	-0.2299	-0.2126	0.1465	4	3.5	1	-0.135	-0.4072	-0.08731	-0.2902
1	101	S	T	S101T	-0.04792	-0.05061	0.03909	4	3.5	1	-0.04986	0.002477	-0.05137	-0.09295
1	101	S	V	S101V	-0.1591	-0.1632	0.1221	4	1.5	1	-0.03097	-0.2463	-0.07998	-0.2791
1	101	S	W	S101W	-0.2827	-0.2827	0.2562	2	2	0.5			-0.1015	-0.4638
1	101	S	Y	S101Y	-0.1178	-0.1178	0.06533	2	5	0.5			-0.07163	-0.164
1	102	L	A	L102A	0.4386	0.4386		1	1	0.25			0.4386
1	102	L	C	L102C	1.117	1.104	0.1382	4	4.5	1	0.9634	1.296	1.129	1.078
1	102	L	D	L102D	0.05465	0.05465	0.01286	2	1	0.5	0.04556	0.06375
1	102	L	F	L102F	0.05747	0.04832	0.06627	4	3.5	1	0.002635	0.1325	0.00079	0.094
1	102	L	I	L102I	1.297	1.321	0.3099	4	1.5	1	0.8942	1.649	1.304	1.339
1	102	L	M	L102M	1.154	1.198	0.4594	4	4	1	1.122	1.664	0.5561	1.273
1	102	L	T	L102T	1.17	1.156	0.3501	4	1.5	1	0.9176	1.395	1.539	0.8279
1	102	L	V	L102V	1.602	1.602	0.2491	2	2	0.5			1.778	1.425
1	102	L	W	L102W	-0.1715	-0.1334	0.1765	4	1.75	1	-0.003798	-0.1713	-0.09546	-0.4156
1	102	L	Y	L102Y	-0.221	-0.2239	0.17	4	2.5	1	-0.04703	-0.3889	-0.1051	-0.3427
1	103	N	A	N103A	0.6108	0.6112	0.2925	4	3	1	0.2524	0.5997	0.9684	0.6226
1	103	N	C	N103C	-0.1714	-0.1567	0.1618	4	1.5	1	-0.01976	-0.3526	-0.0511	-0.2623
1	103	N	D	N103D	1.311	1.244	0.1494	4	3.5	1	1.248	1.222	1.535	1.24
1	103	N	E	N103E	0.3765	0.3767	0.2253	4	2.5	1	0.5766	0.5664	0.187	0.1759
1	103	N	F	N103F	-0.08541	-0.09134	0.03831	3	1.667	0.75		-0.1204	-0.04449	-0.09134
1	103	N	G	N103G	0.06581	0.06581	0.04203	2	2	0.5			0.03609	0.09553
1	103	N	H	N103H	-0.02285	0.0574	0.2989	4	4	1	-0.4512	0.245	0.06014	0.05467
1	103	N	I	N103I	-0.1684	-0.1474	0.1359	4	2	1	-0.06067	-0.3283	-0.05037	-0.2341
1	103	N	K	N103K	0.4398	0.4187	0.07129	4	6	1	0.4185	0.543	0.4189	0.379
1	103	N	L	N103L	-0.07508	-0.07508	0.1728	2	2	0.5			0.04713	-0.1973
1	103	N	M	N103M	-0.2462	-0.2793	0.1042	4	3	1	-0.09495	-0.3313	-0.2679	-0.2907
1	103	N	P	N103P	-0.8643	-0.9346	0.7165	4	3.5	1	-0.08018	-0.4339	-1.435	-1.508
1	103	N	Q	N103Q	0.09286	0.05876	0.1058	4	3.5	1	0.01335	0.2406	0.01919	0.09832
1	103	N	R	N103R	-0.06779	-0.03089	0.1107	4	3.5	1	-0.05189	-0.228	-0.009889	0.01866
1	103	N	S	N103S	0.1996	0.2044	0.205	4	1.5	1	-0.01137	0.06135	0.4011	0.3474
1	103	N	T	N103T	-0.038	-0.03126	0.05609	4	2.5	1	-0.01899	-0.1117	-0.04353	0.02217
1	103	N	V	N103V	0.008092	-0.09997	0.3676	4	2.75	1	0.5357	-0.04209	-0.1579	-0.3034
1	103	N	W	N103W	-0.1088	-0.1065	0.08039	4	2	1	-0.02534	-0.197	-0.05834	-0.1547
1	103	N	Y	N103Y	-0.07808	-0.07279	0.05205	4	3.5	1	-0.02015	-0.06928	-0.07631	-0.1466
1	104	D	A	D104A	-0.9913	-0.9913	1.147	2	6	0.5	-0.1799	-1.803
1	104	D	C	D104C	0.2204	0.2299	0.1336	4	3	1	0.04791	0.3739	0.2329	0.227
1	104	D	E	D104E	0.2644	0.255	0.194	4	3.5	1	0.06714	0.3715	0.4805	0.1384
1	104	D	F	D104F	0.2031	0.1838	0.1067	4	4.25	1	0.09487	0.1881	0.3502	0.1794
1	104	D	G	D104G	-0.5569	-0.4201	0.5276	4	2.5	1	-0.3409	-1.305	-0.08221	-0.4994
1	104	D	H	D104H	-0.01016	-0.05201	0.1189	4	3.5	1	-0.03342	0.1635	-0.07059	-0.1001
1	104	D	I	D104I	1.296	1.357	0.268	4	3.5	1	0.9516	1.521	1.217	1.496
1	104	D	K	D104K	0.4611	0.4611	0.3615	2	2	0.5	0.2055	0.7168
1	104	D	L	D104L	0.7236	0.7236	0.3037	2	5	0.5			0.9383	0.5088
1	104	D	M	D104M	0.5149	0.5149	0.06255	2	6	0.5	0.4707	0.5591
1	104	D	N	D104N	0.2059	0.2268	0.1908	4	3.5	1	-0.02371	0.1261	0.3937	0.3276
1	104	D	P	D104P	-0.1091	-0.07339	0.08094	4	2.5	1	-0.06	-0.06487	-0.08191	-0.2297
1	104	D	Q	D104Q	0.5411	0.5107	0.317	4	2.5	1	0.1861	0.5308	0.9567	0.4906
1	104	D	R	D104R	-0.09449	-0.09449	0.09511	2	2	0.5	-0.02724	-0.1617
1	104	D	S	D104S	-0.01441	0.00563	0.09542	4	1.75	1	0.005332	-0.1478	0.005927	0.07892
1	104	D	T	D104T	1.564	1.514	0.2467	4	1	1	1.398	1.884	1.63	1.344
1	104	D	V	D104V	1.01	1.073	0.3098	4	2.25	1	0.5799	1.316	1.098	1.048
1	104	D	W	D104W	-0.2734	-0.2584	0.2341	4	3	1	-0.06021	-0.4308	-0.08596	-0.5165
1	104	D	Y	D104Y	0.08656	0.08196	0.03218	4	3	1	0.08717	0.05263	0.07675	0.1297
1	105	Y	A	Y105A	-0.02741	-0.02741	0.04751	2	3.5	0.5	0.006189	-0.06101
1	105	Y	C	Y105C	-0.07835	-0.06555	0.05872	4	1.5	1	-0.02155	-0.06523	-0.06586	-0.1608
1	105	Y	D	Y105D	0.9977	1.098	0.2428	4	1.75	1	1.137	0.6391	1.156	1.058
1	105	Y	E	Y105E	0.4351	0.4716	0.09324	4	2	1	0.472	0.5006	0.4711	0.2968
1	105	Y	G	Y105G	0.1088	0.08356	0.09603	4	1	1	0.02282	0.2451	0.09791	0.06922
1	105	Y	H	Y105H	-0.0822	-0.03956	0.1067	4	4	1	-0.009394	-0.02844	-0.05068	-0.2403
1	105	Y	I	Y105I	-0.224	-0.2086	0.1831	4	2	1	-0.0513	-0.3288	-0.08837	-0.4273
1	105	Y	K	Y105K	0.03338	0.007635	0.09432	4	2.5	1	-0.04745	0.1657	-0.01809	0.03336
1	105	Y	L	Y105L	-0.209	-0.1696	0.1772	4	3	1	-0.03871	-0.1651	-0.1742	-0.4581
1	105	Y	M	Y105M	-0.2074	-0.2074	0.2173	2	2	0.5	-0.05376	-0.361
1	105	Y	N	Y105N	0.1155	0.1156	0.1169	4	3	1	0.1434	0.2557	-0.02508	0.08789
1	105	Y	P	Y105P	0.4545	0.4011	0.4473	3	1	0.75	0.03618		0.9261	0.4011
1	105	Y	Q	Y105Q	-0.1943	-0.1784	0.1773	4	2.5	1	0.001785	-0.2201	-0.1367	-0.4222
1	105	Y	R	Y105R	-0.01427	-0.007835	0.03159	4	3	1	-0.0556	0.0062	-0.02187	0.01418
1	105	Y	V	Y105V	0.06102	0.03976	0.1529	4	3.5	1	-0.02284	-0.09169	0.2562	0.1024
1	105	Y	W	Y105W	-0.2337	-0.2074	0.2175	4	2.25	1	-0.01115	-0.2948	-0.12	-0.5089
1	106	E	A	E106A	-0.05848	-0.002189	0.1077	3	1	0.75	-0.002189		0.009437	-0.1827
1	106	E	C	E106C	-0.09141	-0.07064	0.08943	4	1	1	-0.02304	-0.2064	-0.018	-0.1182
1	106	E	D	E106D	2.133	2.314	0.4132	4	4.25	1	2.387	2.324	2.304	1.515
1	106	E	F	E106F	-0.2491	-0.2561	0.1793	4	2.75	1	-0.05701	-0.3739	-0.1383	-0.4273
1	106	E	G	E106G	-0.2788	-0.312	0.1553	4	3.5	1	-0.06258	-0.4286	-0.29	-0.334
1	106	E	H	E106H	-0.3134	-0.3134	0.2129	4	4.25	1	-0.1005	-0.464	-0.1627	-0.5262
1	106	E	L	E106L	0.5358	0.536	0.1263	4	2	1	0.58	0.492	0.6839	0.3874
1	106	E	M	E106M	-0.1385	-0.1329	0.1404	4	2	1	-0.04896	-0.294	0.005674	-0.2169
1	106	E	N	E106N	-0.1431	-0.1431	0.2018	2	1	0.5	-0.0004275			-0.2858
1	106	E	P	E106P	-0.1649	-0.1585	0.1607	4	1	1	-0.011	-0.2723	-0.04471	-0.3318
1	106	E	Q	E106Q	-0.2633	-0.2405	0.2221	4	2.5	1	-0.04707	-0.3663	-0.1146	-0.5251
1	106	E	W	E106W	0.01864	0.01864	0.02295	2	1	0.5			0.002416	0.03487
1	106	E	Y	E106Y	-0.1579	-0.1213	0.1603	4	2	1	-0.02223	-0.1999	-0.04261	-0.3668
1	107	E	D	E107D	-0.1124	-0.1124	0.1172	2	1	0.5			-0.02949	-0.1952
1	107	E	Y	E107Y	0.02	0.02		1	1	0.25		0.02
1	108	L	A	L108A	-0.06424	-0.06424	0.09741	2	1	0.5			0.004634	-0.1331
1	108	L	C	L108C	-0.01121	-0.008782	0.04711	3	1.333	0.75	0.03465		-0.008782	-0.05949
1	108	L	F	L108F	-0.09747	-0.04045	0.1027	3	1.333	0.75	-0.04045	-0.216	-0.03596
1	108	L	I	L108I	0.5252	0.5194	0.2519	4	1.5	1	0.8	0.6704	0.3685	0.262
1	108	L	M	L108M	-0.5367	-0.502	0.3965	4	6.25	1	-0.1024	-0.3858	-0.6181	-1.04
1	108	L	V	L108V	0.5946	0.5946	0.1309	2	1	0.5			0.6871	0.502
1	108	L	Y	L108Y	-0.0216	-0.0216		1	1	0.25	-0.0216
1	109	K	A	K109A	1.485	1.435	0.5614	4	2	1	1.787	2.122	1.084	0.9485
1	109	K	C	K109C	2.014	2.143	0.3605	4	2.5	1	2.031	2.271	2.255	1.498
1	109	K	G	K109G	1.822	1.782	0.1479	4	1.5	1	1.818	1.693	2.03	1.747
1	109	K	Q	K109Q	1.719	1.619	0.3761	4	3	1	1.39	1.707	2.249	1.532
1	109	K	R	K109R	0.942	0.9188	0.124	4	3.75	1	0.8998	0.9378	1.112	0.8182
1	109	K	S	K109S	1.882	2.01	0.4104	4	1.5	1	2.209	2.119	1.9	1.298
1	109	K	T	K109T	0.7834	0.7834	0.4467	2	1	0.5			1.099	0.4675
1	109	K	V	K109V	2.126	2.126	0.1716	2	3	0.5	2.005	2.248
1	109	K	W	K109W	0.004814	0.004814	0.09046	2	1	0.5	0.06878	-0.05915
1	110	H	A	H110A	0.9502	0.8676	0.2143	4	3	1	0.805	1.26	0.9258	0.8094
1	110	H	C	H110C	0.6007	0.5846	0.2423	4	2	1	0.5714	0.5978	0.9125	0.3213
1	110	H	E	H110E	0.2198	0.2198	0.1151	2	4.5	0.5			0.3012	0.1384
1	110	H	I	H110I	0.811	0.818	0.2139	4	1.5	1	1.065	0.7946	0.8414	0.5433
1	110	H	K	H110K	0.6071	0.6071	0.2616	2	1	0.5	0.7921	0.4222
1	110	H	L	H110L	1.073	1.188	0.3959	4	1.75	1	0.5029	1.158	1.415	1.217
1	110	H	M	H110M	1.27	1.219	0.3931	4	3	1	1.373	1.066	1.771	0.8698
1	110	H	N	H110N	0.494	0.5528	0.3071	4	3	1	0.07883	0.4659	0.7916	0.6396
1	110	H	Q	H110Q	0.7989	0.7464	0.2856	4	2.75	1	1.181	0.8366	0.6563	0.5217
1	110	H	S	H110S	1.368	1.204	0.4765	4	2.5	1	1.214	2.067	1.194	0.9957
1	110	H	T	H110T	0.6689	0.6905	0.3511	4	4.25	1	0.8598	1.041	0.5213	0.253
1	110	H	V	H110V	0.6767	0.6767	0.3313	2	1.5	0.5	0.911	0.4424
1	110	H	Y	H110Y	1.384	1.377	0.611	4	3.5	1	1.86	0.8942	1.961	0.8185
1	111	M	A	M111A	-0.8309	-0.7941	0.6915	4	2	1	-0.09112	-0.4604	-1.128	-1.644
1	111	M	C	M111C	-0.1716	-0.173	0.1215	4	2	1	-0.07906	-0.2669	-0.05478	-0.2855
1	111	M	D	M111D	-0.3112	-0.3112	0.2164	2	3	0.5			-0.1582	-0.4642
1	111	M	E	M111E	-0.2762	-0.2762		1	1	0.25				-0.2762
1	111	M	F	M111F	1.296	1.296	0.1018	2	3	0.5	1.224	1.368
1	111	M	G	M111G	-0.2811	-0.268	0.2238	4	2.5	1	-0.04748	-0.386	-0.1501	-0.541
1	111	M	H	M111H	-0.08607	-0.06913	0.0717	4	3.25	1	-0.01931	-0.05762	-0.08064	-0.1867
1	111	M	I	M111I	-0.2526	-0.2299	0.2107	4	2.75	1	-0.05713	-0.4934	-0.09575	-0.3641
1	111	M	K	M111K	-0.2175	-0.2175	0.2272	2	2	0.5	-0.05681	-0.3781
1	111	M	L	M111L	-0.1703	-0.1704	0.1173	4	2	1	-0.05447	-0.2862	-0.08534	-0.2554
1	111	M	Q	M111Q	-0.3085	-0.1821	0.3686	4	1.75	1	-0.02809	-0.1018	-0.2625	-0.8415
1	111	M	R	M111R	-0.02848	-0.02848	0.03719	2	1	0.5	-0.00218		-0.05478
1	111	M	S	M111S	-0.5624	-0.4975	0.3329	4	4.75	1	-0.5023	-1.025	-0.2302	-0.4927
1	111	M	T	M111T	-0.1737	-0.1491	0.1539	4	1.75	1	-0.07949	-0.3699	-0.02655	-0.2187
1	111	M	V	M111V	-0.1281	-0.1281	0.153	2	1	0.5	-0.01991	-0.2363
1	111	M	W	M111W	-0.1569	-0.1458	0.1852	4	2.5	1	0.03085	-0.2538	-0.03788	-0.3668
1	111	M	Y	M111Y	1.434	1.441	0.1961	4	2.5	1	1.188	1.466	1.665	1.416
1	112	L	A	L112A	0.655	0.655	0.3019	2	4	0.5			0.8685	0.4415
1	112	L	C	L112C	0.4374	0.4412	0.1926	4	3.25	1	0.5557	0.3267	0.6398	0.2275
1	112	L	E	L112E	-0.2084	-0.2084		1	1	0.25				-0.2084
1	112	L	F	L112F	-0.1326	-0.1326	0.1883	2	1	0.5	0.0005846	-0.2657
1	112	L	G	L112G	0.1307	0.1307		1	1	0.25		0.1307
1	112	L	I	L112I	0.2663	0.2906	0.1837	4	3	1	0.2847	0.2965	0.4643	0.01972
1	112	L	M	L112M	-0.01559	-0.005374	0.06637	4	2.5	1	-0.008229	-0.1058	-0.002519	0.05412
1	112	L	R	L112R	0.0408	0.0408		1	1	0.25		0.0408
1	112	L	S	L112S	0.1103	0.06213	0.1548	4	2.25	1	-0.0184	0.0614	0.06286	0.3355
1	112	L	T	L112T	0.008926	0.0009792	0.05264	4	1.25	1	0.004416	-0.04651	-0.002458	0.08026
1	112	L	V	L112V	0.9965	0.9275	0.3909	4	4.75	1	1.04	0.8148	1.52	0.6106
1	112	L	W	L112W	-0.08947	-0.02282	0.1175	3	1	0.75	-0.02039	-0.2252	-0.02282
1	113	S	A	S113A	-0.01466	-0.02404	0.02286	4	5.25	1	0.01904	-0.02003	-0.02805	-0.02961
1	113	S	G	S113G	-0.1816	-0.1768	0.156	4	2	1	-0.01708	-0.2649	-0.08869	-0.3558
1	114	R	C	R114C	1.777	1.667	0.3574	4	5	1	1.656	1.677	2.296	1.478
1	114	R	D	R114D	0.8693	0.959	0.2437	4	1	1	0.9904	1.048	0.9276	0.5112
1	114	R	E	R114E	1.39	1.462	0.1297	3	1.667	0.75	1.24		1.467	1.462
1	114	R	F	R114F	1.694	1.694	0.3061	2	1	0.5	1.477	1.91
1	114	R	G	R114G	0.02625	0.02625	0.02534	2	1	0.5			0.00833	0.04417
1	114	R	I	R114I	0.06163	0.06163	0.09933	2	1	0.5	0.1319	-0.008604
1	114	R	K	R114K	1.238	1.28	0.2183	4	6.5	1	0.9683	1.155	1.405	1.426
1	114	R	L	R114L	-0.09288	-0.08478	0.08781	4	2	1	-0.04344	-0.1261	-0.002361	-0.1996
1	114	R	M	R114M	1.914	2.036	0.3295	4	1.5	1	1.933	2.139	2.142	1.442
1	114	R	N	R114N	1.003	1.003	0.158	2	1	0.5	1.114	0.8908
1	114	R	Q	R114Q	1.997	2.131	0.3385	4	2	1	2.123	2.139	2.231	1.494
1	114	R	T	R114T	0.5058	0.4989	0.1464	4	1.5	1	0.3888	0.6538	0.3714	0.609
1	114	R	V	R114V	0.7328	0.7328	0.1612	2	1	0.5	0.8468	0.6188
1	114	R	W	R114W	-0.1541	-0.03309	0.2955	4	5.5	1	-0.5938	-0.04301	-0.02317	0.04356
1	114	R	Y	R114Y	-0.489	-0.1791	0.7827	4	2.5	1	-1.641	-0.3116	-0.04664	0.04336
1	115	I	A	I115A	1.69	1.492	0.3829	3	1.667	0.75		1.492	2.131	1.445
1	115	I	C	I115C	0.6947	0.655	0.7802	4	1.75	1	1.264	1.469	0.04595	0.0001917
1	115	I	E	I115E	1.401	1.4	0.4672	4	1	1	0.831	1.453	1.971	1.348
1	115	I	L	I115L	0.9033	0.7604	1.048	4	3	1	-0.0007431	0.04491	2.093	1.476
1	115	I	M	I115M	1.033	1.033	0.2676	2	1	0.5			1.222	0.8437
1	115	I	N	I115N	0.05726	0.05726		1	2	0.25	0.05726
1	115	I	Q	I115Q	0.2435	0.2435	0.5042	2	1	0.5	-0.1131			0.6
1	115	I	S	I115S	0.024	0.03061	0.05916	4	1	1	0.03705	-0.05417	0.02417	0.08894
1	115	I	V	I115V	1.342	1.342	0.2807	2	8.5	0.5			1.541	1.144
1	116	N	A	N116A	0.7489	1.07	0.5576	3	1	0.75		0.105	1.071	1.07
1	116	N	C	N116C	-0.0688	-0.03572	0.07074	4	1.5	1	-0.0404	-0.1747	-0.02911	-0.03104
1	116	N	E	N116E	0.5625	0.5625		1	1	0.25		0.5625
1	116	N	F	N116F	1.341	1.445	0.4577	4	1.5	1	1.64	0.7312	1.74	1.251
1	116	N	G	N116G	1.439	1.475	0.3941	4	3	1	1.748	1.202	1.797	1.008
1	116	N	H	N116H	0.9124	0.7992	0.536	4	2.75	1	0.3894	0.7779	1.662	0.8204
1	116	N	I	N116I	-0.0926	-0.0926	0.104	2	1	0.5	-0.01909	-0.1661
1	116	N	K	N116K	0.004804	-0.003525	0.1277	4	6.25	1	0.05276	0.1586	-0.1323	-0.05981
1	116	N	L	N116L	-1.217	-1.217	0.4338	2	3.5	0.5			-0.9099	-1.523
1	116	N	M	N116M	-0.02337	-0.01088	0.04123	4	3	1	-0.08251	-0.002971	-0.01879	0.01078
1	116	N	P	N116P	0.2089	0.1759	0.1405	4	2.25	1	0.09192	0.246	0.3919	0.1057
1	116	N	Q	N116Q	-0.0389	-0.03417	0.04664	4	2	1	0.00452	-0.09178	-0.06416	-0.004186
1	116	N	R	N116R	-0.303	-0.303	0.2437	2	4.5	0.5	-0.1307	-0.4753
1	116	N	S	N116S	1.892	1.931	0.37	4	3.25	1	1.734	2.129	2.257	1.448
1	116	N	T	N116T	-0.1435	-0.1588	0.1147	4	1.5	1	-0.01566	-0.2409	-0.0776	-0.2399
1	116	N	V	N116V	-0.1292	-0.09363	0.1292	4	1.25	1	-0.01544	-0.109	-0.07824	-0.314
1	116	N	W	N116W	0.4958	0.4958	0.3463	2	1	0.5			0.7407	0.251
1	116	N	Y	N116Y	0.656	0.6817	0.2368	4	2.25	1	0.9078	0.6056	0.7578	0.3528
1	117	H	A	H117A	-0.1484	-0.1239	0.1524	4	1.25	1	0.004067	-0.1719	-0.07584	-0.35
1	117	H	C	H117C	-0.5374	-0.5506	0.3562	4	3.25	1	-0.6655	-0.9447	-0.1038	-0.4357
1	117	H	D	H117D	0.82	0.8161	0.05863	4	4.5	1	0.8297	0.8025	0.8941	0.7535
1	117	H	E	H117E	-0.132	-0.132	0.1693	2	1	0.5	-0.01235	-0.2517
1	117	H	F	H117F	1.363	1.357	0.4595	4	1.5	1	1.576	1.888	1.138	0.8514
1	117	H	G	H117G	-0.1585	-0.1616	0.1381	4	1.25	1	-0.00702	-0.2426	-0.08059	-0.3039
1	117	H	I	H117I	1.156	1.152	0.4127	4	2.25	1	1.374	1.614	0.7061	0.9293
1	117	H	K	H117K	-0.1471	-0.1471	0.1583	2	3	0.5	-0.03517	-0.2591
1	117	H	L	H117L	1.064	1.064	0.01495	2	2	0.5			1.074	1.053
1	117	H	M	H117M	-0.1211	-0.1216	0.1263	4	1	1	-0.02237	-0.2393	-0.002016	-0.2209
1	117	H	N	H117N	0.5586	0.551	0.04735	4	4.75	1	0.6231	0.5538	0.5481	0.5093
1	117	H	Q	H117Q	-0.236	-0.2107	0.1728	4	3.75	1	-0.05377	-0.2327	-0.1887	-0.4686
1	117	H	R	H117R	0.5248	0.6336	0.3378	4	2.5	1	0.034	0.5934	0.7979	0.6738
1	117	H	S	H117S	-0.2079	-0.1941	0.1688	4	3	1	-0.06294	-0.3803	-0.06308	-0.3251
1	117	H	T	H117T	1.448	1.433	0.2026	4	3	1	1.281	1.585	1.658	1.269
1	117	H	V	H117V	1.797	1.797	0.5031	2	2	0.5			2.153	1.441
1	117	H	W	H117W	-0.1473	-0.1614	0.0978	4	2.5	1	-0.02722	-0.2135	-0.1093	-0.2392
1	117	H	Y	H117Y	1.631	1.591	0.3544	4	4.75	1	1.732	1.264	2.077	1.45
1	118	F	A	F118A	-0.05282	-0.05282	0.1031	2	1.5	0.5	0.02006	-0.1257
1	118	F	C	F118C	-0.1636	-0.179	0.08629	4	2.5	1	-0.05696	-0.2394	-0.1304	-0.2277
1	118	F	E	F118E	0.01406	0.01406		1	1	0.25			0.01406
1	118	F	G	F118G	-0.01654	-0.0158	0.02065	4	1.5	1	-0.03944	0.004862	-0.02796	-0.003638
1	118	F	H	F118H	-0.323	-0.3066	0.2221	4	4.25	1	-0.138	-0.5516	-0.1273	-0.4753
1	118	F	K	F118K	1.09	1.067	0.1966	4	1.5	1	1.037	1.35	1.096	0.8769
1	118	F	N	F118N	-0.973	-0.973	0.3717	2	3.5	0.5	-1.236	-0.7101
1	118	F	Q	F118Q	0.1734	0.1734	0.07917	2	3	0.5			0.1174	0.2294
1	118	F	S	F118S	0.08973	0.08973		1	1	0.25				0.08973
1	118	F	T	F118T	-0.08903	-0.0551	0.09725	4	1.25	1	-0.01437	-0.04553	-0.06466	-0.2316
1	118	F	W	F118W	0.2963	0.2888	0.1394	4	1.5	1	0.1347	0.473	0.2683	0.3093
1	118	F	Y	F118Y	1.101	1.102	0.2125	4	3.5	1	0.9437	1.26	1.306	0.8927
1	119	E	A	E119A	0.1803	0.1803	0.1269	2	5	0.5	0.0906	0.2701
1	119	E	C	E119C	-0.3118	-0.3118	0.2336	2	5	0.5	-0.1466	-0.477
1	119	E	D	E119D	-0.2406	-0.1383	0.2259	4	3.5	1	-0.1287	-0.5786	-0.1073	-0.1478
1	119	E	F	E119F	-0.3056	-0.2926	0.1845	4	3.5	1	-0.1369	-0.5005	-0.1597	-0.4255
1	119	E	G	E119G	0.1951	0.1543	0.1843	4	5.5	1	0.01935	0.4523	0.1267	0.1819
1	119	E	H	E119H	-0.25	-0.2699	0.1714	4	3	1	-0.05424	-0.381	-0.1588	-0.4058
1	119	E	I	E119I	-0.172	-0.172	0.1658	2	1.5	0.5	-0.05474	-0.2892
1	119	E	K	E119K	-0.1268	-0.04107	0.1542	3	2.333	0.75	-0.03443	-0.3048	-0.04107
1	119	E	L	E119L	-0.1626	-0.1603	0.1181	4	1.25	1	-0.06724	-0.2534	-0.05432	-0.2756
1	119	E	M	E119M	-0.3548	-0.3872	0.2662	4	3.25	1	-0.02831	-0.2541	-0.6167	-0.5202
1	119	E	N	E119N	-0.2083	-0.1858	0.1661	4	2	1	-0.04961	-0.2726	-0.09904	-0.4119
1	119	E	Q	E119Q	-0.1022	-0.07003	0.1157	3	1.667	0.75		-0.006005	-0.07003	-0.2305
1	119	E	R	E119R	-0.2168	-0.1964	0.1848	4	2	1	-0.07244	-0.4243	-0.04989	-0.3203
1	119	E	S	E119S	1.01	1.102	0.1942	4	3.25	1	0.7191	1.101	1.103	1.117
1	119	E	T	E119T	-0.1314	-0.1227	0.09932	4	2	1	-0.01906	-0.1186	-0.1268	-0.261
1	119	E	V	E119V	-0.1865	-0.1525	0.1636	4	2.5	1	-0.04505	-0.3957	-0.06834	-0.2368
1	119	E	W	E119W	-0.1918	-0.1918	0.07834	2	3	0.5			-0.1364	-0.2472
1	119	E	Y	E119Y	-0.2546	-0.2248	0.2149	4	2	1	-0.0345	-0.2954	-0.1542	-0.5344
1	120	K	A	K120A	-0.2446	-0.2158	0.2107	4	2	1	-0.02941	-0.2893	-0.1424	-0.5175
1	120	K	C	K120C	-0.1235	-0.08857	0.1141	3	1.333	0.75	-0.03083		-0.08857	-0.251
1	120	K	D	K120D	-0.2294	-0.2294	0.2424	2	1	0.5			-0.05796	-0.4008
1	120	K	E	K120E	-0.3677	-0.3969	0.1541	4	5.75	1	-0.1794	-0.4896	-0.3043	-0.4976
1	120	K	G	K120G	-0.3046	-0.2829	0.2411	4	3.5	1	-0.08805	-0.5646	-0.1113	-0.4545
1	120	K	H	K120H	-0.2388	-0.2186	0.1964	4	2.5	1	-0.03212	-0.2933	-0.144	-0.486
1	120	K	I	K120I	-0.3519	-0.3458	0.2269	4	4	1	-0.1037	-0.4577	-0.2339	-0.6121
1	120	K	L	K120L	-0.386	-0.386	0.2608	2	7	0.5	-0.2016	-0.5703
1	120	K	M	K120M	-0.2322	-0.1926	0.209	4	2	1	-0.02863	-0.2492	-0.136	-0.5151
1	120	K	N	K120N	-0.2346	-0.2346	0.2582	2	2	0.5	-0.05207	-0.4172
1	120	K	P	K120P	-0.305	-0.2831	0.2472	4	3	1	-0.1478	-0.596	-0.05796	-0.4184
1	120	K	Q	K120Q	-0.3313	-0.3505	0.2378	4	4	1	-0.05811	-0.4903	-0.2107	-0.5663
1	120	K	R	K120R	-0.1997	-0.1936	0.1483	4	1.5	1	-0.08851	-0.2986	-0.05796	-0.3537
1	120	K	S	K120S	-0.2173	-0.2112	0.1799	4	1.5	1	-0.06747	-0.355	-0.05661	-0.3902
1	120	K	T	K120T	-0.28	-0.2676	0.2137	4	3	1	-0.03265	-0.2946	-0.2405	-0.5521
1	120	K	V	K120V	-0.1669	-0.1669	0.1873	2	1	0.5	-0.0344	-0.2994
1	120	K	W	K120W	-0.08412	-0.08412	0.02096	2	1.5	0.5	-0.0693	-0.09894
1	120	K	Y	K120Y	-0.2039	-0.1666	0.2179	4	2	1	-0.006263	-0.2821	-0.05115	-0.4759
1	121	I	A	I121A	-0.2239	-0.1992	0.1848	4	2.5	1	-0.02506	-0.2056	-0.1927	-0.472
1	121	I	C	I121C	-0.06016	-0.0504	0.05298	4	2	1	-0.01028	-0.02892	-0.07187	-0.1296
1	121	I	D	I121D	-0.2268	-0.2298	0.1722	4	1.5	1	-0.05971	-0.388	-0.09748	-0.3621
1	121	I	E	I121E	-0.2783	-0.2802	0.2112	4	2.5	1	-0.05199	-0.4086	-0.1517	-0.5009
1	121	I	F	I121F	-0.08002	-0.04933	0.08087	4	2	1	-0.025	-0.1964	-0.02527	-0.07339
1	121	I	G	I121G	-0.1873	-0.1873	0.1419	2	2	0.5			-0.0869	-0.2876
1	121	I	H	I121H	-0.1242	-0.1466	0.09299	4	1.5	1	-0.003463	-0.1944	-0.09872	-0.2003
1	121	I	K	I121K	0.003131	0.001318	0.01613	4	2	1	-0.006885	-0.01284	0.009522	0.02273
1	121	I	L	I121L	-0.1029	-0.1029	0.06372	2	2	0.5			-0.0578	-0.1479
1	121	I	M	I121M	-0.141	-0.1251	0.0883	4	4	1	-0.05983	-0.167	-0.08325	-0.2541
1	121	I	N	I121N	-0.2273	-0.2273	0.1555	4	2.5	1	-0.05191	-0.3017	-0.1529	-0.4026
1	121	I	Q	I121Q	-0.1726	-0.1531	0.1567	4	1	1	-0.03017	-0.2522	-0.05393	-0.3542
1	121	I	R	I121R	-0.018	-0.02168	0.08163	4	5	1	0.08528	-0.01476	-0.0286	-0.1139
1	121	I	S	I121S	-0.2043	-0.2154	0.1478	4	2.5	1	-0.0413	-0.3125	-0.1183	-0.3451
1	121	I	T	I121T	0.05912	0.04997	0.03043	4	4.5	1	0.03537	0.1012	0.06175	0.03818
1	121	I	V	I121V	0.06743	0.06418	0.08682	4	1.75	1	-0.0314	0.1727	0.03473	0.09363
1	121	I	W	I121W	0.4164	0.3749	0.1313	4	2.5	1	0.3982	0.3099	0.6058	0.3516
1	121	I	Y	I121Y	0.0943	0.0943	0.05369	2	1	0.5			0.05634	0.1323
1	122	L	A	L122A	-0.1483	-0.1151	0.1301	4	1.5	1	-0.04182	-0.1757	-0.05443	-0.3212
1	122	L	C	L122C	-0.08484	-0.08484	0.08369	2	1	0.5	-0.02567	-0.144
1	122	L	D	L122D	-0.2389	-0.2389	0.2651	2	3.5	0.5	-0.05144	-0.4263
1	122	L	E	L122E	-0.2017	-0.1891	0.1404	4	2.75	1	-0.07001	-0.2809	-0.09724	-0.3585
1	122	L	F	L122F	-0.0704	-0.04354	0.1096	4	2	1	-0.09025	-0.2173	0.003164	0.02274
1	122	L	G	L122G	-0.1052	-0.1052	0.1063	2	1	0.5	-0.02997	-0.1804
1	122	L	H	L122H	-0.143	-0.117	0.1308	4	3	1	-0.1183	-0.3248	-0.01299	-0.1158
1	122	L	I	L122I	-0.1799	-0.2018	0.09346	4	3	1	-0.05264	-0.234	-0.1697	-0.2635
1	122	L	K	L122K	-0.06781	-0.04212	0.07343	4	3.5	1	-0.05537	-0.02887	-0.01232	-0.1747
1	122	L	M	L122M	0.004109	0.01129	0.0942	4	2.5	1	-0.02631	-0.1117	0.0489	0.1055
1	122	L	N	L122N	-0.3209	-0.3171	0.2101	4	3	1	-0.09067	-0.2104	-0.5589	-0.4238
1	122	L	P	L122P	-0.1564	-0.1419	0.09955	4	3.5	1	-0.07531	-0.2084	-0.07084	-0.271
1	122	L	Q	L122Q	-0.1625	-0.1612	0.07974	4	3.5	1	-0.09039	-0.2255	-0.09677	-0.2372
1	122	L	R	L122R	-0.0133	-0.02051	0.05682	4	2.75	1	-0.0429	0.05901	0.00188	-0.07119
1	122	L	S	L122S	-0.02805	-0.01237	0.03887	4	1.5	1	-0.01104	-0.001629	-0.0137	-0.08583
1	122	L	T	L122T	-0.05192	-0.05192	0.02389	2	2	0.5			-0.06881	-0.03502
1	122	L	V	L122V	-0.09488	-0.09757	0.06435	4	1	1	-0.03097	-0.1471	-0.04808	-0.1534
1	122	L	W	L122W	-0.2034	-0.1857	0.1309	4	3.75	1	-0.07917	-0.3631	-0.1155	-0.2558
1	122	L	Y	L122Y	-0.1032	-0.08912	0.07797	4	1.5	1	-0.033	-0.1296	-0.04866	-0.2014
1	123	I	A	I123A	-0.02289	-0.01557	0.03155	4	3.5	1	0.006239	-0.008023	-0.02312	-0.06667
1	123	I	C	I123C	-0.08276	-0.07427	0.07671	4	1	1	-0.01523	-0.1673	-0.02039	-0.1281
1	123	I	F	I123F	0.5866	0.6041	0.09221	4	4.5	1	0.5569	0.6512	0.6686	0.4695
1	123	I	L	I123L	0.03183	0.04245	0.1351	4	2.5	1	0.003451	-0.1389	0.1813	0.08146
1	123	I	M	I123M	0.2477	0.2061	0.09997	4	4.25	1	0.2056	0.3967	0.1821	0.2065
1	123	I	S	I123S	-0.02503	-0.02371	0.009274	3	1.667	0.75	-0.01649	-0.0349	-0.02371
1	123	I	T	I123T	-0.3597	-0.1497	0.5166	4	1.25	1	-0.0214	-1.118	-0.04234	-0.2571
1	123	I	V	I123V	-0.1291	-0.1174	0.11	4	2	1	-0.04403	-0.2525	-0.02911	-0.1909
1	123	I	W	I123W	1.077	0.8999	0.4054	4	2.25	1	0.9462	1.68	0.8536	0.8273
1	123	I	Y	I123Y	0.1478	0.104	0.1811	4	1.25	1	0.007116	0.3812	0.2008	0.001921
1	124	I	A	I124A	-0.1595	-0.1237	0.1301	4	3.25	1	-0.07422	-0.1731	-0.05264	-0.338
1	124	I	C	I124C	-0.142	-0.123	0.1275	4	1	1	-0.03129	-0.2056	-0.04038	-0.2908
1	124	I	D	I124D	-0.1177	-0.09661	0.09835	4	2	1	-0.0225	-0.1074	-0.08578	-0.2549
1	124	I	E	I124E	-0.2508	-0.2519	0.1577	4	4	1	-0.05761	-0.2728	-0.231	-0.4417
1	124	I	F	I124F	-0.111	-0.08627	0.102	4	1	1	-0.02161	-0.123	-0.04952	-0.2498
1	124	I	G	I124G	-0.2412	-0.2412	0.2007	2	3	0.5	-0.09928	-0.3832
1	124	I	H	I124H	-0.4091	-0.3823	0.2885	4	2.5	1	-0.08531	-0.3619	-0.4027	-0.7866
1	124	I	K	I124K	-0.1724	-0.1667	0.1277	4	2	1	-0.07656	-0.2568	-0.05059	-0.3056
1	124	I	L	I124L	0.02655	0.01976	0.04897	4	2.5	1	-0.02045	0.08713	-0.00495	0.04447
1	124	I	M	I124M	0.08157	0.062	0.08693	4	1.5	1	0.1008	0.1963	0.005956	0.02317
1	124	I	N	I124N	-0.2938	-0.2935	0.2029	4	3.5	1	-0.05396	-0.3572	-0.2298	-0.5344
1	124	I	Q	I124Q	-0.1895	-0.1901	0.1425	4	2	1	-0.08013	-0.3245	-0.05351	-0.3
1	124	I	R	I124R	-0.2234	-0.2161	0.1882	4	2.5	1	-0.09837	-0.4286	-0.03279	-0.3339
1	124	I	S	I124S	-0.2799	-0.3359	0.1856	4	3.75	1	-0.02555	-0.4137	-0.258	-0.4223
1	124	I	T	I124T	-0.5541	-0.5167	0.409	4	3	1	-0.606	-1.082	-0.1015	-0.4275
1	124	I	V	I124V	-0.1549	-0.1503	0.05698	4	3	1	-0.09166	-0.2273	-0.1653	-0.1353
1	124	I	W	I124W	-0.1936	-0.2049	0.111	4	3.5	1	-0.06131	-0.2648	-0.145	-0.3034
1	124	I	Y	I124Y	-0.1111	-0.1156	0.07536	4	2	1	-0.02864	-0.1845	-0.06659	-0.1646
1	125	P	A	P125A	-0.1492	-0.1599	0.09064	4	2.5	1	-0.04303	-0.2145	-0.1052	-0.2339
1	125	P	C	P125C	-0.09017	-0.09017	0.06408	2	1	0.5			-0.04486	-0.1355
1	125	P	D	P125D	-0.1454	-0.1304	0.09146	4	3.75	1	-0.06357	-0.1829	-0.07799	-0.257
1	125	P	E	P125E	-0.1401	-0.1401	0.1175	2	4	0.5	-0.05702	-0.2232
1	125	P	F	P125F	-0.05586	-0.05586		1	1	0.25			-0.05586
1	125	P	G	P125G	-0.1778	-0.1556	0.1532	4	2.5	1	-0.06267	-0.3601	-0.04012	-0.2485
1	125	P	H	P125H	-0.03526	-0.04711	0.08865	3	5	0.75	0.05872	-0.1174	-0.04711
1	125	P	K	P125K	-0.1997	-0.2165	0.04982	4	3.25	1	-0.238	-0.2281	-0.1279	-0.2049
1	125	P	L	P125L	-0.1545	-0.1545	0.1152	2	2.5	0.5	-0.07298	-0.2359
1	125	P	M	P125M	-0.2243	-0.2243	0.199	2	2	0.5			-0.08355	-0.365
1	125	P	N	P125N	-0.1378	-0.1436	0.1192	4	3	1	-0.05246	-0.2348	-0.01833	-0.2458
1	125	P	Q	P125Q	-0.1683	-0.1913	0.09413	4	4.5	1	-0.03826	-0.1637	-0.2189	-0.2525
1	125	P	R	P125R	-0.1083	-0.105	0.07412	4	3.5	1	-0.0212	-0.09881	-0.1112	-0.2021
1	125	P	S	P125S	-0.1277	-0.101	0.1044	4	3.25	1	-0.111	-0.2761	-0.03264	-0.09089
1	125	P	T	P125T	-0.2046	-0.215	0.1141	4	4	1	-0.05552	-0.2225	-0.2075	-0.333
1	125	P	W	P125W	0.0002284	0.0002284	0.02091	2	1	0.5			-0.01456	0.01501
1	125	P	Y	P125Y	-0.1759	-0.1575	0.1525	4	1.75	1	-0.03969	-0.2592	-0.05586	-0.3488
1	125a	K	A	K125aA	-0.2083	-0.2083	0.1424	2	3	0.5			-0.1076	-0.309
1	125a	K	C	K125aC	-0.09648	-0.08165	0.08366	4	1	1	-0.03702	-0.2011	-0.02151	-0.1263
1	125a	K	D	K125aD	-0.1673	-0.1362	0.2045	4	3.5	1	-0.08474	-0.4396	0.04273	-0.1876
1	125a	K	E	K125aE	-0.1073	-0.06739	0.111	4	1.5	1	-0.04815	-0.2695	-0.02506	-0.08664
1	125a	K	F	K125aF	-0.4914	-0.5187	0.3902	4	2.75	1	-0.007708	-0.3827	-0.9206	-0.6546
1	125a	K	G	K125aG	-0.2711	-0.2285	0.1992	4	3.5	1	-0.1188	-0.5232	-0.1044	-0.3383
1	125a	K	H	K125aH	-0.2124	-0.1923	0.1349	4	3.5	1	-0.1062	-0.3707	-0.09445	-0.2783
1	125a	K	I	K125aI	-0.291	-0.3254	0.1555	4	4	1	-0.4218	-0.4065	-0.09129	-0.2443
1	125a	K	L	K125aL	-0.1678	-0.1683	0.1342	4	1.5	1	-0.03323	-0.2633	-0.07339	-0.3014
1	125a	K	M	K125aM	-0.2553	-0.2628	0.1579	4	3	1	-0.06657	-0.3297	-0.196	-0.4289
1	125a	K	N	K125aN	-0.1282	-0.1554	0.1235	4	3.5	1	-0.08335	-0.2274	0.02638	-0.2283
1	125a	K	P	K125aP	-0.1386	-0.1325	0.1152	4	1.5	1	-0.03672	-0.2229	-0.04213	-0.2528
1	125a	K	Q	K125aQ	-0.2891	-0.2573	0.2413	4	4.25	1	-0.221	-0.6106	-0.03106	-0.2936
1	125a	K	R	K125aR	0.1251	0.1364	0.06959	4	5.5	1	0.03142	0.1964	0.122	0.1508
1	125a	K	S	K125aS	-0.2105	-0.1871	0.1314	4	3.5	1	-0.1142	-0.26	-0.09426	-0.3735
1	125a	K	T	K125aT	-0.1273	-0.1012	0.1077	4	2	1	-0.03342	-0.1415	-0.06092	-0.2736
1	125a	K	V	K125aV	-0.2043	-0.2153	0.1382	4	2.5	1	-0.05241	-0.3339	-0.1226	-0.3081
1	125a	K	W	K125aW	-0.1638	-0.09657	0.2083	4	1.5	1	0.005307	-0.08395	-0.1092	-0.4674
1	125a	K	Y	K125aY	-0.4018	-0.4131	0.2182	4	3.75	1	-0.4349	-0.6564	-0.1245	-0.3912
1	125b	S	A	S125bA	-0.04853	-0.04853	0.02583	2	1	0.5	-0.03026	-0.06679
1	125b	S	C	S125bC	-0.05193	-0.06006	0.01433	3	1.667	0.75	-0.03538		-0.06035	-0.06006
1	125b	S	D	S125bD	-0.5693	-0.5693	0.8205	2	1.5	0.5	0.01089	-1.15
1	125b	S	E	S125bE	-0.1202	-0.1202	0.09231	2	3	0.5	-0.05493	-0.1855
1	125b	S	F	S125bF	-0.04824	-0.05079	0.0341	4	3	1	-0.004091	-0.04998	-0.05161	-0.0873
1	125b	S	G	S125bG	-0.07501	-0.05795	0.07905	4	3	1	-0.07926	-0.1834	-0.03664	-0.000769
1	125b	S	I	S125bI	-0.1205	-0.1314	0.1008	4	4	1	-0.06295	-0.2111	-0.008014	-0.1998
1	125b	S	K	S125bK	-0.06567	-0.0506	0.02833	3	3	0.75	-0.0506	-0.09835	-0.04806
1	125b	S	L	S125bL	-0.04992	-0.04992	0.04546	2	2	0.5	-0.01778	-0.08206
1	125b	S	M	S125bM	-0.01629	-0.005956	0.02321	4	1.5	1	-0.008993	-0.05081	-0.002416	-0.002919
1	125b	S	N	S125bN	0.0334	0.01952	0.07901	4	3	1	-0.028	-0.0347	0.06703	0.1293
1	125b	S	P	S125bP	-0.232	-0.2673	0.1301	4	2.5	1	-0.05247	-0.3129	-0.3409	-0.2217
1	125b	S	Q	S125bQ	-0.05328	-0.05291	0.04955	4	4	1	-0.01811	-0.1034	-0.003933	-0.08771
1	125b	S	R	S125bR	-0.06265	-0.06265	0.04044	2	4	0.5			-0.09124	-0.03405
1	125b	S	T	S125bT	-0.02165	-0.0361	0.04379	4	3	1	-0.01891	0.03931	-0.05329	-0.0537
1	125b	S	V	S125bV	-0.05093	-0.02786	0.05858	4	1	1	-0.01094	-0.1371	-0.01757	-0.03814
1	125b	S	W	S125bW	0.03532	0.03532	0.1134	2	5	0.5	-0.04487	0.1155
1	125b	S	Y	S125bY	-0.03299	-0.02605	0.02917	4	1.5	1	-0.02172	-0.03038	-0.005858	-0.074
1	126	S	A	S126A	0.002283	0.002283	0.02408	2	2.5	0.5	-0.01474	0.01931
1	126	S	C	S126C	-0.06273	-0.06593	0.03324	4	1.5	1	-0.02032	-0.09875	-0.05599	-0.07586
1	126	S	D	S126D	-0.07069	-0.05232	0.0608	4	3.25	1	-0.04971	-0.1588	-0.05492	-0.01933
1	126	S	E	S126E	-0.101	-0.05151	0.1344	4	2.5	1	-0.003109	-0.07377	-0.02924	-0.2977
1	126	S	F	S126F	-0.03857	-0.03012	0.03905	4	2.75	1	-0.009147	-0.08831	-0.005723	-0.05108
1	126	S	G	S126G	-0.02201	-0.03831	0.05935	4	3	1	-0.03579	-0.04083	0.06319	-0.07461
1	126	S	H	S126H	-0.1089	-0.06371	0.1051	4	2.5	1	-0.04303	-0.265	-0.05074	-0.07668
1	126	S	I	S126I	-0.04316	-0.06115	0.07248	4	2.5	1	-0.03035	-0.09195	0.05411	-0.1045
1	126	S	K	S126K	0.03883	0.01934	0.06534	4	3	1	-0.01676	0.01705	0.02163	0.1334
1	126	S	L	S126L	-0.08559	-0.05303	0.08926	4	1.5	1	-0.01936	-0.04458	-0.06149	-0.2169
1	126	S	M	S126M	-0.0731	-0.0731	0.03087	2	3	0.5			-0.05127	-0.09493
1	126	S	N	S126N	-0.05866	-0.06699	0.05208	4	4	1	0.01213	-0.06145	-0.07254	-0.1128
1	126	S	P	S126P	-0.2551	-0.2551	0.2638	2	2	0.5			-0.06862	-0.4417
1	126	S	Q	S126Q	0.03721	0.03721	0.04076	2	2	0.5	0.00839	0.06604
1	126	S	R	S126R	0.03916	0.03916	0.05194	2	1	0.5			0.002436	0.07589
1	126	S	V	S126V	-0.06655	-0.05343	0.05806	4	4.25	1	-0.01661	-0.1427	-0.02631	-0.08054
1	126	S	W	S126W	-0.03345	-0.0185	0.04617	4	2.25	1	-0.02174	-0.01525	0.003934	-0.1007
1	126	S	Y	S126Y	-0.05645	-0.04724	0.02062	4	2.75	1	-0.04402	-0.04784	-0.08728	-0.04665
1	127	W	A	W127A	-0.2534	-0.2461	0.205	4	2	1	-0.09972	-0.4646	-0.05697	-0.3924
1	127	W	C	W127C	-0.2445	-0.2005	0.121	4	3	1	-0.1597	-0.2392	-0.1619	-0.4173
1	127	W	F	W127F	-0.3881	-0.3791	0.4429	4	1.5	1	-0.7041	-0.8314	-0.05419	0.03703
1	127	W	H	W127H	-0.2189	-0.2062	0.1845	4	2	1	-0.06862	-0.4099	-0.05322	-0.3438
1	127	W	I	W127I	-0.1874	-0.1874	0.08792	2	3	0.5			-0.1252	-0.2495
1	127	W	L	W127L	-0.2054	-0.06663	0.3275	4	4	1	0.001443	-0.6898	-0.121	-0.01224
1	127	W	M	W127M	-0.1952	-0.1777	0.1285	4	2.75	1	-0.05727	-0.1706	-0.1849	-0.3679
1	127	W	N	W127N	-0.2634	-0.2415	0.1615	4	3	1	-0.1141	-0.4564	-0.1474	-0.3356
1	127	W	P	W127P	-0.5138	-0.5138	0.4595	2	1	0.5			-0.1889	-0.8387
1	127	W	Q	W127Q	-0.1674	-0.1301	0.1909	4	1.75	1	-0.002193	-0.4074	-0.0261	-0.234
1	127	W	R	W127R	-0.03654	-0.03654		1	1	0.25	-0.03654
1	127	W	S	W127S	-0.1586	-0.1614	0.1353	4	1	1	-0.03432	-0.2741	-0.04875	-0.2771
1	127	W	T	W127T	-0.2449	-0.2593	0.1519	4	3.25	1	-0.06958	-0.3506	-0.168	-0.3913
1	127	W	V	W127V	-0.2413	-0.2031	0.2153	4	3.5	1	-0.05105	-0.5078	-0.0829	-0.3233
1	127	W	Y	W127Y	-0.2149	-0.1921	0.108	4	4.5	1	-0.1472	-0.3579	-0.1177	-0.2369
1	127	W	*	W127*	-0.2373	-0.2373		1	1	0.25	-0.2373
1	128	P	A	P128A	0.01169	0.01628	0.03104	4	1.75	1	-0.02872	0.005329	0.04292	0.02723
1	128	P	C	P128C	-0.1039	-0.04373	0.1152	3	1	0.75	-0.0312	-0.2367	-0.04373
1	128	P	D	P128D	0.01319	0.01704	0.02361	4	1	1	0.03497	0.02925	-0.0163	0.004838
1	128	P	E	P128E	0.038	-0.002532	0.09537	4	1.5	1	0.00852	0.1797	-0.01358	-0.02263
1	128	P	F	P128F	-0.01539	-0.03386	0.04449	4	2.5	1	-0.02923	0.05067	-0.03849	-0.04452
1	128	P	G	P128G	0.01452	0.01813	0.03624	4	1.75	1	-0.02504	0.04687	-0.007402	0.04366
1	128	P	H	P128H	0.03485	0.02449	0.0622	4	2.25	1	-0.0177	0.1081	-0.0159	0.06488
1	128	P	I	P128I	0.01502	0.01729	0.03626	4	1.75	1	0.004341	0.05511	-0.02961	0.03023
1	128	P	K	P128K	0.03044	0.04622	0.04659	4	2.5	1	-0.03742	0.03949	0.05294	0.06676
1	128	P	L	P128L	-0.01516	-0.02326	0.05029	4	3	1	-0.04174	0.05057	-0.06469	-0.004776
1	128	P	M	P128M	0.1117	0.0873	0.1583	3	1.667	0.75	-0.03291		0.2808	0.0873
1	128	P	N	P128N	0.01723	0.01802	0.06365	4	4	1	-0.06145	0.02107	0.09432	0.01496
1	128	P	Q	P128Q	0.01624	0.003147	0.03335	4	2.5	1	-0.006387	0.06507	-0.003858	0.01015
1	128	P	R	P128R	0.1414	0.06397	0.2591	4	3	1	0.4971	0.1702	-0.05957	-0.04229
1	128	P	S	P128S	-0.1091	-0.1354	0.1124	4	3.75	1	-0.2004	0.03464	-0.07414	-0.1966
1	128	P	T	P128T	0.0527	0.06416	0.06429	4	2.25	1	-0.03279	0.1153	0.04282	0.08549
1	128	P	V	P128V	0.06474	0.0663	0.07472	4	2.5	1	-0.02486	0.1512	0.0912	0.0414
1	128	P	W	P128W	-0.02804	-0.02804	0.01687	2	1	0.5			-0.03997	-0.01611
1	128	P	Y	P128Y	-0.04662	-0.02983	0.03601	4	2.25	1	-0.03127	-0.02839	-0.02628	-0.1005
1	129	N	A	N129A	0.003327	0.003855	0.05042	4	2.5	1	-0.03589	-0.04445	0.05005	0.0436
1	129	N	D	N129D	-0.04243	-0.03614	0.0272	4	1	1	-0.01709	-0.08033	-0.04169	-0.03059
1	129	N	E	N129E	-0.03377	-0.0122	0.05945	4	2.5	1	-0.003627	0.01023	-0.02077	-0.1209
1	129	N	F	N129F	0.06156	0.06156	0.1068	2	2	0.5	-0.01398	0.1371
1	129	N	G	N129G	-0.03849	-0.02339	0.0381	4	2	1	-0.01239	-0.09479	-0.02832	-0.01847
1	129	N	H	N129H	0.06619	-0.005448	0.1534	4	2.5	1	0.296	-0.0006335	-0.01026	-0.02037
1	129	N	I	N129I	-0.06171	-0.05773	0.03984	4	3	1	-0.01761	-0.05152	-0.06395	-0.1138
1	129	N	K	N129K	0.01736	-0.01055	0.07203	4	3.75	1	-0.007537	0.1241	-0.03358	-0.01357
1	129	N	L	N129L	0.06839	0.05968	0.06904	4	1.5	1	0.04275	0.159	-0.004822	0.0766
1	129	N	M	N129M	0.02145	-0.007489	0.08956	4	3	1	-0.02293	0.151	-0.0502	0.007953
1	129	N	Q	N129Q	0.02954	0.006959	0.06695	4	2	1	-0.01719	0.03111	-0.01944	0.1237
1	129	N	R	N129R	-0.03407	-0.0303	0.04952	4	2.5	1	-0.02552	0.02238	-0.03508	-0.09807
1	129	N	S	N129S	0.001223	-0.00207	0.04371	4	3	1	-0.04866	0.05769	0.001935	-0.006075
1	129	N	T	N129T	-0.0744	-0.07662	0.03863	4	3.5	1	-0.03305	-0.05022	-0.103	-0.1113
1	129	N	V	N129V	-0.016	-0.01192	0.05178	4	1	1	0.002878	0.04132	-0.02671	-0.08148
1	129	N	W	N129W	-0.0107	-0.01171	0.01727	4	1.5	1	-0.009167	-0.01426	0.01125	-0.03063
1	129	N	Y	N129Y	-0.03794	-0.01772	0.08916	4	2.5	1	-0.01615	-0.01928	0.04722	-0.1635
1	130	H	E	H130E	-0.1074	-0.1074		1	1	0.25				-0.1074
1	130	H	F	H130F	-0.2516	-0.24	0.1703	4	4	1	-0.08369	-0.4428	-0.135	-0.3449
1	130	H	I	H130I	-0.29	-0.29	0.2393	2	3.5	0.5			-0.1208	-0.4592
1	130	H	L	H130L	-0.1723	-0.1888	0.1109	4	4.5	1	-0.02344	-0.1693	-0.2083	-0.2883
1	130	H	M	H130M	-0.2222	-0.2222	0.262	2	1.5	0.5			-0.03696	-0.4075
1	130	H	N	H130N	0.1332	0.1332	0.06117	2	1	0.5			0.08999	0.1765
1	130	H	Q	H130Q	-0.1137	-0.09587	0.1135	4	2.25	1	0.001351	-0.06411	-0.1276	-0.2645
1	130	H	T	H130T	-0.04394	-0.04394	0.09926	2	4	0.5	0.02624	-0.1141
1	130	H	V	H130V	-0.09778	-0.09778	0.107	2	1	0.5	-0.02213	-0.1734
1	130	H	W	H130W	0.2727	0.2098	0.3441	4	2.75	1	-0.02547	0.0116	0.6968	0.408
1	130	H	Y	H130Y	-0.05512	-0.05512	0.02788	2	2	0.5	-0.03541	-0.07484
1	131	E	A	E131A	-0.08024	-0.07321	0.05699	4	2.5	1	-0.02676	-0.1065	-0.03987	-0.1478
1	131	E	C	E131C	-0.05405	-0.05766	0.05052	4	1	1	-0.0008236	-0.1001	-0.02105	-0.09426
1	131	E	D	E131D	-0.02576	-0.02576	0.04159	2	5	0.5	-0.05516	0.003646
1	131	E	F	E131F	-0.1479	-0.1464	0.05565	4	2.75	1	-0.1053	-0.2039	-0.09516	-0.1874
1	131	E	G	E131G	-0.08096	-0.08096	0.0816	2	1	0.5	-0.02326	-0.1387
1	131	E	H	E131H	-0.1158	-0.1047	0.08722	4	1.5	1	-0.02851	-0.1431	-0.06619	-0.2253
1	131	E	I	E131I	-0.843	-0.8429	0.9139	4	2.75	1	0.03976	-0.1548	-1.726	-1.531
1	131	E	K	E131K	-0.07681	-0.09219	0.03684	3	2.667	0.75	-0.03476		-0.09219	-0.1035
1	131	E	L	E131L	-0.08897	-0.09231	0.0728	4	1	1	-0.01265	-0.1586	-0.04132	-0.1433
1	131	E	M	E131M	-0.1343	-0.1343	0.1137	2	3	0.5	-0.05386	-0.2147
1	131	E	N	E131N	-0.1878	-0.1746	0.1536	4	3.25	1	-0.07161	-0.3572	-0.04453	-0.2777
1	131	E	Q	E131Q	-0.08056	-0.08056	0.06323	2	2	0.5			-0.03585	-0.1253
1	131	E	R	E131R	-0.09072	-0.06238	0.07673	4	2.5	1	-0.03673	-0.04128	-0.08348	-0.2014
1	131	E	S	E131S	-0.07801	-0.06959	0.0582	4	2	1	-0.02742	-0.1454	-0.1078	-0.03141
1	131	E	T	E131T	0.04817	0.04817	0.07027	2	1	0.5	-0.001523	0.09786
1	131	E	V	E131V	-0.144	-0.144	0.08377	2	2	0.5			-0.08477	-0.2032
1	131	E	W	E131W	-0.1331	-0.1331	0.06373	2	4	0.5	-0.08809	-0.1782
1	132	T	A	T132A	-0.01756	-0.01756	0.02477	2	1	0.5	-0.03507	-4.169e-05
1	132	T	C	T132C	-0.09037	-0.07873	0.06707	4	2	1	-0.02854	-0.1116	-0.0459	-0.1755
1	132	T	D	T132D	-0.1507	-0.1399	0.1292	4	1.5	1	-0.02305	-0.2151	-0.06475	-0.2999
1	132	T	E	T132E	-0.1117	-0.09249	0.107	4	2	1	-0.01407	-0.1453	-0.03965	-0.2477
1	132	T	F	T132F	0.0739	0.07662	0.1606	4	3	1	-0.0945	0.2369	-0.02933	0.1826
1	132	T	G	T132G	-0.1528	-0.1468	0.1096	4	2.25	1	-0.02571	-0.1624	-0.1312	-0.2918
1	132	T	H	T132H	0.003874	0.003874	0.01747	2	3.5	0.5			0.01623	-0.008477
1	132	T	I	T132I	-0.1321	-0.1278	0.07409	4	3	1	-0.05699	-0.1711	-0.08444	-0.216
1	132	T	K	T132K	-0.1237	-0.09532	0.08605	4	3	1	-0.06398	-0.1267	-0.05986	-0.2444
1	132	T	L	T132L	-0.1458	-0.1323	0.09867	4	2	1	-0.04919	-0.1784	-0.08621	-0.2693
1	132	T	M	T132M	-0.093	-0.07034	0.08672	4	2	1	-0.01461	-0.06391	-0.07677	-0.2167
1	132	T	N	T132N	-0.09451	-0.07079	0.08599	4	2.5	1	-0.02593	-0.03276	-0.1088	-0.2105
1	132	T	P	T132P	-0.08035	-0.06862	0.03893	4	1.25	1	-0.05972	-0.07752	-0.04827	-0.1359
1	132	T	Q	T132Q	-0.08437	-0.07467	0.05492	4	3	1	-0.02827	-0.07221	-0.07713	-0.1599
1	132	T	R	T132R	-0.1512	-0.1442	0.09065	4	5.25	1	-0.04791	-0.2687	-0.138	-0.1503
1	132	T	S	T132S	-0.02025	-0.02971	0.02321	4	4	1	-0.03547	-0.03431	0.01386	-0.0251
1	132	T	V	T132V	-0.009144	-0.006991	0.01301	4	2.25	1	-0.02433	-0.01564	0.001733	0.001662
1	132	T	W	T132W	0.04323	0.02423	0.1062	4	4.75	1	-0.0627	0.1871	0.0001308	0.04833
1	132	T	Y	T132Y	0.04077	0.04077	0.1172	2	4	0.5			-0.04207	0.1236
1	133	S	A	S133A	0.00853	-0.005518	0.04427	4	1.75	1	-0.001314	-0.02769	-0.009723	0.07285
1	133	S	C	S133C	-0.119	-0.119	0.1185	2	1	0.5	-0.03521	-0.2028
1	133	S	D	S133D	-0.1633	-0.1633	0.1258	2	1	0.5	-0.2522	-0.0743
1	133	S	E	S133E	-0.07643	-0.06509	0.03739	4	3.5	1	-0.04533	-0.1302	-0.07134	-0.05884
1	133	S	F	S133F	-0.1115	-0.1115	0.07666	2	5	0.5	-0.0573	-0.1657
1	133	S	G	S133G	0.02993	0.04624	0.05708	4	2	1	0.0195	0.07395	-0.04672	0.07299
1	133	S	H	S133H	-0.03162	-0.02982	0.01187	4	2	1	-0.03465	-0.04688	-0.02499	-0.01994
1	133	S	I	S133I	-0.1348	-0.1216	0.07707	4	5.5	1	-0.05704	-0.2391	-0.1052	-0.1379
1	133	S	K	S133K	0.06168	0.005723	0.1201	4	2.5	1	-0.004418	0.2412	-0.005867	0.01586
1	133	S	L	S133L	-0.4719	-0.4719	0.4515	2	6	0.5			-0.7911	-0.1526
1	133	S	M	S133M	-0.03653	-0.01147	0.06818	4	1.5	1	0.01385	-0.006456	-0.01648	-0.137
1	133	S	N	S133N	0.05734	0.04195	0.06623	4	3	1	0.0404	0.1509	-0.005382	0.0435
1	133	S	P	S133P	-0.05411	-0.04562	0.07695	4	1.5	1	0.03032	-0.03534	-0.05591	-0.1555
1	133	S	Q	S133Q	-0.001904	-0.001904	0.001612	2	2	0.5			-0.0007641	-0.003044
1	133	S	R	S133R	0.02298	-0.01084	0.1171	4	4.25	1	-0.007095	0.1919	-0.01459	-0.07831
1	133	S	T	S133T	0.01286	0.01161	0.02825	4	2	1	0.007604	0.01561	0.04844	-0.0202
1	133	S	V	S133V	-0.1148	-0.1148	0.1116	2	2	0.5	-0.03587	-0.1937
1	133	S	W	S133W	-0.2055	-0.2055	0.08575	2	5	0.5			-0.1449	-0.2662
1	133	S	Y	S133Y	-0.07246	-0.06671	0.06967	4	2	1	-0.006897	-0.1129	-0.02055	-0.1495
1	133a	L	A	L133aA	-0.009633	-0.01467	0.02531	4	1.5	1	-0.006989	-0.02235	0.02458	-0.03377
1	133a	L	C	L133aC	-0.02346	-0.02346	0.05875	2	3	0.5			-0.06501	0.01808
1	133a	L	D	L133aD	-0.1469	-0.1118	0.1401	4	2.5	1	-0.01785	-0.1142	-0.1094	-0.3462
1	133a	L	E	L133aE	-0.1483	-0.1547	0.07872	4	3.5	1	-0.0676	-0.2164	-0.09405	-0.2153
1	133a	L	F	L133aF	-0.02348	-0.069	0.1771	4	2.5	1	-0.02604	0.2246	-0.112	-0.1805
1	133a	L	G	L133aG	-0.09134	-0.07034	0.07914	4	2	1	-0.03534	-0.1053	-0.02695	-0.1977
1	133a	L	H	L133aH	-0.05257	-0.05335	0.04753	4	2.5	1	-0.02119	-0.1003	-0.003285	-0.08551
1	133a	L	I	L133aI	-0.05418	-0.02894	0.06804	4	1	1	-0.007178	-0.1516	-0.05019	-0.007688
1	133a	L	K	L133aK	0.03507	0.008684	0.08918	4	6	1	-0.02796	0.1573	-0.03444	0.04533
1	133a	L	M	L133aM	-0.03137	-0.03474	0.01121	4	4.75	1	-0.04011	-0.03912	-0.03035	-0.01589
1	133a	L	N	L133aN	-0.04387	-0.03652	0.02129	4	4.25	1	-0.03619	-0.02731	-0.03685	-0.07512
1	133a	L	P	L133aP	-0.07637	-0.05857	0.08739	4	1.75	1	-0.03734	0.007673	-0.0798	-0.196
1	133a	L	Q	L133aQ	-0.08274	-0.05244	0.06683	4	3.25	1	-0.05426	-0.04333	-0.05061	-0.1827
1	133a	L	R	L133aR	0.005457	0.03741	0.1471	4	5	1	-0.01774	0.09257	-0.1919	0.1389
1	133a	L	S	L133aS	-0.07895	-0.07976	0.05498	4	2	1	-0.01228	-0.06584	-0.09368	-0.144
1	133a	L	T	L133aT	-0.1172	-0.1172	0.03578	2	5	0.5	-0.09191	-0.1425
1	133a	L	V	L133aV	-0.1035	-0.1296	0.1021	4	4.5	1	0.03492	-0.08878	-0.1705	-0.1897
1	133a	L	W	L133aW	-0.02751	-0.02372	0.08679	4	5.5	1	-0.07047	-0.1266	0.02303	0.06403
1	133a	L	Y	L133aY	-0.04523	-0.04523	0.01431	2	1	0.5	-0.03511	-0.05535
1	134	G	A	G134A	-0.09252	-0.09252	0.05256	2	3.5	0.5	-0.05536	-0.1297
1	134	G	C	G134C	0.1886	0.1886	0.04395	2	2	0.5			0.2197	0.1576
1	134	G	D	G134D	0.8791	0.8791	0.154	2	1	0.5	0.988	0.7702
1	134	G	L	G134L	0.05311	0.05311	0.1186	2	1	0.5			-0.03073	0.1369
1	134	G	N	G134N	-0.01621	-0.01621		1	1	0.25	-0.01621
1	134	G	P	G134P	0.003763	-0.01433	0.04325	4	1.5	1	0.06747	-0.02276	-0.005907	-0.02374
1	134	G	R	G134R	0.08015	0.08015	0.1188	2	1	0.5	-0.003847	0.1641
1	134	G	S	G134S	-0.291	-0.22	0.2687	4	2	1	-0.1404	-0.6651	-0.05872	-0.2997
1	134	G	T	G134T	0.02124	-0.01079	0.09881	4	1	1	0.02636	0.1592	-0.04795	-0.05261
1	135	V	A	V135A	-0.1281	-0.1256	0.09463	4	2.5	1	-0.04888	-0.2173	-0.0438	-0.2024
1	135	V	C	V135C	-0.0912	-0.04316	0.123	4	1.5	1	-0.005135	-0.05333	-0.03298	-0.2734
1	135	V	D	V135D	-0.1992	-0.1692	0.1828	4	2.75	1	-0.03231	-0.4262	-0.07148	-0.2668
1	135	V	E	V135E	-0.3018	-0.326	0.2883	4	4	1	-0.003832	-0.1058	-0.5462	-0.5516
1	135	V	F	V135F	-0.06676	-0.03415	0.08187	4	5	1	-0.01184	-0.01787	-0.05043	-0.1869
1	135	V	G	V135G	0.02575	0.02575	0.0142	2	1	0.5	0.0157	0.03579
1	135	V	H	V135H	-0.04807	-0.04178	0.03747	4	2	1	-0.01078	-0.05304	-0.03051	-0.09795
1	135	V	I	V135I	-0.01087	-0.01074	0.03265	4	4.5	1	0.003242	-0.02472	0.02646	-0.04846
1	135	V	K	V135K	0.02496	0.02496	0.05749	2	5	0.5	-0.01569	0.06561
1	135	V	L	V135L	-0.2615	-0.2615	0.001828	2	6	0.5			-0.2628	-0.2602
1	135	V	M	V135M	-0.175	-0.1683	0.1023	4	2.5	1	-0.08179	-0.2815	-0.09323	-0.2433
1	135	V	N	V135N	-0.06274	-0.07567	0.0548	4	2.5	1	0.00804	-0.1044	-0.04696	-0.1077
1	135	V	P	V135P	-0.03501	-0.03501		1	1	0.25	-0.03501
1	135	V	Q	V135Q	-0.159	-0.1654	0.0949	4	3	1	-0.04746	-0.2143	-0.1165	-0.2575
1	135	V	R	V135R	0.002972	-0.003542	0.02438	4	1.5	1	-0.01786	0.03683	0.004146	-0.01123
1	135	V	S	V135S	-0.1376	-0.1376	0.1612	2	1.5	0.5			-0.02364	-0.2517
1	135	V	T	V135T	-0.1042	-0.08419	0.08572	4	2	1	-0.02299	-0.08381	-0.08457	-0.2252
1	135	V	W	V135W	-0.07224	-0.0579	0.1125	4	4.5	1	0.009314	-0.2052	0.03199	-0.1251
1	135	V	Y	V135Y	-0.07099	-0.06717	0.0668	4	1	1	-0.01628	-0.1181	-0.01096	-0.1386
1	136	S	A	S136A	0.2068	0.2068	0.01902	2	2	0.5	0.2203	0.1934
1	136	S	E	S136E	0.5628	0.5628	0.2174	2	1.5	0.5	0.4091	0.7165
1	136	S	G	S136G	0.2797	0.2797	0.1782	2	2	0.5			0.4057	0.1537
1	136	S	I	S136I	0.1658	0.1658		1	2	0.25				0.1658
1	136	S	L	S136L	0.1294	0.1276	0.1842	4	3	1	0.001939	-0.05601	0.3187	0.2532
1	136	S	M	S136M	0.07993	0.03538	0.1504	4	1	1	-0.004338	0.2929	0.0751	-0.04395
1	136	S	P	S136P	-0.02066	-0.02066	0.08386	2	1.5	0.5	0.03864	-0.07996
1	136	S	Q	S136Q	0.05725	0.05725	0.06298	2	1.5	0.5			0.01272	0.1018
1	136	S	R	S136R	0.2919	0.2919		1	1	0.25		0.2919
1	136	S	T	S136T	-0.1225	-0.09796	0.1198	3	2.333	0.75	-0.01689		-0.09796	-0.2527
1	136	S	V	S136V	0.2637	0.2637	0.1956	2	1.5	0.5			0.1254	0.402
1	136	S	W	S136W	0.008323	0.008323	0.01114	2	2.5	0.5	0.0162	0.0004443
1	137	A	C	A137C	-0.2148	-0.2137	0.1773	4	2	1	-0.0327	-0.3301	-0.09727	-0.3993
1	137	A	D	A137D	-0.2117	-0.1919	0.1818	4	2	1	-0.02635	-0.2735	-0.1102	-0.4367
1	137	A	E	A137E	-0.2641	-0.2919	0.2026	4	3.75	1	-0.03103	-0.4416	-0.1582	-0.4255
1	137	A	F	A137F	-0.2068	-0.2004	0.1515	4	3	1	-0.05694	-0.3001	-0.1008	-0.3695
1	137	A	G	A137G	-0.1709	-0.1454	0.1511	4	1.5	1	-0.04444	-0.3481	-0.04599	-0.2449
1	137	A	H	A137H	-0.08608	-0.06091	0.09357	4	1.5	1	-0.006893	-0.02968	-0.09215	-0.2156
1	137	A	I	A137I	-0.1629	-0.154	0.139	4	1	1	-0.03392	-0.253	-0.055	-0.3097
1	137	A	K	A137K	-0.06946	-0.07949	0.03536	4	2.25	1	-0.07506	-0.01876	-0.08391	-0.1001
1	137	A	L	A137L	-0.2315	-0.1886	0.176	4	2.75	1	-0.07977	-0.2587	-0.1184	-0.469
1	137	A	M	A137M	-0.09055	-0.04891	0.1103	4	3.5	1	-0.02324	-0.2511	-0.01332	-0.07458
1	137	A	N	A137N	-0.06648	-0.06648	0.0532	2	1	0.5	-0.02886	-0.1041
1	137	A	R	A137R	-0.1225	-0.09275	0.08916	4	2.5	1	-0.0717	-0.2508	-0.05374	-0.1138
1	137	A	S	A137S	-0.05372	-0.04579	0.06751	4	3.75	1	0.02007	-0.04024	-0.05134	-0.1434
1	137	A	T	A137T	-0.4494	-0.4922	0.1759	4	6.25	1	-0.3957	-0.5887	-0.5895	-0.2237
1	137	A	V	A137V	-0.2501	-0.2293	0.161	4	3.5	1	-0.1054	-0.3326	-0.126	-0.4362
1	137	A	W	A137W	-0.1639	-0.1529	0.1129	4	3.5	1	-0.05021	-0.2997	-0.09516	-0.2106
1	137	A	Y	A137Y	-0.1617	-0.1001	0.1367	3	3	0.75	-0.06667	-0.3183		-0.1001
1	138	A	C	A138C	-0.141	-0.1379	0.1224	4	1.25	1	-0.02967	-0.2587	-0.04118	-0.2346
1	138	A	E	A138E	-0.2157	-0.2157		1	1	0.25				-0.2157
1	138	A	G	A138G	-0.09407	-0.06024	0.1241	3	1	0.75	0.009596	-0.2316	-0.06024
1	138	A	I	A138I	-0.04898	-0.04898	0.02689	2	1	0.5	-0.02997	-0.06799
1	138	A	L	A138L	-0.1103	-0.1103		1	1	0.25				-0.1103
1	138	A	M	A138M	0.0786	-0.002857	0.1929	3	1.333	0.75	-0.002857	0.2989	-0.06024
1	138	A	N	A138N	0.02001	0.02001		1	1	0.25				0.02001
1	138	A	S	A138S	-0.06569	-0.03432	0.1784	4	3.5	1	0.1159	-0.01419	-0.05444	-0.31
1	138	A	T	A138T	-0.3447	-0.3418	0.1715	4	7	1	-0.1525	-0.5426	-0.2641	-0.4195
[truncated: 5,257 more rows]
