# Supplementary material for: Deep mutational scanning of H5 hemagglutinin to inform influenza virus surveillance
Source: PLoS Biol. 2024 Nov 12;22(11):e3002916. doi: 10.1371/journal.pbio.3002916 (PMC11584116; doi:10.1371/journal.pbio.3002916)
Supplement: S4 Data — (XLSX) [file pbio.3002916.s014.xlsx]

## Sheet: raw
2024-04-24	MDCK | Freq. of Parent	MDCK/Single Cells | Freq. of Parent	MDCK/Single Cells/FITC-A, FSC-H subset | Freq. of Parent
Specimen_001_MDCK.fcs	93.9	95.7	0						K262I	N446E	R81G	I406L	E31K	I80V	WT	K280N
Specimen_001_A1_A01.fcs	84.4	93.9	25.6	6	E31K	6.9		6.9	33	18.6	6.71	16.2	25.6	25.7	23.8	27
Specimen_002_A2_A02.fcs	83.6	94.7	5.63	6	E31K	5.7		5.7	31.2	3.53	3.3	14.5	5.63	4.92	3.37	2.25
Specimen_002_A3_A03.fcs	85.3	95.1	3.15	6	E31K	5.5		5.5	28.8	1.86	1.16	11.1	3.15	1.72	0.68	0.26
Specimen_002_A4_A04.fcs	91.8	94.9	0.15	6	E31K	5.3		5.3	23.9	0.94	0.61	2.3	0.15	0.55	0.061	0.013
Specimen_002_A5_A05.fcs	85.9	94.1	25.7	7	I80V	6.9
Specimen_002_A6_A06.fcs	84.1	95.7	4.92	7	I80V	5.7
Specimen_002_A7_A07.fcs	87.5	95.6	1.72	7	I80V	5.5		Fractional Infectivity at 5.5 over 6.9
Specimen_002_A8_A08.fcs	91.2	96.4	0.55	7	I80V	5.3			K262I	N446E	R81G	I406L	E31K	I80V	WT	K280N
Specimen_002_A9_A09.fcs	84.6	95.1	6.71	8	R81G	6.9		5.5	0.872727	0.1	0.172876	0.685185	0.123047	0.0669261	0.0285714	0.00962963
Specimen_002_A10_A10.fcs	85.1	95.1	3.3	8	R81G	5.7		pH Stability	2.41	1.86	1.14	0.934	0.697	0.682	0	-0.332
Specimen_002_A11_A11.fcs	89.9	95.9	1.16	8	R81G	5.5
Specimen_002_A12_A12.fcs	91	95.2	0.61	8	R81G	5.3
Specimen_003_B1_B01.fcs	84.2	93.8	16.2	12	I406L	6.9			K262I	N446E	R81G	I406L	E31K	I80V	WT	K280N
Specimen_003_B2_B02.fcs	84	94.8	14.5	12	I406L	5.7			0.872727	0.1	0.172876	0.685185	0.123047	0.0669261	0.0285714	0.00962963
Specimen_003_B3_B03.fcs	83.4	95.1	11.1	12	I406L	5.5
Specimen_003_B4_B04.fcs	84	95.3	2.3	12	I406L	5.3			K262I	0.872727
Specimen_003_B5_B05.fcs	84.7	95.1	23.8	W	WT	6.9			N446E	0.1
Specimen_003_B6_B06.fcs	83.7	95.8	3.37	W	WT	5.7			R81G	0.172876
Specimen_003_B7_B07.fcs	90.3	96.2	0.68	W	WT	5.5			I406L	0.685185
Specimen_003_B8_B08.fcs	91.7	95.8	0.061	W	WT	5.3			E31K	0.123047
Specimen_003_B9_B09.fcs	80	94.1	33	13	K262I	6.9			I80V	0.0669261
Specimen_003_B10_B10.fcs	82.3	93.9	31.2	13	K262I	5.7			WT	0.0285714
Specimen_003_B11_B11.fcs	82.4	94.1	28.8	13	K262I	5.5			K280N	0.00962963
Specimen_003_B12_B12.fcs	82	94.3	23.9	13	K262I	5.3
Specimen_004_C1_C01.fcs	83.4	94.1	18.6	14	N446E	6.9
Specimen_004_C2_C02.fcs	83.8	95.2	3.53	14	N446E	5.7
Specimen_004_C3_C03.fcs	85.9	95.3	1.86	14	N446E	5.5
Specimen_004_C4_C04.fcs	88.9	95.6	0.94	14	N446E	5.3
Specimen_004_C5_C05.fcs	81.1	94.2	27	15	K280N	6.9
Specimen_004_C6_C06.fcs	84.2	95.6	2.25	15	K280N	5.7
Specimen_004_C7_C07.fcs	92.2	96.3	0.26	15	K280N	5.5
Specimen_004_C8_C08.fcs	92.9	96.2	0.013	15	K280N	5.3
2024-04-26	MDCK | Freq. of Parent	MDCK/Single Cells | Freq. of Parent	MDCK/Single Cells/FITC-A, FSC-H subset | Freq. of Parent
Specimen_001_MDCK.fcs	96.3	95.2	0						K262I	N446E	R81G	I406L	E31K	I80V	WT	K280N
Specimen_001_A1_A01.fcs	67.2	88.6	82.3	6.9	6	E31K		6.9	37.1	81.4	34.3	91.2	82.3	73.6	68.5	76.5
Specimen_002_A2_A02.fcs	83.3	90.8	51	5.7				5.7	43.1	68.7	19.7	86	51	61.4	21.5	24.3
Specimen_002_A3_A03.fcs	86.9	93.6	25.1	5.5				5.5	42.1	39.3	7.25	74.7	25.1	13.3	2.12	4.37
Specimen_002_A4_A04.fcs	87.7	93.9	1.57	5.3				5.3	36.7	25.9	0.15	10.9	1.57	4.97	0.29	0.17
Specimen_002_A5_A05.fcs	77.9	92.9	73.6	6.9	7	I80V
Specimen_002_A6_A06.fcs	80.1	93.8	61.4	5.7
Specimen_002_A7_A07.fcs	86.9	94.3	13.3	5.5
Specimen_002_A8_A08.fcs	86.5	93.1	4.97	5.3
Specimen_002_A9_A09.fcs	43.1	84	34.3	6.9	8	R81G
Specimen_002_A10_A10.fcs	44.8	79	19.7	5.7
Specimen_002_A11_A11.fcs	66.1	77	7.25	5.5					K262I	N446E	R81G	I406L	E31K	I80V	WT	K280N
Specimen_002_A12_A12.fcs	73.6	78.1	0.15	5.3				5.5	1.13477	0.482801	0.21137	0.819079	0.304982	0.180707	0.0309489	0.0571242
Specimen_003_B1_B01.fcs	77.8	91.3	91.2	6.9	12	I406L			2.41	1.86	1.14	0.934	0.697	0.682	0	-0.332
Specimen_003_B2_B02.fcs	77.9	91.8	86	5.7
Specimen_003_B3_B03.fcs	81	92.3	74.7	5.5					K262I	N446E	R81G	I406L	E31K	I80V	WT	K280N
Specimen_003_B4_B04.fcs	87.4	93.2	10.9	5.3					1.13477	0.482801	0.21137	0.819079	0.304982	0.180707	0.0309489	0.0571242
Specimen_003_B5_B05.fcs	78	90.4	68.5	6.9	W	WT			2.41	1.86	1.14	0.934	0.697	0.682	0	-0.332
Specimen_003_B6_B06.fcs	87.8	93.6	21.5	5.7
Specimen_003_B7_B07.fcs	87.7	94	2.12	5.5
Specimen_003_B8_B08.fcs	94.5	94.4	0.29	5.3						FI	pH
Specimen_003_B9_B09.fcs	87.9	91.4	37.1	6.9	13	K262I			K262I	1.13477	2.41
Specimen_003_B10_B10.fcs	88.4	91.3	43.1	5.7					N446E	0.482801	1.86
Specimen_003_B11_B11.fcs	86.9	90.6	42.1	5.5					R81G	0.21137	1.14
Specimen_003_B12_B12.fcs	87.4	89.3	36.7	5.3					I406L	0.819079	0.934
Specimen_004_C1_C01.fcs	79.6	92.7	81.4	6.9	14	N446E			E31K	0.304982	0.697
Specimen_004_C2_C02.fcs	83.4	90	68.7	5.7					I80V	0.180707	0.682
Specimen_004_C3_C03.fcs	87.7	91.7	39.3	5.5					WT	0.0309489	0
Specimen_004_C4_C04.fcs	88.3	92.5	25.9	5.3					K280N	0.0571242	-0.332
Specimen_004_C5_C05.fcs	80.6	90	76.5	6.9	15	K280N
Specimen_004_C6_C06.fcs	88.2	90.4	24.3	5.7
Specimen_004_C7_C07.fcs	87.8	92.9	4.37	5.5
Specimen_004_C8_C08.fcs	94.6	94.3	0.17	5.3
2024-04-10	MDCK | Freq. of Parent	MDCK/Single cells | Freq. of Parent	MDCK/Single cells/FITC-A, FSC-H subset | Freq. of Parent									ID	mutation (H3 #)		ID	6 passage 2	7 passage 2	8 passage 2	12	WT	13	14	15
MDCK_Tube_001.fcs	95.8	88.7	0		pH	Mutant						6 passage 2	E31K		mutation (H3 #)	E31K	I80V	R81G	I406L	WT	K262I	N446E	K280N
Specimen_001_A1_A01.fcs	81.8	77.3	97		6.9	6	E31K					7 passage 2	I80V
Specimen_002_A2_A02.fcs	83.9	75.1	85.5		5.7	6	E31K					8 passage 2	R81G
Specimen_002_A3_A03.fcs	85.2	78.4	14.8		5.5	6	E31K					12	I406L
Specimen_002_A4_A04.fcs	83.7	77.9	12.9		5.3	6	E31K					WT	WT
Specimen_002_A5_A05.fcs	86.4	80.5	92.2		6.9	7	I80V					13	K262I
Specimen_002_A6_A06.fcs	87.8	79.5	80.9		5.7	7	I80V					14	N446E
Specimen_002_A7_A07.fcs	88.9	77.2	50.7		5.5	7	I80V					15	K280N
Specimen_002_A8_A08.fcs	88	77.1	38.8		5.3	7	I80V
Specimen_002_A9_A09.fcs	89.4	77.4	65.7		6.9	8	R81G
Specimen_002_A10_A10.fcs	86.8	78.3	79		5.7	8	R81G
Specimen_002_A11_A11.fcs	88.9	80.8	74.5		5.5	8	R81G
Specimen_002_A12_A12.fcs	86.3	80.6	81.3		5.3	8	R81G			K262I	N446E	R81G	I406L	E31K	I80V	WT	K280N
Specimen_003_B1_B01.fcs	80.4	81.7	93.2		6.9	12	I406L		6.9	65.7	96.1	65.7	93.2	97	92.2	88.5	93.8
Specimen_003_B2_B02.fcs	82.3	83.6	94		5.7	12	I406L		5.7	68.7	79.2	79	94	85.5	80.9	64.4	66.1
Specimen_003_B3_B03.fcs	84.1	83.5	88.8		5.5	12	I406L		5.5	65.7	77.2	74.5	88.8	14.8	50.7	5.54	1.65
Specimen_003_B4_B04.fcs	86.7	78.1	54.9		5.3	12	I406L		5.3	62.1	77.6	81.3	54.9	12.9	38.8	3.98	1.37
Specimen_003_B5_B05.fcs	86.9	82	88.5		6.9	WT	WT
Specimen_003_B6_B06.fcs	88.4	82.9	64.4		5.7	WT	WT			Fractional infecitivity 5.5 over 6.9										Fractional infecitivity 5.5 over 6.9
Specimen_003_B7_B07.fcs	85.9	84.9	5.54		5.5	WT	WT			2.41	1.84	1.14	0.934	0.697	0.682	-	-0.332			2.41	1.84	1.14	0.934	0.697	0.682	-	-0.332
Specimen_003_B8_B08.fcs	87.8	85.9	3.98		5.3	WT	WT			K262I	N446E	R81G	I406L	E31K	I80V	WT	K280N			K262I	N446E	R81G	I406L	E31K	I80V	WT	K280N
Specimen_003_B9_B09.fcs	91.4	81.8	65.7		6.9	13	K262I		5.5	1	0.80333	1.13394	0.95279	0.152577	0.549892	0.0625989	0.0175906		5.5	1	0.80333	1.13394	0.95279	0.152577	0.549892	0.0625989	0.0175906
Specimen_003_B10_B10.fcs	90.8	80.1	68.7		5.7	13	K262I
Specimen_003_B11_B11.fcs	91	80	65.7		5.5	13	K262I
Specimen_003_B12_B12.fcs	89.6	79.4	62.1		5.3	13	K262I
Specimen_003_C1_C01.fcs	87	86.7	96.1		6.9	14	N446E
Specimen_003_C2_C02.fcs	88.4	83.9	79.2		5.7	14	N446E
Specimen_003_C3_C03.fcs	89.1	84.7	77.2		5.5	14	N446E
Specimen_003_C4_C04.fcs	90.2	84.5	77.6		5.3	14	N446E
Specimen_003_C5_C05.fcs	88.5	86.8	93.8		6.9	15	K280N
Specimen_003_C6_C06.fcs	90.6	84.9	66.1		5.7	15	K280N
Specimen_003_C7_C07.fcs	90.2	87.6	1.65		5.5	15	K280N
Specimen_003_C8_C08.fcs	91.9	87.5	1.37		5.3	15	K280N
2024-04-13	293T | Freq. of Parent	293T/Single Cells | Freq. of Parent	293T/Single Cells/FITC-A, FSC-H subset | Freq. of Parent		pH
Specimen_001_293T.fcs	83.4	91.9	0					mutation (H3 #)	K262I	N446E	R81G	I406L	E31K	I80V	WT	K280N
Specimen_001_A1_A01.fcs	57.8	92.6	91	E31K	6.9			pH score	2.41	1.84	1.14	0.934	0.697	0.682	-	-0.332
Specimen_002_A2_A02.fcs	63.9	90.3	63.4	E31K	5.7			6.9	43	83.2	27	89.5	91	86.3	71	83.1
Specimen_002_A3_A03.fcs	70.6	90.9	10.3	E31K	5.5			5.7	44.1	27.1	6.58	80.8	63.4	58.3	31	17
Specimen_002_A4_A04.fcs	83	92.6	0.71	E31K	5.3			5.5	40.6	20.6	1.63	57.8	10.3	19.1	3.05	0.98
Specimen_002_A5_A05.fcs	58.9	91.7	86.3	I80V	6.9			5.3	31.9	9.83	0.65	8.69	0.71	3.43	0.21	0.054
Specimen_002_A6_A06.fcs	63.8	90.5	58.3	I80V	5.7														0.944186	0.247596
Specimen_002_A7_A07.fcs	68.5	90.8	19.1	I80V	5.5
Specimen_002_A8_A08.fcs	75.7	92.6	3.43	I80V	5.3			Fractional Infectivity at 5.5										K262I	0.944186
Specimen_002_A9_A09.fcs	68.1	89.8	27	R81G	6.9			5.5	0.944186	0.247596	0.0603704	0.64581	0.113187	0.221321	0.0429577	0.011793		N446E	0.247596
Specimen_002_A10_A10.fcs	73.4	91.4	6.58	R81G	5.7													R81G	0.0603704
Specimen_002_A11_A11.fcs	79.8	92.3	1.63	R81G	5.5													I406L	0.64581
Specimen_002_A12_A12.fcs	83.6	91.6	0.65	R81G	5.3			Fractional Infectivity normalized to 6.9										E31K	0.113187
Specimen_003_B1_B01.fcs	56.3	92.3	89.5	I406L	6.9			6.9	1	1	1	1	1	1	1	1		I80V	0.221321
Specimen_003_B2_B02.fcs	57.1	91.2	80.8	I406L	5.7			5.7	1.02558	0.325721	0.243704	0.902793	0.696703	0.67555	0.43662	0.204573		WT	0.0429577
Specimen_003_B3_B03.fcs	60.7	90.8	57.8	I406L	5.5			5.5	0.944186	0.247596	0.0603704	0.64581	0.113187	0.221321	0.0429577	0.011793		K280N	0.011793
Specimen_003_B4_B04.fcs	69.3	91.8	8.69	I406L	5.3			5.3	0.74186	0.118149	0.0240741	0.097095	0.0078022	0.0397451	0.00295775	0.000649819
Specimen_003_B5_B05.fcs	58.8	91.3	71	WT	6.9
Specimen_003_B6_B06.fcs	65.8	89.7	31	WT	5.7
Specimen_003_B7_B07.fcs	74.6	91.6	3.05	WT	5.5
Specimen_003_B8_B08.fcs	83.4	91.6	0.21	WT	5.3
Specimen_003_B9_B09.fcs	64.2	89.6	43	K262I	6.9
Specimen_003_B10_B10.fcs	65.7	90.3	44.1	K262I	5.7
Specimen_003_B11_B11.fcs	63.5	89.8	40.6	K262I	5.5
Specimen_003_B12_B12.fcs	62.6	88.8	31.9	K262I	5.3
Specimen_004_C1_C01.fcs	57.9	90.4	83.2	N446E	6.9
Specimen_004_C2_C02.fcs	65.4	89.5	27.1	N446E	5.7
Specimen_004_C3_C03.fcs	66.9	90.3	20.6	N446E	5.5
Specimen_004_C4_C04.fcs	69.6	90.6	9.83	N446E	5.3
Specimen_004_C5_C05.fcs	55.4	91.3	83.1	K280N	6.9
Specimen_004_C6_C06.fcs	66.5	90.3	17	K280N	5.7
Specimen_004_C7_C07.fcs	80.1	91.7	0.98	K280N	5.5
Specimen_004_C8_C08.fcs	84.7	91.9	0.054	K280N	5.3

## Sheet: processed
HA variant	experiment	volume virus added onto cells (ul)	volume virus used in exp (ul)		percent positive	pH	Estimated MOI
E31K	2024-04-10	5	10		97	6.9	3.50656		2024-04-10	MOI	E31K	I80V	R81G	I406L	WT	K262I	N446E	K280N
E31K	2024-04-10	5	10		85.5	5.7	1.93102			6.9	3.50656	2.55105	1.07002	2.68825	2.16282	1.07002	3.24419	2.78062
E31K	2024-04-10	5	10		14.8	5.5	0.160169			5.7	1.93102	1.65548	1.56065	2.81341	1.03282	1.16155	1.57022	1.08176
E31K	2024-04-10	5	10		12.9	5.3	0.138113			5.5	0.160169	0.707246	1.36649	2.18926	0.0569937	1.07002	1.47841	0.0166376
I80V	2024-04-10	5	10		92.2	6.9	2.55105			5.3	0.138113	0.491023	1.67665	0.796288	0.0406137	0.970219	1.49611	0.0137947
I80V	2024-04-10	5	10		80.9	5.7	1.65548
I80V	2024-04-10	5	10		50.7	5.5	0.707246		2024-04-13	MOI	E31K	I80V	R81G	I406L	WT	K262I	N446E	K280N
I80V	2024-04-10	5	10		38.8	5.3	0.491023			6.9	2.40795	1.98777	0.314711	2.25379	1.23787	0.562119	1.78379	1.77786
R81G	2024-04-10	5	10		65.7	6.9	1.07002			5.7	1.00512	0.874669	0.0680647	1.65026	0.371064	0.581606	0.316082	0.18633
R81G	2024-04-10	5	10		79	5.7	1.56065			5.5	0.108699	0.211956	0.0164343	0.86275	0.0309748	0.520876	0.230672	0.00984834
R81G	2024-04-10	5	10		74.5	5.5	1.36649			5.3	0.00712532	0.0349021	0.00652122	0.0909099	0.00210221	0.384193	0.103473	0.000540146
R81G	2024-04-10	5	10		81.3	5.3	1.67665
I406L	2024-04-10	5	10		93.2	6.9	2.68825		2024-04-24	MOI	E31K	I80V	R81G	I406L	WT	K262I	N446E	K280N
I406L	2024-04-10	5	10		94	5.7	2.81341			6.9	0.295714	0.297059	0.0694573	0.176737	0.271809	0.400478	0.205795	0.314711
I406L	2024-04-10	5	10		88.8	5.5	2.18926			5.7	0.057947	0.0504515	0.0335568	0.156654	0.0342809	0.373966	0.0359381	0.022757
I406L	2024-04-10	5	10		54.9	5.3	0.796288			5.5	0.0320068	0.0173496	0.0116678	0.117658	0.00682323	0.339677	0.0187752	0.00260339
WT	2024-04-10	5	10		88.5	6.9	2.16282			5.3	0.00150113	0.00551518	0.00611868	0.0232686	0.000610186	0.273122	0.00944446	0.000130008
WT	2024-04-10	5	10		64.4	5.7	1.03282
WT	2024-04-10	5	10		5.54	5.5	0.0569937		2024-04-26	MOI	E31K	I80V	R81G	I406L	WT	K262I	N446E	K280N
WT	2024-04-10	5	10		3.98	5.3	0.0406137			6.9	1.73161	1.33181	0.420071	2.43042	1.15518	0.463624	1.68201	1.44817
K262I	2024-04-10	5	10		65.7	6.9	1.07002			5.7	0.71335	0.951918	0.219401	1.96611	0.242072	0.563875	1.16155	0.278392
K262I	2024-04-10	5	10		68.7	5.7	1.16155			5.5	0.289016	0.142716	0.0752625	1.37437	0.0214279	0.546453	0.499226	0.0446836
K262I	2024-04-10	5	10		65.7	5.5	1.07002			5.3	0.0158246	0.0509776	0.00150113	0.115411	0.00290421	0.457285	0.299755	0.00170145
K262I	2024-04-10	5	10		62.1	5.3	0.970219
N446E	2024-04-10	5	10		96.1	6.9	3.24419
N446E	2024-04-10	5	10		79.2	5.7	1.57022
N446E	2024-04-10	5	10		77.2	5.5	1.47841
N446E	2024-04-10	5	10		77.6	5.3	1.49611
K280N	2024-04-10	5	10		93.8	6.9	2.78062
K280N	2024-04-10	5	10		66.1	5.7	1.08176
K280N	2024-04-10	5	10		1.65	5.5	0.0166376
K280N	2024-04-10	5	10		1.37	5.3	0.0137947
E31K	2024-04-13	2	4		91	6.9	2.40795
E31K	2024-04-13	2	4		63.4	5.7	1.00512
E31K	2024-04-13	2	4		10.3	5.5	0.108699
E31K	2024-04-13	2	4		0.71	5.3	0.00712532
I80V	2024-04-13	2	4		86.3	6.9	1.98777
I80V	2024-04-13	2	4		58.3	5.7	0.874669
I80V	2024-04-13	2	4		19.1	5.5	0.211956
I80V	2024-04-13	2	4		3.43	5.3	0.0349021
R81G	2024-04-13	3	6		27	6.9	0.314711
R81G	2024-04-13	4	8		6.58	5.7	0.0680647
R81G	2024-04-13	5	10		1.63	5.5	0.0164343
R81G	2024-04-13	6	12		0.65	5.3	0.00652122
I406L	2024-04-13	7	14		89.5	6.9	2.25379
I406L	2024-04-13	8	16		80.8	5.7	1.65026
I406L	2024-04-13	9	18		57.8	5.5	0.86275
I406L	2024-04-13	10	20		8.69	5.3	0.0909099
WT	2024-04-13	11	22		71	6.9	1.23787
WT	2024-04-13	12	24		31	5.7	0.371064
WT	2024-04-13	13	26		3.05	5.5	0.0309748
WT	2024-04-13	14	28		0.21	5.3	0.00210221
K262I	2024-04-13	15	30		43	6.9	0.562119
K262I	2024-04-13	16	32		44.1	5.7	0.581606
K262I	2024-04-13	17	34		40.6	5.5	0.520876
K262I	2024-04-13	18	36		31.9	5.3	0.384193
N446E	2024-04-13	19	38		83.2	6.9	1.78379
N446E	2024-04-13	20	40		27.1	5.7	0.316082
N446E	2024-04-13	21	42		20.6	5.5	0.230672
N446E	2024-04-13	22	44		9.83	5.3	0.103473
K280N	2024-04-13	23	46		83.1	6.9	1.77786
K280N	2024-04-13	24	48		17	5.7	0.18633
K280N	2024-04-13	25	50		0.98	5.5	0.00984834
K280N	2024-04-13	26	52		0.054	5.3	0.000540146
E31K	2024-04-24	0.575717	1.15143		25.6	6.9	0.295714
E31K	2024-04-24				5.63	5.7	0.057947
E31K	2024-04-24				3.15	5.5	0.0320068
E31K	2024-04-24				0.15	5.3	0.00150113
I80V	2024-04-24	0.69741	1.39482		25.7	6.9	0.297059
I80V	2024-04-24				4.92	5.7	0.0504515
I80V	2024-04-24				1.72	5.5	0.0173496
I80V	2024-04-24				0.55	5.3	0.00551518
R81G	2024-04-24	4.40498	8.80996		6.71	6.9	0.0694573
R81G	2024-04-24				3.3	5.7	0.0335568
R81G	2024-04-24				1.16	5.5	0.0116678
R81G	2024-04-24				0.61	5.3	0.00611868
I406L	2024-04-24	0.615093	1.23019		16.2	6.9	0.176737
I406L	2024-04-24				14.5	5.7	0.156654
I406L	2024-04-24				11.1	5.5	0.117658
I406L	2024-04-24				2.3	5.3	0.0232686
WT	2024-04-24	1.1199	2.2398		23.8	6.9	0.271809
WT	2024-04-24				3.37	5.7	0.0342809
WT	2024-04-24				0.68	5.5	0.00682323
WT	2024-04-24				0.061	5.3	0.000610186
K262I	2024-04-24	2.46619	4.93239		33	6.9	0.400478
K262I	2024-04-24				31.2	5.7	0.373966
K262I	2024-04-24				28.8	5.5	0.339677
K262I	2024-04-24				23.9	5.3	0.273122
N446E	2024-04-24	0.777162	1.55432		18.6	6.9	0.205795
N446E	2024-04-24				3.53	5.7	0.0359381
N446E	2024-04-24				1.86	5.5	0.0187752
N446E	2024-04-24				0.94	5.3	0.00944446
K280N	2024-04-24	0.779756	1.55951		27	6.9	0.314711
K280N	2024-04-24				2.25	5.7	0.022757
K280N	2024-04-24				0.26	5.5	0.00260339
K280N	2024-04-24				0.013	5.3	0.000130008
E31K	2024-04-26	1.34947	2.69893		82.3	6.9	1.73161
E31K	2024-04-26				51	5.7	0.71335
E31K	2024-04-26				25.1	5.5	0.289016
E31K	2024-04-26				1.57	5.3	0.0158246
I80V	2024-04-26	1.62731	3.25462		73.6	6.9	1.33181
I80V	2024-04-26				61.4	5.7	0.951918
I80V	2024-04-26				13.3	5.5	0.142716
I80V	2024-04-26				4.97	5.3	0.0509776
R81G	2024-04-26	43.9594	87.9188		34.3	6.9	0.420071
R81G	2024-04-26				19.7	5.7	0.219401
R81G	2024-04-26				7.25	5.5	0.0752625
R81G	2024-04-26				0.15	5.3	0.00150113
I406L	2024-04-26	2.41234	4.82468		91.2	6.9	2.43042
I406L	2024-04-26				86	5.7	1.96611
I406L	2024-04-26				74.7	5.5	1.37437
I406L	2024-04-26				10.9	5.3	0.115411
WT	2024-04-26	2.85589	5.71177		68.5	6.9	1.15518
WT	2024-04-26				21.5	5.7	0.242072
WT	2024-04-26				2.12	5.5	0.0214279
WT	2024-04-26				0.29	5.3	0.00290421
K262I	2024-04-26	4.26849	8.53698		37.1	6.9	0.463624
K262I	2024-04-26				43.1	5.7	0.563875
K262I	2024-04-26				42.1	5.5	0.546453
K262I	2024-04-26				36.7	5.3	0.457285
N446E	2024-04-26	2.61759	5.23519		81.4	6.9	1.68201
N446E	2024-04-26				68.7	5.7	1.16155
N446E	2024-04-26				39.3	5.5	0.499226
N446E	2024-04-26				25.9	5.3	0.299755
K280N	2024-04-26	1.7174	3.43481		76.5	6.9	1.44817
K280N	2024-04-26				24.3	5.7	0.278392
K280N	2024-04-26				4.37	5.5	0.0446836
K280N	2024-04-26				0.17	5.3	0.00170145
