# Supplementary material for: Deep mutational scanning of H5 hemagglutinin to inform influenza virus surveillance
Source: PLoS Biol. 2024 Nov 12;22(11):e3002916. doi: 10.1371/journal.pbio.3002916 (PMC11584116; doi:10.1371/journal.pbio.3002916)
Supplement: S5 Data — (XLSX) [file pbio.3002916.s015.xlsx]

## Sheet: ferret-7_mut_effect
epitope	site	wildtype	mutant	mutation	escape_mean	escape_median	escape_std	n_models	times_seen	frac_models	Lib1-230822-ferret-sera-7	Lib2-230822-ferret-sera-7
1	-5	E	A	E-5A	-0.001654	-0.001654	0.1613	2	2.5	1	-0.1157	0.1124
1	-5	E	C	E-5C	-0.01412	-0.01412	0.1387	2	3.5	1	0.08396	-0.1122
1	-5	E	D	E-5D	0.03046	0.03046		1	5	0.5		0.03046
1	-5	E	F	E-5F	0.01553	0.01553	0.2194	2	4	1	-0.1396	0.1707
1	-5	E	G	E-5G	0.03196	0.03196	0.1219	2	4.5	1	0.1181	-0.05422
1	-5	E	H	E-5H	0.00827	0.00827	0.04599	2	4	1	0.04079	-0.02425
1	-5	E	I	E-5I	-0.07113	-0.07113	0.2753	2	5	1	-0.2658	0.1235
1	-5	E	K	E-5K	0.05703	0.05703	0.1551	2	4.5	1	-0.05266	0.1667
1	-5	E	L	E-5L	-0.01259	-0.01259	0.01773	2	4.5	1	-5.835e-05	-0.02513
1	-5	E	M	E-5M	0.1438	0.1438	0.1654	2	2	1	0.2607	0.02687
1	-5	E	N	E-5N	0.06118	0.06118	0.01505	2	5.5	1	0.07183	0.05054
1	-5	E	P	E-5P	0.03202	0.03202	0.2341	2	2	1	0.1976	-0.1335
1	-5	E	Q	E-5Q	0.2457	0.2457	0.2201	2	3.5	1	0.4014	0.09013
1	-5	E	R	E-5R	0.08227	0.08227	0.1111	2	4.5	1	0.003702	0.1608
1	-5	E	S	E-5S	0.05554	0.05554	0.09684	2	2.5	1	0.124	-0.01294
1	-5	E	T	E-5T	-0.0006056	-0.0006056	0.1444	2	4	1	-0.1027	0.1015
1	-5	E	V	E-5V	-0.06634	-0.06634	0.1302	2	2.5	1	0.02573	-0.1584
1	-5	E	W	E-5W	-0.002171	-0.002171	0.03713	2	3	1	0.02409	-0.02843
1	-5	E	Y	E-5Y	0.03435	0.03435	0.06816	2	3.5	1	0.08255	-0.01384
1	-4	N	A	N-4A	-0.02923	-0.02923	0.049	2	2	1	-0.06388	0.005418
1	-4	N	C	N-4C	-0.00723	-0.00723	0.03038	2	4.5	1	-0.02871	0.01425
1	-4	N	D	N-4D	0.03865	0.03865	0.08644	2	2	1	-0.02248	0.09977
1	-4	N	E	N-4E	-0.3679	-0.3679	0.1393	2	3.5	1	-0.4664	-0.2693
1	-4	N	F	N-4F	0.08485	0.08485	0.1012	2	2.5	1	0.1564	0.01326
1	-4	N	G	N-4G	0.03348	0.03348	0.09305	2	3	1	0.09927	-0.03232
1	-4	N	H	N-4H	-0.03906	-0.03906	0.0115	2	3	1	-0.04719	-0.03093
1	-4	N	I	N-4I	-0.06937	-0.06937	0.1607	2	3	1	-0.183	0.04426
1	-4	N	K	N-4K	0.04699	0.04699	0.06937	2	7	1	-0.002059	0.09604
1	-4	N	L	N-4L	0.007536	0.007536	0.01234	2	3	1	0.01626	-0.00119
1	-4	N	M	N-4M	-0.1165	-0.1165	0.1948	2	3	1	0.02129	-0.2542
1	-4	N	P	N-4P	0.09883	0.09883	0.1373	2	1.5	1	0.00176	0.1959
1	-4	N	Q	N-4Q	0.1647	0.1647	0.2205	2	5.5	1	0.3206	0.008802
1	-4	N	R	N-4R	-0.009015	-0.009015	0.0307	2	3	1	-0.03072	0.01269
1	-4	N	S	N-4S	-0.02249	-0.02249	0.2679	2	1.5	1	0.1669	-0.2119
1	-4	N	T	N-4T	-0.06323	-0.06323	0.2064	2	2	1	0.08274	-0.2092
1	-4	N	V	N-4V	0.0838	0.0838	0.05445	2	6	1	0.1223	0.0453
1	-4	N	W	N-4W	-0.01977	-0.01977	0.07093	2	3	1	-0.06993	0.03038
1	-4	N	Y	N-4Y	-0.07377	-0.07377	0.3454	2	2	1	0.1705	-0.318
1	-3	I	A	I-3A	0.1356	0.1356		1	3	0.5	0.1356
1	-3	I	C	I-3C	-0.03625	-0.03625	0.03647	2	1.5	1	-0.06204	-0.01046
1	-3	I	D	I-3D	0.5882	0.5882		1	1	0.5	0.5882
1	-3	I	E	I-3E	-0.1207	-0.1207	0.1756	2	4	1	-0.2448	0.003507
1	-3	I	F	I-3F	0.04733	0.04733	0.04364	2	2	1	0.01647	0.07819
1	-3	I	G	I-3G	-0.01836	-0.01836	0.09107	2	1.5	1	-0.08276	0.04603
1	-3	I	H	I-3H	-0.07327	-0.07327		1	2	0.5	-0.07327
1	-3	I	K	I-3K	-0.25	-0.25	0.003339	2	4	1	-0.2477	-0.2524
1	-3	I	L	I-3L	-0.1107	-0.1107	0.1664	2	2	1	-0.2283	0.006981
1	-3	I	M	I-3M	-0.1931	-0.1931	0.1013	2	5.5	1	-0.1215	-0.2647
1	-3	I	N	I-3N	-0.1093	-0.1093	0.09092	2	3.5	1	-0.045	-0.1736
1	-3	I	P	I-3P	-0.06238	-0.06238	0.1163	2	2.5	1	0.01982	-0.1446
1	-3	I	Q	I-3Q	-0.05689	-0.05689	0.03687	2	2	1	-0.08296	-0.03082
1	-3	I	R	I-3R	-0.05405	-0.05405	0.1007	2	2.5	1	0.01716	-0.1253
1	-3	I	S	I-3S	0.03343	0.03343	0.05258	2	5	1	0.07061	-0.003753
1	-3	I	T	I-3T	-0.07451	-0.07451	0.1863	2	6	1	-0.2063	0.05724
1	-3	I	V	I-3V	-0.07966	-0.07966	0.1762	2	3.5	1	-0.2042	0.04491
1	-3	I	W	I-3W	0.06485	0.06485	0.03549	2	2	1	0.03975	0.08994
1	-3	I	Y	I-3Y	-0.01133	-0.01133	0.02614	2	3	1	-0.02982	0.007154
1	-2	V	A	V-2A	-0.05816	-0.05816	0.0947	2	4	1	0.008805	-0.1251
1	-2	V	C	V-2C	0.1271	0.1271	0.1281	2	1.5	1	0.2176	0.03652
1	-2	V	F	V-2F	-0.1478	-0.1478	0.2071	2	2	1	-0.2943	-0.001344
1	-2	V	G	V-2G	-0.1013	-0.1013	0.0319	2	5	1	-0.1238	-0.07872
1	-2	V	H	V-2H	-0.1438	-0.1438	0.3167	2	2.5	1	0.08016	-0.3678
1	-2	V	I	V-2I	-0.01272	-0.01272	0.08258	2	5.5	1	0.04567	-0.07112
1	-2	V	K	V-2K	-0.1803	-0.1803	0.04072	2	2.5	1	-0.2091	-0.1515
1	-2	V	L	V-2L	-0.2944	-0.2944	0.1559	2	2.5	1	-0.4046	-0.1842
1	-2	V	M	V-2M	-0.0565	-0.0565	0.06302	2	2	1	-0.1011	-0.01194
1	-2	V	N	V-2N	-0.007299	-0.007299	0.146	2	2.5	1	-0.1106	0.09597
1	-2	V	P	V-2P	-0.1448	-0.1448	0.1017	2	2.5	1	-0.2167	-0.07286
1	-2	V	Q	V-2Q	-0.07857	-0.07857	0.1864	2	4.5	1	-0.2104	0.05324
1	-2	V	R	V-2R	-0.1413	-0.1413	0.2402	2	3	1	-0.3111	0.02853
1	-2	V	S	V-2S	0.006117	0.006117	0.1585	2	3	1	-0.106	0.1182
1	-2	V	T	V-2T	-0.08225	-0.08225	0.1457	2	3	1	0.02079	-0.1853
1	-2	V	W	V-2W	0.1192	0.1192	0.08099	2	4	1	0.1765	0.06195
1	-2	V	Y	V-2Y	-0.1482	-0.1482	0.1042	2	4	1	-0.2218	-0.0745
1	-1	L	A	L-1A	-0.05855	-0.05855		1	4	0.5	-0.05855
1	-1	L	C	L-1C	0.1205	0.1205	0.1103	2	3	1	0.1985	0.04252
1	-1	L	D	L-1D	-0.02472	-0.02472		1	1	0.5		-0.02472
1	-1	L	E	L-1E	-0.2412	-0.2412	0.2925	2	2.5	1	-0.448	-0.03433
1	-1	L	F	L-1F	0.1094	0.1094	0.06787	2	3	1	0.1574	0.06144
1	-1	L	G	L-1G	-0.1682	-0.1682	0.1325	2	2.5	1	-0.2619	-0.07454
1	-1	L	H	L-1H	0.1159	0.1159	0.2803	2	2.5	1	0.3141	-0.08227
1	-1	L	I	L-1I	0.16	0.16	0.1131	2	1.5	1	0.08008	0.24
1	-1	L	K	L-1K	0.01223	0.01223	0.1767	2	2	1	-0.1127	0.1371
1	-1	L	M	L-1M	0.1526	0.1526	0.08871	2	1.5	1	0.08984	0.2153
1	-1	L	N	L-1N	0.01351	0.01351	0.3397	2	1.5	1	-0.2267	0.2537
1	-1	L	P	L-1P	0.1275	0.1275	0.3705	2	2.5	1	-0.1344	0.3895
1	-1	L	Q	L-1Q	0.03036	0.03036	0.2152	2	2.5	1	0.1825	-0.1218
1	-1	L	R	L-1R	-0.01806	-0.01806	0.06054	2	2.5	1	0.02475	-0.06087
1	-1	L	S	L-1S	-0.1465	-0.1465	0.1036	2	4	1	-0.07322	-0.2197
1	-1	L	T	L-1T	-0.2256	-0.2256	0.2898	2	3.5	1	-0.4306	-0.02069
1	-1	L	V	L-1V	-0.1184	-0.1184	0.03586	2	2.5	1	-0.09308	-0.1438
1	-1	L	W	L-1W	0.008835	0.008835	0.09003	2	4	1	-0.05483	0.0725
1	-1	L	Y	L-1Y	0.0157	0.0157	0.1271	2	3	1	-0.0742	0.1056
1	1	L	A	L1A	-0.02426	-0.02426	0.3417	2	1.5	1	-0.2659	0.2173
1	1	L	C	L1C	-0.07405	-0.07405	0.07968	2	2.5	1	-0.01771	-0.1304
1	1	L	F	L1F	0.02451	0.02451		1	2	0.5	0.02451
1	1	L	G	L1G	-6.331e-05	-6.331e-05	0.009095	2	3.5	1	-0.006494	0.006368
1	1	L	H	L1H	-0.3788	-0.3788	0.1424	2	4.5	1	-0.4795	-0.2782
1	1	L	I	L1I	0.03004	0.03004	0.01098	2	2.5	1	0.02228	0.0378
1	1	L	M	L1M	-0.1311	-0.1311	0.05194	2	4.5	1	-0.09439	-0.1678
1	1	L	P	L1P	-0.1184	-0.1184	0.1037	2	1.5	1	-0.1918	-0.04514
1	1	L	Q	L1Q	-0.1067	-0.1067	0.1112	2	1.5	1	-0.1853	-0.0281
1	1	L	S	L1S	-0.1164	-0.1164	0.2244	2	3.5	1	-0.2751	0.04225
1	1	L	T	L1T	-0.2498	-0.2498	0.3508	2	2.5	1	-0.001777	-0.4979
1	1	L	V	L1V	-0.3826	-0.3826	0.2657	2	3.5	1	-0.1947	-0.5704
1	1	L	W	L1W	-0.06508	-0.06508	0.07877	2	2.5	1	-0.1208	-0.009377
1	1	L	Y	L1Y	-0.04541	-0.04541	0.07347	2	3	1	0.006544	-0.09736
1	2	L	A	L2A	-0.156	-0.156	0.3104	2	2	1	-0.3755	0.06346
1	2	L	C	L2C	-0.07232	-0.07232		1	2	0.5	-0.07232
1	2	L	F	L2F	-0.07887	-0.07887	0.2911	2	3	1	-0.2847	0.127
1	2	L	G	L2G	-0.05973	-0.05973	0.05315	2	2.5	1	-0.09731	-0.02215
1	2	L	H	L2H	-0.08942	-0.08942	0.08637	2	3	1	-0.02835	-0.1505
1	2	L	I	L2I	-0.05574	-0.05574	0.02704	2	2	1	-0.03662	-0.07486
1	2	L	M	L2M	-0.006233	-0.006233	0.07678	2	4	1	0.04806	-0.06052
1	2	L	N	L2N	-0.01242	-0.01242		1	2	0.5		-0.01242
1	2	L	Q	L2Q	0.164	0.164	0.2444	2	2	1	-0.008785	0.3368
1	2	L	S	L2S	-0.2713	-0.2713	0.005147	2	4.5	1	-0.2677	-0.2749
1	2	L	T	L2T	-0.4547	-0.4547	0.06316	2	1.5	1	-0.4101	-0.4994
1	2	L	V	L2V	-0.09948	-0.09948	0.01629	2	3.5	1	-0.111	-0.08797
1	2	L	W	L2W	-0.05029	-0.05029	0.1157	2	5.5	1	0.03152	-0.1321
1	2	L	Y	L2Y	0.07798	0.07798	0.1387	2	3	1	-0.02013	0.1761
1	3	A	C	A3C	0.06045	0.06045	0.2462	2	2.5	1	0.2345	-0.1136
1	3	A	E	A3E	-0.1199	-0.1199	0.3812	2	1	1	-0.3895	0.1496
1	3	A	F	A3F	-0.02687	-0.02687	0.07512	2	3	1	-0.07998	0.02625
1	3	A	G	A3G	0.1897	0.1897	0.1705	2	4	1	0.06913	0.3103
1	3	A	H	A3H	-0.1221	-0.1221	0.2427	2	2	1	-0.2938	0.0495
1	3	A	I	A3I	-0.0384	-0.0384	0.1184	2	3	1	-0.1221	0.04535
1	3	A	L	A3L	0.1006	0.1006		1	3	0.5	0.1006
1	3	A	M	A3M	0.07426	0.07426	0.01556	2	2.5	1	0.06326	0.08526
1	3	A	N	A3N	0.03944	0.03944	0.4869	2	1.5	1	-0.3049	0.3838
1	3	A	P	A3P	-0.216	-0.216	0.1459	2	3	1	-0.1129	-0.3192
1	3	A	Q	A3Q	-0.4364	-0.4364		1	4	0.5		-0.4364
1	3	A	S	A3S	-0.1269	-0.1269	0.1279	2	1.5	1	-0.0365	-0.2174
1	3	A	T	A3T	0.1132	0.1132	0.1395	2	3.5	1	0.01453	0.2118
1	3	A	V	A3V	0.4058	0.4058	0.7331	2	2.5	1	0.9241	-0.1126
1	3	A	W	A3W	0.106	0.106	0.07581	2	3	1	0.05236	0.1596
1	3	A	Y	A3Y	-0.04223	-0.04223	0.1958	2	5	1	0.09621	-0.1807
1	4	I	A	I4A	0.2237	0.2237		1	4	0.5	0.2237
1	4	I	C	I4C	-0.1649	-0.1649	0.2444	2	3	1	0.007888	-0.3377
1	4	I	F	I4F	-0.03306	-0.03306	0.1095	2	1.5	1	0.04436	-0.1105
1	4	I	G	I4G	-0.2469	-0.2469	0.2595	2	1.5	1	-0.06338	-0.4303
1	4	I	H	I4H	-0.09184	-0.09184	0.1311	2	2.5	1	-0.1846	0.0008828
1	4	I	L	I4L	0.1456	0.1456		1	2	0.5		0.1456
1	4	I	M	I4M	-0.03432	-0.03432	0.0601	2	4	1	0.008173	-0.07682
1	4	I	Q	I4Q	0.02766	0.02766		1	1	0.5		0.02766
1	4	I	S	I4S	-0.04057	-0.04057	0.06978	2	1	1	-0.08992	0.008772
1	4	I	T	I4T	0.174	0.174		1	1	0.5	0.174
1	4	I	V	I4V	0.1193	0.1193		1	1	0.5		0.1193
1	4	I	W	I4W	0.1955	0.1955	0.4221	2	2	1	-0.103	0.494
1	4	I	Y	I4Y	-0.1709	-0.1709	0.3279	2	1.5	1	-0.4027	0.06101
1	5	V	A	V5A	0.2452	0.2452	0.348	2	4	1	-0.000869	0.4912
1	5	V	C	V5C	-0.199	-0.199		1	3	0.5		-0.199
1	5	V	D	V5D	-0.4237	-0.4237	0.1763	2	1	1	-0.5483	-0.299
1	5	V	E	V5E	-0.02433	-0.02433		1	3	0.5		-0.02433
1	5	V	F	V5F	0.01699	0.01699	0.1088	2	1.5	1	-0.05995	0.09394
1	5	V	G	V5G	-0.03951	-0.03951	0.126	2	3.5	1	-0.1286	0.04957
1	5	V	H	V5H	-0.09063	-0.09063	0.09111	2	2.5	1	-0.0262	-0.1551
1	5	V	I	V5I	-0.2567	-0.2567		1	1	0.5		-0.2567
1	5	V	K	V5K	-0.06385	-0.06385		1	1	0.5	-0.06385
1	5	V	L	V5L	-0.007168	-0.007168	0.01682	2	5	1	0.004726	-0.01906
1	5	V	M	V5M	-0.05622	-0.05622	0.02559	2	6	1	-0.07431	-0.03812
1	5	V	N	V5N	-0.1152	-0.1152	0.09255	2	1.5	1	-0.04971	-0.1806
1	5	V	P	V5P	-0.134	-0.134		1	1	0.5	-0.134
1	5	V	Q	V5Q	-0.2825	-0.2825	0.3496	2	2	1	-0.5297	-0.03529
1	5	V	R	V5R	-0.1347	-0.1347	0.3065	2	1	1	-0.3514	0.08207
1	5	V	S	V5S	-0.1741	-0.1741	0.03528	2	1.5	1	-0.199	-0.1491
1	5	V	T	V5T	0.09359	0.09359	0.2748	2	2	1	-0.1007	0.2879
1	5	V	W	V5W	0.06628	0.06628	0.09645	2	2	1	0.1345	-0.001915
1	5	V	Y	V5Y	-0.04375	-0.04375	0.01857	2	4.5	1	-0.03061	-0.05688
1	6	S	A	S6A	0.08525	0.08525	0.0458	2	2	1	0.1176	0.05286
1	6	S	C	S6C	0.02088	0.02088	0.02675	2	4	1	0.0398	0.001963
1	6	S	D	S6D	-0.06631	-0.06631	0.08461	2	3	1	-0.1261	-0.006481
1	6	S	E	S6E	0.01219	0.01219	0.07168	2	6.5	1	0.06287	-0.0385
1	6	S	G	S6G	0.08253	0.08253		1	4	0.5	0.08253
1	6	S	H	S6H	0.02204	0.02204	0.04609	2	2.5	1	-0.01056	0.05463
1	6	S	I	S6I	0.3249	0.3249		1	1	0.5	0.3249
1	6	S	K	S6K	-0.04589	-0.04589	0.1251	2	4	1	0.04258	-0.1344
1	6	S	L	S6L	-0.2499	-0.2499		1	1	0.5		-0.2499
1	6	S	M	S6M	-0.2358	-0.2358	0.2814	2	3	1	-0.4349	-0.03684
1	6	S	N	S6N	0.1664	0.1664	0.2744	2	1.5	1	0.3605	-0.0276
1	6	S	P	S6P	-0.03776	-0.03776	0.05253	2	3	1	-0.0006191	-0.07491
1	6	S	Q	S6Q	0.01805	0.01805	0.04927	2	5	1	-0.01679	0.0529
1	6	S	R	S6R	-0.1404	-0.1404	0.1422	2	5	1	-0.2409	-0.0398
1	6	S	T	S6T	0.03632	0.03632	0.1779	2	1.5	1	0.1621	-0.0895
1	6	S	V	S6V	-0.05447	-0.05447	0.07084	2	4.5	1	-0.1046	-0.004384
1	6	S	W	S6W	-0.01242	-0.01242		1	1	0.5	-0.01242
1	6	S	Y	S6Y	-0.1132	-0.1132	0.2592	2	1.5	1	0.07005	-0.2965
1	7	L	A	L7A	-0.0589	-0.0589	0.1064	2	4	1	-0.1341	0.0163
1	7	L	C	L7C	-0.1154	-0.1154	0.08917	2	3	1	-0.1785	-0.05235
1	7	L	D	L7D	-0.2453	-0.2453		1	1	0.5		-0.2453
1	7	L	E	L7E	-0.3895	-0.3895	0.3409	2	1.5	1	-0.1484	-0.6306
1	7	L	F	L7F	0.02316	0.02316	0.07355	2	4	1	-0.02884	0.07517
1	7	L	G	L7G	-0.143	-0.143	0.2329	2	2.5	1	0.02169	-0.3077
1	7	L	H	L7H	0.05638	0.05638	0.05959	2	3.5	1	0.09851	0.01424
1	7	L	I	L7I	0.07457	0.07457	0.06053	2	3.5	1	0.1174	0.03177
1	7	L	K	L7K	0.03903	0.03903	0.002757	2	2	1	0.03708	0.04098
1	7	L	M	L7M	-0.2161	-0.2161	0.08458	2	7	1	-0.1563	-0.2759
1	7	L	N	L7N	-0.08014	-0.08014		1	3	0.5	-0.08014
1	7	L	P	L7P	-0.1631	-0.1631	0.1854	2	3	1	-0.2942	-0.03194
1	7	L	Q	L7Q	0.1188	0.1188	0.09324	2	3.5	1	0.05287	0.1847
1	7	L	R	L7R	0.01632	0.01632	0.2073	2	4.5	1	-0.1303	0.1629
1	7	L	S	L7S	0.07727	0.07727	0.06514	2	4	1	0.03121	0.1233
1	7	L	T	L7T	0.05887	0.05887	0.109	2	2	1	0.1359	-0.01821
1	7	L	V	L7V	-0.008229	-0.008229	0.02044	2	1.5	1	0.006222	-0.02268
1	7	L	W	L7W	-0.008461	-0.008461	0.01268	2	3.5	1	0.000509	-0.01743
1	7	L	Y	L7Y	-0.02306	-0.02306		1	5	0.5	-0.02306
1	8	V	A	V8A	0.06065	0.06065	0.04103	2	5	1	0.03163	0.08966
1	8	V	C	V8C	-0.07293	-0.07293	0.08914	2	4.5	1	-0.136	-0.009905
1	8	V	G	V8G	-0.09927	-0.09927	0.1458	2	3.5	1	0.003807	-0.2023
1	8	V	I	V8I	-0.3432	-0.3432	0.02036	2	3.5	1	-0.3576	-0.3288
1	8	V	S	V8S	-0.02391	-0.02391	0.05594	2	3.5	1	0.01565	-0.06346
1	8	V	T	V8T	0.08892	0.08892	0.09774	2	4	1	0.0198	0.158
1	9	K	A	K9A	-0.2851	-0.2851	0.1505	2	3	1	-0.1787	-0.3915
1	9	K	C	K9C	0.00742	0.00742	0.01157	2	5.5	1	-0.000764	0.0156
1	9	K	D	K9D	-0.1585	-0.1585	0.1756	2	5.5	1	-0.2826	-0.03434
1	9	K	E	K9E	-0.003309	-0.003309	0.06097	2	5.5	1	0.0398	-0.04642
1	9	K	F	K9F	-0.181	-0.181	0.03573	2	4	1	-0.1557	-0.2063
1	9	K	G	K9G	0.09356	0.09356	0.04518	2	4	1	0.1255	0.06162
1	9	K	H	K9H	-0.05666	-0.05666	0.1425	2	2.5	1	0.04411	-0.1574
1	9	K	M	K9M	-0.04975	-0.04975	0.05361	2	5.5	1	-0.01185	-0.08766
1	9	K	N	K9N	-0.06342	-0.06342	0.05012	2	9	1	-0.09886	-0.02797
1	9	K	Q	K9Q	0.08275	0.08275	0.1458	2	4.5	1	-0.02037	0.1859
1	9	K	R	K9R	0.06373	0.06373	0.0128	2	4	1	0.05468	0.07278
1	9	K	S	K9S	0.06091	0.06091	0.0782	2	3.5	1	0.005617	0.1162
1	9	K	T	K9T	-0.1032	-0.1032	0.1185	2	3	1	-0.187	-0.01946
1	9	K	V	K9V	-0.2004	-0.2004	0.002264	2	2.5	1	-0.1988	-0.202
1	9	K	W	K9W	-0.135	-0.135	0.1491	2	3.5	1	-0.2404	-0.02953
1	9	K	Y	K9Y	0.06339	0.06339		1	7	0.5	0.06339
1	10	S	A	S10A	-0.1238	-0.1238	0.2889	2	3.5	1	-0.328	0.08052
1	10	S	C	S10C	-0.07833	-0.07833	0.1184	2	3	1	0.005399	-0.1621
1	10	S	G	S10G	-0.0452	-0.0452	0.0006986	2	5	1	-0.04471	-0.04569
1	10	S	M	S10M	0.2569	0.2569		1	1	0.5	0.2569
1	10	S	N	S10N	0.2443	0.2443	0.2229	2	3.5	1	0.4019	0.08671
1	10	S	P	S10P	-0.009547	-0.009547	0.01617	2	5	1	-0.02098	0.001889
1	10	S	T	S10T	-0.0418	-0.0418	0.05539	2	1.5	1	-0.002628	-0.08096
1	11	D	A	D11A	-0.1689	-0.1689	0.2493	2	2	1	0.007413	-0.3452
1	11	D	C	D11C	-0.3614	-0.3614		1	1	0.5	-0.3614
1	11	D	G	D11G	-0.1849	-0.1849		1	1	0.5		-0.1849
1	11	D	I	D11I	-0.2126	-0.2126		1	1	0.5	-0.2126
1	11	D	N	D11N	-0.05717	-0.05717		1	2	0.5	-0.05717
1	11	D	Y	D11Y	0.01921	0.01921		1	1	0.5	0.01921
1	12	Q	A	Q12A	0.03918	0.03918	0.06217	2	1.5	1	-0.004779	0.08314
1	12	Q	C	Q12C	-0.05561	-0.05561	0.1278	2	3.5	1	0.03478	-0.146
1	12	Q	D	Q12D	-0.1863	-0.1863		1	2	0.5	-0.1863
1	12	Q	E	Q12E	-0.0975	-0.0975	0.1478	2	4	1	-0.202	0.007025
1	12	Q	F	Q12F	0.03726	0.03726	0.06389	2	2	1	-0.007914	0.08244
1	12	Q	G	Q12G	-0.05203	-0.05203		1	3	0.5		-0.05203
1	12	Q	H	Q12H	0.02453	0.02453	0.03778	2	3	1	0.05124	-0.002192
1	12	Q	I	Q12I	-0.05117	-0.05117	0.2808	2	2	1	-0.2497	0.1474
1	12	Q	K	Q12K	0.09091	0.09091	0.06366	2	2.5	1	0.1359	0.04589
1	12	Q	L	Q12L	-0.132	-0.132	0.1031	2	1	1	-0.05907	-0.2048
1	12	Q	M	Q12M	0.1023	0.1023	0.3057	2	2	1	-0.1139	0.3185
1	12	Q	N	Q12N	-0.1491	-0.1491	0.05306	2	2.5	1	-0.1116	-0.1866
1	12	Q	R	Q12R	0.03114	0.03114	0.02601	2	2	1	0.04953	0.01275
1	12	Q	S	Q12S	0.08324	0.08324	0.08165	2	2	1	0.0255	0.141
1	12	Q	V	Q12V	-0.1164	-0.1164	0.1106	2	3	1	-0.1946	-0.03817
1	12	Q	W	Q12W	-0.02316	-0.02316		1	6	0.5		-0.02316
1	12	Q	Y	Q12Y	0.04072	0.04072	0.08664	2	4.5	1	-0.02054	0.102
1	13	I	F	I13F	0.1393	0.1393	0.1192	2	2.5	1	0.05498	0.2236
1	13	I	L	I13L	-0.05089	-0.05089	0.08427	2	2	1	0.008702	-0.1105
1	13	I	M	I13M	0.02124	0.02124	0.05449	2	3	1	0.05977	-0.01729
1	13	I	V	I13V	-0.01312	-0.01312	0.1342	2	2.5	1	-0.108	0.08181
1	14	C	Y	C14Y	-0.3293	-0.3293		1	1	0.5	-0.3293
1	15	I	A	I15A	-0.05687	-0.05687		1	2	0.5		-0.05687
1	15	I	C	I15C	-0.03846	-0.03846	0.1187	2	3.5	1	0.04546	-0.1224
1	15	I	L	I15L	-0.3823	-0.3823	0.242	2	3.5	1	-0.2112	-0.5534
1	15	I	Q	I15Q	-0.5994	-0.5994		1	1	0.5		-0.5994
1	15	I	T	I15T	-0.1355	-0.1355	0.1865	2	3	1	-0.2674	-0.003687
1	15	I	V	I15V	0.0785	0.0785	0.007932	2	2	1	0.08411	0.07289
1	16	G	L	G16L	-0.3766	-0.3766		1	1	0.5	-0.3766
1	16	G	S	G16S	-0.6344	-0.6344		1	2	0.5		-0.6344
1	16	G	*	G16*	-0.1155	-0.1155		1	1	0.5		-0.1155
1	17	Y	C	Y17C	-0.4639	-0.4639	0.197	2	3	1	-0.3246	-0.6032
1	17	Y	F	Y17F	-0.2446	-0.2446	0.1743	2	2.5	1	-0.1213	-0.3679
1	17	Y	H	Y17H	-0.002109	-0.002109		1	2	0.5		-0.002109
1	17	Y	I	Y17I	-0.2967	-0.2967	0.1278	2	1	1	-0.2064	-0.3871
1	17	Y	L	Y17L	-0.1772	-0.1772		1	1	0.5		-0.1772
1	17	Y	M	Y17M	-0.3593	-0.3593	0.2097	2	3.5	1	-0.5075	-0.211
1	17	Y	Q	Y17Q	-0.8138	-0.8138	0.2193	2	2	1	-0.6588	-0.9689
1	17	Y	R	Y17R	-0.6437	-0.6437		1	1	0.5		-0.6437
1	17	Y	T	Y17T	-0.4756	-0.4756	0.1169	2	2	1	-0.3929	-0.5583
1	17	Y	V	Y17V	-0.1857	-0.1857		1	3	0.5		-0.1857
1	17	Y	W	Y17W	-0.1675	-0.1675	0.006816	2	4	1	-0.1627	-0.1723
1	18	H	A	H18A	-0.05961	-0.05961	0.007835	2	1.5	1	-0.06515	-0.05407
1	18	H	C	H18C	0.03392	0.03392	0.1654	2	2.5	1	-0.08305	0.1509
1	18	H	E	H18E	-0.007092	-0.007092		1	1	0.5		-0.007092
1	18	H	F	H18F	-0.101	-0.101	0.1205	2	4	1	-0.01585	-0.1862
1	18	H	G	H18G	-0.0674	-0.0674	0.06066	2	3.5	1	-0.1103	-0.02451
1	18	H	I	H18I	0.1073	0.1073		1	2	0.5		0.1073
1	18	H	K	H18K	-0.3328	-0.3328		1	3	0.5	-0.3328
1	18	H	L	H18L	-0.05678	-0.05678	0.03092	2	2	1	-0.07864	-0.03492
1	18	H	M	H18M	0.2915	0.2915	0.004011	2	4.5	1	0.2943	0.2886
1	18	H	N	H18N	0.02701	0.02701	0.09628	2	2.5	1	0.09509	-0.04106
1	18	H	Q	H18Q	-0.03032	-0.03032	0.1834	2	2.5	1	0.09937	-0.16
1	18	H	R	H18R	-0.1682	-0.1682	0.3252	2	3	1	0.06179	-0.3981
1	18	H	S	H18S	-0.1754	-0.1754	0.04324	2	3.5	1	-0.206	-0.1448
1	18	H	T	H18T	-0.1453	-0.1453	0.2316	2	2	1	-0.3091	0.01843
1	18	H	V	H18V	0.2061	0.2061	0.3293	2	1.5	1	-0.02678	0.439
1	18	H	Y	H18Y	-0.09745	-0.09745	0.01645	2	4.5	1	-0.08581	-0.1091
1	19	A	C	A19C	0.007694	0.007694	0.05424	2	1	1	0.04605	-0.03066
1	19	A	E	A19E	-0.5036	-0.5036	0.1055	2	2	1	-0.4289	-0.5782
1	19	A	G	A19G	-0.1646	-0.1646	0.0968	2	1	1	-0.2331	-0.09619
1	19	A	I	A19I	-0.7522	-0.7522		1	1	0.5		-0.7522
1	19	A	K	A19K	-0.321	-0.321		1	1	0.5		-0.321
1	19	A	M	A19M	-0.3392	-0.3392	0.1826	2	1.5	1	-0.2101	-0.4683
1	19	A	N	A19N	-0.1737	-0.1737	0.1225	2	3.5	1	-0.08712	-0.2603
1	19	A	Q	A19Q	-0.1697	-0.1697	0.1037	2	4	1	-0.2431	-0.09641
1	19	A	R	A19R	-0.09515	-0.09515	0.03465	2	1.5	1	-0.1196	-0.07064
1	19	A	S	A19S	0.04103	0.04103	0.01308	2	1.5	1	0.03179	0.05028
1	19	A	T	A19T	-0.1194	-0.1194	0.04558	2	4.5	1	-0.1516	-0.08719
1	19	A	V	A19V	-0.573	-0.573		1	1	0.5		-0.573
1	19	A	W	A19W	-0.2347	-0.2347	0.164	2	2	1	-0.1187	-0.3507
1	20	N	H	N20H	-0.04994	-0.04994		1	1	0.5	-0.04994
1	20	N	S	N20S	-0.257	-0.257	0.3453	2	1.5	1	-0.5011	-0.01283
1	20	N	T	N20T	-0.3212	-0.3212	0.03362	2	2.5	1	-0.2974	-0.3449
1	21	N	A	N21A	0.05569	0.05569		1	3	0.5		0.05569
1	21	N	D	N21D	-0.0311	-0.0311	0.03944	2	1.5	1	-0.05899	-0.003213
1	21	N	E	N21E	-0.01823	-0.01823		1	4	0.5	-0.01823
1	21	N	F	N21F	-0.4059	-0.4059		1	1	0.5	-0.4059
1	21	N	G	N21G	-0.1053	-0.1053	0.1795	2	2.5	1	-0.2323	0.02164
1	21	N	H	N21H	-0.1767	-0.1767		1	1	0.5	-0.1767
1	21	N	K	N21K	0.02928	0.02928	0.05914	2	2.5	1	-0.01253	0.0711
1	21	N	L	N21L	-0.1584	-0.1584	0.196	2	2.5	1	-0.297	-0.01986
1	21	N	Q	N21Q	-0.2026	-0.2026		1	4	0.5	-0.2026
1	21	N	R	N21R	0.02424	0.02424		1	2	0.5	0.02424
1	21	N	S	N21S	0.3752	0.3752	0.5674	2	1	1	-0.02599	0.7765
1	21	N	T	N21T	-0.2422	-0.2422		1	2	0.5		-0.2422
1	21	N	W	N21W	-0.007554	-0.007554	0.009962	2	1.5	1	-0.0005101	-0.0146
1	22	S	A	S22A	-0.1065	-0.1065	0.2513	2	2.5	1	-0.2842	0.07122
1	22	S	C	S22C	-0.03328	-0.03328	0.2941	2	1.5	1	-0.2412	0.1747
1	22	S	E	S22E	-0.316	-0.316	0.1563	2	2	1	-0.4265	-0.2054
1	22	S	F	S22F	0.05342	0.05342		1	1	0.5	0.05342
1	22	S	G	S22G	-0.08956	-0.08956	0.003344	2	4.5	1	-0.0872	-0.09193
1	22	S	H	S22H	-0.2439	-0.2439	0.01413	2	3.5	1	-0.2339	-0.2539
1	22	S	K	S22K	-0.1995	-0.1995	0.0243	2	3	1	-0.2166	-0.1823
1	22	S	L	S22L	0.1114	0.1114		1	2	0.5		0.1114
1	22	S	M	S22M	-0.1973	-0.1973		1	1	0.5	-0.1973
1	22	S	N	S22N	-0.05428	-0.05428	0.03579	2	5.5	1	-0.02898	-0.07959
1	22	S	Q	S22Q	-0.07587	-0.07587	0.2102	2	4.5	1	-0.2245	0.07273
1	22	S	R	S22R	-0.887	-0.887	0.5304	2	1.5	1	-1.262	-0.5119
1	22	S	T	S22T	-0.1734	-0.1734	0.1732	2	3.5	1	-0.0509	-0.2958
1	22	S	V	S22V	-0.3235	-0.3235	0.3475	2	2	1	-0.07776	-0.5692
1	22	S	Y	S22Y	0.125	0.125	0.2217	2	1.5	1	0.2818	-0.03179
1	23	T	A	T23A	0.02251	0.02251		1	2	0.5		0.02251
1	23	T	C	T23C	-0.344	-0.344		1	1	0.5		-0.344
1	23	T	D	T23D	-0.4308	-0.4308	0.6113	2	2.5	1	-0.863	0.001469
1	23	T	E	T23E	0.004531	0.004531	0.08483	2	3.5	1	-0.05545	0.06452
1	23	T	G	T23G	-0.04104	-0.04104	0.02004	2	1.5	1	-0.02687	-0.05522
1	23	T	H	T23H	0.1745	0.1745		1	1	0.5		0.1745
1	23	T	I	T23I	-0.3806	-0.3806		1	2	0.5	-0.3806
1	23	T	K	T23K	-0.0007197	-0.0007197	0.05443	2	2	1	0.03777	-0.03921
1	23	T	M	T23M	-0.1695	-0.1695		1	1	0.5	-0.1695
1	23	T	N	T23N	0.0412	0.0412	0.1842	2	3.5	1	-0.08907	0.1715
1	23	T	P	T23P	-0.6206	-0.6206	0.07905	2	1	1	-0.5647	-0.6765
1	23	T	Q	T23Q	0.01479	0.01479		1	2	0.5	0.01479
1	23	T	R	T23R	0.1241	0.1241	0.1229	2	1.5	1	0.211	0.03719
1	23	T	S	T23S	-0.08957	-0.08957	0.006659	2	4.5	1	-0.09428	-0.08487
1	24	E	A	E24A	0.09948	0.09948	0.2592	2	2	1	-0.08382	0.2828
1	24	E	C	E24C	0.1075	0.1075	0.1442	2	2	1	0.2095	0.005576
1	24	E	D	E24D	-0.07036	-0.07036	0.08326	2	5	1	-0.01149	-0.1292
1	24	E	F	E24F	0.1273	0.1273	0.1752	2	1	1	0.2512	0.003392
1	24	E	G	E24G	-0.1347	-0.1347	0.2533	2	1	1	0.04436	-0.3138
1	24	E	H	E24H	0.1052	0.1052	0.154	2	1.5	1	-0.003742	0.2141
1	24	E	I	E24I	-0.03081	-0.03081	0.02608	2	4.5	1	-0.04925	-0.01237
1	24	E	K	E24K	0.03179	0.03179	0.02569	2	4	1	0.04995	0.01362
1	24	E	L	E24L	-0.05696	-0.05696	0.04714	2	1.5	1	-0.09029	-0.02363
1	24	E	M	E24M	0.09277	0.09277	0.1283	2	2	1	0.1835	0.002076
1	24	E	N	E24N	0.09696	0.09696	0.0547	2	3	1	0.05828	0.1356
1	24	E	Q	E24Q	-0.1981	-0.1981	0.2351	2	1	1	-0.3644	-0.0319
1	24	E	R	E24R	-0.04203	-0.04203	0.03227	2	1.5	1	-0.06485	-0.01921
1	24	E	S	E24S	0.01332	0.01332	0.08882	2	1.5	1	0.07613	-0.04948
1	24	E	T	E24T	0.06735	0.06735	0.07392	2	2.5	1	0.01508	0.1196
1	24	E	V	E24V	0.08139	0.08139	0.09171	2	3.5	1	0.1462	0.01655
1	24	E	W	E24W	-0.04392	-0.04392	0.113	2	4.5	1	0.03595	-0.1238
1	24	E	Y	E24Y	-0.0463	-0.0463	0.05407	2	7	1	-0.008063	-0.08453
1	25	Q	A	Q25A	-0.2346	-0.2346	0.2406	2	1.5	1	-0.06453	-0.4048
1	25	Q	C	Q25C	-0.03212	-0.03212	0.09239	2	2	1	0.03321	-0.09745
1	25	Q	D	Q25D	-0.5342	-0.5342		1	1	0.5	-0.5342
1	25	Q	E	Q25E	-0.02117	-0.02117	0.1126	2	3.5	1	-0.1008	0.05846
1	25	Q	F	Q25F	-0.1394	-0.1394		1	2	0.5	-0.1394
1	25	Q	G	Q25G	0.05969	0.05969		1	1	0.5	0.05969
1	25	Q	H	Q25H	-0.04475	-0.04475		1	4	0.5	-0.04475
1	25	Q	I	Q25I	-0.06094	-0.06094	0.001269	2	2	1	-0.06004	-0.06184
1	25	Q	K	Q25K	-0.06446	-0.06446	0.02945	2	3	1	-0.08528	-0.04364
1	25	Q	L	Q25L	0.08249	0.08249	0.04913	2	2	1	0.04775	0.1172
1	25	Q	M	Q25M	0.247	0.247	0.343	2	1	1	0.4895	0.004465
1	25	Q	N	Q25N	0.1393	0.1393	0.01919	2	2	1	0.1257	0.1528
1	25	Q	P	Q25P	-0.1062	-0.1062		1	1	0.5	-0.1062
1	25	Q	R	Q25R	-0.1235	-0.1235	0.2067	2	3.5	1	-0.2697	0.02265
1	25	Q	S	Q25S	-0.09289	-0.09289		1	1	0.5		-0.09289
1	25	Q	T	Q25T	0.008496	0.008496	0.04831	2	2	1	0.04266	-0.02567
1	25	Q	V	Q25V	-0.07428	-0.07428	0.1263	2	1.5	1	-0.1636	0.01505
1	25	Q	W	Q25W	-0.2675	-0.2675	0.3559	2	2.5	1	-0.5191	-0.01584
1	25	Q	Y	Q25Y	0.06344	0.06344	0.1401	2	3.5	1	0.1625	-0.03561
1	26	V	I	V26I	0.02335	0.02335	0.2515	2	4.5	1	-0.1545	0.2012
1	26	V	M	V26M	0.1548	0.1548		1	1	0.5		0.1548
1	27	D	A	D27A	-0.6675	-0.6675		1	1	0.5	-0.6675
1	27	D	E	D27E	0.05596	0.05596	0.07613	2	3.5	1	0.1098	0.002123
1	27	D	H	D27H	-0.3172	-0.3172	0.07503	2	2.5	1	-0.2642	-0.3703
1	27	D	N	D27N	-0.2596	-0.2596	0.2174	2	2.5	1	-0.4133	-0.1059
1	27	D	Q	D27Q	-0.1371	-0.1371		1	2	0.5		-0.1371
1	27	D	S	D27S	-0.07752	-0.07752	0.0357	2	2	1	-0.1028	-0.05227
1	28	T	A	T28A	-0.6253	-0.6253		1	1	0.5		-0.6253
1	28	T	C	T28C	0.05298	0.05298	0.2393	2	1	1	-0.1163	0.2222
1	28	T	L	T28L	-0.5458	-0.5458		1	1	0.5	-0.5458
1	28	T	S	T28S	-0.008511	-0.008511	0.1493	2	1.5	1	0.09708	-0.1141
1	29	I	C	I29C	-0.02332	-0.02332		1	1	0.5		-0.02332
1	29	I	F	I29F	0.1128	0.1128	0.2387	2	3	1	0.2816	-0.05596
1	29	I	H	I29H	0.3095	0.3095	0.08456	2	1	1	0.3693	0.2498
1	29	I	K	I29K	-0.3026	-0.3026		1	1	0.5		-0.3026
1	29	I	L	I29L	0.1173	0.1173		1	4	0.5	0.1173
1	29	I	M	I29M	-0.5828	-0.5828	0.2785	2	2.5	1	-0.7797	-0.3858
1	29	I	N	I29N	0.2301	0.2301		1	1	0.5	0.2301
1	29	I	P	I29P	0.4945	0.4945		1	1	0.5	0.4945
1	29	I	Q	I29Q	0.04742	0.04742	0.006417	2	2.5	1	0.04288	0.05196
1	29	I	R	I29R	-0.2211	-0.2211		1	1	0.5	-0.2211
1	29	I	S	I29S	-0.4574	-0.4574	0.0602	2	3.5	1	-0.5	-0.4149
1	29	I	T	I29T	-0.00748	-0.00748	0.3097	2	1	1	-0.2265	0.2115
1	29	I	V	I29V	-0.2105	-0.2105	0.3247	2	4	1	-0.4401	0.01908
1	29	I	W	I29W	0.117	0.117	0.07136	2	2.5	1	0.1675	0.06659
1	29	I	Y	I29Y	-0.3421	-0.3421		1	3	0.5	-0.3421
1	30	M	A	M30A	-0.7212	-0.7212		1	1	0.5		-0.7212
1	30	M	C	M30C	0.1086	0.1086		1	3	0.5	0.1086
1	30	M	F	M30F	-1.122	-1.122		1	1	0.5		-1.122
1	30	M	H	M30H	-0.1362	-0.1362	0.06754	2	1	1	-0.08843	-0.1839
1	30	M	I	M30I	-0.2012	-0.2012	0.03251	2	4	1	-0.2241	-0.1782
1	30	M	K	M30K	0.0009315	0.0009315		1	1	0.5		0.0009315
1	30	M	L	M30L	-0.05629	-0.05629	0.1156	2	4.5	1	0.02542	-0.138
1	30	M	Q	M30Q	0.1515	0.1515	0.2038	2	1.5	1	0.2956	0.00746
1	30	M	R	M30R	-0.1087	-0.1087	0.3725	2	2	1	-0.3721	0.1547
1	30	M	S	M30S	-0.1925	-0.1925		1	3	0.5	-0.1925
1	30	M	T	M30T	-0.03983	-0.03983	0.2762	2	3	1	-0.2352	0.1555
1	30	M	V	M30V	-0.4369	-0.4369	0.2795	2	3	1	-0.2393	-0.6346
1	30	M	W	M30W	-0.06041	-0.06041	0.04192	2	2	1	-0.03077	-0.09006
1	30	M	Y	M30Y	-0.1763	-0.1763	0.02911	2	4	1	-0.1969	-0.1557
1	31	E	A	E31A	0.0338	0.0338	0.07027	2	2.5	1	-0.01589	0.08349
1	31	E	C	E31C	-0.0426	-0.0426	0.3021	2	2.5	1	-0.2562	0.171
1	31	E	D	E31D	-0.2423	-0.2423	0.08277	2	2.5	1	-0.3009	-0.1838
1	31	E	F	E31F	0.06492	0.06492	0.007841	2	1.5	1	0.05938	0.07046
1	31	E	G	E31G	-0.2476	-0.2476	0.07571	2	2.5	1	-0.3011	-0.1941
1	31	E	H	E31H	0.116	0.116	0.5763	2	2	1	-0.2915	0.5236
1	31	E	K	E31K	-0.04553	-0.04553	0.05729	2	7	1	-0.08604	-0.005015
1	31	E	L	E31L	-0.2786	-0.2786	0.03802	2	2.5	1	-0.2518	-0.3055
1	31	E	M	E31M	-0.05067	-0.05067	0.1547	2	1	1	-0.1601	0.05872
1	31	E	N	E31N	-0.1251	-0.1251	0.03111	2	2	1	-0.1471	-0.1031
1	31	E	P	E31P	-0.1484	-0.1484		1	1	0.5		-0.1484
1	31	E	Q	E31Q	0.01812	0.01812	0.08579	2	5	1	-0.04254	0.07877
1	31	E	R	E31R	-0.1116	-0.1116	0.09911	2	3	1	-0.1817	-0.04152
1	31	E	S	E31S	-0.1354	-0.1354	0.06835	2	3.5	1	-0.08706	-0.1837
1	31	E	T	E31T	-0.2489	-0.2489		1	4	0.5		-0.2489
1	31	E	V	E31V	-0.1014	-0.1014	0.4439	2	2.5	1	-0.4154	0.2125
1	31	E	W	E31W	0.05501	0.05501	0.008227	2	5	1	0.06083	0.04919
1	31	E	Y	E31Y	-0.04332	-0.04332	0.07941	2	3	1	0.01283	-0.09947
1	32	K	A	K32A	-0.4363	-0.4363	0.06477	2	2	1	-0.4821	-0.3905
1	32	K	C	K32C	-0.3562	-0.3562	0.2414	2	2	1	-0.1854	-0.5269
1	32	K	E	K32E	0.02605	0.02605		1	1	0.5		0.02605
1	32	K	F	K32F	-0.1444	-0.1444		1	2	0.5	-0.1444
1	32	K	G	K32G	-0.4408	-0.4408	0.5283	2	1	1	-0.06719	-0.8143
1	32	K	H	K32H	-0.09389	-0.09389	0.2875	2	2	1	-0.2972	0.1094
1	32	K	I	K32I	-0.007516	-0.007516	0.0698	2	4	1	0.04184	-0.05687
1	32	K	L	K32L	-0.01902	-0.01902	0.1368	2	1	1	0.07771	-0.1158
1	32	K	M	K32M	-0.05892	-0.05892	0.0004859	2	4	1	-0.05858	-0.05927
1	32	K	N	K32N	-0.04004	-0.04004	0.02791	2	4.5	1	-0.05977	-0.0203
1	32	K	P	K32P	0.01827	0.01827	0.05132	2	6	1	0.05456	-0.01802
1	32	K	Q	K32Q	-0.0266	-0.0266	0.1177	2	2.5	1	0.05665	-0.1099
1	32	K	R	K32R	-0.04757	-0.04757	0.11	2	3	1	0.03022	-0.1254
1	32	K	S	K32S	-0.05321	-0.05321	0.09607	2	3.5	1	-0.1211	0.01472
1	32	K	T	K32T	-0.1021	-0.1021	0.2652	2	2.5	1	-0.2897	0.08538
1	32	K	V	K32V	-0.1801	-0.1801	0.3071	2	1.5	1	0.03705	-0.3973
1	32	K	W	K32W	-0.5297	-0.5297	0.07183	2	2	1	-0.5805	-0.479
1	32	K	Y	K32Y	-0.02242	-0.02242	0.2238	2	4	1	0.1358	-0.1807
1	33	N	A	N33A	0.01668	0.01668	0.03385	2	2	1	0.04062	-0.007258
1	33	N	C	N33C	0.1084	0.1084		1	2	0.5	0.1084
1	33	N	D	N33D	0.06548	0.06548		1	2	0.5		0.06548
1	33	N	E	N33E	-0.004943	-0.004943		1	3	0.5	-0.004943
1	33	N	F	N33F	-0.08302	-0.08302	0.1049	2	2	1	-0.008849	-0.1572
1	33	N	H	N33H	-0.173	-0.173	0.04158	2	3	1	-0.1436	-0.2024
1	33	N	K	N33K	0.05436	0.05436	0.2848	2	3.5	1	-0.147	0.2558
1	33	N	L	N33L	-0.5772	-0.5772		1	1	0.5		-0.5772
1	33	N	M	N33M	-0.1902	-0.1902	0.03111	2	3.5	1	-0.1682	-0.2122
1	33	N	Q	N33Q	-0.05844	-0.05844	0.07972	2	3	1	-0.002064	-0.1148
1	33	N	R	N33R	0.08073	0.08073	0.0489	2	3	1	0.1153	0.04615
1	33	N	S	N33S	-0.01972	-0.01972	0.137	2	3	1	-0.1166	0.07717
1	34	V	C	V34C	-0.6247	-0.6247	0.4201	2	1	1	-0.3277	-0.9218
1	34	V	I	V34I	0.08949	0.08949	0.05873	2	1.5	1	0.04796	0.131
1	34	V	L	V34L	-0.1639	-0.1639	0.1846	2	2	1	-0.2945	-0.03342
1	35	T	A	T35A	-0.04852	-0.04852	0.1756	2	3.5	1	-0.1727	0.07569
1	35	T	C	T35C	0.01996	0.01996	0.02223	2	1.5	1	0.004243	0.03568
1	35	T	D	T35D	-0.05128	-0.05128	0.05394	2	3.5	1	-0.08943	-0.01314
1	35	T	E	T35E	0.05729	0.05729	0.002559	2	1	1	0.05548	0.05909
1	35	T	F	T35F	0.0426	0.0426	0.1804	2	4	1	-0.08496	0.1702
1	35	T	H	T35H	-0.1486	-0.1486	0.1278	2	2.5	1	-0.05825	-0.239
1	35	T	I	T35I	0.2205	0.2205	0.0344	2	2.5	1	0.2448	0.1962
1	35	T	K	T35K	-0.0786	-0.0786	0.1362	2	6	1	-0.1749	0.01772
1	35	T	L	T35L	-0.04108	-0.04108	0.0138	2	3	1	-0.05084	-0.03132
1	35	T	M	T35M	-0.2086	-0.2086	0.194	2	4	1	-0.07149	-0.3458
1	35	T	N	T35N	-0.1423	-0.1423	0.007331	2	3.5	1	-0.1371	-0.1475
1	35	T	P	T35P	0.1479	0.1479	0.1573	2	2.5	1	0.03671	0.2591
1	35	T	Q	T35Q	0.1259	0.1259		1	2	0.5		0.1259
1	35	T	R	T35R	-0.06391	-0.06391		1	4	0.5	-0.06391
1	35	T	S	T35S	-0.2056	-0.2056	0.2597	2	2.5	1	-0.3892	-0.02193
1	35	T	V	T35V	0.09534	0.09534		1	3	0.5	0.09534
1	35	T	W	T35W	-0.0247	-0.0247		1	5	0.5	-0.0247
1	35	T	Y	T35Y	-0.1161	-0.1161	0.1492	2	3	1	-0.01057	-0.2216
1	36	V	H	V36H	-0.02721	-0.02721		1	1	0.5	-0.02721
1	36	V	I	V36I	0.04149	0.04149	0.005376	2	2.5	1	0.03769	0.04529
1	36	V	L	V36L	-0.1916	-0.1916	0.2295	2	1.5	1	-0.3539	-0.02931
1	36	V	M	V36M	-0.0351	-0.0351		1	1	0.5		-0.0351
1	36	V	P	V36P	0.06219	0.06219		1	1	0.5		0.06219
1	37	T	S	T37S	-0.3999	-0.3999		1	1	0.5		-0.3999
1	38	H	A	H38A	0.03329	0.03329	0.02439	2	1	1	0.05054	0.01605
1	38	H	C	H38C	0.05184	0.05184	0.08778	2	1.5	1	-0.01023	0.1139
1	38	H	D	H38D	0.08086	0.08086	0.0433	2	3	1	0.1115	0.05024
1	38	H	E	H38E	0.01083	0.01083	0.1012	2	1.5	1	-0.0607	0.08237
1	38	H	F	H38F	0.0917	0.0917		1	1	0.5		0.0917
1	38	H	G	H38G	0.114	0.114	0.1893	2	3	1	-0.01983	0.2479
1	38	H	I	H38I	-0.1734	-0.1734	0.396	2	1.5	1	0.1067	-0.4534
1	38	H	K	H38K	0.09684	0.09684	0.1576	2	3	1	-0.01461	0.2083
1	38	H	L	H38L	0.1061	0.1061	0.009245	2	4	1	0.09954	0.1126
1	38	H	M	H38M	0.1502	0.1502	0.1142	2	5.5	1	0.231	0.06948
1	38	H	N	H38N	0.09772	0.09772	0.1109	2	3	1	0.01932	0.1761
1	38	H	Q	H38Q	0.09805	0.09805	0.001944	2	2	1	0.09943	0.09668
1	38	H	R	H38R	0.02981	0.02981	0.001329	2	5	1	0.03074	0.02887
1	38	H	S	H38S	0.05095	0.05095	0.08176	2	3.5	1	-0.006855	0.1088
1	38	H	T	H38T	-0.1828	-0.1828	0.02384	2	1.5	1	-0.166	-0.1997
1	38	H	V	H38V	0.02762	0.02762	0.3776	2	2.5	1	-0.2394	0.2946
1	38	H	W	H38W	0.2753	0.2753	0.1254	2	2	1	0.364	0.1867
1	38	H	Y	H38Y	-0.03834	-0.03834	0.3075	2	3.5	1	0.1791	-0.2558
1	39	A	C	A39C	-0.08946	-0.08946		1	2	0.5		-0.08946
1	39	A	D	A39D	0.3638	0.3638		1	1	0.5	0.3638
1	39	A	F	A39F	-0.04358	-0.04358	0.2693	2	2	1	0.1468	-0.234
1	39	A	G	A39G	-0.1041	-0.1041	0.04957	2	2.5	1	-0.06907	-0.1392
1	39	A	I	A39I	-0.01922	-0.01922	0.006475	2	3.5	1	-0.01464	-0.0238
1	39	A	K	A39K	-0.4185	-0.4185		1	1	0.5	-0.4185
1	39	A	L	A39L	0.1081	0.1081		1	3	0.5	0.1081
1	39	A	M	A39M	0.07123	0.07123	0.007458	2	1.5	1	0.06595	0.0765
1	39	A	N	A39N	-0.009318	-0.009318		1	1	0.5	-0.009318
1	39	A	Q	A39Q	-0.05254	-0.05254	0.04723	2	1.5	1	-0.01914	-0.08593
1	39	A	R	A39R	-0.06445	-0.06445	0.2001	2	1.5	1	0.07704	-0.2059
1	39	A	S	A39S	-0.2451	-0.2451		1	2	0.5		-0.2451
1	39	A	T	A39T	-0.03319	-0.03319	0.0933	2	4	1	-0.09916	0.03278
1	39	A	V	A39V	-0.09426	-0.09426	0.1376	2	3.5	1	0.003018	-0.1915
1	39	A	W	A39W	-0.02926	-0.02926	0.1232	2	3.5	1	-0.1164	0.05789
1	39	A	Y	A39Y	-0.3187	-0.3187	0.2748	2	2.5	1	-0.513	-0.1244
1	40	Q	A	Q40A	-0.0122	-0.0122	0.03744	2	1	1	-0.03867	0.01427
1	40	Q	C	Q40C	-0.07635	-0.07635	0.06517	2	3	1	-0.1224	-0.03026
1	40	Q	D	Q40D	-0.08504	-0.08504		1	1	0.5		-0.08504
1	40	Q	E	Q40E	-0.1217	-0.1217	0.1321	2	2	1	-0.0283	-0.2152
1	40	Q	F	Q40F	-0.2233	-0.2233	0.1188	2	1.5	1	-0.3073	-0.1393
1	40	Q	H	Q40H	-0.03141	-0.03141	0.04812	2	2	1	-0.06544	0.002611
1	40	Q	I	Q40I	0.1052	0.1052		1	3	0.5	0.1052
1	40	Q	K	Q40K	0.05159	0.05159	0.05439	2	1.5	1	0.09005	0.01313
1	40	Q	L	Q40L	0.4173	0.4173		1	2	0.5		0.4173
1	40	Q	M	Q40M	0.006694	0.006694		1	2	0.5	0.006694
1	40	Q	N	Q40N	-0.02016	-0.02016	0.1378	2	1.5	1	-0.1176	0.07726
1	40	Q	R	Q40R	0.05899	0.05899	0.01936	2	2	1	0.0453	0.07268
1	40	Q	S	Q40S	-0.3236	-0.3236	0.2056	2	3	1	-0.1782	-0.469
1	40	Q	T	Q40T	0.04589	0.04589		1	1	0.5		0.04589
1	40	Q	V	Q40V	-0.1633	-0.1633	0.114	2	4	1	-0.08269	-0.2439
1	40	Q	W	Q40W	0.09381	0.09381	0.01022	2	2	1	0.08659	0.101
1	40	Q	Y	Q40Y	-0.02867	-0.02867		1	2	0.5		-0.02867
1	41	D	A	D41A	-0.3078	-0.3078		1	2	0.5	-0.3078
1	41	D	C	D41C	-0.02437	-0.02437		1	3	0.5		-0.02437
1	41	D	E	D41E	-0.001149	-0.001149	0.05464	2	6	1	0.03749	-0.03979
1	41	D	G	D41G	-0.1559	-0.1559	0.2064	2	7.5	1	-0.009944	-0.3018
1	41	D	H	D41H	0.1113	0.1113	0.1563	2	1.5	1	0.2218	0.0007859
1	41	D	I	D41I	-0.2858	-0.2858		1	1	0.5		-0.2858
1	41	D	K	D41K	-0.01535	-0.01535	0.201	2	4	1	-0.1575	0.1268
1	41	D	L	D41L	-0.1661	-0.1661	0.1697	2	2	1	-0.04611	-0.2862
1	41	D	M	D41M	0.00983	0.00983	0.05642	2	3	1	-0.03006	0.04972
1	41	D	N	D41N	0.1228	0.1228	0.1813	2	3.5	1	-0.005354	0.251
1	41	D	P	D41P	-0.2393	-0.2393	0.262	2	3.5	1	-0.4246	-0.05409
1	41	D	Q	D41Q	0.023	0.023	0.1583	2	3	1	-0.08891	0.1349
1	41	D	R	D41R	-0.1907	-0.1907	0.09352	2	4	1	-0.2568	-0.1246
1	41	D	S	D41S	-0.5573	-0.5573		1	3	0.5	-0.5573
1	41	D	T	D41T	-0.02857	-0.02857	0.02535	2	4.5	1	-0.04649	-0.01064
1	41	D	V	D41V	0.02921	0.02921	0.2311	2	1.5	1	0.1927	-0.1342
1	41	D	W	D41W	-0.02009	-0.02009	0.0006403	2	4.5	1	-0.02054	-0.01964
1	41	D	Y	D41Y	0.05055	0.05055	0.03703	2	3.5	1	0.02437	0.07673
1	42	I	L	I42L	0.004833	0.004833		1	1	0.5		0.004833
1	42	I	V	I42V	-0.1189	-0.1189	0.1653	2	1.5	1	-0.002025	-0.2358
1	43	L	C	L43C	-1.075	-1.075		1	1	0.5	-1.075
1	43	L	M	L43M	-0.005419	-0.005419	0.1153	2	3	1	-0.08695	0.07611
1	43	L	P	L43P	-0.6835	-0.6835		1	1	0.5	-0.6835
1	44	E	A	E44A	-0.214	-0.214	0.1156	2	1.5	1	-0.1323	-0.2958
1	44	E	C	E44C	0.07666	0.07666	0.04469	2	3.5	1	0.04506	0.1083
1	44	E	D	E44D	-0.07038	-0.07038	0.09487	2	3.5	1	-0.1375	-0.003299
1	44	E	F	E44F	0.05467	0.05467		1	1	0.5	0.05467
1	44	E	G	E44G	0.0282	0.0282	0.4269	2	1.5	1	0.3301	-0.2737
1	44	E	H	E44H	-0.01284	-0.01284	0.02088	2	4	1	-0.0276	0.001923
1	44	E	I	E44I	0.2651	0.2651		1	1	0.5	0.2651
1	44	E	K	E44K	-0.2526	-0.2526	0.4069	2	1	1	0.03515	-0.5403
1	44	E	L	E44L	0.01829	0.01829	0.04708	2	3	1	0.05158	-0.015
1	44	E	M	E44M	-0.3553	-0.3553	0.1991	2	2.5	1	-0.2145	-0.496
1	44	E	N	E44N	0.02692	0.02692		1	1	0.5		0.02692
1	44	E	Q	E44Q	0.05911	0.05911	0.0468	2	3.5	1	0.02602	0.0922
1	44	E	S	E44S	-0.07105	-0.07105	0.1567	2	2.5	1	0.03978	-0.1819
1	44	E	T	E44T	-0.03129	-0.03129	0.03648	2	2.5	1	-0.05709	-0.005488
1	44	E	V	E44V	-0.1627	-0.1627	0.2236	2	1	1	-0.3208	-0.004568
1	44	E	W	E44W	0.03878	0.03878		1	4	0.5	0.03878
1	44	E	Y	E44Y	-0.2413	-0.2413	0.1291	2	2	1	-0.3326	-0.15
1	45	K	A	K45A	-0.01691	-0.01691	0.006219	2	3.5	1	-0.02131	-0.01251
1	45	K	C	K45C	0.006695	0.006695	0.1387	2	3	1	0.1048	-0.09138
1	45	K	D	K45D	-0.06921	-0.06921	0.04216	2	4.5	1	-0.09902	-0.0394
1	45	K	E	K45E	-0.05763	-0.05763	0.2116	2	1.5	1	0.092	-0.2073
1	45	K	F	K45F	-0.3242	-0.3242	0.3762	2	2	1	-0.05817	-0.5902
1	45	K	G	K45G	0.08464	0.08464		1	5	0.5		0.08464
1	45	K	H	K45H	-0.1379	-0.1379	0.1756	2	4	1	-0.262	-0.01372
1	45	K	I	K45I	-0.02291	-0.02291	0.1517	2	3.5	1	0.08435	-0.1302
1	45	K	L	K45L	-0.1091	-0.1091	0.1181	2	4	1	-0.1926	-0.02558
1	45	K	M	K45M	-0.04436	-0.04436	0.01126	2	2.5	1	-0.0364	-0.05232
1	45	K	N	K45N	-0.02449	-0.02449	0.1361	2	4	1	-0.1207	0.07171
1	45	K	P	K45P	0.04673	0.04673	0.0607	2	1	1	0.08966	0.003807
1	45	K	Q	K45Q	0.0282	0.0282	0.04362	2	3.5	1	0.05904	-0.002643
1	45	K	R	K45R	-0.06683	-0.06683	0.09579	2	3	1	-0.1346	0.0008965
1	45	K	S	K45S	-0.07759	-0.07759	0.06976	2	3	1	-0.02826	-0.1269
1	45	K	T	K45T	-0.01481	-0.01481	0.09324	2	3.5	1	-0.08075	0.05112
1	45	K	V	K45V	-0.149	-0.149	0.08696	2	4	1	-0.08756	-0.2105
1	45	K	W	K45W	-0.188	-0.188		1	3	0.5		-0.188
1	45	K	Y	K45Y	-0.4653	-0.4653	0.5434	2	1	1	-0.8495	-0.08101
1	46	T	A	T46A	0.02143	0.02143		1	3	0.5		0.02143
1	46	T	C	T46C	-0.009644	-0.009644	0.008906	2	2.5	1	-0.003346	-0.01594
1	46	T	D	T46D	-0.1539	-0.1539	0.1813	2	3.5	1	-0.2821	-0.02573
1	46	T	E	T46E	-0.1807	-0.1807		1	2	0.5		-0.1807
1	46	T	F	T46F	-0.03658	-0.03658	0.1353	2	3	1	-0.1323	0.05912
1	46	T	G	T46G	0.0007493	0.0007493		1	3	0.5	0.0007493
1	46	T	H	T46H	-0.07299	-0.07299	0.08719	2	1.5	1	-0.1346	-0.01133
1	46	T	I	T46I	-0.1097	-0.1097	0.03169	2	2.5	1	-0.08728	-0.1321
1	46	T	K	T46K	-0.000256	-0.000256	0.0992	2	2.5	1	0.06989	-0.0704
1	46	T	L	T46L	-0.08281	-0.08281		1	1	0.5		-0.08281
1	46	T	M	T46M	0.1845	0.1845	0.2575	2	4	1	0.3666	0.002446
1	46	T	N	T46N	0.1861	0.1861	0.02201	2	4.5	1	0.1706	0.2017
1	46	T	Q	T46Q	0.1087	0.1087	0.07805	2	1.5	1	0.05348	0.1639
1	46	T	R	T46R	0.08951	0.08951	0.1681	2	2.5	1	0.2084	-0.02938
1	46	T	S	T46S	-0.0367	-0.0367	0.004874	2	2	1	-0.03326	-0.04015
1	46	T	V	T46V	-0.03798	-0.03798	0.02909	2	1.5	1	-0.01741	-0.05855
1	46	T	W	T46W	0.0156	0.0156	0.01683	2	3.5	1	0.0275	0.0037
1	46	T	Y	T46Y	0.04787	0.04787	0.08615	2	2	1	-0.01305	0.1088
1	47	H	A	H47A	-0.02355	-0.02355	0.021	2	3	1	-0.008705	-0.0384
1	47	H	C	H47C	-0.1334	-0.1334		1	2	0.5		-0.1334
1	47	H	D	H47D	-0.3406	-0.3406	0.07752	2	1	1	-0.2857	-0.3954
1	47	H	F	H47F	-0.1698	-0.1698	0.006153	2	3	1	-0.1654	-0.1741
1	47	H	G	H47G	-0.2488	-0.2488	0.2605	2	2.5	1	-0.433	-0.06458
1	47	H	I	H47I	-0.8685	-0.8685		1	1	0.5	-0.8685
1	47	H	M	H47M	-0.03218	-0.03218	0.3127	2	1.5	1	0.1889	-0.2533
1	47	H	N	H47N	-0.02529	-0.02529	0.1322	2	3	1	0.06818	-0.1188
1	47	H	P	H47P	-0.6615	-0.6615	0.4923	2	1	1	-1.01	-0.3134
1	47	H	Q	H47Q	0.007738	0.007738	0.07004	2	3	1	0.05726	-0.04179
1	47	H	S	H47S	0.01002	0.01002	0.07018	2	2.5	1	-0.0396	0.05965
1	47	H	T	H47T	-0.08794	-0.08794	0.1724	2	3.5	1	-0.2099	0.03398
1	47	H	V	H47V	-0.1471	-0.1471	0.06921	2	4	1	-0.196	-0.09814
1	47	H	W	H47W	0.04368	0.04368		1	1	0.5	0.04368
1	47	H	Y	H47Y	-0.2382	-0.2382	0.1645	2	3	1	-0.3545	-0.1219
1	48	N	A	N48A	0.4816	0.4816		1	1	0.5	0.4816
1	48	N	D	N48D	0.08406	0.08406	0.08413	2	3	1	0.1436	0.02457
1	48	N	F	N48F	-0.07861	-0.07861	0.2546	2	3	1	0.1014	-0.2586
1	48	N	G	N48G	0.1881	0.1881	0.001332	2	3	1	0.189	0.1871
1	48	N	H	N48H	-0.03306	-0.03306	0.09695	2	4	1	0.0355	-0.1016
1	48	N	I	N48I	0.1817	0.1817		1	2	0.5	0.1817
1	48	N	L	N48L	-0.0622	-0.0622	0.1609	2	2.5	1	0.05157	-0.176
1	48	N	M	N48M	0.163	0.163	0.134	2	1.5	1	0.06826	0.2578
1	48	N	Q	N48Q	-0.1541	-0.1541	0.07519	2	2	1	-0.1009	-0.2072
1	48	N	S	N48S	0.08386	0.08386		1	3	0.5	0.08386
1	48	N	T	N48T	-0.1394	-0.1394	0.4463	2	1.5	1	0.1762	-0.4549
1	48	N	V	N48V	-0.1129	-0.1129	0.1347	2	2	1	-0.01768	-0.2081
1	48	N	W	N48W	0.01273	0.01273		1	1	0.5		0.01273
1	48	N	Y	N48Y	-0.2879	-0.2879	0.03109	2	4	1	-0.3099	-0.2659
1	49	G	A	G49A	0.04129	0.04129	0.1613	2	4	1	-0.07279	0.1554
1	49	G	C	G49C	-0.2977	-0.2977	0.2985	2	2	1	-0.5088	-0.08662
1	49	G	D	G49D	-0.1794	-0.1794	0.3691	2	4.5	1	-0.4403	0.0816
1	49	G	E	G49E	-0.07199	-0.07199	0.1003	2	2	1	-0.001043	-0.1429
1	49	G	F	G49F	0.1306	0.1306	0.04593	2	3	1	0.09814	0.1631
1	49	G	H	G49H	-0.3054	-0.3054		1	1	0.5		-0.3054
1	49	G	K	G49K	-0.1107	-0.1107	0.08099	2	4	1	-0.168	-0.05341
1	49	G	L	G49L	-0.2473	-0.2473	0.2423	2	1.5	1	-0.4186	-0.0759
1	49	G	M	G49M	0.124	0.124	0.05754	2	1	1	0.08333	0.1647
1	49	G	N	G49N	-0.3658	-0.3658		1	2	0.5	-0.3658
1	49	G	P	G49P	-0.09373	-0.09373	0.1126	2	3.5	1	-0.01412	-0.1733
1	49	G	Q	G49Q	0.05728	0.05728	0.1037	2	2	1	-0.01608	0.1306
1	49	G	R	G49R	0.02961	0.02961	0.003401	2	3	1	0.02721	0.03202
1	49	G	S	G49S	-0.09672	-0.09672	0.09614	2	4	1	-0.02873	-0.1647
1	49	G	T	G49T	-0.1142	-0.1142	0.1763	2	2.5	1	0.01048	-0.2389
1	49	G	V	G49V	-0.5104	-0.5104		1	2	0.5		-0.5104
1	49	G	W	G49W	0.1099	0.1099	0.1145	2	1	1	0.1908	0.02893
1	49	G	Y	G49Y	0.2326	0.2326		1	2	0.5	0.2326
1	50	K	A	K50A	-0.02474	-0.02474	0.05098	2	4	1	-0.06079	0.01131
1	50	K	C	K50C	-0.1154	-0.1154	0.2107	2	1.5	1	-0.2644	0.03362
1	50	K	E	K50E	-0.03812	-0.03812		1	2	0.5		-0.03812
1	50	K	F	K50F	0.01329	0.01329	0.0874	2	2	1	0.07509	-0.0485
1	50	K	G	K50G	-0.1962	-0.1962		1	4	0.5	-0.1962
1	50	K	H	K50H	0.2986	0.2986		1	2	0.5	0.2986
1	50	K	I	K50I	-0.07288	-0.07288	0.002925	2	3	1	-0.07495	-0.07081
1	50	K	L	K50L	-0.1488	-0.1488	0.02677	2	3.5	1	-0.1677	-0.1298
1	50	K	M	K50M	0.002659	0.002659		1	2	0.5		0.002659
1	50	K	N	K50N	-0.06725	-0.06725	0.174	2	2.5	1	-0.1903	0.05577
1	50	K	Q	K50Q	-0.02507	-0.02507	0.1434	2	2.5	1	-0.1264	0.0763
1	50	K	R	K50R	-0.2717	-0.2717	0.27	2	2.5	1	-0.08076	-0.4626
1	50	K	V	K50V	0.0771	0.0771	0.08586	2	3	1	0.1378	0.01639
1	50	K	W	K50W	7.844e-05	7.844e-05	0.02391	2	1.5	1	-0.01683	0.01699
1	50	K	Y	K50Y	-0.04839	-0.04839	0.03676	2	3	1	-0.07438	-0.02239
1	51	L	A	L51A	0.05385	0.05385		1	1	0.5	0.05385
1	51	L	F	L51F	-0.04351	-0.04351	0.186	2	2.5	1	0.08801	-0.175
1	51	L	G	L51G	-0.4983	-0.4983		1	1	0.5		-0.4983
1	51	L	I	L51I	-0.0398	-0.0398	0.1561	2	2	1	-0.1502	0.07062
1	51	L	K	L51K	-0.07562	-0.07562		1	1	0.5	-0.07562
1	51	L	M	L51M	-0.04345	-0.04345	0.1452	2	2	1	0.05923	-0.1461
1	51	L	V	L51V	0.02002	0.02002	0.2673	2	1.5	1	0.2091	-0.169
1	51	L	Y	L51Y	-0.0478	-0.0478		1	1	0.5		-0.0478
1	52	C	P	C52P	-0.03067	-0.03067		1	1	0.5	-0.03067
1	52	C	R	C52R	-0.01706	-0.01706		1	1	0.5	-0.01706
1	52	C	Y	C52Y	-0.02182	-0.02182		1	1	0.5	-0.02182
1	53	D	A	D53A	0.06472	0.06472	0.1115	2	4.5	1	-0.01412	0.1436
1	53	D	C	D53C	0.04951	0.04951	0.06926	2	2	1	0.0005298	0.09849
1	53	D	E	D53E	0.07113	0.07113	0.01609	2	2.5	1	0.05975	0.08251
1	53	D	G	D53G	-0.2095	-0.2095	0.04505	2	3	1	-0.2414	-0.1777
1	53	D	H	D53H	-0.09611	-0.09611	0.08526	2	2.5	1	-0.1564	-0.03582
1	53	D	K	D53K	0.182	0.182		1	4	0.5		0.182
1	53	D	L	D53L	-0.375	-0.375		1	2	0.5	-0.375
1	53	D	M	D53M	0.05039	0.05039	0.06502	2	2	1	0.004415	0.09637
1	53	D	N	D53N	-0.01323	-0.01323	0.001695	2	7.5	1	-0.01443	-0.01203
1	53	D	Q	D53Q	-0.1434	-0.1434	0.004023	2	1.5	1	-0.1463	-0.1406
1	53	D	R	D53R	-0.02662	-0.02662	0.1296	2	3.5	1	0.06502	-0.1182
1	53	D	S	D53S	0.3243	0.3243	0.2046	2	3	1	0.469	0.1796
1	53	D	T	D53T	-0.4934	-0.4934		1	2	0.5		-0.4934
1	53	D	W	D53W	-0.07218	-0.07218		1	2	0.5		-0.07218
1	54	L	F	L54F	0.0752	0.0752		1	1	0.5	0.0752
1	54	L	I	L54I	-0.0508	-0.0508	0.009964	2	3	1	-0.05785	-0.04376
1	54	L	M	L54M	-0.2822	-0.2822	0.0131	2	3	1	-0.2729	-0.2915
1	54	L	V	L54V	-0.1099	-0.1099	0.0276	2	3.5	1	-0.09037	-0.1294
1	54	L	W	L54W	0.8187	0.8187		1	3	0.5	0.8187
1	54	L	Y	L54Y	-0.09173	-0.09173	0.1872	2	2	1	0.04067	-0.2241
1	54a	N	A	N54aA	-0.03276	-0.03276	0.04316	2	3	1	-0.002247	-0.06328
1	54a	N	C	N54aC	0.1339	0.1339	0.1599	2	1	1	0.247	0.02084
1	54a	N	D	N54aD	0.05916	0.05916	0.02534	2	3	1	0.07708	0.04124
1	54a	N	E	N54aE	0.1469	0.1469		1	3	0.5	0.1469
1	54a	N	F	N54aF	-0.1102	-0.1102		1	1	0.5	-0.1102
1	54a	N	G	N54aG	-0.2909	-0.2909	0.3888	2	2	1	-0.5658	-0.01599
1	54a	N	H	N54aH	-0.07808	-0.07808	0.1097	2	2	1	-0.1556	-0.0005395
1	54a	N	I	N54aI	0.01471	0.01471	0.02349	2	2	1	-0.001897	0.03132
1	54a	N	K	N54aK	0.2563	0.2563	0.5263	2	2	1	0.6285	-0.1158
1	54a	N	L	N54aL	-0.1362	-0.1362	0.03796	2	3.5	1	-0.163	-0.1093
1	54a	N	M	N54aM	-0.08977	-0.08977	0.07403	2	4	1	-0.1421	-0.03743
1	54a	N	Q	N54aQ	-0.3117	-0.3117	0.14	2	2	1	-0.4107	-0.2127
1	54a	N	R	N54aR	0.3013	0.3013	0.4355	2	1.5	1	-0.006646	0.6093
1	54a	N	S	N54aS	-0.164	-0.164	0.2019	2	1	1	-0.3068	-0.02116
1	54a	N	T	N54aT	-0.1047	-0.1047	0.02404	2	4	1	-0.08772	-0.1217
1	54a	N	V	N54aV	-0.0001149	-0.0001149	0.1746	2	1.5	1	-0.1236	0.1233
1	54a	N	W	N54aW	-0.06009	-0.06009	0.03497	2	2.5	1	-0.03537	-0.08482
1	54a	N	Y	N54aY	0.1207	0.1207		1	2	0.5	0.1207
1	55	G	A	G55A	-0.001057	-0.001057		1	2	0.5	-0.001057
1	55	G	C	G55C	0.147	0.147		1	3	0.5		0.147
1	55	G	D	G55D	0.1157	0.1157	0.06089	2	2.5	1	0.1587	0.07261
1	55	G	E	G55E	-0.07418	-0.07418	0.1693	2	4	1	0.04555	-0.1939
1	55	G	F	G55F	-0.03441	-0.03441	0.09356	2	2.5	1	0.03174	-0.1006
1	55	G	H	G55H	0.1398	0.1398	0.07621	2	2	1	0.1937	0.08589
1	55	G	I	G55I	-0.3617	-0.3617		1	1	0.5		-0.3617
1	55	G	K	G55K	0.1331	0.1331	0.0402	2	1	1	0.1615	0.1047
1	55	G	L	G55L	0.004391	0.004391	0.09403	2	2	1	-0.0621	0.07088
1	55	G	M	G55M	-0.1379	-0.1379	0.006884	2	2	1	-0.1331	-0.1428
1	55	G	N	G55N	0.04955	0.04955	0.2377	2	1	1	0.2176	-0.1185
1	55	G	Q	G55Q	-0.1031	-0.1031	0.03542	2	1	1	-0.07804	-0.1281
1	55	G	R	G55R	0.07332	0.07332	0.03078	2	5	1	0.05156	0.09509
1	55	G	S	G55S	0.06702	0.06702		1	1	0.5	0.06702
1	55	G	T	G55T	-0.01905	-0.01905	0.09241	2	3.5	1	0.0463	-0.08439
1	55	G	W	G55W	-0.07686	-0.07686	0.03444	2	5	1	-0.05251	-0.1012
1	55	G	Y	G55Y	-0.07472	-0.07472	0.04429	2	1.5	1	-0.106	-0.0434
1	56	V	A	V56A	0.02865	0.02865	0.2807	2	3	1	0.2272	-0.1699
1	56	V	C	V56C	-0.1645	-0.1645	0.08044	2	4	1	-0.2214	-0.1076
1	56	V	D	V56D	0.0284	0.0284		1	1	0.5	0.0284
1	56	V	E	V56E	-0.1409	-0.1409	0.08901	2	1	1	-0.2038	-0.07794
1	56	V	F	V56F	0.01389	0.01389	0.2396	2	3	1	-0.1556	0.1833
1	56	V	G	V56G	0.1044	0.1044	0.2777	2	2	1	-0.09199	0.3008
1	56	V	H	V56H	0.1201	0.1201	0.1715	2	3	1	-0.001203	0.2414
1	56	V	I	V56I	0.1278	0.1278	0.1738	2	2.5	1	0.2507	0.004948
1	56	V	K	V56K	0.04147	0.04147	0.09984	2	3	1	-0.02914	0.1121
1	56	V	L	V56L	-0.1321	-0.1321	0.469	2	3.5	1	-0.4637	0.1996
1	56	V	M	V56M	0.006812	0.006812		1	1	0.5		0.006812
1	56	V	N	V56N	0.003509	0.003509	0.09096	2	2.5	1	-0.06081	0.06783
1	56	V	Q	V56Q	-0.08629	-0.08629	0.09825	2	2.5	1	-0.01681	-0.1558
1	56	V	R	V56R	-0.008273	-0.008273	0.02743	2	3	1	0.01112	-0.02767
1	56	V	S	V56S	-0.06118	-0.06118	0.1398	2	2.5	1	-0.16	0.03769
1	56	V	T	V56T	-0.2155	-0.2155	0.2477	2	2	1	-0.3906	-0.04033
1	56	V	W	V56W	-0.05655	-0.05655	0.008036	2	3.5	1	-0.06223	-0.05087
1	56	V	Y	V56Y	-0.04982	-0.04982	0.04004	2	2	1	-0.07814	-0.02151
1	57	K	A	K57A	-0.0973	-0.0973	0.1233	2	2	1	-0.1845	-0.01013
1	57	K	C	K57C	-0.1574	-0.1574	0.4697	2	1.5	1	-0.4895	0.1747
1	57	K	E	K57E	-0.1213	-0.1213	0.05332	2	2	1	-0.159	-0.08359
1	57	K	F	K57F	-0.09978	-0.09978	0.1354	2	1.5	1	-0.004042	-0.1955
1	57	K	G	K57G	0.04104	0.04104	0.1891	2	3	1	0.1747	-0.09266
1	57	K	H	K57H	-0.03866	-0.03866	0.08787	2	2.5	1	-0.1008	0.02347
1	57	K	I	K57I	-0.4499	-0.4499	0.2516	2	3.5	1	-0.272	-0.6278
1	57	K	L	K57L	-0.1042	-0.1042	0.08518	2	3.5	1	-0.1645	-0.04401
1	57	K	M	K57M	0.1143	0.1143		1	2	0.5	0.1143
1	57	K	N	K57N	-0.1133	-0.1133	0.07018	2	1.5	1	-0.1629	-0.06366
1	57	K	P	K57P	0.07879	0.07879		1	2	0.5		0.07879
1	57	K	Q	K57Q	-0.1522	-0.1522	0.003051	2	2.5	1	-0.15	-0.1543
1	57	K	R	K57R	-0.01489	-0.01489	0.02518	2	3	1	-0.03269	0.002916
1	57	K	S	K57S	-0.0382	-0.0382	0.03106	2	2	1	-0.01624	-0.06016
1	57	K	T	K57T	-0.3686	-0.3686	0.5518	2	1.5	1	0.02159	-0.7588
1	57	K	W	K57W	-0.3881	-0.3881	0.1885	2	2	1	-0.2548	-0.5214
1	58	P	A	P58A	-0.01704	-0.01704		1	2	0.5		-0.01704
1	58	P	Y	P58Y	-0.03472	-0.03472		1	1	0.5		-0.03472
1	59	L	A	L59A	-0.008435	-0.008435	0.1546	2	2.167	1	-0.1178	0.1009
1	59	L	C	L59C	-0.217	-0.217		1	4	0.5	-0.217
1	59	L	F	L59F	0.06461	0.06461	0.05603	2	5	1	0.1042	0.02499
1	59	L	H	L59H	0.1568	0.1568		1	2	0.5		0.1568
1	59	L	I	L59I	0.007103	0.007103		1	1	0.5		0.007103
1	59	L	K	L59K	-0.08438	-0.08438	0.01491	2	1	1	-0.07384	-0.09492
1	59	L	M	L59M	0.1413	0.1413	0.001103	2	3	1	0.1405	0.142
1	59	L	N	L59N	-0.2995	-0.2995	0.1053	2	1.5	1	-0.225	-0.374
1	59	L	Q	L59Q	-0.1272	-0.1272	0.2445	2	4.5	1	-0.3001	0.04562
1	59	L	R	L59R	-0.1189	-0.1189		1	5	0.5	-0.1189
1	59	L	S	L59S	-0.167	-0.167		1	1	0.5		-0.167
1	59	L	T	L59T	-0.02574	-0.02574		1	1	0.5	-0.02574
1	59	L	V	L59V	0.09342	0.09342	0.04897	2	3	1	0.0588	0.128
1	59	L	W	L59W	-0.04344	-0.04344	0.09625	2	1.5	1	-0.1115	0.02462
1	59	L	Y	L59Y	0.1225	0.1225	0.2196	2	1.5	1	0.2778	-0.03274
1	60	I	A	I60A	0.01406	0.01406	0.1384	2	2	1	0.1119	-0.08379
1	60	I	C	I60C	0.5617	0.5617		1	3	0.5	0.5617
1	60	I	D	I60D	-0.04833	-0.04833		1	3	0.5		-0.04833
1	60	I	E	I60E	-0.1373	-0.1373		1	5	0.5	-0.1373
1	60	I	F	I60F	-0.03238	-0.03238	0.1059	2	2	1	-0.1073	0.04252
1	60	I	H	I60H	-0.06583	-0.06583		1	2	0.5		-0.06583
1	60	I	L	I60L	0.123	0.123		1	1	0.5		0.123
1	60	I	M	I60M	0.07882	0.07882	0.02491	2	1	1	0.06121	0.09644
1	60	I	N	I60N	0.2797	0.2797	0.1089	2	1.5	1	0.2027	0.3567
1	60	I	Q	I60Q	0.06066	0.06066		1	1	0.5	0.06066
1	60	I	R	I60R	-0.272	-0.272	0.3314	2	2	1	-0.5064	-0.0377
1	60	I	S	I60S	-0.2241	-0.2241	0.3512	2	1.5	1	-0.4724	0.02424
1	60	I	T	I60T	-0.09171	-0.09171	0.07403	2	1.5	1	-0.1441	-0.03936
1	60	I	V	I60V	0.1512	0.1512	0.1619	2	2	1	0.2657	0.03673
1	60	I	W	I60W	0.143	0.143	0.1885	2	3	1	0.009657	0.2763
1	60	I	Y	I60Y	0.1002	0.1002	0.1038	2	4	1	0.1736	0.02676
1	61	L	I	L61I	-0.3556	-0.3556	0.3795	2	1.5	1	-0.0872	-0.624
1	61	L	M	L61M	-0.3107	-0.3107	0.4327	2	2	1	-0.6166	-0.004748
1	61	L	Q	L61Q	0.1119	0.1119		1	1	0.5		0.1119
1	61	L	V	L61V	-0.4731	-0.4731	0.07116	2	2	1	-0.4227	-0.5234
1	62	K	A	K62A	0.06325	0.06325	0.04143	2	3.5	1	0.09254	0.03396
1	62	K	C	K62C	-0.2334	-0.2334	0.09544	2	1.5	1	-0.3009	-0.1659
1	62	K	D	K62D	-0.12	-0.12	0.1151	2	1	1	-0.03863	-0.2014
1	62	K	E	K62E	-0.2252	-0.2252	0.01909	2	5	1	-0.2387	-0.2117
1	62	K	F	K62F	0.024	0.024		1	2	0.5	0.024
1	62	K	G	K62G	-0.2167	-0.2167	0.1224	2	4	1	-0.3033	-0.1302
1	62	K	H	K62H	-0.04265	-0.04265	0.03681	2	1.5	1	-0.06867	-0.01662
1	62	K	I	K62I	-0.1198	-0.1198		1	2	0.5		-0.1198
1	62	K	L	K62L	-0.3826	-0.3826	0.5143	2	2	1	-0.01891	-0.7462
1	62	K	M	K62M	-0.1178	-0.1178	0.1376	2	5	1	-0.02055	-0.2151
1	62	K	N	K62N	-0.09812	-0.09812	0.2115	2	4	1	0.05145	-0.2477
1	62	K	P	K62P	-0.5246	-0.5246		1	3	0.5		-0.5246
1	62	K	Q	K62Q	-0.08995	-0.08995		1	4	0.5	-0.08995
1	62	K	R	K62R	0.01132	0.01132	0.1319	2	2.5	1	0.1046	-0.08197
1	62	K	S	K62S	-0.1756	-0.1756	0.1578	2	1.5	1	-0.2871	-0.06402
1	62	K	T	K62T	-0.2668	-0.2668	0.3208	2	3.5	1	-0.03989	-0.4936
1	62	K	V	K62V	-0.5085	-0.5085	0.1345	2	1.5	1	-0.6036	-0.4134
1	62	K	W	K62W	-0.1462	-0.1462	0.04023	2	2.5	1	-0.1178	-0.1747
1	62	K	Y	K62Y	-0.1267	-0.1267	0.1697	2	2	1	-0.2467	-0.006672
1	63	D	A	D63A	-0.08905	-0.08905	0.006567	2	2	1	-0.08441	-0.09369
1	63	D	C	D63C	-0.2311	-0.2311	0.1988	2	2	1	-0.09054	-0.3717
1	63	D	E	D63E	0.1221	0.1221	0.09627	2	2	1	0.1902	0.05404
1	63	D	F	D63F	-0.9075	-0.9075		1	2	0.5	-0.9075
1	63	D	G	D63G	0.0655	0.0655	0.03919	2	2	1	0.09321	0.03779
1	63	D	H	D63H	-0.2104	-0.2104	0.1974	2	5	1	-0.07081	-0.3499
1	63	D	I	D63I	-0.08667	-0.08667		1	1	0.5		-0.08667
1	63	D	K	D63K	-0.3351	-0.3351	0.09258	2	2	1	-0.2696	-0.4005
1	63	D	L	D63L	-0.213	-0.213		1	1	0.5	-0.213
1	63	D	M	D63M	-0.1993	-0.1993	0.07318	2	3	1	-0.251	-0.1476
1	63	D	N	D63N	-0.314	-0.314	0.2825	2	2	1	-0.1143	-0.5138
1	63	D	Q	D63Q	-0.2532	-0.2532		1	6	0.5	-0.2532
1	63	D	R	D63R	-0.1639	-0.1639	0.0535	2	1.5	1	-0.2018	-0.1261
1	63	D	S	D63S	0.01927	0.01927	0.05912	2	3.5	1	-0.02253	0.06107
1	63	D	T	D63T	-0.1192	-0.1192	0.2265	2	1	1	-0.2794	0.04098
1	63	D	V	D63V	-0.595	-0.595	0.1677	2	2	1	-0.7136	-0.4764
1	63	D	W	D63W	-0.08135	-0.08135		1	4	0.5	-0.08135
1	63	D	Y	D63Y	-0.3266	-0.3266	0.1711	2	3.5	1	-0.2056	-0.4476
1	64	C	L	C64L	0.367	0.367		1	1	0.5	0.367
1	64	C	R	C64R	0.4146	0.4146		1	1	0.5		0.4146
1	65	S	A	S65A	-0.04116	-0.04116	0.1605	2	1.5	1	-0.1547	0.07234
1	65	S	D	S65D	-0.1642	-0.1642	0.1927	2	1.5	1	-0.3005	-0.02796
1	65	S	G	S65G	0.3333	0.3333	0.122	2	2	1	0.2471	0.4195
1	65	S	N	S65N	-0.2976	-0.2976	0.07372	2	3	1	-0.2454	-0.3497
1	65	S	Q	S65Q	-0.6373	-0.6373		1	1	0.5		-0.6373
1	65	S	T	S65T	-0.1464	-0.1464		1	3	0.5		-0.1464
1	66	V	A	V66A	0.3444	0.3444		1	1	0.5		0.3444
1	66	V	C	V66C	0.1082	0.1082	0.1522	2	1	1	0.0005536	0.2158
1	66	V	F	V66F	-0.7044	-0.7044	0.2276	2	3	1	-0.5434	-0.8653
1	66	V	I	V66I	0.12	0.12	0.2269	2	2	1	0.2805	-0.0404
1	66	V	L	V66L	-0.5116	-0.5116	0.1606	2	3.5	1	-0.6252	-0.3981
1	66	V	M	V66M	-0.3002	-0.3002	0.1678	2	5	1	-0.1816	-0.4189
1	66	V	P	V66P	-0.09231	-0.09231	0.1505	2	2	1	-0.1987	0.01412
1	66	V	S	V66S	-0.051	-0.051		1	3	0.5	-0.051
1	66	V	T	V66T	0.02799	0.02799	0.08539	2	2.5	1	0.08837	-0.03239
1	66	V	Y	V66Y	-0.1564	-0.1564	0.1595	2	2	1	-0.2692	-0.04369
1	67	A	D	A67D	-0.1532	-0.1532	0.07131	2	2.5	1	-0.2036	-0.1028
1	67	A	E	A67E	-0.2836	-0.2836	0.04511	2	4	1	-0.3155	-0.2517
1	67	A	F	A67F	-0.5881	-0.5881		1	3	0.5		-0.5881
1	67	A	G	A67G	0.1107	0.1107	0.05819	2	2	1	0.1519	0.0696
1	67	A	H	A67H	0.2009	0.2009	0.1328	2	4.5	1	0.2948	0.107
1	67	A	I	A67I	-0.2221	-0.2221	0.1443	2	1.5	1	-0.3242	-0.12
1	67	A	K	A67K	-0.3246	-0.3246		1	4	0.5	-0.3246
1	67	A	L	A67L	-0.37	-0.37	0.3575	2	3	1	-0.6228	-0.1172
1	67	A	M	A67M	-0.6138	-0.6138	0.02383	2	4	1	-0.597	-0.6307
1	67	A	N	A67N	-0.4259	-0.4259	0.04213	2	2	1	-0.3961	-0.4557
1	67	A	Q	A67Q	-0.1168	-0.1168	0.02972	2	2	1	-0.1378	-0.09576
1	67	A	R	A67R	-0.2668	-0.2668	0.4887	2	2	1	0.07882	-0.6123
1	67	A	S	A67S	-0.05346	-0.05346	0.04198	2	3	1	-0.08314	-0.02377
1	67	A	T	A67T	0.07408	0.07408		1	3	0.5	0.07408
1	67	A	V	A67V	-0.07563	-0.07563	0.2825	2	2.5	1	0.1241	-0.2754
1	67	A	Y	A67Y	-0.2801	-0.2801	0.06952	2	1	1	-0.231	-0.3293
1	68	G	A	G68A	-0.2011	-0.2011		1	3	0.5	-0.2011
1	68	G	D	G68D	0.2179	0.2179		1	1	0.5		0.2179
1	68	G	F	G68F	-0.05293	-0.05293		1	1	0.5	-0.05293
1	68	G	H	G68H	-1.032	-1.032	0.1793	2	1.5	1	-0.9048	-1.158
1	68	G	K	G68K	-0.01391	-0.01391		1	1	0.5		-0.01391
1	68	G	M	G68M	-0.9547	-0.9547	0.2946	2	1.5	1	-0.7464	-1.163
1	68	G	Q	G68Q	-0.04686	-0.04686		1	1	0.5		-0.04686
1	68	G	S	G68S	-0.5665	-0.5665	0.3486	2	2.5	1	-0.32	-0.8129
1	68	G	T	G68T	-0.9929	-0.9929		1	1	0.5		-0.9929
1	69	W	A	W69A	-0.1225	-0.1225	0.2006	2	3	1	-0.2644	0.01927
1	69	W	C	W69C	-0.5263	-0.5263		1	1	0.5		-0.5263
1	69	W	F	W69F	-0.1086	-0.1086	0.04277	2	4	1	-0.07837	-0.1389
1	69	W	H	W69H	-0.2321	-0.2321		1	1	0.5		-0.2321
1	69	W	I	W69I	0.2005	0.2005	0.1099	2	2	1	0.1228	0.2782
1	69	W	L	W69L	0.1946	0.1946	0.2504	2	2.5	1	0.01758	0.3717
1	69	W	M	W69M	0.2692	0.2692	0.2359	2	3	1	0.1024	0.436
1	69	W	S	W69S	-0.1549	-0.1549		1	3	0.5	-0.1549
1	69	W	T	W69T	0.1762	0.1762		1	2	0.5		0.1762
1	69	W	V	W69V	0.2666	0.2666		1	3	0.5	0.2666
1	69	W	Y	W69Y	0.2393	0.2393	0.4376	2	1	1	-0.07015	0.5487
1	70	L	D	L70D	-0.03347	-0.03347		1	1	0.5	-0.03347
1	70	L	F	L70F	-0.1974	-0.1974		1	5	0.5		-0.1974
1	70	L	H	L70H	0.2483	0.2483		1	1	0.5	0.2483
1	70	L	I	L70I	-0.1282	-0.1282	0.2074	2	3	1	0.01839	-0.2749
1	70	L	M	L70M	-0.1092	-0.1092	0.001343	2	4.5	1	-0.1082	-0.1101
1	70	L	P	L70P	0.03257	0.03257		1	1	0.5	0.03257
1	70	L	V	L70V	-0.3023	-0.3023	0.06672	2	2.5	1	-0.3495	-0.2551
1	71	L	A	L71A	0.05026	0.05026	0.1314	2	1	1	-0.04262	0.1432
1	71	L	F	L71F	0.1402	0.1402	0.03908	2	1.5	1	0.1678	0.1125
1	71	L	I	L71I	-0.05235	-0.05235	0.004489	2	6	1	-0.04917	-0.05552
1	71	L	M	L71M	0.1389	0.1389	0.3044	2	5.5	1	0.3541	-0.07634
1	71	L	N	L71N	-0.1689	-0.1689		1	1	0.5	-0.1689
1	71	L	T	L71T	0.1103	0.1103	0.07082	2	2.5	1	0.1604	0.06026
1	71	L	V	L71V	-0.2221	-0.2221	0.4612	2	2.5	1	-0.5482	0.104
1	71	L	Y	L71Y	-0.2774	-0.2774	0.2099	2	3.5	1	-0.129	-0.4258
1	72	G	A	G72A	0.09325	0.09325		1	2	0.5		0.09325
1	72	G	C	G72C	-0.4784	-0.4784	0.2147	2	2	1	-0.6302	-0.3265
1	72	G	D	G72D	-0.513	-0.513	0.0131	2	4.5	1	-0.5038	-0.5223
1	72	G	E	G72E	-0.4821	-0.4821	0.1193	2	2	1	-0.3977	-0.5664
1	72	G	F	G72F	-0.191	-0.191	0.1196	2	2.5	1	-0.2755	-0.1064
1	72	G	H	G72H	-0.1021	-0.1021	0.1652	2	2.5	1	-0.219	0.01471
1	72	G	L	G72L	-0.1702	-0.1702	0.01973	2	3	1	-0.1563	-0.1842
1	72	G	M	G72M	-0.1131	-0.1131	0.1921	2	2	1	0.02278	-0.2489
1	72	G	N	G72N	0.0969	0.0969	0.1133	2	2.5	1	0.01677	0.177
1	72	G	Q	G72Q	0.02765	0.02765	0.006122	2	5	1	0.02333	0.03198
1	72	G	R	G72R	-0.5781	-0.5781	0.09851	2	2	1	-0.5085	-0.6478
1	72	G	S	G72S	-0.04691	-0.04691	0.04065	2	2.5	1	-0.01817	-0.07566
1	72	G	T	G72T	-0.2086	-0.2086	0.1577	2	3	1	-0.09706	-0.3201
1	72	G	V	G72V	-0.03975	-0.03975		1	2	0.5	-0.03975
1	72	G	W	G72W	0.2181	0.2181		1	1	0.5		0.2181
1	73	N	A	N73A	0.3738	0.3738		1	1	0.5	0.3738
1	73	N	C	N73C	-0.4652	-0.4652	0.2373	2	2	1	-0.2974	-0.633
1	73	N	D	N73D	-0.06482	-0.06482	0.4778	2	2.5	1	0.2731	-0.4027
1	73	N	G	N73G	0.05842	0.05842		1	1	0.5	0.05842
1	73	N	H	N73H	-0.2708	-0.2708	0.4364	2	2.5	1	-0.5793	0.03781
1	73	N	I	N73I	-0.4852	-0.4852		1	3	0.5	-0.4852
1	73	N	K	N73K	-0.006037	-0.006037		1	1	0.5		-0.006037
1	73	N	L	N73L	-1.518	-1.518	0.03255	2	1.5	1	-1.541	-1.495
1	73	N	S	N73S	0.2776	0.2776		1	2	0.5	0.2776
1	73	N	T	N73T	0.163	0.163	0.4164	2	2	1	-0.1315	0.4575
1	73	N	V	N73V	-0.1264	-0.1264		1	1	0.5		-0.1264
1	74	P	A	P74A	-0.2532	-0.2532	0.05569	2	2.5	1	-0.2138	-0.2926
1	74	P	H	P74H	-0.4699	-0.4699	0.3305	2	2	1	-0.7036	-0.2361
1	74	P	I	P74I	-0.9337	-0.9337	0.2573	2	2	1	-1.116	-0.7517
1	74	P	K	P74K	0.1178	0.1178	0.05923	2	1.5	1	0.1597	0.07595
1	74	P	L	P74L	-0.6602	-0.6602		1	2	0.5		-0.6602
1	74	P	M	P74M	-0.1868	-0.1868	0.222	2	3	1	-0.3438	-0.02978
1	74	P	N	P74N	-0.7933	-0.7933	0.5353	2	1	1	-0.4148	-1.172
1	74	P	Q	P74Q	-0.09193	-0.09193	0.07852	2	1.5	1	-0.0364	-0.1475
1	74	P	R	P74R	0.2203	0.2203	0.0879	2	2.5	1	0.1581	0.2824
1	74	P	S	P74S	-0.2783	-0.2783	0.1526	2	5	1	-0.3863	-0.1704
1	74	P	T	P74T	-0.2563	-0.2563	0.2079	2	2.5	1	-0.1093	-0.4032
1	74	P	V	P74V	-0.25	-0.25	0.02955	2	1.5	1	-0.2291	-0.2709
1	74	P	Y	P74Y	-1.213	-1.213		1	1	0.5	-1.213
1	75	M	A	M75A	0.08503	0.08503	0.06276	2	2.5	1	0.04065	0.1294
1	75	M	C	M75C	0.176	0.176		1	4	0.5	0.176
1	75	M	D	M75D	0.02701	0.02701	0.03022	2	3	1	0.005641	0.04838
1	75	M	E	M75E	0.0608	0.0608	0.1946	2	3.5	1	0.1984	-0.07681
1	75	M	F	M75F	-0.06038	-0.06038		1	1	0.5	-0.06038
1	75	M	G	M75G	-0.3741	-0.3741	0.5187	2	1.5	1	-0.7408	-0.007314
1	75	M	H	M75H	-0.0117	-0.0117	0.1183	2	2	1	0.07197	-0.09536
1	75	M	I	M75I	-0.2	-0.2	0.1575	2	4	1	-0.3114	-0.08868
1	75	M	K	M75K	0.2249	0.2249	0.1874	2	1	1	0.09235	0.3574
1	75	M	L	M75L	-0.002985	-0.002985	0.04247	2	3	1	-0.03302	0.02705
1	75	M	N	M75N	0.2865	0.2865		1	6	0.5		0.2865
1	75	M	P	M75P	-0.4686	-0.4686	0.1988	2	1.5	1	-0.328	-0.6091
1	75	M	Q	M75Q	-0.03125	-0.03125	0.1997	2	2.5	1	0.11	-0.1725
1	75	M	R	M75R	0.08757	0.08757	0.01843	2	3.5	1	0.1006	0.07454
1	75	M	S	M75S	0.2058	0.2058		1	2	0.5		0.2058
1	75	M	T	M75T	0.02217	0.02217	0.1366	2	2.5	1	-0.07444	0.1188
1	75	M	V	M75V	-0.1331	-0.1331	0.1075	2	3.5	1	-0.2091	-0.05707
1	75	M	W	M75W	0.2926	0.2926	0.09527	2	3	1	0.2252	0.36
1	75	M	Y	M75Y	-0.0358	-0.0358	0.01663	2	2	1	-0.02404	-0.04756
1	76	C	K	C76K	0.008281	0.008281		1	1	0.5	0.008281
1	76	C	T	C76T	-0.3423	-0.3423		1	1	0.5	-0.3423
1	77	D	A	D77A	-0.08707	-0.08707	0.1322	2	2	1	-0.1805	0.006399
1	77	D	C	D77C	-0.05456	-0.05456	0.0334	2	1	1	-0.03094	-0.07818
1	77	D	E	D77E	-0.1466	-0.1466	0.01652	2	2.5	1	-0.1583	-0.1349
1	77	D	F	D77F	0.1164	0.1164		1	3	0.5		0.1164
1	77	D	G	D77G	-0.1945	-0.1945	0.04786	2	2	1	-0.2283	-0.1607
1	77	D	H	D77H	-0.1857	-0.1857	0.01448	2	4.5	1	-0.1959	-0.1754
1	77	D	I	D77I	-0.1205	-0.1205	0.02655	2	3.5	1	-0.1017	-0.1393
1	77	D	K	D77K	0.04303	0.04303		1	1	0.5		0.04303
1	77	D	L	D77L	-0.02395	-0.02395	0.2074	2	3	1	-0.1706	0.1227
1	77	D	M	D77M	0.04596	0.04596	0.1229	2	3	1	0.1329	-0.04096
1	77	D	N	D77N	-0.243	-0.243	0.08641	2	3.5	1	-0.1819	-0.3041
1	77	D	P	D77P	0.1241	0.1241		1	2	0.5	0.1241
1	77	D	Q	D77Q	0.3253	0.3253		1	1	0.5	0.3253
1	77	D	R	D77R	-0.3222	-0.3222	0.01134	2	3.5	1	-0.3142	-0.3303
1	77	D	S	D77S	-0.1107	-0.1107		1	2	0.5		-0.1107
1	77	D	T	D77T	-0.3176	-0.3176	0.1873	2	2	1	-0.45	-0.1852
1	77	D	V	D77V	-0.1057	-0.1057	0.1659	2	1	1	-0.223	0.01157
1	77	D	W	D77W	0.006666	0.006666	0.07855	2	2	1	0.06221	-0.04888
1	77	D	Y	D77Y	0.02281	0.02281	0.03669	2	3.5	1	0.04875	-0.003128
1	78	E	A	E78A	0.1093	0.1093	0.2032	2	1.5	1	-0.03438	0.2529
1	78	E	C	E78C	0.1777	0.1777	0.3684	2	1	1	-0.08273	0.4382
1	78	E	D	E78D	0.1174	0.1174	0.07282	2	3	1	0.1689	0.06591
1	78	E	F	E78F	0.1324	0.1324	0.09032	2	2.5	1	0.06856	0.1963
1	78	E	G	E78G	-0.1596	-0.1596	0.0636	2	1.5	1	-0.2046	-0.1147
1	78	E	H	E78H	0.152	0.152		1	5	0.5	0.152
1	78	E	K	E78K	0.2871	0.2871	0.004844	2	4	1	0.2905	0.2836
1	78	E	L	E78L	0.09489	0.09489	0.08767	2	2.5	1	0.1569	0.0329
1	78	E	M	E78M	0.1839	0.1839	0.224	2	2	1	0.3423	0.0255
1	78	E	N	E78N	0.345	0.345	0.6124	2	2	1	0.7781	-0.08801
1	78	E	P	E78P	0.04406	0.04406	0.06391	2	2	1	0.08925	-0.001126
1	78	E	Q	E78Q	0.3459	0.3459		1	7	0.5	0.3459
1	78	E	R	E78R	0.1711	0.1711	0.1598	2	1.5	1	0.05809	0.2841
1	78	E	S	E78S	0.2892	0.2892		1	4	0.5	0.2892
1	78	E	T	E78T	-0.01817	-0.01817	0.0921	2	5	1	0.04695	-0.08329
1	78	E	V	E78V	0.1631	0.1631		1	3	0.5	0.1631
1	78	E	W	E78W	0.1219	0.1219	0.01801	2	4	1	0.1346	0.1092
1	78	E	Y	E78Y	0.06522	0.06522		1	1	0.5	0.06522
1	79	F	H	F79H	-0.5406	-0.5406	0.2625	2	2.5	1	-0.7262	-0.355
1	79	F	K	F79K	0.1754	0.1754		1	1	0.5	0.1754
1	79	F	L	F79L	-0.07385	-0.07385		1	2	0.5		-0.07385
1	79	F	M	F79M	-0.03446	-0.03446		1	1	0.5	-0.03446
1	79	F	N	F79N	-0.2916	-0.2916	0.05808	2	3.5	1	-0.3326	-0.2505
1	79	F	R	F79R	1.37	1.37		1	1	0.5	1.37
1	79	F	T	F79T	-0.1873	-0.1873		1	1	0.5		-0.1873
1	79	F	W	F79W	-0.193	-0.193	0.08341	2	4.5	1	-0.252	-0.134
1	79	F	Y	F79Y	-0.273	-0.273	0.2027	2	1	1	-0.4163	-0.1296
1	80	I	A	I80A	-0.2188	-0.2188	0.2549	2	1	1	-0.03859	-0.3991
1	80	I	C	I80C	0.952	0.952	0.1952	2	4	1	0.8139	1.09
1	80	I	D	I80D	0.3483	0.3483	0.3777	2	1	1	0.6154	0.0812
1	80	I	E	I80E	0.0544	0.0544	0.01334	2	3	1	0.06383	0.04497
1	80	I	F	I80F	0.5828	0.5828	0.3666	2	2	1	0.3236	0.842
1	80	I	G	I80G	-0.06048	-0.06048	0.181	2	1	1	-0.1885	0.06749
1	80	I	H	I80H	0.1162	0.1162	0.1827	2	2.5	1	-0.013	0.2453
1	80	I	K	I80K	0.3732	0.3732	0.2452	2	4	1	0.1998	0.5466
1	80	I	L	I80L	0.3235	0.3235	0.02111	2	3	1	0.3086	0.3384
1	80	I	M	I80M	-0.1007	-0.1007		1	1	0.5	-0.1007
1	80	I	N	I80N	0.1003	0.1003	0.3518	2	1.5	1	-0.1485	0.349
1	80	I	Q	I80Q	0.02182	0.02182		1	2	0.5	0.02182
1	80	I	R	I80R	-0.1648	-0.1648	0.1868	2	2	1	-0.03275	-0.2969
1	80	I	S	I80S	-0.07243	-0.07243	0.2143	2	2	1	0.07913	-0.224
1	80	I	T	I80T	-0.0519	-0.0519	0.07876	2	2.5	1	-0.1076	0.003799
1	80	I	V	I80V	-0.07882	-0.07882	0.1636	2	3	1	0.03688	-0.1945
1	80	I	W	I80W	0.2692	0.2692		1	4	0.5	0.2692
1	80	I	Y	I80Y	0.1872	0.1872		1	3	0.5	0.1872
1	81	R	A	R81A	-0.04366	-0.04366		1	3	0.5	-0.04366
1	81	R	C	R81C	0.4835	0.4835	0.0959	2	2.5	1	0.4157	0.5513
1	81	R	D	R81D	-0.02364	-0.02364	0.02788	2	4	1	-0.003928	-0.04335
1	81	R	E	R81E	-0.1503	-0.1503	0.2717	2	2	1	0.04189	-0.3424
1	81	R	F	R81F	0.3398	0.3398	0.1765	2	1	1	0.4646	0.2149
1	81	R	G	R81G	-0.009334	-0.009334	0.1294	2	7	1	-0.1008	0.08217
1	81	R	H	R81H	-0.1021	-0.1021	0.3283	2	1.5	1	0.1301	-0.3342
1	81	R	I	R81I	0.1464	0.1464	0.1669	2	2.5	1	0.02835	0.2644
1	81	R	K	R81K	0.1467	0.1467	0.2111	2	2	1	-0.002529	0.296
1	81	R	L	R81L	-0.0154	-0.0154	0.1069	2	3	1	0.06017	-0.09097
1	81	R	M	R81M	0.1132	0.1132	0.1791	2	2.5	1	0.2399	-0.01343
1	81	R	N	R81N	0.1737	0.1737		1	3	0.5	0.1737
1	81	R	P	R81P	-0.0162	-0.0162		1	1	0.5	-0.0162
1	81	R	Q	R81Q	0.02357	0.02357		1	2	0.5	0.02357
1	81	R	S	R81S	0.0142	0.0142		1	3	0.5		0.0142
1	81	R	T	R81T	0.1719	0.1719	0.1538	2	2.5	1	0.2806	0.06321
1	81	R	V	R81V	-0.02546	-0.02546	0.07359	2	3.5	1	0.02658	-0.0775
1	81	R	W	R81W	0.1202	0.1202	0.03611	2	3	1	0.1457	0.09468
1	81	R	Y	R81Y	0.232	0.232	0.1168	2	3	1	0.3145	0.1494
1	82	V	A	V82A	-0.1411	-0.1411	0.1188	2	2.5	1	-0.2251	-0.05715
1	82	V	C	V82C	0.1013	0.1013	0.1923	2	4.5	1	-0.03471	0.2373
1	82	V	D	V82D	-0.3857	-0.3857	0.08578	2	7.5	1	-0.4463	-0.325
1	82	V	E	V82E	0.09649	0.09649		1	1	0.5		0.09649
1	82	V	F	V82F	-0.04463	-0.04463		1	5	0.5	-0.04463
1	82	V	G	V82G	-0.08945	-0.08945		1	1	0.5	-0.08945
1	82	V	H	V82H	-0.2508	-0.2508		1	1	0.5		-0.2508
1	82	V	I	V82I	-0.141	-0.141	0.3116	2	3	1	-0.3613	0.07933
1	82	V	K	V82K	-0.1433	-0.1433	0.2051	2	1.5	1	0.001716	-0.2883
1	82	V	L	V82L	-0.1859	-0.1859	0.2917	2	2.5	1	0.02039	-0.3921
1	82	V	M	V82M	-0.2231	-0.2231	0.05894	2	1.5	1	-0.1814	-0.2648
1	82	V	N	V82N	-0.1819	-0.1819	0.1341	2	2	1	-0.08702	-0.2767
1	82	V	P	V82P	-0.3904	-0.3904	0.2044	2	1.5	1	-0.2459	-0.5349
1	82	V	R	V82R	-0.171	-0.171		1	1	0.5		-0.171
1	82	V	S	V82S	-0.03223	-0.03223		1	4	0.5	-0.03223
1	82	V	T	V82T	0.07284	0.07284	0.1962	2	3.5	1	-0.06592	0.2116
1	82	V	W	V82W	-0.1515	-0.1515		1	2	0.5		-0.1515
1	82	V	Y	V82Y	-0.1742	-0.1742	0.03584	2	2	1	-0.1488	-0.1995
1	82a	P	A	P82aA	0.3249	0.3249	0.3287	2	1	1	0.09251	0.5574
1	82a	P	C	P82aC	-0.4318	-0.4318	0.2597	2	3.5	1	-0.2482	-0.6155
1	82a	P	D	P82aD	-0.2476	-0.2476		1	5	0.5		-0.2476
1	82a	P	E	P82aE	-0.02261	-0.02261	0.009857	2	1.5	1	-0.02958	-0.01564
1	82a	P	F	P82aF	-0.5181	-0.5181	0.1836	2	1	1	-0.3883	-0.648
1	82a	P	G	P82aG	-0.07874	-0.07874	0.004032	2	4.5	1	-0.08159	-0.07589
1	82a	P	H	P82aH	-1.253	-1.253		1	1	0.5		-1.253
1	82a	P	I	P82aI	-0.0236	-0.0236		1	1	0.5	-0.0236
1	82a	P	K	P82aK	-0.6529	-0.6529	0.2138	2	1	1	-0.5017	-0.8041
1	82a	P	L	P82aL	-0.1553	-0.1553		1	5	0.5		-0.1553
1	82a	P	N	P82aN	-0.2513	-0.2513	0.06567	2	1.5	1	-0.2048	-0.2977
1	82a	P	Q	P82aQ	0.6307	0.6307		1	1	0.5	0.6307
1	82a	P	S	P82aS	-0.2047	-0.2047	0.2051	2	3	1	-0.3497	-0.05971
1	82a	P	T	P82aT	-0.0835	-0.0835		1	2	0.5	-0.0835
1	82a	P	V	P82aV	-0.4959	-0.4959	0.1739	2	1.5	1	-0.6189	-0.373
1	82a	P	W	P82aW	-0.1365	-0.1365	0.207	2	2	1	0.009943	-0.2829
1	82a	P	Y	P82aY	-0.5508	-0.5508		1	1	0.5		-0.5508
1	83	E	D	E83D	-0.1368	-0.1368	0.007802	2	3	1	-0.1313	-0.1423
1	83	E	F	E83F	0.1934	0.1934	0.3768	2	1.5	1	0.4599	-0.07304
1	83	E	G	E83G	1.765	1.765		1	1	0.5		1.765
1	83	E	H	E83H	-0.2243	-0.2243	0.224	2	2	1	-0.06597	-0.3827
1	83	E	I	E83I	0.06701	0.06701	0.08622	2	2	1	0.128	0.006044
1	83	E	K	E83K	-0.3491	-0.3491	0.03581	2	2	1	-0.3238	-0.3745
1	83	E	L	E83L	0.162	0.162	0.1343	2	2	1	0.257	0.06701
1	83	E	M	E83M	0.009357	0.009357		1	1	0.5		0.009357
1	83	E	N	E83N	-0.1627	-0.1627		1	2	0.5		-0.1627
1	83	E	P	E83P	-0.04472	-0.04472	0.0631	2	2.5	1	-0.0001027	-0.08934
1	83	E	Q	E83Q	0.002325	0.002325	0.0507	2	2	1	-0.03353	0.03818
1	83	E	R	E83R	-0.1897	-0.1897	0.2947	2	2	1	0.01869	-0.3981
1	83	E	S	E83S	-0.4445	-0.4445	0.2045	2	2	1	-0.5891	-0.2999
1	83	E	T	E83T	-0.06964	-0.06964	0.3062	2	1	1	0.1469	-0.2861
1	83	E	V	E83V	0.05209	0.05209		1	2	0.5	0.05209
1	83	E	W	E83W	-0.05927	-0.05927	0.004061	2	1.5	1	-0.0564	-0.06214
1	83	E	Y	E83Y	-0.1058	-0.1058		1	1	0.5	-0.1058
1	84	W	P	W84P	-0.001833	-0.001833		1	1	0.5	-0.001833
1	84	W	Y	W84Y	-0.05891	-0.05891		1	1	0.5	-0.05891
1	84	W	*	W84*	-0.3126	-0.3126		1	1	0.5		-0.3126
1	85	S	A	S85A	-0.07481	-0.07481	0.2494	2	2	1	-0.2512	0.1015
1	85	S	C	S85C	-0.5891	-0.5891	0.6768	2	2	1	-1.068	-0.1105
1	85	S	F	S85F	0.1056	0.1056		1	1	0.5	0.1056
1	85	S	G	S85G	-0.4017	-0.4017		1	1	0.5	-0.4017
1	85	S	K	S85K	0.04688	0.04688	0.01194	2	3	1	0.05532	0.03843
1	85	S	L	S85L	-0.08569	-0.08569	0.08867	2	1	1	-0.02299	-0.1484
1	85	S	P	S85P	-0.03772	-0.03772	0.3699	2	4	1	-0.2993	0.2238
1	85	S	R	S85R	-0.1956	-0.1956	0.1845	2	4	1	-0.3261	-0.06518
1	85	S	T	S85T	-0.1511	-0.1511	0.02972	2	1	1	-0.1721	-0.13
1	85	S	W	S85W	0.2043	0.2043		1	1	0.5		0.2043
1	86	Y	F	Y86F	-0.01479	-0.01479		1	3	0.5		-0.01479
1	86	Y	K	Y86K	0.1875	0.1875		1	1	0.5	0.1875
1	87	I	F	I87F	0.06537	0.06537	0.1658	2	1	1	-0.0519	0.1826
1	87	I	L	I87L	-0.5844	-0.5844	0.1988	2	2.5	1	-0.725	-0.4438
1	87	I	M	I87M	-0.07978	-0.07978	0.001352	2	3.5	1	-0.08074	-0.07883
1	87	I	V	I87V	-0.1305	-0.1305	0.02455	2	3.5	1	-0.1131	-0.1478
1	87	I	Y	I87Y	0.08469	0.08469		1	1	0.5	0.08469
1	88	V	A	V88A	0.3449	0.3449	0.06609	2	2	1	0.2982	0.3917
1	88	V	C	V88C	-0.2593	-0.2593		1	5	0.5	-0.2593
1	88	V	H	V88H	0.005264	0.005264	0.04765	2	2.5	1	-0.02843	0.03896
1	88	V	I	V88I	-0.1347	-0.1347	0.1794	2	3	1	-0.00781	-0.2615
1	88	V	M	V88M	0.1576	0.1576	0.265	2	1	1	0.345	-0.02974
1	88	V	N	V88N	-0.955	-0.955		1	1	0.5	-0.955
1	88	V	S	V88S	0.002627	0.002627	0.05571	2	2	1	-0.03676	0.04202
1	88	V	T	V88T	-0.04024	-0.04024	0.2778	2	1.5	1	-0.2367	0.1562
1	89	E	A	E89A	-0.5088	-0.5088	0.07729	2	1.5	1	-0.4541	-0.5634
1	89	E	C	E89C	-0.1745	-0.1745	0.1373	2	1.5	1	-0.2715	-0.07737
1	89	E	F	E89F	-0.3289	-0.3289	0.2526	2	3	1	-0.5075	-0.1503
1	89	E	G	E89G	-0.5244	-0.5244		1	1	0.5		-0.5244
1	89	E	H	E89H	0.09675	0.09675	0.1156	2	2	1	0.01503	0.1785
1	89	E	I	E89I	-0.3631	-0.3631	0.07544	2	3	1	-0.3097	-0.4164
1	89	E	K	E89K	-0.3996	-0.3996	0.05954	2	8	1	-0.4417	-0.3575
1	89	E	L	E89L	-0.6364	-0.6364	0.001323	2	3	1	-0.6373	-0.6354
1	89	E	M	E89M	-0.3366	-0.3366		1	3	0.5		-0.3366
1	89	E	N	E89N	-0.2915	-0.2915	0.1916	2	1	1	-0.1561	-0.427
1	89	E	Q	E89Q	-0.1906	-0.1906	0.06195	2	3.5	1	-0.2344	-0.1468
1	89	E	R	E89R	-0.4699	-0.4699	0.2346	2	3	1	-0.304	-0.6358
1	89	E	S	E89S	-0.02141	-0.02141	0.1604	2	3	1	0.09202	-0.1348
1	89	E	T	E89T	0.06534	0.06534		1	2	0.5	0.06534
1	89	E	V	E89V	-0.2943	-0.2943	0.04929	2	3	1	-0.3292	-0.2594
1	89	E	W	E89W	-0.6043	-0.6043	0.002985	2	4	1	-0.6064	-0.6022
1	89	E	Y	E89Y	-0.5261	-0.5261	0.1214	2	1	1	-0.6119	-0.4402
1	90	R	A	R90A	-0.1079	-0.1079		1	4	0.5		-0.1079
1	90	R	C	R90C	-0.05746	-0.05746		1	4	0.5	-0.05746
1	90	R	D	R90D	-0.02204	-0.02204		1	3	0.5		-0.02204
1	90	R	E	R90E	-0.1898	-0.1898	0.1147	2	2.5	1	-0.1087	-0.2709
1	90	R	F	R90F	-0.1257	-0.1257	0.04619	2	2.5	1	-0.09302	-0.1583
1	90	R	G	R90G	-0.03747	-0.03747	0.01075	2	4	1	-0.04507	-0.02987
1	90	R	H	R90H	0.07178	0.07178	0.02105	2	3	1	0.08666	0.05689
1	90	R	I	R90I	0.01185	0.01185	0.2331	2	4.5	1	-0.1529	0.1767
1	90	R	K	R90K	0.3294	0.3294	0.02299	2	2	1	0.3456	0.3131
1	90	R	L	R90L	0.1796	0.1796	0.09953	2	3	1	0.1092	0.2499
1	90	R	M	R90M	0.1221	0.1221	0.08011	2	3.5	1	0.1787	0.06542
1	90	R	N	R90N	-0.09173	-0.09173	0.04513	2	2	1	-0.1236	-0.05982
1	90	R	P	R90P	-0.07955	-0.07955	0.1475	2	3	1	-0.1839	0.02478
1	90	R	Q	R90Q	0.06658	0.06658	0.2607	2	3	1	0.2509	-0.1177
1	90	R	S	R90S	0.1007	0.1007		1	5	0.5	0.1007
1	90	R	T	R90T	0.1697	0.1697	0.2132	2	4	1	0.01895	0.3205
1	90	R	V	R90V	-0.008478	-0.008478	0.01813	2	5	1	0.004339	-0.02129
1	90	R	W	R90W	-0.2124	-0.2124	0.3906	2	3	1	0.0638	-0.4886
1	90	R	Y	R90Y	-0.01758	-0.01758	0.2473	2	2	1	0.1573	-0.1925
1	91	A	C	A91C	0.0006572	0.0006572	0.01171	2	3.5	1	0.008935	-0.007621
1	91	A	D	A91D	-0.2671	-0.2671	0.09151	2	4	1	-0.2024	-0.3318
1	91	A	E	A91E	-0.05501	-0.05501	0.04095	2	5	1	-0.08397	-0.02606
1	91	A	F	A91F	-0.05686	-0.05686	0.1146	2	3.5	1	0.02418	-0.1379
1	91	A	G	A91G	-0.07838	-0.07838	0.07978	2	2	1	-0.1348	-0.02196
1	91	A	H	A91H	-0.04869	-0.04869	0.02894	2	4.5	1	-0.02823	-0.06916
1	91	A	I	A91I	-0.346	-0.346		1	2	0.5	-0.346
1	91	A	K	A91K	0.0243	0.0243	0.07483	2	3	1	-0.02861	0.07722
1	91	A	L	A91L	0.03492	0.03492	0.009498	2	1.5	1	0.04163	0.0282
1	91	A	M	A91M	-0.1173	-0.1173	0.1539	2	2.5	1	-0.2261	-0.008501
1	91	A	N	A91N	0.07167	0.07167		1	3	0.5		0.07167
1	91	A	P	A91P	-0.05138	-0.05138		1	2	0.5		-0.05138
1	91	A	Q	A91Q	-0.0249	-0.0249	0.03358	2	4.5	1	-0.04865	-0.001154
1	91	A	R	A91R	-0.341	-0.341	0.6419	2	4	1	-0.7949	0.1129
1	91	A	S	A91S	0.1326	0.1326	0.07777	2	5	1	0.07763	0.1876
1	91	A	T	A91T	-0.06059	-0.06059	0.07064	2	1	1	-0.01063	-0.1105
1	91	A	V	A91V	0.06338	0.06338	0.07142	2	6.5	1	0.1139	0.01288
1	91	A	W	A91W	-0.0613	-0.0613	0.0423	2	3.5	1	-0.09121	-0.03139
1	91	A	Y	A91Y	-0.05787	-0.05787		1	1	0.5	-0.05787
1	92	N	A	N92A	0.01935	0.01935	0.1094	2	3.5	1	0.09673	-0.05803
1	92	N	C	N92C	-0.03491	-0.03491		1	2	0.5	-0.03491
1	92	N	D	N92D	0.00961	0.00961		1	4	0.5	0.00961
1	92	N	E	N92E	-0.1052	-0.1052		1	3	0.5	-0.1052
1	92	N	F	N92F	-0.0275	-0.0275	0.1257	2	2	1	-0.1164	0.0614
1	92	N	G	N92G	-0.05627	-0.05627	0.01187	2	2.5	1	-0.06467	-0.04788
1	92	N	I	N92I	-0.05237	-0.05237	0.2345	2	3	1	-0.2182	0.1135
1	92	N	K	N92K	-0.05163	-0.05163	0.01145	2	3	1	-0.04354	-0.05973
1	92	N	L	N92L	-0.02484	-0.02484	0.08105	2	3	1	0.03247	-0.08215
1	92	N	M	N92M	0.1305	0.1305	0.3529	2	2.5	1	-0.1191	0.38
1	92	N	P	N92P	-0.1298	-0.1298		1	2	0.5		-0.1298
1	92	N	Q	N92Q	-0.01972	-0.01972		1	2	0.5	-0.01972
1	92	N	R	N92R	0.2114	0.2114	0.1376	2	2	1	0.1142	0.3087
1	92	N	S	N92S	0.01178	0.01178	0.02202	2	2	1	0.02735	-0.003791
1	92	N	T	N92T	0.11	0.11	0.08877	2	2	1	0.04721	0.1728
1	92	N	V	N92V	0.08588	0.08588	0.07239	2	4.5	1	0.1371	0.03469
1	92	N	W	N92W	0.01582	0.01582	0.01363	2	4	1	0.006185	0.02546
1	92	N	Y	N92Y	-0.02839	-0.02839	0.0456	2	2.5	1	-0.06063	0.003859
1	92a	P	A	P92aA	0.05422	0.05422	0.2236	2	4	1	0.2123	-0.1039
1	92a	P	C	P92aC	-0.2046	-0.2046	0.15	2	2.5	1	-0.09853	-0.3107
1	92a	P	F	P92aF	-0.06088	-0.06088	0.005445	2	4	1	-0.05703	-0.06473
1	92a	P	G	P92aG	-0.1566	-0.1566	0.07021	2	3	1	-0.107	-0.2063
1	92a	P	H	P92aH	-0.3258	-0.3258	0.2504	2	2	1	-0.1487	-0.5028
1	92a	P	I	P92aI	-0.3343	-0.3343	0.1691	2	3	1	-0.2147	-0.4539
1	92a	P	K	P92aK	-0.2154	-0.2154		1	1	0.5		-0.2154
1	92a	P	L	P92aL	0.07522	0.07522	0.2501	2	1.5	1	0.2521	-0.1016
1	92a	P	M	P92aM	-0.3595	-0.3595	0.2252	2	1.5	1	-0.2003	-0.5187
1	92a	P	N	P92aN	-1.055	-1.055	0.002883	2	1.5	1	-1.057	-1.053
1	92a	P	Q	P92aQ	-0.2454	-0.2454	0.06854	2	2.5	1	-0.2939	-0.197
1	92a	P	R	P92aR	-0.1092	-0.1092	0.1122	2	1.5	1	-0.02988	-0.1886
1	92a	P	S	P92aS	0.02796	0.02796	0.03066	2	3.5	1	0.04964	0.006285
1	92a	P	T	P92aT	0.03834	0.03834	0.04113	2	2	1	0.00926	0.06742
1	92a	P	V	P92aV	-0.2975	-0.2975	0.03008	2	4	1	-0.3188	-0.2762
1	92a	P	W	P92aW	-0.5075	-0.5075	0.3672	2	3	1	-0.2478	-0.7672
1	92a	P	Y	P92aY	-0.2775	-0.2775	0.0391	2	2.5	1	-0.3052	-0.2499
1	93	A	C	A93C	0.09885	0.09885	0.1181	2	2	1	0.01532	0.1824
1	93	A	D	A93D	0.0123	0.0123	0.04701	2	6	1	0.04554	-0.02094
1	93	A	E	A93E	-0.05688	-0.05688	0.02725	2	3.5	1	-0.03761	-0.07616
1	93	A	F	A93F	0.1837	0.1837	0.0174	2	5	1	0.1714	0.196
1	93	A	G	A93G	0.04244	0.04244	0.2598	2	2	1	0.2261	-0.1413
1	93	A	H	A93H	-0.0186	-0.0186	0.01424	2	5.5	1	-0.02867	-0.008529
1	93	A	I	A93I	0.04355	0.04355	0.007422	2	2.5	1	0.0488	0.03831
1	93	A	K	A93K	0.1365	0.1365		1	3	0.5		0.1365
1	93	A	L	A93L	-0.02259	-0.02259	0.1993	2	2.5	1	0.1184	-0.1635
1	93	A	M	A93M	-0.007059	-0.007059	0.0303	2	1.5	1	-0.02848	0.01436
1	93	A	N	A93N	0.07767	0.07767	0.02511	2	4	1	0.09543	0.05992
1	93	A	P	A93P	0.03258	0.03258	0.2591	2	3	1	0.2158	-0.1506
1	93	A	Q	A93Q	0.02197	0.02197	0.04799	2	2	1	-0.01196	0.05591
1	93	A	R	A93R	-0.07491	-0.07491	0.009889	2	3	1	-0.06792	-0.08191
1	93	A	S	A93S	0.02184	0.02184	0.09765	2	2.5	1	-0.04721	0.09089
1	93	A	T	A93T	0.1865	0.1865	0.2022	2	4.5	1	0.04349	0.3295
1	93	A	V	A93V	-0.1667	-0.1667	0.1712	2	2.5	1	-0.2877	-0.04568
1	93	A	W	A93W	0.01675	0.01675	0.197	2	2.5	1	-0.1226	0.1561
1	93	A	Y	A93Y	0.0818	0.0818	0.2529	2	4	1	0.2606	-0.09705
1	94	N	A	N94A	0.04684	0.04684		1	2	0.5		0.04684
1	94	N	C	N94C	0.1412	0.1412	0.2498	2	2	1	0.3178	-0.03544
1	94	N	D	N94D	0.03585	0.03585	0.1134	2	4	1	-0.04431	0.116
1	94	N	E	N94E	0.1326	0.1326	0.004375	2	3	1	0.1357	0.1296
1	94	N	F	N94F	-0.07352	-0.07352		1	1	0.5	-0.07352
1	94	N	G	N94G	-0.002869	-0.002869		1	2	0.5	-0.002869
1	94	N	H	N94H	0.2086	0.2086	0.01582	2	5	1	0.2198	0.1974
1	94	N	I	N94I	-0.3578	-0.3578	0.1231	2	2	1	-0.2707	-0.4448
1	94	N	K	N94K	0.01666	0.01666	0.1593	2	4	1	-0.09599	0.1293
1	94	N	L	N94L	0.02174	0.02174	0.07577	2	3.5	1	-0.03183	0.07532
1	94	N	M	N94M	0.09795	0.09795	0.07391	2	4	1	0.1502	0.04569
1	94	N	P	N94P	0.004485	0.004485		1	1	0.5		0.004485
1	94	N	Q	N94Q	-0.02793	-0.02793	0.07663	2	1	1	-0.08211	0.02626
1	94	N	R	N94R	0.1064	0.1064	0.1348	2	3	1	0.2017	0.01109
1	94	N	S	N94S	-0.1034	-0.1034	0.004239	2	4.5	1	-0.1064	-0.1004
1	94	N	T	N94T	-0.1717	-0.1717	0.2461	2	3.5	1	-0.3456	0.002335
1	94	N	V	N94V	-0.1742	-0.1742	0.1031	2	4.5	1	-0.1014	-0.2471
1	94	N	W	N94W	-0.4736	-0.4736	0.009862	2	2	1	-0.4806	-0.4667
1	94	N	Y	N94Y	0.02429	0.02429	0.2666	2	2.5	1	0.2128	-0.1642
1	95	D	A	D95A	0.1024	0.1024	0.5052	2	2.5	1	0.4596	-0.2549
1	95	D	C	D95C	0.07885	0.07885	0.1288	2	2	1	0.17	-0.01226
1	95	D	E	D95E	0.2671	0.2671	0.06396	2	4.5	1	0.2219	0.3123
1	95	D	F	D95F	-0.4351	-0.4351		1	2	0.5	-0.4351
1	95	D	G	D95G	0.4765	0.4765	0.09264	2	2	1	0.411	0.542
1	95	D	H	D95H	0.3291	0.3291	0.03019	2	2	1	0.3504	0.3077
1	95	D	I	D95I	0.003802	0.003802	0.01045	2	2.5	1	-0.003587	0.01119
1	95	D	K	D95K	0.3556	0.3556	0.07916	2	4	1	0.2996	0.4116
1	95	D	L	D95L	-0.001582	-0.001582	0.1952	2	2.5	1	-0.1396	0.1365
1	95	D	M	D95M	0.1703	0.1703	0.01291	2	3.5	1	0.1794	0.1611
1	95	D	N	D95N	-0.1068	-0.1068		1	6	0.5	-0.1068
1	95	D	P	D95P	0.05454	0.05454		1	1	0.5		0.05454
1	95	D	Q	D95Q	0.2571	0.2571	0.1917	2	4	1	0.1215	0.3927
1	95	D	R	D95R	0.2682	0.2682	0.009904	2	4	1	0.2612	0.2752
1	95	D	S	D95S	0.829	0.829	0.5253	2	2	1	0.4575	1.2
1	95	D	T	D95T	0.2746	0.2746	0.08319	2	2.5	1	0.2157	0.3334
1	95	D	V	D95V	0.1554	0.1554		1	3	0.5		0.1554
1	95	D	W	D95W	-0.29	-0.29	0.4457	2	1.5	1	-0.6052	0.0252
1	96	L	C	L96C	-0.05862	-0.05862	0.01587	2	4.5	1	-0.0474	-0.06985
1	96	L	D	L96D	-1.806	-1.806	0.3184	2	1.5	1	-2.031	-1.581
1	96	L	E	L96E	-1.247	-1.247	0.08781	2	1.5	1	-1.185	-1.309
1	96	L	F	L96F	-1.405	-1.405	0.1154	2	2.5	1	-1.323	-1.486
1	96	L	G	L96G	-1.134	-1.134	0.3809	2	1	1	-0.8643	-1.403
1	96	L	H	L96H	-0.5645	-0.5645	0.1138	2	2.5	1	-0.484	-0.645
1	96	L	I	L96I	0.3017	0.3017	0.376	2	3.5	1	0.03586	0.5676
1	96	L	K	L96K	-0.311	-0.311	0.253	2	2	1	-0.4899	-0.1321
1	96	L	M	L96M	-0.4153	-0.4153	0.3141	2	2.5	1	-0.1933	-0.6374
1	96	L	N	L96N	0.3692	0.3692	0.1359	2	3	1	0.2731	0.4652
1	96	L	P	L96P	-0.8115	-0.8115		1	1	0.5		-0.8115
1	96	L	Q	L96Q	0.2905	0.2905	0.1255	2	4	1	0.2017	0.3793
1	96	L	R	L96R	-0.01286	-0.01286	0.1073	2	3	1	0.06301	-0.08872
1	96	L	T	L96T	-1.069	-1.069		1	2	0.5	-1.069
1	96	L	V	L96V	0.737	0.737	0.1632	2	2	1	0.6216	0.8525
1	96	L	W	L96W	-1.887	-1.887		1	2	0.5		-1.887
1	96	L	Y	L96Y	-1.395	-1.395	0.0925	2	2.5	1	-1.46	-1.329
1	97	C	E	C97E	-0.1088	-0.1088		1	1	0.5	-0.1088
1	97	C	M	C97M	-1.103	-1.103	0.4409	2	1	1	-0.7912	-1.415
1	98	Y	D	Y98D	0.05055	0.05055		1	1	0.5		0.05055
1	98	Y	E	Y98E	0.1003	0.1003		1	1	0.5		0.1003
1	98	Y	F	Y98F	-0.8185	-0.8185		1	1	0.5		-0.8185
1	98	Y	H	Y98H	-0.906	-0.906		1	2	0.5		-0.906
1	98	Y	K	Y98K	-0.6104	-0.6104		1	1	0.5	-0.6104
1	98	Y	M	Y98M	-0.5551	-0.5551		1	1	0.5		-0.5551
1	99	P	A	P99A	-0.3497	-0.3497		1	1	0.5	-0.3497
1	99	P	G	P99G	0.4513	0.4513		1	2	0.5		0.4513
1	99	P	L	P99L	-0.9053	-0.9053		1	1	0.5		-0.9053
1	99	P	T	P99T	-0.7719	-0.7719	0.7083	2	1	1	-1.273	-0.2711
1	99	P	V	P99V	-1.143	-1.143		1	1	0.5	-1.143
1	100	G	A	G100A	0.2771	0.2771	0.2913	2	4.5	1	0.07113	0.4831
1	100	G	C	G100C	-0.2641	-0.2641		1	5	0.5	-0.2641
1	100	G	F	G100F	-1.193	-1.193		1	1	0.5	-1.193
1	100	G	L	G100L	-0.4237	-0.4237		1	1	0.5		-0.4237
1	100	G	M	G100M	-1.375	-1.375	0.8034	2	2	1	-1.943	-0.807
1	100	G	N	G100N	-0.1297	-0.1297		1	1	0.5	-0.1297
1	100	G	S	G100S	0.8708	0.8708	0.004122	2	2.5	1	0.8737	0.8679
1	100	G	T	G100T	-1.343	-1.343	0.1046	2	1.5	1	-1.269	-1.417
1	101	S	A	S101A	-0.2477	-0.2477		1	2	0.5	-0.2477
1	101	S	C	S101C	0.1229	0.1229	0.07757	2	3	1	0.06807	0.1778
1	101	S	D	S101D	-0.2159	-0.2159	0.121	2	2	1	-0.1303	-0.3014
1	101	S	F	S101F	-0.1356	-0.1356	0.1107	2	3.5	1	-0.2139	-0.0573
1	101	S	G	S101G	0.03217	0.03217	0.5196	2	2.5	1	-0.3352	0.3996
1	101	S	H	S101H	0.009878	0.009878	0.03242	2	3	1	0.03281	-0.01305
1	101	S	I	S101I	-0.2052	-0.2052	0.241	2	1	1	-0.3757	-0.03479
1	101	S	K	S101K	0.1777	0.1777	0.3018	2	1.5	1	0.3911	-0.03573
1	101	S	L	S101L	0.01149	0.01149	0.01384	2	3.5	1	0.02128	0.001709
1	101	S	M	S101M	0.06931	0.06931	0.1442	2	2.5	1	0.1713	-0.03267
1	101	S	N	S101N	0.1614	0.1614	0.292	2	2.5	1	0.3678	-0.04512
1	101	S	P	S101P	-0.6285	-0.6285	0.1191	2	1.5	1	-0.7128	-0.5443
1	101	S	Q	S101Q	0.007322	0.007322	0.02508	2	3	1	0.02506	-0.01042
1	101	S	R	S101R	0.03705	0.03705	0.03945	2	3.5	1	0.06494	0.009152
1	101	S	T	S101T	0.05556	0.05556	0.1054	2	3.5	1	-0.01899	0.1301
1	101	S	V	S101V	-0.03715	-0.03715	0.03806	2	1.5	1	-0.06407	-0.01024
1	101	S	W	S101W	0.1791	0.1791		1	2	0.5		0.1791
1	101	S	Y	S101Y	0.1077	0.1077		1	5	0.5		0.1077
1	102	L	A	L102A	-0.1662	-0.1662		1	1	0.5		-0.1662
1	102	L	C	L102C	-0.127	-0.127	0.1999	2	4	1	0.01438	-0.2683
1	102	L	D	L102D	0.5592	0.5592		1	1	0.5	0.5592
1	102	L	F	L102F	0.144	0.144	0.03028	2	3.5	1	0.1226	0.1654
1	102	L	I	L102I	-0.1226	-0.1226	0.2511	2	1.5	1	0.0549	-0.3001
1	102	L	M	L102M	-0.2082	-0.2082	0.1037	2	4	1	-0.2815	-0.1349
1	102	L	T	L102T	-0.2793	-0.2793	0.4099	2	1.5	1	-0.5691	0.01056
1	102	L	V	L102V	-0.4198	-0.4198		1	3	0.5		-0.4198
1	102	L	W	L102W	-0.07001	-0.07001	0.07212	2	1.5	1	-0.01901	-0.121
1	102	L	Y	L102Y	-0.2802	-0.2802	0.3484	2	2.5	1	-0.0339	-0.5266
1	103	N	A	N103A	-0.07448	-0.07448	0.09916	2	3	1	-0.1446	-0.004362
1	103	N	C	N103C	-0.06222	-0.06222	0.1391	2	1.5	1	-0.1606	0.03613
1	103	N	D	N103D	-0.04364	-0.04364	0.04396	2	3.5	1	-0.01256	-0.07472
1	103	N	E	N103E	0.1441	0.1441	0.1801	2	2.5	1	0.2715	0.01674
1	103	N	F	N103F	-0.0313	-0.0313		1	2	0.5		-0.0313
1	103	N	G	N103G	-0.1	-0.1		1	2	0.5		-0.1
1	103	N	H	N103H	-0.05828	-0.05828	0.07249	2	3.5	1	-0.007023	-0.1095
1	103	N	I	N103I	0.02202	0.02202	0.07324	2	2.5	1	-0.02977	0.07381
1	103	N	K	N103K	0.07123	0.07123	0.06694	2	6	1	0.1186	0.02389
1	103	N	L	N103L	-0.01251	-0.01251		1	2	0.5		-0.01251
1	103	N	M	N103M	0.1112	0.1112	0.1743	2	3	1	0.2344	-0.01206
1	103	N	P	N103P	-0.1352	-0.1352	0.1061	2	3.5	1	-0.06013	-0.2102
1	103	N	Q	N103Q	0.02103	0.02103	0.005432	2	3.5	1	0.01719	0.02487
1	103	N	R	N103R	0.1769	0.1769	0.1554	2	3.5	1	0.2868	0.06696
1	103	N	S	N103S	0.1185	0.1185	0.1784	2	1.5	1	0.2446	-0.007707
1	103	N	T	N103T	0.2164	0.2164	0.2687	2	2.5	1	0.02638	0.4064
1	103	N	V	N103V	0.1037	0.1037	0.2869	2	3	1	-0.09912	0.3066
1	103	N	W	N103W	-0.0652	-0.0652	0.03012	2	2	1	-0.0865	-0.04391
1	103	N	Y	N103Y	0.03647	0.03647	0.1993	2	4	1	0.1774	-0.1045
1	104	D	A	D104A	0.03016	0.03016		1	6	0.5	0.03016
1	104	D	C	D104C	0.08047	0.08047	0.09503	2	3	1	0.01328	0.1477
1	104	D	E	D104E	0.1475	0.1475	0.1042	2	3	1	0.2212	0.07384
1	104	D	F	D104F	0.1331	0.1331	0.2022	2	4	1	0.2761	-0.009937
1	104	D	G	D104G	0.03241	0.03241	0.02485	2	2.5	1	0.04999	0.01484
1	104	D	H	D104H	0.02596	0.02596	0.2316	2	3.5	1	-0.1378	0.1897
1	104	D	I	D104I	0.01532	0.01532	0.05286	2	3.5	1	-0.02205	0.0527
1	104	D	K	D104K	0.04966	0.04966		1	2	0.5	0.04966
1	104	D	L	D104L	0.2572	0.2572		1	5	0.5		0.2572
1	104	D	M	D104M	-0.1078	-0.1078		1	6	0.5	-0.1078
1	104	D	N	D104N	0.2412	0.2412	0.3056	2	3.5	1	0.4573	0.02516
1	104	D	P	D104P	-0.92	-0.92	0.2192	2	2	1	-1.075	-0.7651
1	104	D	Q	D104Q	0.1309	0.1309	0.1761	2	2.5	1	0.2554	0.006403
1	104	D	R	D104R	0.01695	0.01695		1	2	0.5	0.01695
1	104	D	S	D104S	-0.03008	-0.03008	0.066	2	2	1	0.01659	-0.07675
1	104	D	T	D104T	-0.1477	-0.1477	0.27	2	1	1	-0.3386	0.04327
1	104	D	V	D104V	0.04515	0.04515	0.3547	2	2.5	1	-0.2057	0.296
1	104	D	W	D104W	-0.3095	-0.3095	0.2001	2	3	1	-0.168	-0.451
1	104	D	Y	D104Y	-0.07466	-0.07466	0.5637	2	3	1	-0.4733	0.324
1	105	Y	A	Y105A	-0.1305	-0.1305		1	3	0.5	-0.1305
1	105	Y	C	Y105C	-0.236	-0.236	0.2419	2	1.5	1	-0.06489	-0.407
1	105	Y	D	Y105D	-0.526	-0.526	0.5858	2	1.5	1	-0.9402	-0.1118
1	105	Y	E	Y105E	-0.3683	-0.3683	0.06119	2	2	1	-0.4116	-0.3251
1	105	Y	G	Y105G	-0.1878	-0.1878	0.3498	2	1	1	-0.4352	0.05949
1	105	Y	H	Y105H	-0.03685	-0.03685	0.02242	2	4	1	-0.05271	-0.02099
1	105	Y	I	Y105I	-0.2668	-0.2668	0.373	2	2	1	-0.003026	-0.5306
1	105	Y	K	Y105K	0.007854	0.007854		1	4	0.5	0.007854
1	105	Y	L	Y105L	-0.07773	-0.07773	0.02952	2	3	1	-0.05685	-0.0986
1	105	Y	M	Y105M	-0.3425	-0.3425		1	2	0.5	-0.3425
1	105	Y	N	Y105N	-0.07137	-0.07137	0.2178	2	3	1	0.0826	-0.2254
1	105	Y	P	Y105P	-0.5184	-0.5184	0.3116	2	1.5	1	-0.2981	-0.7388
1	105	Y	Q	Y105Q	-5.9e-05	-5.9e-05	0.3316	2	2.5	1	0.2344	-0.2345
1	105	Y	R	Y105R	0.08003	0.08003	0.3466	2	3	1	0.3251	-0.1651
1	105	Y	V	Y105V	-0.1116	-0.1116	0.08568	2	3.5	1	-0.1722	-0.05106
1	105	Y	W	Y105W	-0.8339	-0.8339	0.04481	2	2	1	-0.8022	-0.8656
1	106	E	A	E106A	-0.3466	-0.3466	0.07066	2	1	1	-0.3966	-0.2967
1	106	E	C	E106C	-0.05168	-0.05168	0.1351	2	1	1	-0.1472	0.04388
1	106	E	D	E106D	-0.4279	-0.4279	0.03942	2	4	1	-0.4	-0.4558
1	106	E	F	E106F	0.0249	0.0249	0.03203	2	3	1	0.04755	0.002249
1	106	E	G	E106G	-0.1746	-0.1746	0.1894	2	3.5	1	-0.3085	-0.0407
1	106	E	H	E106H	-0.03473	-0.03473	0.08121	2	4.5	1	-0.09215	0.0227
1	106	E	L	E106L	-0.005191	-0.005191	0.04439	2	2	1	-0.03658	0.0262
1	106	E	M	E106M	0.04325	0.04325	0.06216	2	2	1	0.0872	-0.0007054
1	106	E	N	E106N	-0.5336	-0.5336	0.06332	2	1	1	-0.5784	-0.4888
1	106	E	P	E106P	0.1048	0.1048	0.2005	2	1.5	1	-0.03702	0.2466
1	106	E	Q	E106Q	-0.07323	-0.07323	0.2949	2	2.5	1	-0.2818	0.1353
1	106	E	W	E106W	0.06316	0.06316		1	1	0.5		0.06316
1	106	E	Y	E106Y	0.02233	0.02233	0.04578	2	2	1	-0.01004	0.0547
1	107	E	D	E107D	0.2593	0.2593		1	1	0.5		0.2593
1	107	E	N	E107N	0.1181	0.1181		1	1	0.5		0.1181
1	108	L	A	L108A	-0.389	-0.389		1	1	0.5		-0.389
1	108	L	C	L108C	-0.2915	-0.2915	0.08791	2	2	1	-0.2293	-0.3536
1	108	L	F	L108F	-0.4955	-0.4955	0.503	2	1.5	1	-0.1399	-0.8512
1	108	L	I	L108I	-0.3014	-0.3014	0.001149	2	1.5	1	-0.3022	-0.3006
1	108	L	M	L108M	0.1484	0.1484	0.07597	2	6	1	0.09471	0.2021
1	108	L	T	L108T	-0.2037	-0.2037		1	1	0.5	-0.2037
1	108	L	V	L108V	-0.1965	-0.1965		1	1	0.5		-0.1965
1	109	K	A	K109A	-0.4877	-0.4877	0.06443	2	2	1	-0.5332	-0.4421
1	109	K	C	K109C	-0.1058	-0.1058	0.1439	2	2.5	1	-0.004084	-0.2076
1	109	K	G	K109G	-0.2256	-0.2256	0.03374	2	1.5	1	-0.2017	-0.2494
1	109	K	N	K109N	-1.141	-1.141		1	1	0.5		-1.141
1	109	K	Q	K109Q	-0.3082	-0.3082	0.03773	2	3	1	-0.2815	-0.3349
1	109	K	R	K109R	-0.2987	-0.2987	0.1385	2	4.5	1	-0.3966	-0.2007
1	109	K	S	K109S	-0.408	-0.408	0.1219	2	1.5	1	-0.3218	-0.4942
1	109	K	T	K109T	-0.8501	-0.8501		1	1	0.5		-0.8501
1	109	K	V	K109V	-0.4888	-0.4888		1	3	0.5	-0.4888
1	109	K	W	K109W	-0.249	-0.249		1	1	0.5	-0.249
1	110	H	A	H110A	-0.1017	-0.1017	0.1201	2	3	1	-0.1866	-0.01674
1	110	H	C	H110C	-0.04518	-0.04518	0.01231	2	2	1	-0.05389	-0.03647
1	110	H	E	H110E	-0.2973	-0.2973		1	5	0.5		-0.2973
1	110	H	I	H110I	-0.1923	-0.1923	0.003927	2	1.5	1	-0.1896	-0.1951
1	110	H	L	H110L	0.06784	0.06784	0.114	2	2	1	0.1485	-0.01279
1	110	H	M	H110M	0.6564	0.6564	0.05334	2	3	1	0.6187	0.6941
1	110	H	N	H110N	-0.2348	-0.2348	0.1857	2	2.5	1	-0.3661	-0.1035
1	110	H	Q	H110Q	-0.245	-0.245	0.002717	2	2	1	-0.2469	-0.243
1	110	H	S	H110S	-0.2611	-0.2611	0.1147	2	2.5	1	-0.3422	-0.1801
1	110	H	T	H110T	-0.4888	-0.4888	0.1994	2	4	1	-0.3478	-0.6298
1	110	H	V	H110V	-1.077	-1.077		1	1	0.5	-1.077
1	110	H	Y	H110Y	-0.2061	-0.2061	0.3447	2	3.5	1	0.03764	-0.4498
1	111	M	A	M111A	-0.1989	-0.1989		1	3	0.5	-0.1989
1	111	M	C	M111C	-0.2168	-0.2168	0.1529	2	2	1	-0.1087	-0.3249
1	111	M	D	M111D	0.04939	0.04939		1	3	0.5		0.04939
1	111	M	F	M111F	0.07577	0.07577		1	3	0.5	0.07577
1	111	M	G	M111G	0.07584	0.07584	0.1028	2	2.5	1	0.1486	0.00313
1	111	M	H	M111H	-0.1512	-0.1512	0.05474	2	3.5	1	-0.1899	-0.1125
1	111	M	I	M111I	-0.2117	-0.2117	0.0355	2	2.5	1	-0.1866	-0.2368
1	111	M	K	M111K	-0.3456	-0.3456		1	2	0.5	-0.3456
1	111	M	L	M111L	-0.09537	-0.09537	0.04841	2	2	1	-0.06114	-0.1296
1	111	M	Q	M111Q	-0.326	-0.326	0.4155	2	2.5	1	-0.6198	-0.03221
1	111	M	R	M111R	-0.09754	-0.09754		1	2	0.5	-0.09754
1	111	M	S	M111S	-0.1085	-0.1085	0.09169	2	5	1	-0.1733	-0.04367
1	111	M	T	M111T	-0.3022	-0.3022	0.1668	2	2	1	-0.1842	-0.4201
1	111	M	V	M111V	-0.8455	-0.8455		1	2	0.5	-0.8455
1	111	M	W	M111W	-0.004313	-0.004313	0.02657	2	2.5	1	0.01448	-0.0231
1	111	M	Y	M111Y	-0.04286	-0.04286	0.2657	2	2.5	1	-0.2307	0.145
1	112	L	A	L112A	0.1905	0.1905		1	4	0.5		0.1905
1	112	L	C	L112C	0.1994	0.1994	0.2219	2	3.5	1	0.04247	0.3563
1	112	L	F	L112F	-0.223	-0.223		1	1	0.5	-0.223
1	112	L	G	L112G	0.05097	0.05097		1	1	0.5	0.05097
1	112	L	H	L112H	-0.7436	-0.7436		1	1	0.5		-0.7436
1	112	L	I	L112I	0.03508	0.03508	0.108	2	3.5	1	0.1115	-0.04129
1	112	L	M	L112M	-0.00876	-0.00876	0.1301	2	2.5	1	-0.1008	0.08326
1	112	L	S	L112S	0.1267	0.1267	0.04878	2	3.5	1	0.1612	0.09223
1	112	L	T	L112T	0.4682	0.4682	0.8935	2	1	1	-0.1636	1.1
1	112	L	V	L112V	0.1154	0.1154	0.006058	2	5	1	0.1112	0.1197
1	112	L	W	L112W	-0.06648	-0.06648	0.1984	2	1	1	0.07378	-0.2067
1	113	S	A	S113A	0.04145	0.04145	0.07482	2	5	1	-0.01145	0.09435
1	113	S	G	S113G	-0.2342	-0.2342	0.2833	2	1.5	1	-0.03395	-0.4345
1	114	R	C	R114C	-0.01439	-0.01439	0.00453	2	4.5	1	-0.01119	-0.0176
1	114	R	D	R114D	0.8687	0.8687	0.5823	2	1	1	0.4569	1.28
1	114	R	E	R114E	-0.2501	-0.2501	0.2555	2	1.5	1	-0.4308	-0.06948
1	114	R	F	R114F	-0.2957	-0.2957		1	1	0.5	-0.2957
1	114	R	G	R114G	-0.1067	-0.1067		1	1	0.5		-0.1067
1	114	R	I	R114I	0.1278	0.1278		1	1	0.5	0.1278
1	114	R	K	R114K	-0.3175	-0.3175	0.2525	2	6.5	1	-0.4961	-0.139
1	114	R	L	R114L	-0.03755	-0.03755	0.08348	2	2	1	-0.09658	0.02148
1	114	R	M	R114M	-0.2965	-0.2965	0.3766	2	1.5	1	-0.5627	-0.03022
1	114	R	Q	R114Q	-0.2535	-0.2535	0.2046	2	2.5	1	-0.1089	-0.3982
1	114	R	T	R114T	0.3987	0.3987		1	2	0.5		0.3987
1	114	R	V	R114V	-0.1228	-0.1228		1	1	0.5	-0.1228
1	114	R	W	R114W	0.185	0.185	0.03046	2	5.5	1	0.2065	0.1635
1	114	R	Y	R114Y	0.03391	0.03391	0.2065	2	2.5	1	-0.1121	0.1799
1	115	I	A	I115A	-0.1857	-0.1857		1	2	0.5		-0.1857
1	115	I	C	I115C	-0.07345	-0.07345	0.3766	2	2	1	-0.3398	0.1929
1	115	I	E	I115E	0.405	0.405	0.6049	2	1	1	-0.02275	0.8327
1	115	I	L	I115L	-0.01363	-0.01363	0.2474	2	3	1	0.1613	-0.1886
1	115	I	N	I115N	-0.4808	-0.4808		1	1	0.5	-0.4808
1	115	I	Q	I115Q	-0.09118	-0.09118		1	1	0.5	-0.09118
1	115	I	S	I115S	0.3628	0.3628	0.1843	2	1	1	0.2325	0.4932
1	115	I	V	I115V	-0.2701	-0.2701		1	8	0.5		-0.2701
1	116	N	A	N116A	-0.2739	-0.2739		1	1	0.5		-0.2739
1	116	N	C	N116C	-0.05354	-0.05354	0.003224	2	1.5	1	-0.05126	-0.05582
1	116	N	F	N116F	-0.1331	-0.1331	0.1611	2	1.5	1	-0.247	-0.01921
1	116	N	G	N116G	-0.2642	-0.2642	0.3102	2	2.5	1	-0.4836	-0.04485
1	116	N	H	N116H	-0.1389	-0.1389	0.2448	2	3	1	0.0342	-0.312
1	116	N	I	N116I	0.211	0.211		1	1	0.5	0.211
1	116	N	K	N116K	-0.0385	-0.0385	0.112	2	6.5	1	-0.1177	0.04067
1	116	N	L	N116L	0.02209	0.02209		1	4	0.5		0.02209
1	116	N	M	N116M	0.1827	0.1827	0.3956	2	3	1	-0.09702	0.4624
1	116	N	P	N116P	-0.05493	-0.05493	0.1817	2	2.5	1	0.07353	-0.1834
1	116	N	Q	N116Q	0.07861	0.07861	0.0478	2	2	1	0.04481	0.1124
1	116	N	R	N116R	-0.3103	-0.3103		1	5	0.5	-0.3103
1	116	N	S	N116S	-0.3467	-0.3467	0.3037	2	3	1	-0.5615	-0.1319
1	116	N	T	N116T	0.1581	0.1581	0.2203	2	1.5	1	0.002349	0.3139
1	116	N	V	N116V	0.1459	0.1459	0.1416	2	1.5	1	0.04579	0.2461
1	116	N	W	N116W	0.3415	0.3415		1	1	0.5		0.3415
1	116	N	Y	N116Y	-0.1164	-0.1164	0.2419	2	1.5	1	-0.2875	0.05471
1	117	H	A	H117A	-0.2618	-0.2618	0.2521	2	1.5	1	-0.4401	-0.08355
1	117	H	C	H117C	-0.1104	-0.1104	0.1164	2	3	1	-0.02809	-0.1927
1	117	H	D	H117D	0.1901	0.1901	0.04669	2	4.5	1	0.2231	0.1571
1	117	H	E	H117E	0.02415	0.02415		1	1	0.5	0.02415
1	117	H	F	H117F	-0.6217	-0.6217	0.1081	2	1.5	1	-0.6982	-0.5453
1	117	H	G	H117G	-0.09698	-0.09698	0.01522	2	1.5	1	-0.08622	-0.1077
1	117	H	I	H117I	-0.1632	-0.1632	0.1244	2	2	1	-0.07523	-0.2512
1	117	H	K	H117K	0.1447	0.1447		1	3	0.5	0.1447
1	117	H	L	H117L	0.1878	0.1878		1	2	0.5		0.1878
1	117	H	M	H117M	-0.006392	-0.006392	0.06717	2	1	1	-0.05389	0.0411
1	117	H	N	H117N	0.02137	0.02137	0.06873	2	5	1	-0.02723	0.06997
1	117	H	Q	H117Q	0.2242	0.2242	0.04064	2	3.5	1	0.1954	0.2529
1	117	H	R	H117R	-0.09685	-0.09685	0.1653	2	2.5	1	-0.2137	0.02004
1	117	H	S	H117S	-0.0332	-0.0332	0.1595	2	2.5	1	0.07958	-0.146
1	117	H	T	H117T	0.03906	0.03906	0.03529	2	3	1	0.06401	0.0141
1	117	H	V	H117V	0.101	0.101		1	2	0.5		0.101
1	117	H	W	H117W	0.1027	0.1027	0.257	2	2.5	1	-0.07902	0.2845
1	117	H	Y	H117Y	-0.02925	-0.02925	0.031	2	5	1	-0.007328	-0.05116
1	118	F	A	F118A	0.9657	0.9657		1	1	0.5	0.9657
1	118	F	C	F118C	0.5424	0.5424	0.6144	2	2.5	1	0.9769	0.108
1	118	F	E	F118E	-0.1118	-0.1118		1	1	0.5		-0.1118
1	118	F	G	F118G	-0.07046	-0.07046	0.1338	2	1.5	1	0.02417	-0.1651
1	118	F	H	F118H	-0.08201	-0.08201	0.02551	2	5	1	-0.06397	-0.1001
1	118	F	K	F118K	-0.227	-0.227	0.04461	2	1.5	1	-0.1955	-0.2586
1	118	F	N	F118N	-0.133	-0.133		1	4	0.5	-0.133
1	118	F	Q	F118Q	-0.218	-0.218		1	3	0.5		-0.218
1	118	F	T	F118T	0.7322	0.7322	0.5786	2	1.5	1	0.3231	1.141
1	118	F	W	F118W	-0.1707	-0.1707	0.07986	2	1.5	1	-0.1142	-0.2271
1	118	F	Y	F118Y	-0.3237	-0.3237	0.2793	2	3	1	-0.5212	-0.1263
1	119	E	A	E119A	-0.003354	-0.003354		1	5	0.5	-0.003354
1	119	E	C	E119C	-0.1294	-0.1294		1	5	0.5	-0.1294
1	119	E	D	E119D	0.1156	0.1156	0.2898	2	3.5	1	0.3205	-0.08937
1	119	E	F	E119F	0.2725	0.2725	0.1498	2	4.5	1	0.1666	0.3785
1	119	E	G	E119G	0.04327	0.04327	0.007627	2	5.5	1	0.03788	0.04867
1	119	E	H	E119H	-0.04407	-0.04407	0.07104	2	3	1	-0.0943	0.006164
1	119	E	I	E119I	-0.6886	-0.6886		1	2	0.5	-0.6886
1	119	E	K	E119K	-0.02965	-0.02965		1	3	0.5	-0.02965
1	119	E	L	E119L	-0.2595	-0.2595	0.3323	2	1.5	1	-0.02447	-0.4945
1	119	E	M	E119M	0.07301	0.07301	0.2256	2	3	1	-0.08651	0.2325
1	119	E	N	E119N	-0.02537	-0.02537	0.1413	2	2	1	0.07453	-0.1253
1	119	E	P	E119P	0.4181	0.4181		1	1	0.5		0.4181
1	119	E	Q	E119Q	0.1296	0.1296		1	2	0.5		0.1296
1	119	E	R	E119R	0.4596	0.4596	0.007254	2	2	1	0.4647	0.4545
1	119	E	S	E119S	0.1704	0.1704	0.1148	2	3.5	1	0.08917	0.2515
1	119	E	T	E119T	0.04644	0.04644	0.002152	2	2	1	0.04492	0.04796
1	119	E	V	E119V	-0.2526	-0.2526	0.2322	2	2.5	1	-0.4168	-0.08835
1	119	E	W	E119W	0.4279	0.4279		1	4	0.5		0.4279
1	119	E	Y	E119Y	-0.1306	-0.1306	0.3196	2	2	1	-0.3565	0.09542
1	120	K	A	K120A	-0.01461	-0.01461	0.02453	2	2	1	-0.03196	0.002735
1	120	K	C	K120C	-0.273	-0.273	0.4523	2	1	1	-0.5929	0.04681
1	120	K	D	K120D	-0.4111	-0.4111		1	1	0.5		-0.4111
1	120	K	E	K120E	-0.03002	-0.03002	0.08735	2	5	1	-0.09179	0.03175
1	120	K	G	K120G	0.0551	0.0551	0.09162	2	3.5	1	0.1199	-0.009684
1	120	K	H	K120H	-0.1179	-0.1179	0.2493	2	2.5	1	-0.2941	0.05836
1	120	K	I	K120I	-0.03552	-0.03552	0.06173	2	4	1	-0.07917	0.008128
1	120	K	L	K120L	-0.1678	-0.1678		1	7	0.5	-0.1678
1	120	K	M	K120M	0.06916	0.06916	0.04521	2	2	1	0.03719	0.1011
1	120	K	N	K120N	-0.1519	-0.1519		1	2	0.5	-0.1519
1	120	K	P	K120P	-0.2138	-0.2138	0.2977	2	3	1	-0.003237	-0.4243
1	120	K	Q	K120Q	0.05978	0.05978	0.07214	2	4	1	0.1108	0.008768
1	120	K	R	K120R	-0.2226	-0.2226	0.2144	2	2	1	-0.3742	-0.07094
1	120	K	S	K120S	0.3351	0.3351	0.3528	2	1.5	1	0.08561	0.5845
1	120	K	T	K120T	0.00202	0.00202	0.05489	2	3	1	0.04083	-0.03679
1	120	K	V	K120V	0.4562	0.4562		1	1	0.5	0.4562
1	120	K	W	K120W	-0.2185	-0.2185		1	1	0.5	-0.2185
1	120	K	Y	K120Y	0.03079	0.03079	0.04115	2	2	1	0.05989	0.001694
1	121	I	A	I121A	0.25	0.25	0.005926	2	2.5	1	0.2459	0.2542
1	121	I	C	I121C	0.06122	0.06122	0.2215	2	2	1	-0.09541	0.2179
1	121	I	D	I121D	0.2004	0.2004	0.1071	2	1.5	1	0.1247	0.2762
1	121	I	E	I121E	0.03225	0.03225	0.1138	2	3	1	-0.04824	0.1127
1	121	I	F	I121F	0.08456	0.08456		1	3	0.5	0.08456
1	121	I	G	I121G	0.06066	0.06066		1	2	0.5		0.06066
1	121	I	H	I121H	-0.09114	-0.09114	0.01973	2	1.5	1	-0.07719	-0.1051
1	121	I	K	I121K	0.3158	0.3158	0.04892	2	2	1	0.2812	0.3504
1	121	I	L	I121L	0.2355	0.2355		1	2	0.5		0.2355
1	121	I	M	I121M	0.2097	0.2097	0.1066	2	4	1	0.2851	0.1344
1	121	I	N	I121N	-0.03937	-0.03937	0.001802	2	2.5	1	-0.04064	-0.0381
1	121	I	Q	I121Q	0.06765	0.06765	0.1068	2	1	1	-0.007848	0.1432
1	121	I	R	I121R	0.0917	0.0917	0.1265	2	5	1	0.002261	0.1811
1	121	I	S	I121S	-0.009859	-0.009859	0.03604	2	2.5	1	-0.03534	0.01562
1	121	I	T	I121T	0.07156	0.07156	0.02019	2	4.5	1	0.05728	0.08584
1	121	I	V	I121V	-0.05578	-0.05578	0.2439	2	1.5	1	-0.2283	0.1167
1	121	I	W	I121W	0.2877	0.2877	0.1549	2	2.5	1	0.3972	0.1781
1	121	I	Y	I121Y	-0.07543	-0.07543		1	1	0.5		-0.07543
1	122	L	A	L122A	0.3147	0.3147	0.08962	2	1.5	1	0.2513	0.378
1	122	L	C	L122C	0.3539	0.3539		1	1	0.5	0.3539
1	122	L	D	L122D	0.3885	0.3885		1	3	0.5	0.3885
1	122	L	E	L122E	0.1522	0.1522	0.07161	2	3	1	0.1016	0.2029
1	122	L	F	L122F	0.292	0.292	0.3371	2	2	1	0.05362	0.5303
1	122	L	G	L122G	0.2619	0.2619		1	1	0.5	0.2619
1	122	L	H	L122H	0.2315	0.2315	0.05313	2	3	1	0.2691	0.194
1	122	L	I	L122I	0.1361	0.1361	0.1383	2	3	1	0.03827	0.2339
1	122	L	K	L122K	0.2338	0.2338	0.01652	2	3.5	1	0.2221	0.2455
1	122	L	M	L122M	0.1354	0.1354	0.1937	2	2.5	1	-0.001641	0.2724
1	122	L	N	L122N	0.0981	0.0981	0.1325	2	3	1	0.004383	0.1918
1	122	L	P	L122P	-0.01898	-0.01898	0.03818	2	3.5	1	-0.04598	0.008015
1	122	L	Q	L122Q	0.2431	0.2431	0.1119	2	3.5	1	0.164	0.3222
1	122	L	R	L122R	0.1279	0.1279	0.1266	2	3	1	0.03839	0.2174
1	122	L	S	L122S	0.2538	0.2538	0.1102	2	1.5	1	0.1759	0.3317
1	122	L	T	L122T	0.01292	0.01292		1	2	0.5		0.01292
1	122	L	V	L122V	-0.06189	-0.06189	0.1175	2	1	1	-0.145	0.02118
1	122	L	W	L122W	0.2187	0.2187	0.00727	2	3.5	1	0.2136	0.2239
1	122	L	Y	L122Y	0.562	0.562	0.1923	2	1.5	1	0.4261	0.698
1	123	I	A	I123A	-0.05573	-0.05573	0.04386	2	3.5	1	-0.08674	-0.02471
1	123	I	C	I123C	-0.3079	-0.3079	0.3293	2	1	1	-0.07505	-0.5407
1	123	I	F	I123F	-0.1492	-0.1492	0.1265	2	4.5	1	-0.05979	-0.2387
1	123	I	L	I123L	-0.3743	-0.3743	0.2251	2	2.5	1	-0.5335	-0.2151
1	123	I	M	I123M	-0.1432	-0.1432	0.0275	2	4.5	1	-0.1626	-0.1237
1	123	I	S	I123S	-0.3958	-0.3958	0.2904	2	1.5	1	-0.1905	-0.6011
1	123	I	T	I123T	-0.0394	-0.0394	0.1948	2	1	1	-0.1772	0.09837
1	123	I	V	I123V	0.07157	0.07157	0.1209	2	2	1	0.1571	-0.01393
1	123	I	W	I123W	-0.3833	-0.3833	0.03125	2	2.5	1	-0.4054	-0.3612
1	123	I	Y	I123Y	-0.4902	-0.4902	0.1062	2	1.5	1	-0.5653	-0.4151
1	124	I	A	I124A	-0.06675	-0.06675	0.1067	2	3	1	-0.1422	0.00869
1	124	I	C	I124C	0.04487	0.04487	0.07816	2	1	1	-0.0104	0.1001
1	124	I	D	I124D	-0.6521	-0.6521	0.2656	2	2	1	-0.8399	-0.4643
1	124	I	E	I124E	-0.2753	-0.2753	0.02572	2	4	1	-0.2935	-0.2571
1	124	I	F	I124F	-0.1588	-0.1588	0.6104	2	1.5	1	0.2728	-0.5904
1	124	I	G	I124G	-0.1284	-0.1284		1	3	0.5	-0.1284
1	124	I	H	I124H	-0.6464	-0.6464	0.1987	2	2.5	1	-0.5058	-0.7869
1	124	I	K	I124K	-0.2484	-0.2484	0.04547	2	2	1	-0.2163	-0.2806
1	124	I	L	I124L	-0.1452	-0.1452	0.1678	2	2.5	1	-0.2638	-0.02656
1	124	I	M	I124M	0.02447	0.02447	0.05706	2	1.5	1	0.06482	-0.01587
1	124	I	N	I124N	-0.1414	-0.1414	0.1696	2	3.5	1	-0.2614	-0.02146
1	124	I	Q	I124Q	-0.2745	-0.2745	0.01715	2	2	1	-0.2624	-0.2866
1	124	I	R	I124R	-0.5704	-0.5704	0.0337	2	2.5	1	-0.5942	-0.5466
1	124	I	S	I124S	-0.1964	-0.1964	0.01872	2	3.5	1	-0.1831	-0.2096
1	124	I	T	I124T	-0.1085	-0.1085	0.04187	2	3	1	-0.07892	-0.1381
1	124	I	V	I124V	0.1322	0.1322	0.3587	2	3	1	-0.1215	0.3858
1	124	I	W	I124W	-0.3058	-0.3058	0.02863	2	3.5	1	-0.326	-0.2855
1	124	I	Y	I124Y	-0.02613	-0.02613	0.07488	2	2	1	0.02682	-0.07908
1	125	P	A	P125A	0.3515	0.3515	0.2335	2	2.5	1	0.5166	0.1864
1	125	P	C	P125C	0.7868	0.7868	0.2114	2	1	1	0.6373	0.9363
1	125	P	D	P125D	0.4713	0.4713	0.03912	2	3.5	1	0.499	0.4437
1	125	P	E	P125E	0.4862	0.4862		1	4	0.5	0.4862
1	125	P	G	P125G	0.2084	0.2084	0.1091	2	2.5	1	0.1313	0.2855
1	125	P	H	P125H	0.4716	0.4716	0.02488	2	4	1	0.454	0.4892
1	125	P	K	P125K	-0.2911	-0.2911	0.1404	2	3.5	1	-0.1918	-0.3903
1	125	P	L	P125L	0.03716	0.03716		1	3	0.5	0.03716
1	125	P	M	P125M	-0.06826	-0.06826		1	2	0.5		-0.06826
1	125	P	N	P125N	0.3759	0.3759	0.4087	2	3	1	0.08692	0.6649
1	125	P	Q	P125Q	0.2496	0.2496	0.07387	2	4.5	1	0.3019	0.1974
1	125	P	R	P125R	0.06026	0.06026	0.1012	2	3	1	-0.0113	0.1318
1	125	P	S	P125S	0.1912	0.1912	0.01919	2	3.5	1	0.1777	0.2048
1	125	P	T	P125T	0.215	0.215	0.05976	2	5	1	0.2573	0.1727
1	125	P	W	P125W	0.1225	0.1225		1	1	0.5		0.1225
1	125	P	Y	P125Y	0.04005	0.04005	0.1513	2	2	1	0.147	-0.06693
1	125a	K	A	K125aA	-0.06303	-0.06303		1	3	0.5		-0.06303
1	125a	K	C	K125aC	-0.1955	-0.1955	0.2414	2	1	1	-0.02483	-0.3663
1	125a	K	D	K125aD	-0.1516	-0.1516	0.05731	2	3.5	1	-0.1922	-0.1111
1	125a	K	E	K125aE	-0.09804	-0.09804	0.08699	2	1.5	1	-0.03654	-0.1596
1	125a	K	F	K125aF	0.15	0.15	0.0534	2	3	1	0.1878	0.1123
1	125a	K	G	K125aG	-0.1717	-0.1717	0.08084	2	3.5	1	-0.2289	-0.1146
1	125a	K	H	K125aH	-0.05412	-0.05412	0.01671	2	3.5	1	-0.0423	-0.06594
1	125a	K	I	K125aI	0.164	0.164	0.1047	2	4	1	0.238	0.08992
1	125a	K	L	K125aL	0.1046	0.1046	0.1731	2	1.5	1	0.227	-0.01774
1	125a	K	M	K125aM	0.1937	0.1937	0.02597	2	3	1	0.2121	0.1753
1	125a	K	N	K125aN	-0.1987	-0.1987	0.04933	2	3.5	1	-0.1638	-0.2336
1	125a	K	P	K125aP	0.1418	0.1418	0.0168	2	1.5	1	0.1537	0.13
1	125a	K	Q	K125aQ	-0.03766	-0.03766	0.2045	2	4	1	-0.1822	0.1069
1	125a	K	R	K125aR	-0.2007	-0.2007	0.0008565	2	5.5	1	-0.2001	-0.2013
1	125a	K	S	K125aS	-0.1607	-0.1607	0.104	2	3.5	1	-0.08715	-0.2342
1	125a	K	T	K125aT	-0.02821	-0.02821	0.1557	2	2.5	1	-0.1383	0.0819
1	125a	K	V	K125aV	0.1383	0.1383	0.04177	2	2.5	1	0.1678	0.1088
1	125a	K	W	K125aW	0.9208	0.9208	0.3975	2	1.5	1	1.202	0.6397
1	125a	K	Y	K125aY	0.1665	0.1665	0.08588	2	3.5	1	0.1058	0.2273
1	125b	S	A	S125bA	0.02807	0.02807		1	1	0.5	0.02807
1	125b	S	C	S125bC	0.2094	0.2094	0.4363	2	1.5	1	-0.09911	0.518
1	125b	S	D	S125bD	-1.034	-1.034		1	1	0.5	-1.034
1	125b	S	E	S125bE	0.2874	0.2874		1	3	0.5	0.2874
1	125b	S	F	S125bF	0.1814	0.1814	0.03357	2	3	1	0.1576	0.2051
1	125b	S	G	S125bG	0.0853	0.0853	0.04714	2	3	1	0.1186	0.05197
1	125b	S	I	S125bI	0.03854	0.03854	0.2898	2	4	1	0.2434	-0.1663
1	125b	S	K	S125bK	-0.02136	-0.02136	0.1411	2	2.5	1	0.07844	-0.1212
1	125b	S	L	S125bL	-0.02794	-0.02794		1	2	0.5	-0.02794
1	125b	S	M	S125bM	0.009027	0.009027	0.05235	2	1.5	1	0.04605	-0.02799
1	125b	S	N	S125bN	-0.05305	-0.05305	0.1426	2	3	1	-0.1539	0.04778
1	125b	S	P	S125bP	-0.007933	-0.007933	0.1884	2	2.5	1	0.1253	-0.1412
1	125b	S	Q	S125bQ	0.1059	0.1059	0.1328	2	4	1	0.012	0.1998
1	125b	S	R	S125bR	-0.2585	-0.2585		1	4	0.5		-0.2585
1	125b	S	T	S125bT	-0.06011	-0.06011	0.04682	2	3	1	-0.09322	-0.02701
1	125b	S	V	S125bV	0.2526	0.2526	0.3466	2	1	1	0.007465	0.4977
1	125b	S	W	S125bW	0.1062	0.1062		1	5	0.5	0.1062
1	125b	S	Y	S125bY	-0.05136	-0.05136	0.02186	2	1.5	1	-0.0359	-0.06682
1	126	S	A	S126A	-0.1665	-0.1665		1	3	0.5	-0.1665
1	126	S	C	S126C	0.3086	0.3086	0.2516	2	1.5	1	0.4865	0.1307
1	126	S	D	S126D	0.1208	0.1208	0.07487	2	3.5	1	0.06781	0.1737
1	126	S	E	S126E	0.5181	0.5181	0.1596	2	2.5	1	0.631	0.4053
1	126	S	F	S126F	0.03922	0.03922	0.106	2	3	1	-0.03576	0.1142
1	126	S	G	S126G	-0.09911	-0.09911	0.1387	2	3	1	-0.001018	-0.1972
1	126	S	H	S126H	-0.1617	-0.1617	0.2374	2	2.5	1	-0.3296	0.006182
1	126	S	I	S126I	0.438	0.438	0.0164	2	3	1	0.4496	0.4265
1	126	S	K	S126K	-0.2499	-0.2499	0.4362	2	3	1	0.0585	-0.5584
1	126	S	L	S126L	0.4685	0.4685	0.09602	2	1.5	1	0.5364	0.4006
1	126	S	M	S126M	0.05288	0.05288		1	3	0.5		0.05288
1	126	S	N	S126N	0.1449	0.1449	0.02307	2	4	1	0.1286	0.1612
1	126	S	P	S126P	-0.02252	-0.02252		1	2	0.5		-0.02252
1	126	S	Q	S126Q	0.07417	0.07417		1	2	0.5	0.07417
1	126	S	R	S126R	-0.1145	-0.1145		1	1	0.5		-0.1145
1	126	S	V	S126V	0.113	0.113	0.2394	2	4.5	1	-0.05627	0.2824
1	126	S	W	S126W	-0.02491	-0.02491	0.1978	2	2	1	0.1149	-0.1647
1	126	S	Y	S126Y	0.1226	0.1226	0.1134	2	3	1	0.04244	0.2028
1	127	W	A	W127A	0.3891	0.3891	0.09546	2	2	1	0.4566	0.3216
1	127	W	C	W127C	0.0675	0.0675	0.03178	2	3.5	1	0.08997	0.04503
1	127	W	F	W127F	0.3574	0.3574	0.381	2	1.5	1	0.08796	0.6268
1	127	W	H	W127H	0.3056	0.3056	0.0875	2	2	1	0.3674	0.2437
1	127	W	I	W127I	-0.272	-0.272		1	3	0.5		-0.272
1	127	W	L	W127L	0.4328	0.4328	0.3496	2	3.5	1	0.1856	0.68
1	127	W	M	W127M	0.3362	0.3362	0.08091	2	3	1	0.2789	0.3934
1	127	W	N	W127N	0.0925	0.0925	0.02336	2	3	1	0.07598	0.109
1	127	W	P	W127P	0.0554	0.0554		1	1	0.5		0.0554
1	127	W	Q	W127Q	-0.7253	-0.7253	0.2107	2	1.5	1	-0.5764	-0.8743
1	127	W	R	W127R	0.8065	0.8065		1	1	0.5	0.8065
1	127	W	S	W127S	-0.1022	-0.1022	0.1712	2	1	1	-0.2232	0.01885
1	127	W	T	W127T	0.4672	0.4672	0.2082	2	3	1	0.32	0.6144
1	127	W	V	W127V	0.3262	0.3262	0.06051	2	3.5	1	0.369	0.2835
1	127	W	Y	W127Y	0.6067	0.6067	0.1174	2	4.5	1	0.5237	0.6897
1	128	P	A	P128A	0.0642	0.0642	0.06117	2	2	1	0.1075	0.02095
1	128	P	C	P128C	0.2038	0.2038		1	1	0.5	0.2038
1	128	P	D	P128D	2.865	2.865	0.4928	2	1	1	2.517	3.214
1	128	P	E	P128E	2.226	2.226	0.1177	2	1.5	1	2.309	2.143
1	128	P	F	P128F	-0.05516	-0.05516	0.01762	2	3	1	-0.06762	-0.0427
1	128	P	G	P128G	1.836	1.836	0.2362	2	1.5	1	1.669	2.003
1	128	P	H	P128H	0.6017	0.6017	0.2617	2	2	1	0.7867	0.4166
1	128	P	I	P128I	-0.08499	-0.08499	0.1048	2	2	1	-0.1591	-0.01092
1	128	P	K	P128K	1.262	1.262	0.01057	2	2.5	1	1.255	1.27
1	128	P	L	P128L	0.4615	0.4615	0.4198	2	3.5	1	0.1647	0.7583
1	128	P	M	P128M	0.646	0.646	0.3257	2	1.5	1	0.4156	0.8763
1	128	P	N	P128N	1.499	1.499	0.3659	2	4	1	1.241	1.758
1	128	P	Q	P128Q	1.083	1.083	0.3853	2	2.5	1	0.8104	1.355
1	128	P	R	P128R	1.141	1.141	0.4099	2	2.5	1	0.8514	1.431
1	128	P	S	P128S	1.161	1.161	0.5071	2	3.5	1	0.8022	1.519
1	128	P	T	P128T	1.211	1.211	0.08486	2	2	1	1.151	1.271
1	128	P	V	P128V	-0.528	-0.528	0.148	2	2.5	1	-0.4234	-0.6326
1	128	P	W	P128W	0.5946	0.5946		1	1	0.5		0.5946
1	128	P	Y	P128Y	-0.2368	-0.2368	0.01979	2	2.5	1	-0.2228	-0.2508
1	129	N	A	N129A	2.115	2.115	0.8188	2	2.5	1	1.536	2.694
1	129	N	D	N129D	0.6381	0.6381	0.2424	2	1	1	0.4667	0.8095
1	129	N	E	N129E	2.042	2.042	1.24	2	2.5	1	1.166	2.919
1	129	N	F	N129F	2.5	2.5		1	2	0.5	2.5
1	129	N	G	N129G	1.871	1.871	0.7686	2	2	1	1.327	2.414
1	129	N	H	N129H	1.389	1.389	0.02886	2	2.5	1	1.369	1.41
1	129	N	I	N129I	2.145	2.145	0.2438	2	3	1	1.973	2.318
1	129	N	K	N129K	1.926	1.926	0.271	2	3	1	1.735	2.118
1	129	N	L	N129L	2.306	2.306	1.023	2	1.5	1	1.582	3.029
1	129	N	M	N129M	2.414	2.414	0.4205	2	3	1	2.117	2.711
1	129	N	P	N129P	-0.754	-0.754		1	1	0.5	-0.754
1	129	N	Q	N129Q	1.78	1.78	0.08347	2	2	1	1.839	1.721
1	129	N	R	N129R	2.588	2.588	0.4828	2	2.5	1	2.93	2.247
1	129	N	S	N129S	0.9909	0.9909	0.1884	2	3	1	1.124	0.8576
1	129	N	T	N129T	2.279	2.279	0.9399	2	3.5	1	1.615	2.944
1	129	N	V	N129V	1.579	1.579	0.5579	2	1	1	1.184	1.973
1	129	N	W	N129W	3.248	3.248	0.4362	2	1.5	1	2.939	3.556
1	129	N	Y	N129Y	2.637	2.637	0.3092	2	2.5	1	2.419	2.856
1	130	H	D	H130D	-0.8551	-0.8551		1	1	0.5		-0.8551
1	130	H	F	H130F	1.023	1.023	0.6622	2	4	1	0.5548	1.491
1	130	H	I	H130I	1.23	1.23		1	3	0.5		1.23
1	130	H	L	H130L	0.799	0.799	0.3034	2	4.5	1	0.5844	1.014
1	130	H	M	H130M	1.774	1.774		1	1.333	0.5		1.774
1	130	H	N	H130N	0.06842	0.06842		1	1	0.5		0.06842
1	130	H	Q	H130Q	0.2129	0.2129	0.2731	2	2.667	1	0.0198	0.406
1	130	H	T	H130T	1.914	1.914		1	3	0.5	1.914
1	130	H	V	H130V	1.106	1.106		1	1	0.5	1.106
1	130	H	W	H130W	-0.0455	-0.0455	0.002302	2	3	1	-0.04388	-0.04713
1	130	H	Y	H130Y	0.06129	0.06129		1	2	0.5	0.06129
1	131	E	A	E131A	0.858	0.858	0.04923	2	2.5	1	0.8232	0.8928
1	131	E	C	E131C	1.243	1.243	0.1978	2	1	1	1.104	1.383
1	131	E	D	E131D	0.1244	0.1244		1	5	0.5	0.1244
1	131	E	F	E131F	1.18	1.18	0.0785	2	3	1	1.125	1.236
1	131	E	G	E131G	0.6574	0.6574		1	1	0.5	0.6574
1	131	E	H	E131H	1.037	1.037	0.06518	2	1.5	1	0.9912	1.083
1	131	E	I	E131I	1.317	1.317	0.5189	2	2.5	1	0.95	1.684
1	131	E	K	E131K	1.383	1.383	0.3418	2	2	1	1.625	1.141
1	131	E	L	E131L	0.9011	0.9011	0.3872	2	1	1	0.6273	1.175
1	131	E	M	E131M	0.307	0.307		1	3	0.5	0.307
1	131	E	N	E131N	0.507	0.507	0.1221	2	3.5	1	0.4207	0.5934
1	131	E	Q	E131Q	1.136	1.136		1	2.333	0.5		1.136
1	131	E	R	E131R	1.058	1.058	0.08028	2	2.5	1	1.001	1.115
1	131	E	S	E131S	1.725	1.725	0.8166	2	2	1	1.148	2.303
1	131	E	T	E131T	2.237	2.237		1	1	0.5	2.237
1	131	E	V	E131V	1.137	1.137		1	2	0.5		1.137
1	131	E	W	E131W	1.154	1.154		1	4	0.5	1.154
1	131	E	Y	E131Y	0.01474	0.01474		1	1	0.5		0.01474
1	132	T	A	T132A	0.05942	0.05942		1	1	0.5	0.05942
1	132	T	C	T132C	0.4418	0.4418	0.3225	2	2	1	0.2137	0.6699
1	132	T	D	T132D	-0.01898	-0.01898	0.003311	2	1.5	1	-0.02132	-0.01664
1	132	T	E	T132E	-0.1824	-0.1824	0.2005	2	1.5	1	-0.3242	-0.04059
1	132	T	F	T132F	1.237	1.237	0.1858	2	3	1	1.106	1.369
1	132	T	G	T132G	-0.1587	-0.1587	0.1852	2	2	1	-0.2896	-0.02774
1	132	T	H	T132H	-0.02978	-0.02978		1	4	0.5		-0.02978
1	132	T	I	T132I	-0.0001703	-0.0001703	0.06413	2	3	1	0.04517	-0.04551
1	132	T	K	T132K	-0.1213	-0.1213	0.0548	2	3	1	-0.08253	-0.16
1	132	T	L	T132L	0.2068	0.2068	0.1709	2	1.5	1	0.08592	0.3276
1	132	T	M	T132M	-0.2035	-0.2035	0.1808	2	2	1	-0.07562	-0.3314
1	132	T	N	T132N	0.1206	0.1206	0.3058	2	2.5	1	-0.09559	0.3368
1	132	T	P	T132P	-0.4083	-0.4083	0.1878	2	1	1	-0.2755	-0.5411
1	132	T	Q	T132Q	-0.2584	-0.2584	0.009289	2	3	1	-0.265	-0.2518
1	132	T	R	T132R	-0.2241	-0.2241	0.01999	2	5	1	-0.2099	-0.2382
1	132	T	S	T132S	0.06721	0.06721	0.09989	2	4	1	0.1378	-0.003418
1	132	T	V	T132V	0.2171	0.2171	0.06309	2	2.5	1	0.1725	0.2617
1	132	T	W	T132W	0.1432	0.1432	0.1067	2	5	1	0.2187	0.0677
1	132	T	Y	T132Y	1.231	1.231		1	4	0.5		1.231
1	133	S	A	S133A	0.0282	0.0282	0.01093	2	2	1	0.03593	0.02047
1	133	S	C	S133C	0.06159	0.06159		1	1	0.5	0.06159
1	133	S	D	S133D	-0.2851	-0.2851		1	1	0.5	-0.2851
1	133	S	E	S133E	-0.4082	-0.4082	0.3094	2	3.5	1	-0.1894	-0.6269
1	133	S	F	S133F	-0.15	-0.15		1	5	0.5	-0.15
1	133	S	G	S133G	-0.1793	-0.1793	0.1859	2	2	1	-0.3107	-0.04779
1	133	S	H	S133H	-0.03498	-0.03498	0.06193	2	2	1	-0.07877	0.008811
1	133	S	I	S133I	0.4004	0.4004	0.09285	2	5.5	1	0.3347	0.4661
1	133	S	K	S133K	0.3807	0.3807	0.04534	2	2.5	1	0.4128	0.3486
1	133	S	L	S133L	0.0775	0.0775		1	6	0.5		0.0775
1	133	S	M	S133M	-0.2529	-0.2529	0.04783	2	1.5	1	-0.2868	-0.2191
1	133	S	N	S133N	0.09604	0.09604	0.03002	2	3	1	0.07482	0.1173
1	133	S	P	S133P	-0.003705	-0.003705	0.005782	2	1.5	1	-0.007793	0.0003833
1	133	S	Q	S133Q	-0.1483	-0.1483		1	2	0.5		-0.1483
1	133	S	R	S133R	0.3507	0.3507	0.1739	2	4.5	1	0.2278	0.4736
1	133	S	T	S133T	0.05727	0.05727	0.04162	2	2	1	0.02784	0.0867
1	133	S	V	S133V	0.5343	0.5343		1	2	0.5	0.5343
1	133	S	W	S133W	-0.468	-0.468		1	6	0.5		-0.468
1	133	S	Y	S133Y	-0.443	-0.443	0.216	2	2	1	-0.5957	-0.2902
1	133a	L	A	L133aA	0.08428	0.08428	0.02934	2	1.5	1	0.105	0.06353
1	133a	L	C	L133aC	-0.004291	-0.004291		1	3	0.5		-0.004291
1	133a	L	D	L133aD	-0.4251	-0.4251	0.02635	2	2.5	1	-0.4437	-0.4064
1	133a	L	E	L133aE	-0.7048	-0.7048	0.157	2	3.5	1	-0.5937	-0.8158
1	133a	L	F	L133aF	-0.1281	-0.1281	0.3108	2	2.5	1	-0.3479	0.09159
1	133a	L	G	L133aG	-0.4015	-0.4015	0.02423	2	2	1	-0.3843	-0.4186
1	133a	L	H	L133aH	0.1833	0.1833	0.12	2	2.5	1	0.2682	0.09843
1	133a	L	I	L133aI	0.5462	0.5462	0.2079	2	1	1	0.3992	0.6933
1	133a	L	K	L133aK	0.7762	0.7762	0.08052	2	6	1	0.8332	0.7193
1	133a	L	M	L133aM	-0.04877	-0.04877	0.01868	2	4	1	-0.06198	-0.03557
1	133a	L	N	L133aN	0.117	0.117	0.1986	2	4.5	1	0.2574	-0.02337
1	133a	L	P	L133aP	-0.1076	-0.1076	0.2905	2	2	1	-0.313	0.09775
1	133a	L	Q	L133aQ	0.01928	0.01928	0.01585	2	3.5	1	0.00807	0.03048
1	133a	L	R	L133aR	0.7893	0.7893	0.3781	2	5.5	1	0.5219	1.057
1	133a	L	S	L133aS	0.5694	0.5694	0.3782	2	2	1	0.8369	0.302
1	133a	L	T	L133aT	0.09186	0.09186		1	5	0.5	0.09186
1	133a	L	V	L133aV	0.3633	0.3633	0.1073	2	4.5	1	0.2875	0.4392
1	133a	L	W	L133aW	0.07958	0.07958	0.1017	2	5.5	1	0.1515	0.007672
1	133a	L	Y	L133aY	-0.1015	-0.1015		1	1	0.5	-0.1015
1	134	G	A	G134A	-1.329	-1.329		1	4	0.5	-1.329
1	134	G	C	G134C	-0.3072	-0.3072		1	2	0.5		-0.3072
1	134	G	D	G134D	-1.082	-1.082		1	1	0.5	-1.082
1	134	G	P	G134P	-0.4774	-0.4774		1	1	0.5		-0.4774
1	134	G	R	G134R	-0.1048	-0.1048		1	1	0.5	-0.1048
1	134	G	S	G134S	-1.26	-1.26	0.04884	2	2	1	-1.295	-1.226
1	134	G	T	G134T	-1.532	-1.532		1	1	0.5	-1.532
1	135	V	A	V135A	-0.5047	-0.5047	0.3846	2	2.5	1	-0.7766	-0.2327
1	135	V	C	V135C	-0.1534	-0.1534	0.07925	2	1.5	1	-0.0974	-0.2095
1	135	V	D	V135D	-1.771	-1.771		1	3	0.5	-1.771
1	135	V	E	V135E	-0.8576	-0.8576	0.2077	2	4	1	-0.7107	-1.004
1	135	V	F	V135F	0.2228	0.2228	0.0531	2	5	1	0.2604	0.1853
1	135	V	H	V135H	0.05079	0.05079	0.07959	2	2	1	-0.005492	0.1071
1	135	V	I	V135I	-0.3829	-0.3829	0.00217	2	4.5	1	-0.3813	-0.3844
1	135	V	K	V135K	-0.03512	-0.03512		1	5	0.5	-0.03512
1	135	V	L	V135L	-0.4408	-0.4408		1	6	0.5		-0.4408
1	135	V	M	V135M	-0.6724	-0.6724	0.09765	2	2.5	1	-0.7414	-0.6033
1	135	V	N	V135N	-0.2266	-0.2266	0.3629	2	2.5	1	0.03001	-0.4832
1	135	V	Q	V135Q	-0.6148	-0.6148	0.02089	2	3	1	-0.6295	-0.6
1	135	V	R	V135R	-0.2875	-0.2875	0.1292	2	1.5	1	-0.3788	-0.1961
1	135	V	S	V135S	-0.2293	-0.2293		1	1	0.5		-0.2293
1	135	V	T	V135T	0.01531	0.01531	0.1129	2	2	1	-0.06454	0.09516
1	135	V	W	V135W	0.1961	0.1961	0.07931	2	4.5	1	0.14	0.2522
1	135	V	Y	V135Y	0.1049	0.1049	0.1113	2	1	1	0.1837	0.02618
1	136	S	A	S136A	-0.3621	-0.3621		1	2	0.5	-0.3621
1	136	S	E	S136E	-1.108	-1.108		1	2	0.5	-1.108
1	136	S	G	S136G	-0.9611	-0.9611		1	2	0.5		-0.9611
1	136	S	L	S136L	-1.041	-1.041	0.2908	2	2.5	1	-1.247	-0.8356
1	136	S	M	S136M	-0.494	-0.494	0.5548	2	1	1	-0.8862	-0.1017
1	136	S	P	S136P	-0.6826	-0.6826		1	1	0.5	-0.6826
1	136	S	Q	S136Q	-0.6383	-0.6383		1	1	0.5		-0.6383
1	136	S	T	S136T	-0.9076	-0.9076	0.1385	2	2	1	-0.8097	-1.006
1	136	S	V	S136V	-1.205	-1.205		1	1	0.5		-1.205
1	136	S	W	S136W	-0.1638	-0.1638		1	2	0.5	-0.1638
1	137	A	C	A137C	-0.6481	-0.6481	0.02694	2	2	1	-0.6671	-0.629
1	137	A	D	A137D	-1.459	-1.459	0.176	2	2	1	-1.583	-1.334
1	137	A	E	A137E	-1.147	-1.147	0.3138	2	3.5	1	-1.368	-0.9247
1	137	A	F	A137F	-0.9459	-0.9459	0.002466	2	3	1	-0.9476	-0.9441
1	137	A	G	A137G	-0.9136	-0.9136	0.06377	2	1.5	1	-0.8685	-0.9587
1	137	A	H	A137H	-0.866	-0.866	0.1921	2	1.5	1	-0.7302	-1.002
1	137	A	I	A137I	-1.631	-1.631	0.1483	2	1	1	-1.735	-1.526
1	137	A	K	A137K	-0.4212	-0.4212	0.1222	2	2.5	1	-0.5076	-0.3348
1	137	A	L	A137L	-1.611	-1.611	0.304	2	2.5	1	-1.826	-1.396
1	137	A	M	A137M	-0.6401	-0.6401	0.007193	2	3.5	1	-0.6452	-0.635
1	137	A	N	A137N	-0.3675	-0.3675		1	1	0.5	-0.3675
1	137	A	R	A137R	-0.5361	-0.5361	0.2262	2	2.5	1	-0.6961	-0.3762
1	137	A	S	A137S	-1.19	-1.19	0.0655	2	3.5	1	-1.144	-1.237
1	137	A	T	A137T	-1.716	-1.716	0.7142	2	5	1	-2.221	-1.211
1	137	A	V	A137V	-1.227	-1.227	0.2	2	3	1	-1.368	-1.085
1	137	A	W	A137W	-1.573	-1.573	0.1912	2	3.5	1	-1.438	-1.709
1	137	A	Y	A137Y	-0.9549	-0.9549		1	4	0.5	-0.9549
1	138	A	C	A138C	-1.265	-1.265	0.3908	2	1.5	1	-1.542	-0.989
1	138	A	D	A138D	-1.709	-1.709		1	1	0.5		-1.709
1	138	A	E	A138E	-0.7185	-0.7185		1	1	0.5		-0.7185
1	138	A	G	A138G	-0.9911	-0.9911	0.806	2	1	1	-0.4212	-1.561
1	138	A	M	A138M	-0.8497	-0.8497		1	1	0.5	-0.8497
1	138	A	S	A138S	-1.549	-1.549	0.3283	2	3.5	1	-1.781	-1.317
1	138	A	T	A138T	-1.537	-1.537	0.3408	2	6.5	1	-1.778	-1.296
1	138	A	V	A138V	-1.281	-1.281	0.1441	2	6	1	-1.383	-1.179
1	138	A	Y	A138Y	-1.531	-1.531		1	2	0.5	-1.531
1	139	C	G	C139G	-0.6938	-0.6938	0.149	2	1	1	-0.5884	-0.7991
1	139	C	I	C139I	-0.1474	-0.1474		1	1	0.5		-0.1474
1	139	C	K	C139K	-0.4097	-0.4097		1	1	0.5		-0.4097
1	139	C	M	C139M	-0.0277	-0.0277		1	1	0.5	-0.0277
1	140	P	A	P140A	0.2603	0.2603	0.05583	2	1	1	0.2208	0.2998
1	140	P	C	P140C	0.2002	0.2002	0.3715	2	2	1	-0.06249	0.4629
1	140	P	D	P140D	-0.1793	-0.1793	0.09501	2	5	1	-0.2465	-0.1121
1	140	P	E	P140E	-0.199	-0.199	0.1832	2	1.5	1	-0.06941	-0.3286
1	140	P	F	P140F	0.3243	0.3243	0.06155	2	2	1	0.2808	0.3678
1	140	P	G	P140G	-0.1869	-0.1869		1	1	0.5		-0.1869
1	140	P	H	P140H	-0.1449	-0.1449	0.0579	2	5	1	-0.1859	-0.104
1	140	P	I	P140I	0.02229	0.02229		1	3	0.5	0.02229
1	140	P	K	P140K	0.1479	0.1479	0.007999	2	2	1	0.1535	0.1422
1	140	P	L	P140L	0.1928	0.1928	0.1791	2	2	1	0.06608	0.3194
1	140	P	M	P140M	0.09725	0.09725	0.1846	2	2.5	1	-0.0333	0.2278
1	140	P	N	P140N	0.04159	0.04159	0.05472	2	2.5	1	0.0029	0.08029
1	140	P	Q	P140Q	0.02546	0.02546	0.05306	2	1.5	1	0.06298	-0.01206
1	140	P	R	P140R	0.03919	0.03919	0.1379	2	2	1	0.1367	-0.05835
1	140	P	S	P140S	0.1552	0.1552	0.09953	2	4	1	0.08478	0.2255
1	140	P	T	P140T	0.1471	0.1471	0.1423	2	6	1	0.2477	0.04642
1	140	P	V	P140V	-0.154	-0.154	0.1603	2	2	1	-0.2673	-0.04057
1	140	P	W	P140W	0.4942	0.4942		1	2	0.5		0.4942
1	140	P	Y	P140Y	-0.1757	-0.1757		1	2	0.5	-0.1757
1	141	Y	A	Y141A	0.06864	0.06864	0.1065	2	3	1	0.1439	-0.006643
1	141	Y	C	Y141C	0.1651	0.1651	0.03447	2	3	1	0.1407	0.1894
1	141	Y	D	Y141D	-0.0322	-0.0322	0.1573	2	4	1	0.07906	-0.1435
1	141	Y	E	Y141E	0.1371	0.1371	0.02449	2	2.5	1	0.1197	0.1544
1	141	Y	F	Y141F	0.04933	0.04933	0.2348	2	2.5	1	0.2154	-0.1167
1	141	Y	G	Y141G	-0.07414	-0.07414		1	1	0.5	-0.07414
1	141	Y	H	Y141H	0.1725	0.1725	0.1338	2	3.5	1	0.07785	0.2671
1	141	Y	I	Y141I	-0.2295	-0.2295	0.04714	2	3	1	-0.1961	-0.2628
1	141	Y	K	Y141K	0.1685	0.1685	0.03781	2	2.5	1	0.1417	0.1952
1	141	Y	L	Y141L	-0.2978	-0.2978	0.2025	2	1.5	1	-0.1546	-0.441
1	141	Y	M	Y141M	0.09725	0.09725		1	2	0.5	0.09725
1	141	Y	N	Y141N	-0.09447	-0.09447	0.1057	2	5	1	-0.1692	-0.01971
1	141	Y	P	Y141P	-1.51	-1.51	0.512	2	2.5	1	-1.872	-1.148
1	141	Y	Q	Y141Q	-0.06416	-0.06416		1	2	0.5	-0.06416
1	141	Y	R	Y141R	0.1602	0.1602	0.1468	2	3.5	1	0.0564	0.264
1	141	Y	S	Y141S	-0.1351	-0.1351	0.01914	2	3.5	1	-0.1216	-0.1487
1	141	Y	T	Y141T	-0.4428	-0.4428	0.3288	2	2.5	1	-0.6753	-0.2103
1	141	Y	V	Y141V	-0.001923	-0.001923		1	3	0.5	-0.001923
1	141	Y	W	Y141W	0.1025	0.1025		1	2	0.5	0.1025
1	142	Q	A	Q142A	-0.337	-0.337	1.008	2	2	1	0.3759	-1.05
1	142	Q	C	Q142C	-0.008955	-0.008955		1	2	0.5	-0.008955
1	142	Q	D	Q142D	-0.02961	-0.02961	0.02143	2	1.5	1	-0.01446	-0.04477
1	142	Q	E	Q142E	-0.1282	-0.1282	0.04178	2	5	1	-0.09868	-0.1578
1	142	Q	F	Q142F	0.02579	0.02579	0.08125	2	2.5	1	0.08324	-0.03167
1	142	Q	G	Q142G	0.1546	0.1546	0.1667	2	3	1	0.03674	0.2725
1	142	Q	H	Q142H	-0.09148	-0.09148	0.1619	2	3	1	-0.2059	0.02298
1	142	Q	I	Q142I	0.03493	0.03493	0.1176	2	3	1	-0.04821	0.1181
1	142	Q	K	Q142K	0.03918	0.03918		1	3	0.5	0.03918
1	142	Q	L	Q142L	0.1372	0.1372	0.1734	2	2	1	0.01455	0.2598
1	142	Q	M	Q142M	-0.1173	-0.1173	0.1001	2	2.5	1	-0.188	-0.04649
1	142	Q	N	Q142N	0.1483	0.1483	0.09227	2	3	1	0.2135	0.08304
1	142	Q	P	Q142P	-0.2644	-0.2644	0.1484	2	2.5	1	-0.3693	-0.1595
[truncated: 4,934 more rows]

## Sheet: ferret-10_mut_effect
epitope	site	wildtype	mutant	mutation	escape_mean	escape_median	escape_std	n_models	times_seen	frac_models	Lib1-230822-ferret-sera-10	Lib2-230822-ferret-sera-10
1	-5	E	A	E-5A	-0.09651	-0.09651	0.192	2	2.5	1	-0.2323	0.03927
1	-5	E	C	E-5C	0.06496	0.06496	0.0666	2	3.5	1	0.112	0.01787
1	-5	E	D	E-5D	0.1259	0.1259		1	5	0.5		0.1259
1	-5	E	F	E-5F	0.0181	0.0181	0.379	2	4	1	-0.2499	0.2861
1	-5	E	G	E-5G	-0.1299	-0.1299	0.06181	2	4.5	1	-0.1736	-0.08618
1	-5	E	H	E-5H	0.05798	0.05798	0.2398	2	4	1	0.2276	-0.1116
1	-5	E	I	E-5I	-0.02666	-0.02666	0.06326	2	5	1	-0.07139	0.01808
1	-5	E	K	E-5K	0.02109	0.02109	0.2363	2	4.5	1	-0.146	0.1882
1	-5	E	L	E-5L	-0.01653	-0.01653	0.04172	2	4.5	1	0.01297	-0.04603
1	-5	E	M	E-5M	0.142	0.142	0.007459	2	2	1	0.1473	0.1367
1	-5	E	N	E-5N	0.0895	0.0895	0.108	2	5.5	1	0.1658	0.01314
1	-5	E	P	E-5P	0.1944	0.1944	0.4689	2	2	1	0.526	-0.1372
1	-5	E	Q	E-5Q	0.2002	0.2002	0.1205	2	3.5	1	0.2854	0.115
1	-5	E	R	E-5R	-0.02056	-0.02056	0.1888	2	4.5	1	-0.1541	0.113
1	-5	E	S	E-5S	-0.02486	-0.02486	0.05423	2	2.5	1	0.01348	-0.06321
1	-5	E	T	E-5T	-0.06181	-0.06181	0.3567	2	4	1	-0.314	0.1904
1	-5	E	V	E-5V	-0.1744	-0.1744	0.1741	2	2.5	1	-0.05127	-0.2975
1	-5	E	W	E-5W	0.06187	0.06187	0.1043	2	3	1	-0.01186	0.1356
1	-5	E	Y	E-5Y	0.0006925	0.0006925	0.06016	2	3.5	1	0.04323	-0.04185
1	-4	N	A	N-4A	-0.04782	-0.04782	0.325	2	2	1	-0.2776	0.182
1	-4	N	C	N-4C	0.09026	0.09026	0.1693	2	4.5	1	0.21	-0.02946
1	-4	N	D	N-4D	-0.02484	-0.02484	0.08746	2	2	1	-0.08669	0.037
1	-4	N	E	N-4E	-0.2585	-0.2585	0.1869	2	3.5	1	-0.3907	-0.1263
1	-4	N	F	N-4F	0.05568	0.05568	0.05072	2	2.5	1	0.09154	0.01981
1	-4	N	G	N-4G	-0.07964	-0.07964	0.05314	2	3	1	-0.04207	-0.1172
1	-4	N	H	N-4H	0.09076	0.09076	0.1533	2	3	1	-0.01764	0.1992
1	-4	N	I	N-4I	-0.07779	-0.07779	0.203	2	3	1	-0.2213	0.06574
1	-4	N	K	N-4K	-0.04407	-0.04407	0.18	2	7	1	-0.1714	0.08321
1	-4	N	L	N-4L	-0.09567	-0.09567	0.1383	2	3	1	-0.1935	0.002152
1	-4	N	M	N-4M	-0.07757	-0.07757	0.08174	2	3	1	-0.01977	-0.1354
1	-4	N	P	N-4P	0.1094	0.1094	0.1989	2	1.5	1	-0.03126	0.2501
1	-4	N	Q	N-4Q	0.2148	0.2148	0.2201	2	5.5	1	0.3704	0.05912
1	-4	N	R	N-4R	0.09558	0.09558	0.01949	2	3	1	0.0818	0.1094
1	-4	N	S	N-4S	-0.03171	-0.03171	0.1314	2	1.5	1	0.06118	-0.1246
1	-4	N	T	N-4T	0.008823	0.008823	0.03421	2	2	1	-0.01537	0.03301
1	-4	N	V	N-4V	0.05823	0.05823	0.02996	2	6	1	0.03704	0.07941
1	-4	N	W	N-4W	-0.2945	-0.2945	0.04934	2	3	1	-0.3294	-0.2596
1	-4	N	Y	N-4Y	-0.3581	-0.3581	0.7458	2	2	1	0.1693	-0.8854
1	-3	I	A	I-3A	0.01587	0.01587		1	3	0.5	0.01587
1	-3	I	C	I-3C	-0.1513	-0.1513	0.0338	2	1.5	1	-0.1752	-0.1274
1	-3	I	D	I-3D	1.223	1.223		1	1	0.5	1.223
1	-3	I	E	I-3E	-0.1888	-0.1888	0.007623	2	4	1	-0.1834	-0.1942
1	-3	I	F	I-3F	0.04672	0.04672	0.05899	2	2	1	0.08844	0.005008
1	-3	I	G	I-3G	0.0242	0.0242	0.2475	2	1.5	1	-0.1508	0.1992
1	-3	I	H	I-3H	-0.1043	-0.1043		1	2	0.5	-0.1043
1	-3	I	K	I-3K	-0.5124	-0.5124	0.4272	2	4	1	-0.2103	-0.8145
1	-3	I	L	I-3L	0.113	0.113	0.146	2	2	1	0.009742	0.2162
1	-3	I	M	I-3M	-0.2527	-0.2527	0.1791	2	5.5	1	-0.126	-0.3793
1	-3	I	N	I-3N	-0.1164	-0.1164	0.1535	2	3.5	1	-0.007858	-0.2249
1	-3	I	P	I-3P	-0.03877	-0.03877	0.1983	2	2.5	1	0.1014	-0.179
1	-3	I	Q	I-3Q	-0.08272	-0.08272	0.2512	2	2	1	0.09491	-0.2604
1	-3	I	R	I-3R	-0.07965	-0.07965	0.307	2	2.5	1	0.1374	-0.2968
1	-3	I	S	I-3S	0.07456	0.07456	0.00446	2	5	1	0.07771	0.0714
1	-3	I	T	I-3T	-0.1096	-0.1096	0.1553	2	6	1	-0.2195	0.0001772
1	-3	I	V	I-3V	-0.06788	-0.06788	0.05043	2	3.5	1	-0.1035	-0.03222
1	-3	I	W	I-3W	-0.01394	-0.01394	0.03364	2	2	1	0.00984	-0.03773
1	-3	I	Y	I-3Y	0.01667	0.01667	0.002111	2	3	1	0.01518	0.01816
1	-2	V	A	V-2A	-0.01963	-0.01963	0.04499	2	4	1	0.01218	-0.05144
1	-2	V	C	V-2C	0.3047	0.3047	0.235	2	1.5	1	0.4708	0.1385
1	-2	V	F	V-2F	-0.1946	-0.1946	0.2172	2	2	1	-0.3482	-0.04096
1	-2	V	G	V-2G	-0.1795	-0.1795	0.04459	2	5	1	-0.2111	-0.148
1	-2	V	H	V-2H	-0.06347	-0.06347	0.03233	2	2.5	1	-0.04062	-0.08633
1	-2	V	I	V-2I	0.00664	0.00664	0.216	2	5.5	1	0.1594	-0.1461
1	-2	V	K	V-2K	-0.207	-0.207	0.1458	2	2.5	1	-0.1039	-0.31
1	-2	V	L	V-2L	-0.2092	-0.2092	0.2053	2	2.5	1	-0.3544	-0.06404
1	-2	V	M	V-2M	-0.1028	-0.1028	0.2189	2	2	1	-0.2576	0.05201
1	-2	V	N	V-2N	0.02131	0.02131	0.05577	2	2.5	1	-0.01813	0.06074
1	-2	V	P	V-2P	-0.2051	-0.2051	0.01432	2	2.5	1	-0.195	-0.2153
1	-2	V	Q	V-2Q	-0.1506	-0.1506	0.001515	2	4.5	1	-0.1516	-0.1495
1	-2	V	R	V-2R	0.0706	0.0706	0.2458	2	3	1	-0.1032	0.2444
1	-2	V	S	V-2S	0.05334	0.05334	0.002322	2	3	1	0.05499	0.0517
1	-2	V	T	V-2T	0.01155	0.01155	0.02844	2	3	1	0.03166	-0.008559
1	-2	V	W	V-2W	0.1314	0.1314	0.002027	2	4	1	0.1329	0.13
1	-2	V	Y	V-2Y	-0.1271	-0.1271	0.08461	2	4	1	-0.1869	-0.06728
1	-1	L	A	L-1A	0.324	0.324		1	4	0.5	0.324
1	-1	L	C	L-1C	-0.03806	-0.03806	0.1293	2	3	1	0.05337	-0.1295
1	-1	L	D	L-1D	-0.02198	-0.02198		1	1	0.5		-0.02198
1	-1	L	E	L-1E	-0.09931	-0.09931	0.3684	2	2.5	1	-0.3598	0.1612
1	-1	L	F	L-1F	0.08799	0.08799	0.05205	2	3	1	0.1248	0.05118
1	-1	L	G	L-1G	-0.1557	-0.1557	0.07692	2	2.5	1	-0.2101	-0.1013
1	-1	L	H	L-1H	0.1657	0.1657	0.154	2	2.5	1	0.2746	0.0568
1	-1	L	I	L-1I	0.09758	0.09758	0.219	2	1.5	1	-0.05728	0.2524
1	-1	L	K	L-1K	0.03249	0.03249	0.2432	2	2	1	-0.1395	0.2045
1	-1	L	M	L-1M	0.09033	0.09033	0.0779	2	1.5	1	0.03524	0.1454
1	-1	L	N	L-1N	0.2272	0.2272	0.2903	2	1.5	1	0.02189	0.4324
1	-1	L	P	L-1P	-0.005776	-0.005776	0.1014	2	2.5	1	-0.07748	0.06592
1	-1	L	Q	L-1Q	-0.147	-0.147	0.3034	2	2.5	1	0.06749	-0.3616
1	-1	L	R	L-1R	-0.1398	-0.1398	0.2084	2	2.5	1	0.007547	-0.2872
1	-1	L	S	L-1S	-0.3366	-0.3366	0.2526	2	4	1	-0.158	-0.5152
1	-1	L	T	L-1T	-0.1019	-0.1019	0.01033	2	3.5	1	-0.09456	-0.1092
1	-1	L	V	L-1V	-0.06044	-0.06044	0.1166	2	2.5	1	0.02203	-0.1429
1	-1	L	W	L-1W	-0.03485	-0.03485	0.1527	2	4	1	-0.1429	0.07316
1	-1	L	Y	L-1Y	-0.1081	-0.1081	0.174	2	3	1	-0.2311	0.015
1	1	L	A	L1A	-0.02432	-0.02432	0.02263	2	1.5	1	-0.008323	-0.04032
1	1	L	C	L1C	-0.0217	-0.0217	0.01395	2	2.5	1	-0.03156	-0.01183
1	1	L	F	L1F	-0.08988	-0.08988		1	2	0.5	-0.08988
1	1	L	G	L1G	0.05299	0.05299	0.08142	2	3.5	1	0.1106	-0.004584
1	1	L	H	L1H	-0.3565	-0.3565	0.1272	2	4.5	1	-0.4464	-0.2666
1	1	L	I	L1I	-0.03789	-0.03789	0.03563	2	2.5	1	-0.01269	-0.06308
1	1	L	M	L1M	0.002594	0.002594	0.009736	2	4.5	1	-0.004291	0.009478
1	1	L	P	L1P	-0.05222	-0.05222	0.3315	2	1.5	1	0.1822	-0.2866
1	1	L	Q	L1Q	-0.1931	-0.1931	0.2177	2	1.5	1	-0.3471	-0.03916
1	1	L	S	L1S	-0.09141	-0.09141	0.1353	2	3.5	1	-0.1871	0.004271
1	1	L	T	L1T	-0.4153	-0.4153	0.3798	2	2.5	1	-0.1468	-0.6839
1	1	L	V	L1V	-0.1862	-0.1862	0.1416	2	3.5	1	-0.08606	-0.2863
1	1	L	W	L1W	-0.1165	-0.1165	0.1071	2	2.5	1	-0.1923	-0.04084
1	1	L	Y	L1Y	-0.01486	-0.01486	0.0005095	2	3	1	-0.01522	-0.0145
1	2	L	A	L2A	-0.2623	-0.2623	0.2915	2	2	1	-0.4685	-0.05617
1	2	L	C	L2C	0.03675	0.03675		1	2	0.5	0.03675
1	2	L	F	L2F	-0.06937	-0.06937	0.1757	2	3	1	-0.1936	0.05485
1	2	L	G	L2G	-0.2589	-0.2589	0.2567	2	2.5	1	-0.4404	-0.07742
1	2	L	H	L2H	-0.1066	-0.1066	0.2222	2	3	1	0.05053	-0.2638
1	2	L	I	L2I	-0.01588	-0.01588	0.1833	2	2	1	0.1138	-0.1455
1	2	L	M	L2M	0.115	0.115	0.1994	2	4	1	0.256	-0.026
1	2	L	N	L2N	0.1925	0.1925		1	2	0.5		0.1925
1	2	L	Q	L2Q	0.08852	0.08852	0.1621	2	2	1	0.2032	-0.02613
1	2	L	S	L2S	-0.4545	-0.4545	0.1679	2	4.5	1	-0.3358	-0.5732
1	2	L	T	L2T	-0.467	-0.467	0.2866	2	1.5	1	-0.2644	-0.6697
1	2	L	V	L2V	-0.1937	-0.1937	0.1229	2	3.5	1	-0.2806	-0.1068
1	2	L	W	L2W	0.006766	0.006766	0.09347	2	5.5	1	0.07286	-0.05933
1	2	L	Y	L2Y	0.1854	0.1854	0.1429	2	3	1	0.08435	0.2865
1	3	A	C	A3C	0.1401	0.1401	0.06009	2	2.5	1	0.09757	0.1825
1	3	A	E	A3E	-0.2511	-0.2511	0.9702	2	1	1	-0.9371	0.4349
1	3	A	F	A3F	-0.02696	-0.02696	0.0134	2	3	1	-0.03644	-0.01748
1	3	A	G	A3G	0.06813	0.06813	0.1901	2	4	1	-0.0663	0.2025
1	3	A	H	A3H	0.08623	0.08623	0.765	2	2	1	-0.4547	0.6272
1	3	A	I	A3I	-0.08153	-0.08153	0.0343	2	3	1	-0.1058	-0.05727
1	3	A	L	A3L	-0.03893	-0.03893		1	3	0.5	-0.03893
1	3	A	M	A3M	0.03932	0.03932	0.02747	2	2.5	1	0.0199	0.05875
1	3	A	N	A3N	-0.05149	-0.05149	0.101	2	1.5	1	-0.1229	0.01993
1	3	A	P	A3P	-0.2939	-0.2939	0.04139	2	3	1	-0.2646	-0.3231
1	3	A	Q	A3Q	-0.04507	-0.04507		1	4	0.5		-0.04507
1	3	A	S	A3S	0.002231	0.002231	0.06872	2	1.5	1	0.05083	-0.04636
1	3	A	T	A3T	0.2081	0.2081	0.1494	2	3.5	1	0.1025	0.3138
1	3	A	V	A3V	0.1649	0.1649	0.4364	2	2.5	1	0.4735	-0.1437
1	3	A	W	A3W	0.002526	0.002526	0.03905	2	3	1	-0.02509	0.03014
1	3	A	Y	A3Y	-0.05746	-0.05746	0.1852	2	5	1	0.0735	-0.1884
1	4	I	A	I4A	0.5598	0.5598		1	4	0.5	0.5598
1	4	I	C	I4C	-0.2493	-0.2493	0.3192	2	3	1	-0.02361	-0.4751
1	4	I	F	I4F	-0.06393	-0.06393	0.04734	2	1.5	1	-0.03045	-0.09741
1	4	I	G	I4G	-0.3566	-0.3566	0.3601	2	1.5	1	-0.1019	-0.6112
1	4	I	H	I4H	-0.04864	-0.04864	0.05226	2	2.5	1	-0.08559	-0.01169
1	4	I	L	I4L	0.1532	0.1532		1	2	0.5		0.1532
1	4	I	M	I4M	-0.1398	-0.1398	0.1491	2	4	1	-0.03438	-0.2452
1	4	I	Q	I4Q	-0.2205	-0.2205		1	1	0.5		-0.2205
1	4	I	S	I4S	0.05279	0.05279	0.2286	2	1	1	0.2144	-0.1089
1	4	I	T	I4T	0.11	0.11		1	1	0.5	0.11
1	4	I	V	I4V	-0.1736	-0.1736		1	1	0.5		-0.1736
1	4	I	W	I4W	0.3208	0.3208	0.5081	2	2	1	-0.03846	0.6801
1	4	I	Y	I4Y	-0.1574	-0.1574	0.2169	2	1.5	1	-0.3107	-0.004005
1	5	V	A	V5A	-0.08675	-0.08675	0.01936	2	4	1	-0.1004	-0.07306
1	5	V	C	V5C	-0.1383	-0.1383		1	3	0.5		-0.1383
1	5	V	D	V5D	-0.003664	-0.003664	0.03884	2	1	1	-0.03113	0.0238
1	5	V	E	V5E	-0.1127	-0.1127		1	3	0.5		-0.1127
1	5	V	F	V5F	-0.0006281	-0.0006281	0.01415	2	1.5	1	-0.01064	0.00938
1	5	V	G	V5G	0.02901	0.02901	0.007286	2	3.5	1	0.03416	0.02386
1	5	V	H	V5H	-0.05507	-0.05507	0.01242	2	2.5	1	-0.06385	-0.04629
1	5	V	I	V5I	0.3647	0.3647		1	1	0.5		0.3647
1	5	V	K	V5K	-0.2568	-0.2568		1	1	0.5	-0.2568
1	5	V	L	V5L	-0.1351	-0.1351	0.03505	2	5	1	-0.1598	-0.1103
1	5	V	M	V5M	0.01503	0.01503	0.01157	2	6	1	0.02321	0.006849
1	5	V	N	V5N	-0.1261	-0.1261	0.1932	2	1.5	1	-0.2627	0.01047
1	5	V	P	V5P	-0.1359	-0.1359		1	1	0.5	-0.1359
1	5	V	Q	V5Q	-0.3206	-0.3206	0.1024	2	2	1	-0.3929	-0.2482
1	5	V	R	V5R	0.1843	0.1843	0.2585	2	1	1	0.001474	0.367
1	5	V	S	V5S	-0.155	-0.155	0.2181	2	1.5	1	-0.0008366	-0.3092
1	5	V	T	V5T	-0.01502	-0.01502	0.1433	2	2	1	-0.1163	0.08628
1	5	V	W	V5W	-0.01788	-0.01788	0.1575	2	2	1	0.09348	-0.1293
1	5	V	Y	V5Y	-0.05626	-0.05626	0.06635	2	4.5	1	-0.1032	-0.009343
1	6	S	A	S6A	-0.031	-0.031	0.1879	2	2	1	0.1018	-0.1638
1	6	S	C	S6C	0.02357	0.02357	0.005234	2	4	1	0.02728	0.01987
1	6	S	D	S6D	-0.004874	-0.004874	0.5118	2	3	1	-0.3667	0.357
1	6	S	E	S6E	-0.07262	-0.07262	0.137	2	6.5	1	0.02428	-0.1695
1	6	S	G	S6G	0.03527	0.03527		1	4	0.5	0.03527
1	6	S	H	S6H	-0.02248	-0.02248	0.0563	2	2.5	1	-0.0623	0.01733
1	6	S	I	S6I	0.2813	0.2813		1	1	0.5	0.2813
1	6	S	K	S6K	0.07954	0.07954	0.04046	2	4	1	0.1081	0.05094
1	6	S	L	S6L	0.1075	0.1075		1	1	0.5		0.1075
1	6	S	M	S6M	-0.238	-0.238	0.3372	2	3	1	-0.4765	0.0003661
1	6	S	N	S6N	0.05769	0.05769	0.1159	2	1.5	1	-0.02424	0.1396
1	6	S	P	S6P	-0.1477	-0.1477	0.1877	2	3	1	-0.01498	-0.2804
1	6	S	Q	S6Q	-0.01394	-0.01394	0.04557	2	5	1	-0.04616	0.01828
1	6	S	R	S6R	-0.08208	-0.08208	0.2466	2	5	1	-0.2565	0.09231
1	6	S	T	S6T	0.1004	0.1004	0.1083	2	1.5	1	0.177	0.02383
1	6	S	V	S6V	-0.0717	-0.0717	0.1403	2	4.5	1	-0.1709	0.02748
1	6	S	W	S6W	-0.2608	-0.2608		1	1	0.5	-0.2608
1	6	S	Y	S6Y	-0.09196	-0.09196	0.2311	2	1.5	1	0.07147	-0.2554
1	7	L	A	L7A	-0.1158	-0.1158	0.05203	2	4	1	-0.1526	-0.07897
1	7	L	C	L7C	-0.04042	-0.04042	0.01902	2	3	1	-0.05387	-0.02697
1	7	L	D	L7D	0.7876	0.7876		1	1	0.5		0.7876
1	7	L	E	L7E	-0.306	-0.306	0.2635	2	1.5	1	-0.1197	-0.4923
1	7	L	F	L7F	0.01184	0.01184	0.05394	2	4	1	-0.0263	0.04998
1	7	L	G	L7G	-0.1334	-0.1334	0.2242	2	2.5	1	0.02509	-0.2919
1	7	L	H	L7H	-0.02332	-0.02332	0.1771	2	3.5	1	0.1019	-0.1486
1	7	L	I	L7I	0.1168	0.1168	0.1185	2	3.5	1	0.2006	0.03303
1	7	L	K	L7K	0.01612	0.01612	0.02544	2	2	1	-0.001868	0.03411
1	7	L	M	L7M	-0.2855	-0.2855	0.1477	2	7	1	-0.181	-0.3899
1	7	L	N	L7N	-0.112	-0.112		1	3	0.5	-0.112
1	7	L	P	L7P	-0.01389	-0.01389	0.07297	2	3	1	-0.06549	0.03771
1	7	L	Q	L7Q	0.0127	0.0127	0.05103	2	3.5	1	-0.02338	0.04879
1	7	L	R	L7R	-0.04965	-0.04965	0.09964	2	4.5	1	-0.1201	0.02081
1	7	L	S	L7S	0.001131	0.001131	0.006528	2	4	1	-0.003485	0.005746
1	7	L	T	L7T	0.1061	0.1061	0.2557	2	2	1	0.2869	-0.07474
1	7	L	V	L7V	-0.145	-0.145	0.1252	2	1.5	1	-0.0565	-0.2335
1	7	L	W	L7W	-0.06651	-0.06651	0.05033	2	3.5	1	-0.03092	-0.1021
1	7	L	Y	L7Y	0.1079	0.1079		1	5	0.5	0.1079
1	8	V	A	V8A	-0.07773	-0.07773	0.2461	2	5	1	-0.2517	0.09627
1	8	V	C	V8C	-0.05087	-0.05087	0.114	2	4.5	1	-0.1315	0.02974
1	8	V	G	V8G	-0.1545	-0.1545	0.03314	2	3.5	1	-0.131	-0.1779
1	8	V	I	V8I	-0.0853	-0.0853	0.03965	2	3.5	1	-0.1133	-0.05726
1	8	V	S	V8S	-0.04704	-0.04704	0.01864	2	3.5	1	-0.03386	-0.06023
1	8	V	T	V8T	0.03336	0.03336	0.09777	2	4	1	-0.03577	0.1025
1	9	K	A	K9A	-0.1675	-0.1675	0.05593	2	3	1	-0.128	-0.207
1	9	K	C	K9C	0.01625	0.01625	0.005118	2	5.5	1	0.01263	0.01987
1	9	K	D	K9D	-0.0295	-0.0295	0.1533	2	5.5	1	-0.1379	0.07888
1	9	K	E	K9E	-0.03391	-0.03391	0.1052	2	5.5	1	0.0405	-0.1083
1	9	K	F	K9F	-0.1345	-0.1345	0.1762	2	4	1	-0.2591	-0.00992
1	9	K	G	K9G	-0.007514	-0.007514	0.203	2	4	1	0.136	-0.151
1	9	K	H	K9H	-0.02916	-0.02916	0.01942	2	2.5	1	-0.01543	-0.04289
1	9	K	M	K9M	0.06479	0.06479	0.07791	2	5.5	1	0.009701	0.1199
1	9	K	N	K9N	-0.1114	-0.1114	0.007965	2	9	1	-0.1171	-0.1058
1	9	K	Q	K9Q	-0.009472	-0.009472	0.0005753	2	4.5	1	-0.009065	-0.009878
1	9	K	R	K9R	0.09594	0.09594	0.01049	2	4	1	0.08853	0.1034
1	9	K	S	K9S	0.0496	0.0496	0.01274	2	3.5	1	0.04059	0.05861
1	9	K	T	K9T	-0.2283	-0.2283	0.08997	2	3	1	-0.2919	-0.1647
1	9	K	V	K9V	-0.3018	-0.3018	0.1046	2	2.5	1	-0.2278	-0.3758
1	9	K	W	K9W	0.01002	0.01002	0.0115	2	3.5	1	0.001893	0.01816
1	9	K	Y	K9Y	-0.03289	-0.03289		1	7	0.5	-0.03289
1	10	S	A	S10A	-0.05814	-0.05814	0.3093	2	3.5	1	-0.2768	0.1606
1	10	S	C	S10C	0.005903	0.005903	0.134	2	3	1	-0.08885	0.1007
1	10	S	G	S10G	-0.02299	-0.02299	0.1058	2	5	1	0.05185	-0.09784
1	10	S	M	S10M	0.05649	0.05649		1	1	0.5	0.05649
1	10	S	N	S10N	0.08634	0.08634	0.3637	2	3.5	1	0.3435	-0.1709
1	10	S	P	S10P	-0.0636	-0.0636	0.05129	2	5	1	-0.09986	-0.02733
1	10	S	T	S10T	0.1714	0.1714	0.2946	2	1.5	1	0.3797	-0.03695
1	11	D	A	D11A	-0.1448	-0.1448	0.2129	2	2	1	0.005768	-0.2954
1	11	D	C	D11C	-0.3989	-0.3989		1	1	0.5	-0.3989
1	11	D	G	D11G	-0.2302	-0.2302		1	1	0.5		-0.2302
1	11	D	I	D11I	0.06917	0.06917		1	1	0.5	0.06917
1	11	D	N	D11N	-0.09256	-0.09256		1	2	0.5	-0.09256
1	11	D	Y	D11Y	0.002482	0.002482		1	1	0.5	0.002482
1	12	Q	A	Q12A	-0.01413	-0.01413	0.003045	2	1.5	1	-0.01628	-0.01197
1	12	Q	C	Q12C	-0.07874	-0.07874	0.1601	2	3.5	1	0.03446	-0.1919
1	12	Q	D	Q12D	-0.2335	-0.2335		1	2	0.5	-0.2335
1	12	Q	E	Q12E	-0.03248	-0.03248	0.0441	2	4	1	-0.001297	-0.06367
1	12	Q	F	Q12F	0.1029	0.1029	0.07807	2	2	1	0.04774	0.1581
1	12	Q	G	Q12G	-0.06607	-0.06607		1	3	0.5		-0.06607
1	12	Q	H	Q12H	0.07134	0.07134	0.009704	2	3	1	0.06448	0.0782
1	12	Q	I	Q12I	-0.1596	-0.1596	0.1976	2	2	1	-0.2993	-0.01987
1	12	Q	K	Q12K	0.05316	0.05316	0.06979	2	2.5	1	0.1025	0.003813
1	12	Q	L	Q12L	-0.1325	-0.1325	0.3227	2	1	1	0.09565	-0.3607
1	12	Q	M	Q12M	0.3178	0.3178	0.4035	2	2	1	0.03249	0.6031
1	12	Q	N	Q12N	-0.06612	-0.06612	0.35	2	2.5	1	-0.3136	0.1814
1	12	Q	R	Q12R	-0.07959	-0.07959	0.02783	2	2	1	-0.05991	-0.09927
1	12	Q	S	Q12S	0.1334	0.1334	0.02002	2	2	1	0.1193	0.1476
1	12	Q	V	Q12V	-0.1378	-0.1378	0.2134	2	3	1	-0.2887	0.01304
1	12	Q	W	Q12W	0.01147	0.01147		1	6	0.5		0.01147
1	12	Q	Y	Q12Y	0.1209	0.1209	0.08763	2	4.5	1	0.05899	0.1829
1	13	I	F	I13F	0.189	0.189	0.1244	2	2.5	1	0.101	0.2769
1	13	I	L	I13L	-0.06022	-0.06022	0.07464	2	2	1	-0.007437	-0.113
1	13	I	M	I13M	0.08617	0.08617	0.09584	2	3	1	0.1539	0.0184
1	13	I	V	I13V	-0.002154	-0.002154	0.2666	2	2.5	1	-0.1907	0.1864
1	14	C	Y	C14Y	-0.1373	-0.1373		1	1	0.5	-0.1373
1	15	I	A	I15A	0.02856	0.02856		1	2	0.5		0.02856
1	15	I	C	I15C	0.01083	0.01083	0.0007265	2	3.5	1	0.01031	0.01134
1	15	I	L	I15L	-0.3057	-0.3057	0.3596	2	3.5	1	-0.05139	-0.56
1	15	I	Q	I15Q	-0.1845	-0.1845		1	1	0.5		-0.1845
1	15	I	T	I15T	0.02544	0.02544	0.1213	2	3	1	-0.06032	0.1112
1	15	I	V	I15V	-0.006019	-0.006019	0.1863	2	2	1	-0.1377	0.1257
1	16	G	L	G16L	-0.8852	-0.8852		1	1	0.5	-0.8852
1	16	G	S	G16S	-0.2322	-0.2322		1	2	0.5		-0.2322
1	16	G	*	G16*	-0.01882	-0.01882		1	1	0.5		-0.01882
1	17	Y	C	Y17C	0.01107	0.01107	0.4471	2	3	1	0.3272	-0.305
1	17	Y	F	Y17F	0.09198	0.09198	0.1652	2	2.5	1	0.2088	-0.02481
1	17	Y	H	Y17H	0.1743	0.1743		1	2	0.5		0.1743
1	17	Y	I	Y17I	0.205	0.205	0.2502	2	1	1	0.3819	0.02812
1	17	Y	L	Y17L	0.1751	0.1751		1	1	0.5		0.1751
1	17	Y	M	Y17M	-0.08875	-0.08875	0.2175	2	3.5	1	-0.2426	0.06506
1	17	Y	Q	Y17Q	-0.1887	-0.1887	0.1835	2	2	1	-0.3184	-0.05888
1	17	Y	R	Y17R	-0.3749	-0.3749		1	1	0.5		-0.3749
1	17	Y	T	Y17T	0.02648	0.02648	0.3091	2	2	1	0.245	-0.1921
1	17	Y	V	Y17V	-0.3275	-0.3275		1	3	0.5		-0.3275
1	17	Y	W	Y17W	0.3246	0.3246	0.2093	2	4	1	0.4726	0.1766
1	18	H	A	H18A	-0.1796	-0.1796	0.2146	2	1.5	1	-0.3314	-0.02789
1	18	H	C	H18C	0.02828	0.02828	0.4431	2	2.5	1	-0.285	0.3416
1	18	H	E	H18E	0.09794	0.09794		1	1	0.5		0.09794
1	18	H	F	H18F	0.008888	0.008888	0.02645	2	4	1	0.02759	-0.009817
1	18	H	G	H18G	-0.07755	-0.07755	0.02546	2	3.5	1	-0.09556	-0.05955
1	18	H	I	H18I	0.0671	0.0671		1	2	0.5		0.0671
1	18	H	K	H18K	-0.2157	-0.2157		1	3	0.5	-0.2157
1	18	H	L	H18L	0.1321	0.1321	0.2244	2	2	1	-0.02662	0.2908
1	18	H	M	H18M	0.245	0.245	0.03835	2	4.5	1	0.2179	0.2721
1	18	H	N	H18N	-0.01484	-0.01484	0.05142	2	2.5	1	0.02151	-0.0512
1	18	H	Q	H18Q	0.1471	0.1471	0.1391	2	2.5	1	0.2455	0.04877
1	18	H	R	H18R	0.3593	0.3593	0.06431	2	3	1	0.3138	0.4048
1	18	H	S	H18S	-0.02061	-0.02061	0.2663	2	3.5	1	-0.2089	0.1677
1	18	H	T	H18T	-0.08936	-0.08936	0.252	2	2	1	-0.2675	0.08881
1	18	H	V	H18V	0.2671	0.2671	0.6216	2	1.5	1	-0.1725	0.7066
1	18	H	Y	H18Y	-0.2998	-0.2998	0.09391	2	4.5	1	-0.2334	-0.3663
1	19	A	C	A19C	0.04035	0.04035	0.003979	2	1	1	0.04316	0.03754
1	19	A	E	A19E	-0.1583	-0.1583	0.2328	2	2	1	-0.3229	0.006281
1	19	A	G	A19G	-0.07563	-0.07563	0.1251	2	1	1	-0.1641	0.01282
1	19	A	I	A19I	0.6975	0.6975		1	1	0.5		0.6975
1	19	A	K	A19K	-0.2834	-0.2834		1	1	0.5		-0.2834
1	19	A	M	A19M	-0.05461	-0.05461	0.312	2	1.5	1	-0.2752	0.166
1	19	A	N	A19N	0.1771	0.1771	0.172	2	3.5	1	0.2987	0.05551
1	19	A	Q	A19Q	-0.00784	-0.00784	0.06835	2	4	1	-0.05617	0.04049
1	19	A	R	A19R	0.08671	0.08671	0.2025	2	1.5	1	-0.0565	0.2299
1	19	A	S	A19S	-0.1429	-0.1429	0.1996	2	1.5	1	-0.00178	-0.2841
1	19	A	T	A19T	-0.08985	-0.08985	0.09644	2	4.5	1	-0.158	-0.02166
1	19	A	V	A19V	-0.3831	-0.3831		1	1	0.5		-0.3831
1	19	A	W	A19W	-0.3808	-0.3808	0.5519	2	2	1	0.009403	-0.7711
1	20	N	H	N20H	0.07086	0.07086		1	1	0.5	0.07086
1	20	N	S	N20S	-0.2316	-0.2316	0.3865	2	1.5	1	-0.5049	0.04167
1	20	N	T	N20T	-0.2149	-0.2149	0.1095	2	2.5	1	-0.2923	-0.1374
1	21	N	A	N21A	-0.06152	-0.06152		1	3	0.5		-0.06152
1	21	N	D	N21D	-0.05899	-0.05899	0.003748	2	1.5	1	-0.05634	-0.06164
1	21	N	E	N21E	-0.03463	-0.03463		1	4	0.5	-0.03463
1	21	N	F	N21F	-0.01819	-0.01819		1	1	0.5	-0.01819
1	21	N	G	N21G	0.01236	0.01236	0.3086	2	2.5	1	-0.2058	0.2306
1	21	N	H	N21H	-0.05288	-0.05288		1	1	0.5	-0.05288
1	21	N	K	N21K	-0.05466	-0.05466	0.152	2	2.5	1	0.05281	-0.1621
1	21	N	L	N21L	-0.159	-0.159	0.2499	2	2.5	1	-0.3357	0.01771
1	21	N	Q	N21Q	-0.07854	-0.07854		1	4	0.5	-0.07854
1	21	N	R	N21R	-0.2243	-0.2243		1	2	0.5	-0.2243
1	21	N	S	N21S	0.5964	0.5964	0.155	2	1	1	0.4868	0.706
1	21	N	T	N21T	-0.2261	-0.2261		1	2	0.5		-0.2261
1	21	N	W	N21W	-0.2242	-0.2242	0.1635	2	1.5	1	-0.1086	-0.3398
1	22	S	A	S22A	-0.06641	-0.06641	0.2252	2	2.5	1	-0.2256	0.0928
1	22	S	C	S22C	-0.002416	-0.002416	0.002664	2	1.5	1	-0.0005319	-0.004299
1	22	S	E	S22E	-0.1234	-0.1234	0.05595	2	2	1	-0.08385	-0.163
1	22	S	F	S22F	-0.03449	-0.03449		1	1	0.5	-0.03449
1	22	S	G	S22G	-0.04561	-0.04561	0.1059	2	4.5	1	-0.1205	0.02927
1	22	S	H	S22H	-0.1187	-0.1187	0.1457	2	3.5	1	-0.01568	-0.2218
1	22	S	K	S22K	-0.08564	-0.08564	0.002762	2	3	1	-0.08369	-0.08759
1	22	S	L	S22L	0.4233	0.4233		1	2	0.5		0.4233
1	22	S	M	S22M	-0.1609	-0.1609		1	1	0.5	-0.1609
1	22	S	N	S22N	0.06988	0.06988	0.01221	2	5.5	1	0.06125	0.07851
1	22	S	Q	S22Q	0.08687	0.08687	0.06589	2	4.5	1	0.04028	0.1335
1	22	S	R	S22R	-0.1449	-0.1449	0.04798	2	1.5	1	-0.1788	-0.111
1	22	S	T	S22T	0.007869	0.007869	0.1564	2	3.5	1	0.1184	-0.1027
1	22	S	V	S22V	0.1181	0.1181	0.1022	2	2	1	0.1904	0.04584
1	22	S	Y	S22Y	0.2944	0.2944	0.315	2	1.5	1	0.5171	0.07169
1	23	T	A	T23A	-0.325	-0.325		1	2	0.5		-0.325
1	23	T	C	T23C	-0.014	-0.014		1	1	0.5		-0.014
1	23	T	D	T23D	-0.5339	-0.5339	0.8547	2	2.5	1	-1.138	0.07046
1	23	T	E	T23E	-0.2606	-0.2606	0.08617	2	3.5	1	-0.1997	-0.3215
1	23	T	G	T23G	0.2219	0.2219	0.1297	2	1.5	1	0.3136	0.1302
1	23	T	H	T23H	0.1284	0.1284		1	1	0.5		0.1284
1	23	T	I	T23I	0.04911	0.04911		1	2	0.5	0.04911
1	23	T	K	T23K	-0.488	-0.488	0.259	2	2	1	-0.3049	-0.6712
1	23	T	M	T23M	-0.01138	-0.01138		1	1	0.5	-0.01138
1	23	T	N	T23N	-0.06677	-0.06677	0.1594	2	3.5	1	-0.1795	0.04591
1	23	T	P	T23P	-0.5754	-0.5754	0.6151	2	1	1	-1.01	-0.1404
1	23	T	Q	T23Q	0.1861	0.1861		1	2	0.5	0.1861
1	23	T	R	T23R	-0.000799	-0.000799	0.04825	2	1.5	1	0.03332	-0.03491
1	23	T	S	T23S	-0.3367	-0.3367	0.1602	2	4.5	1	-0.45	-0.2235
1	24	E	A	E24A	0.1403	0.1403	0.177	2	2	1	0.01517	0.2655
1	24	E	C	E24C	0.05053	0.05053	0.04038	2	2	1	0.07909	0.02198
1	24	E	D	E24D	-0.1512	-0.1512	0.0546	2	5	1	-0.1125	-0.1898
1	24	E	F	E24F	0.2108	0.2108	0.2344	2	1	1	0.3765	0.04499
1	24	E	G	E24G	0.04143	0.04143	0.109	2	1	1	-0.03567	0.1185
1	24	E	H	E24H	0.1359	0.1359	0.1738	2	1.5	1	0.01302	0.2588
1	24	E	I	E24I	-0.01322	-0.01322	0.006323	2	4.5	1	-0.008751	-0.01769
1	24	E	K	E24K	0.03256	0.03256	0.04287	2	4	1	0.002249	0.06287
1	24	E	L	E24L	0.03075	0.03075	0.07044	2	1.5	1	-0.01906	0.08056
1	24	E	M	E24M	0.02174	0.02174	0.0419	2	2	1	0.05137	-0.007884
1	24	E	N	E24N	0.05809	0.05809	0.08675	2	3	1	-0.00325	0.1194
1	24	E	Q	E24Q	-0.153	-0.153	0.0736	2	1	1	-0.101	-0.2051
1	24	E	R	E24R	-0.02145	-0.02145	0.02942	2	1.5	1	-0.0006458	-0.04225
1	24	E	S	E24S	0.002585	0.002585	0.1606	2	1.5	1	0.1161	-0.111
1	24	E	T	E24T	0.062	0.062	0.1485	2	2.5	1	-0.04299	0.167
1	24	E	V	E24V	0.06656	0.06656	0.1155	2	3.5	1	0.1482	-0.01508
1	24	E	W	E24W	-0.1432	-0.1432	0.1425	2	4.5	1	-0.04246	-0.244
1	24	E	Y	E24Y	-0.09156	-0.09156	0.09886	2	7	1	-0.02166	-0.1615
1	25	Q	A	Q25A	-0.4294	-0.4294	0.5705	2	1.5	1	-0.02601	-0.8329
1	25	Q	C	Q25C	-0.2012	-0.2012	0.2416	2	2	1	-0.03034	-0.372
1	25	Q	D	Q25D	-0.7722	-0.7722		1	1	0.5	-0.7722
1	25	Q	E	Q25E	-0.09995	-0.09995	0.02134	2	3.5	1	-0.115	-0.08487
1	25	Q	F	Q25F	-0.05728	-0.05728		1	2	0.5	-0.05728
1	25	Q	G	Q25G	-0.003817	-0.003817		1	1	0.5	-0.003817
1	25	Q	H	Q25H	-0.08054	-0.08054		1	4	0.5	-0.08054
1	25	Q	I	Q25I	0.005195	0.005195	0.01176	2	2	1	0.01351	-0.003119
1	25	Q	K	Q25K	0.05764	0.05764	0.07266	2	3	1	0.109	0.00626
1	25	Q	L	Q25L	0.02618	0.02618	0.0314	2	2	1	0.003971	0.04838
1	25	Q	M	Q25M	0.06782	0.06782	0.1536	2	1	1	0.1764	-0.04077
1	25	Q	N	Q25N	0.2146	0.2146	0.107	2	2	1	0.1389	0.2903
1	25	Q	P	Q25P	-0.3766	-0.3766		1	1	0.5	-0.3766
1	25	Q	R	Q25R	0.007016	0.007016	0.2906	2	3.5	1	-0.1985	0.2125
1	25	Q	S	Q25S	-0.03514	-0.03514		1	1	0.5		-0.03514
1	25	Q	T	Q25T	-0.04404	-0.04404	0.006799	2	2	1	-0.04885	-0.03924
1	25	Q	V	Q25V	-0.111	-0.111	0.02578	2	1.5	1	-0.09281	-0.1293
1	25	Q	W	Q25W	-0.2487	-0.2487	0.2265	2	2.5	1	-0.4089	-0.08856
1	25	Q	Y	Q25Y	0.1086	0.1086	0.1528	2	3.5	1	0.2166	0.0005312
1	26	V	I	V26I	-0.01633	-0.01633	0.073	2	4.5	1	-0.06795	0.03529
1	26	V	M	V26M	-0.0389	-0.0389		1	1	0.5		-0.0389
1	27	D	A	D27A	-0.6707	-0.6707		1	1	0.5	-0.6707
1	27	D	E	D27E	-0.138	-0.138	0.3349	2	3.5	1	0.09877	-0.3749
1	27	D	H	D27H	-0.2552	-0.2552	0.03389	2	2.5	1	-0.2313	-0.2792
1	27	D	N	D27N	-0.2846	-0.2846	0.5153	2	2.5	1	-0.649	0.07981
1	27	D	Q	D27Q	-0.2027	-0.2027		1	2	0.5		-0.2027
1	27	D	S	D27S	0.04539	0.04539	0.1513	2	2	1	-0.06157	0.1523
1	28	T	A	T28A	-0.1358	-0.1358		1	1	0.5		-0.1358
1	28	T	C	T28C	0.2909	0.2909	0.4917	2	1	1	-0.05679	0.6386
1	28	T	L	T28L	-0.3971	-0.3971		1	1	0.5	-0.3971
1	28	T	S	T28S	0.1034	0.1034	0.5457	2	1.5	1	0.4892	-0.2825
1	29	I	C	I29C	0.1524	0.1524		1	1	0.5		0.1524
1	29	I	F	I29F	0.2365	0.2365	0.1069	2	3	1	0.3121	0.1609
1	29	I	H	I29H	0.2989	0.2989	0.4715	2	1	1	-0.03448	0.6324
1	29	I	K	I29K	-0.7058	-0.7058		1	1	0.5		-0.7058
1	29	I	L	I29L	0.1119	0.1119		1	4	0.5	0.1119
1	29	I	M	I29M	-0.13	-0.13	0.04266	2	2.5	1	-0.09988	-0.1602
1	29	I	N	I29N	0.1509	0.1509		1	1	0.5	0.1509
1	29	I	P	I29P	0.4471	0.4471		1	1	0.5	0.4471
1	29	I	Q	I29Q	0.4557	0.4557	0.2965	2	2.5	1	0.2461	0.6654
1	29	I	R	I29R	0.4067	0.4067		1	1	0.5	0.4067
1	29	I	S	I29S	0.02119	0.02119	0.0535	2	3.5	1	-0.01664	0.05902
1	29	I	T	I29T	0.2736	0.2736	0.3095	2	1	1	0.05477	0.4925
1	29	I	V	I29V	-0.2003	-0.2003	0.2007	2	4	1	-0.3422	-0.05832
1	29	I	W	I29W	0.4177	0.4177	0.04495	2	2.5	1	0.4494	0.3859
1	29	I	Y	I29Y	0.2154	0.2154		1	3	0.5	0.2154
1	30	M	A	M30A	-0.1102	-0.1102		1	1	0.5		-0.1102
1	30	M	C	M30C	-0.298	-0.298		1	3	0.5	-0.298
1	30	M	F	M30F	-0.2116	-0.2116		1	1	0.5		-0.2116
1	30	M	H	M30H	0.08918	0.08918	0.08361	2	1	1	0.03006	0.1483
1	30	M	I	M30I	0.04935	0.04935	0.1756	2	4	1	-0.07484	0.1735
1	30	M	K	M30K	-0.3875	-0.3875		1	1	0.5		-0.3875
1	30	M	L	M30L	0.09948	0.09948	0.1547	2	4.5	1	0.2089	-0.009942
1	30	M	Q	M30Q	0.09935	0.09935	0.1188	2	1.5	1	0.1833	0.01537
1	30	M	R	M30R	-0.07696	-0.07696	0.3625	2	2	1	-0.3333	0.1794
1	30	M	S	M30S	-0.009386	-0.009386		1	3	0.5	-0.009386
1	30	M	T	M30T	-0.09739	-0.09739	0.1767	2	3	1	-0.2223	0.02755
1	30	M	V	M30V	0.1064	0.1064	0.03647	2	3	1	0.1322	0.08058
1	30	M	W	M30W	0.03902	0.03902	0.07367	2	2	1	-0.01308	0.09111
1	30	M	Y	M30Y	0.001823	0.001823	0.02934	2	4	1	0.02257	-0.01892
1	31	E	A	E31A	0.08344	0.08344	0.02985	2	2.5	1	0.1045	0.06233
1	31	E	C	E31C	0.08226	0.08226	0.2415	2	2.5	1	-0.0885	0.253
1	31	E	D	E31D	-0.103	-0.103	0.1028	2	2.5	1	-0.1757	-0.03028
1	31	E	F	E31F	-0.04523	-0.04523	0.07983	2	1.5	1	-0.1017	0.01122
1	31	E	G	E31G	0.02868	0.02868	0.1063	2	2.5	1	-0.04652	0.1039
1	31	E	H	E31H	0.2061	0.2061	0.5241	2	2	1	-0.1645	0.5767
1	31	E	K	E31K	0.09286	0.09286	0.1199	2	7	1	0.00811	0.1776
1	31	E	L	E31L	-0.06424	-0.06424	0.02164	2	2.5	1	-0.07953	-0.04894
1	31	E	M	E31M	0.06089	0.06089	0.3788	2	1	1	-0.207	0.3288
1	31	E	N	E31N	-0.2231	-0.2231	0.29	2	2	1	-0.4282	-0.01805
1	31	E	P	E31P	-0.2703	-0.2703		1	1	0.5		-0.2703
1	31	E	Q	E31Q	0.08385	0.08385	0.05826	2	5	1	0.04266	0.125
1	31	E	R	E31R	-0.03779	-0.03779	0.2062	2	3	1	-0.1836	0.1081
1	31	E	S	E31S	0.1098	0.1098	0.03773	2	3.5	1	0.08309	0.1365
1	31	E	T	E31T	0.003455	0.003455		1	4	0.5		0.003455
1	31	E	V	E31V	0.1555	0.1555	0.5753	2	2.5	1	-0.2513	0.5623
1	31	E	W	E31W	0.2096	0.2096	0.115	2	5	1	0.1283	0.2909
1	31	E	Y	E31Y	0.111	0.111	0.1365	2	3	1	0.01448	0.2076
1	32	K	A	K32A	-0.4612	-0.4612	0.1407	2	2	1	-0.5607	-0.3617
1	32	K	C	K32C	-0.1848	-0.1848	0.3682	2	2	1	0.07554	-0.4451
1	32	K	E	K32E	0.04933	0.04933		1	1	0.5		0.04933
1	32	K	F	K32F	-0.08857	-0.08857		1	2	0.5	-0.08857
1	32	K	G	K32G	-0.4755	-0.4755	0.3509	2	1	1	-0.2274	-0.7236
1	32	K	H	K32H	-0.1336	-0.1336	0.4159	2	2	1	-0.4277	0.1605
1	32	K	I	K32I	0.08939	0.08939	0.1451	2	4	1	0.192	-0.01323
1	32	K	L	K32L	-0.1045	-0.1045	0.1388	2	1	1	-0.006312	-0.2027
1	32	K	M	K32M	-0.08445	-0.08445	0.1023	2	4	1	-0.01208	-0.1568
1	32	K	N	K32N	0.01994	0.01994	0.1185	2	4.5	1	-0.06383	0.1037
1	32	K	P	K32P	0.08936	0.08936	0.05803	2	6	1	0.1304	0.04833
1	32	K	Q	K32Q	-0.07301	-0.07301	0.0361	2	2.5	1	-0.09854	-0.04748
1	32	K	R	K32R	0.04848	0.04848	0.07262	2	3	1	-0.002866	0.09983
1	32	K	S	K32S	0.006242	0.006242	0.1552	2	3.5	1	-0.1035	0.116
1	32	K	T	K32T	0.02712	0.02712	0.5479	2	2.5	1	-0.3603	0.4145
1	32	K	V	K32V	-0.1747	-0.1747	0.06038	2	1.5	1	-0.2174	-0.132
1	32	K	W	K32W	-0.3139	-0.3139	0.3935	2	2	1	-0.03565	-0.5922
1	32	K	Y	K32Y	-0.06714	-0.06714	0.1447	2	4	1	0.03518	-0.1695
1	33	N	A	N33A	-0.2341	-0.2341	0.1579	2	2	1	-0.1225	-0.3458
1	33	N	C	N33C	-0.1608	-0.1608		1	2	0.5	-0.1608
1	33	N	D	N33D	-0.04726	-0.04726		1	2	0.5		-0.04726
1	33	N	E	N33E	-0.1902	-0.1902		1	3	0.5	-0.1902
1	33	N	F	N33F	-0.2868	-0.2868	0.1269	2	2	1	-0.3765	-0.1971
1	33	N	H	N33H	-0.2702	-0.2702	0.1396	2	3	1	-0.3689	-0.1715
1	33	N	K	N33K	-0.1236	-0.1236	0.3429	2	3.5	1	-0.3661	0.1189
1	33	N	L	N33L	-0.279	-0.279		1	1	0.5		-0.279
1	33	N	M	N33M	-0.3991	-0.3991	0.03243	2	3.5	1	-0.422	-0.3761
1	33	N	Q	N33Q	-0.3329	-0.3329	0.271	2	3	1	-0.1413	-0.5246
1	33	N	R	N33R	-0.08795	-0.08795	0.05126	2	3	1	-0.0517	-0.1242
1	33	N	S	N33S	-0.2373	-0.2373	0.07888	2	3	1	-0.1815	-0.293
1	34	V	C	V34C	-0.1904	-0.1904	0.4061	2	1	1	0.09676	-0.4776
1	34	V	I	V34I	0.1408	0.1408	0.1611	2	1.5	1	0.02683	0.2547
1	34	V	L	V34L	-0.1417	-0.1417	0.03633	2	2	1	-0.116	-0.1674
1	35	T	A	T35A	-0.4116	-0.4116	0.103	2	3.5	1	-0.4845	-0.3388
1	35	T	C	T35C	-0.3102	-0.3102	0.009079	2	1.5	1	-0.3166	-0.3038
1	35	T	D	T35D	-0.08895	-0.08895	0.1427	2	3.5	1	-0.1899	0.01197
1	35	T	E	T35E	-0.1368	-0.1368	0.1352	2	1	1	-0.04122	-0.2325
1	35	T	F	T35F	-0.38	-0.38	0.0005933	2	4	1	-0.3796	-0.3805
1	35	T	H	T35H	-0.4556	-0.4556	0.008581	2	2.5	1	-0.4495	-0.4616
1	35	T	I	T35I	0.02945	0.02945	0.1667	2	2.5	1	-0.08842	0.1473
1	35	T	K	T35K	-0.4697	-0.4697	0.1506	2	6	1	-0.5762	-0.3633
1	35	T	L	T35L	-0.6081	-0.6081	0.1545	2	3	1	-0.7173	-0.4988
1	35	T	M	T35M	-0.3697	-0.3697	0.09369	2	4	1	-0.436	-0.3035
1	35	T	N	T35N	-0.3528	-0.3528	0.2075	2	3.5	1	-0.2061	-0.4995
1	35	T	P	T35P	-0.1669	-0.1669	0.1735	2	2.5	1	-0.2896	-0.04424
1	35	T	Q	T35Q	0.18	0.18		1	2	0.5		0.18
1	35	T	R	T35R	-0.3378	-0.3378		1	4	0.5	-0.3378
1	35	T	S	T35S	-0.2324	-0.2324	0.3957	2	2.5	1	-0.5122	0.04744
1	35	T	V	T35V	-0.2256	-0.2256		1	3	0.5	-0.2256
1	35	T	W	T35W	-0.2872	-0.2872		1	5	0.5	-0.2872
1	35	T	Y	T35Y	-0.4285	-0.4285	0.1851	2	3	1	-0.2976	-0.5594
1	36	V	H	V36H	0.01866	0.01866		1	1	0.5	0.01866
1	36	V	I	V36I	0.03614	0.03614	0.209	2	2.5	1	-0.1117	0.184
1	36	V	L	V36L	-0.03337	-0.03337	0.002526	2	1.5	1	-0.03158	-0.03515
1	36	V	M	V36M	-0.09064	-0.09064		1	1	0.5		-0.09064
1	36	V	P	V36P	0.4309	0.4309		1	1	0.5		0.4309
1	37	T	S	T37S	-0.498	-0.498		1	1	0.5		-0.498
1	38	H	A	H38A	0.1564	0.1564	0.08956	2	1	1	0.09304	0.2197
1	38	H	C	H38C	0.2067	0.2067	0.02373	2	1.5	1	0.1899	0.2235
1	38	H	D	H38D	0.2138	0.2138	0.04353	2	3	1	0.183	0.2446
1	38	H	E	H38E	0.09124	0.09124	0.0916	2	1.5	1	0.02646	0.156
1	38	H	F	H38F	0.2552	0.2552		1	1	0.5		0.2552
1	38	H	G	H38G	0.08732	0.08732	0.1092	2	3	1	0.01007	0.1646
1	38	H	I	H38I	0.04157	0.04157	0.4858	2	1.5	1	0.3851	-0.3019
1	38	H	K	H38K	0.227	0.227	0.09241	2	3	1	0.1616	0.2923
1	38	H	L	H38L	0.1972	0.1972	0.1812	2	4	1	0.06908	0.3253
1	38	H	M	H38M	0.3313	0.3313	0.2541	2	5.5	1	0.511	0.1516
1	38	H	N	H38N	0.1849	0.1849	0.2263	2	3	1	0.02484	0.3449
1	38	H	Q	H38Q	0.1262	0.1262	0.001172	2	2	1	0.1271	0.1254
1	38	H	R	H38R	0.09808	0.09808	0.079	2	5	1	0.1539	0.04222
1	38	H	S	H38S	0.09394	0.09394	0.1958	2	3.5	1	-0.04449	0.2324
1	38	H	T	H38T	-0.2401	-0.2401	0.318	2	1.5	1	-0.01526	-0.465
1	38	H	V	H38V	0.1036	0.1036	0.3324	2	2.5	1	-0.1315	0.3387
1	38	H	W	H38W	0.4625	0.4625	0.2179	2	2	1	0.6165	0.3084
1	38	H	Y	H38Y	0.178	0.178	0.2436	2	3.5	1	0.3502	0.005719
1	39	A	C	A39C	-0.04242	-0.04242		1	2	0.5		-0.04242
1	39	A	D	A39D	0.5766	0.5766		1	1	0.5	0.5766
1	39	A	F	A39F	0.08	0.08	0.02072	2	2	1	0.09466	0.06535
1	39	A	G	A39G	0.01442	0.01442	0.0358	2	2.5	1	0.03973	-0.01089
1	39	A	I	A39I	0.1343	0.1343	0.04468	2	3.5	1	0.1659	0.1028
1	39	A	K	A39K	-0.02489	-0.02489		1	1	0.5	-0.02489
1	39	A	L	A39L	0.3143	0.3143		1	3	0.5	0.3143
1	39	A	M	A39M	0.3459	0.3459	0.1826	2	1.5	1	0.475	0.2168
1	39	A	N	A39N	0.2254	0.2254		1	1	0.5	0.2254
1	39	A	Q	A39Q	0.2112	0.2112	0.3386	2	1.5	1	0.4507	-0.02822
1	39	A	R	A39R	-0.03537	-0.03537	0.2739	2	1.5	1	0.1583	-0.2291
1	39	A	S	A39S	-0.4232	-0.4232		1	2	0.5		-0.4232
1	39	A	T	A39T	0.007377	0.007377	0.1115	2	4	1	-0.0715	0.08625
1	39	A	V	A39V	0.08574	0.08574	0.3252	2	3.5	1	-0.1442	0.3157
1	39	A	W	A39W	0.2452	0.2452	0.04816	2	3.5	1	0.2111	0.2792
1	39	A	Y	A39Y	-0.08119	-0.08119	0.01223	2	2.5	1	-0.08984	-0.07254
1	40	Q	A	Q40A	0.03745	0.03745	0.1051	2	1	1	-0.03689	0.1118
1	40	Q	C	Q40C	0.005262	0.005262	0.04819	2	3	1	0.03934	-0.02881
1	40	Q	D	Q40D	0.2085	0.2085		1	1	0.5		0.2085
1	40	Q	E	Q40E	-0.0215	-0.0215	0.002536	2	2	1	-0.0197	-0.02329
1	40	Q	F	Q40F	0.002887	0.002887	0.01041	2	1.5	1	-0.004475	0.01025
1	40	Q	H	Q40H	-0.03264	-0.03264	0.2735	2	2	1	0.1608	-0.2261
1	40	Q	I	Q40I	0.005368	0.005368		1	3	0.5	0.005368
1	40	Q	K	Q40K	0.1466	0.1466	0.1559	2	1.5	1	0.2569	0.03642
1	40	Q	L	Q40L	0.3957	0.3957		1	2	0.5		0.3957
1	40	Q	M	Q40M	-0.03542	-0.03542		1	2	0.5	-0.03542
1	40	Q	N	Q40N	-0.2257	-0.2257	0.5013	2	1.5	1	-0.5801	0.1288
1	40	Q	R	Q40R	0.3097	0.3097	0.3532	2	2	1	0.06	0.5595
1	40	Q	S	Q40S	-0.3182	-0.3182	0.3	2	3	1	-0.106	-0.5303
1	40	Q	T	Q40T	0.1256	0.1256		1	1	0.5		0.1256
1	40	Q	V	Q40V	-0.09867	-0.09867	0.02623	2	4	1	-0.08012	-0.1172
1	40	Q	W	Q40W	-0.09054	-0.09054	0.008574	2	2	1	-0.09661	-0.08448
1	40	Q	Y	Q40Y	-0.2463	-0.2463		1	2	0.5		-0.2463
1	41	D	A	D41A	-0.04332	-0.04332		1	2	0.5	-0.04332
1	41	D	C	D41C	0.1151	0.1151		1	3	0.5		0.1151
1	41	D	E	D41E	0.1062	0.1062	0.02619	2	6	1	0.1248	0.08772
1	41	D	G	D41G	0.04802	0.04802	0.2799	2	7.5	1	0.2459	-0.1499
1	41	D	H	D41H	0.1196	0.1196	0.1949	2	1.5	1	0.2575	-0.01821
1	41	D	I	D41I	-0.2129	-0.2129		1	1	0.5		-0.2129
1	41	D	K	D41K	-0.119	-0.119	0.2645	2	4	1	-0.3061	0.06797
1	41	D	L	D41L	0.01668	0.01668	0.1648	2	2	1	0.1332	-0.09983
1	41	D	M	D41M	0.1302	0.1302	0.05146	2	3	1	0.1665	0.09376
1	41	D	N	D41N	0.1505	0.1505	0.0909	2	3.5	1	0.08625	0.2148
1	41	D	P	D41P	-0.0343	-0.0343	0.01044	2	3.5	1	-0.04167	-0.02692
1	41	D	Q	D41Q	-0.04355	-0.04355	0.2266	2	3	1	-0.2037	0.1166
1	41	D	R	D41R	-0.1178	-0.1178	0.1523	2	4	1	-0.2255	-0.01008
1	41	D	S	D41S	0.04352	0.04352		1	3	0.5	0.04352
1	41	D	T	D41T	0.1758	0.1758	0.02647	2	4.5	1	0.1571	0.1945
1	41	D	V	D41V	-0.03529	-0.03529	0.1558	2	1.5	1	0.07491	-0.1455
1	41	D	W	D41W	0.392	0.392	0.1605	2	4.5	1	0.5055	0.2785
1	41	D	Y	D41Y	0.003645	0.003645	0.1697	2	3.5	1	-0.1164	0.1237
1	42	I	L	I42L	-0.01427	-0.01427		1	1	0.5		-0.01427
1	42	I	V	I42V	-0.07023	-0.07023	0.04185	2	1.5	1	-0.04064	-0.09982
1	43	L	C	L43C	-0.555	-0.555		1	1	0.5	-0.555
1	43	L	M	L43M	-0.001118	-0.001118	0.01437	2	3	1	0.009045	-0.01128
1	43	L	P	L43P	-0.06113	-0.06113		1	1	0.5	-0.06113
1	44	E	A	E44A	0.118	0.118	0.2519	2	1.5	1	0.2962	-0.06009
1	44	E	C	E44C	0.1877	0.1877	0.1377	2	3.5	1	0.09036	0.2851
1	44	E	D	E44D	-0.1628	-0.1628	0.06232	2	3.5	1	-0.2069	-0.1187
1	44	E	F	E44F	0.0681	0.0681		1	1	0.5	0.0681
1	44	E	G	E44G	0.05418	0.05418	0.6792	2	1.5	1	0.5344	-0.4261
1	44	E	H	E44H	-0.06247	-0.06247	0.1048	2	4	1	0.01164	-0.1366
1	44	E	I	E44I	0.2467	0.2467		1	1	0.5	0.2467
1	44	E	K	E44K	-0.445	-0.445	0.07766	2	1	1	-0.4999	-0.3901
1	44	E	L	E44L	-0.06856	-0.06856	0.1042	2	3	1	-0.1422	0.005114
1	44	E	M	E44M	-0.3289	-0.3289	0.2814	2	2.5	1	-0.1299	-0.5279
1	44	E	N	E44N	0.4578	0.4578		1	1	0.5		0.4578
1	44	E	Q	E44Q	0.05232	0.05232	0.09555	2	3.5	1	-0.01524	0.1199
1	44	E	S	E44S	0.07167	0.07167	0.02342	2	2.5	1	0.08823	0.0551
1	44	E	T	E44T	0.05611	0.05611	0.04394	2	2.5	1	0.08718	0.02504
1	44	E	V	E44V	0.09576	0.09576	0.09079	2	1	1	0.03156	0.16
1	44	E	W	E44W	0.01863	0.01863		1	4	0.5	0.01863
1	44	E	Y	E44Y	-0.2765	-0.2765	0.1847	2	2	1	-0.4071	-0.1459
1	45	K	A	K45A	0.05764	0.05764	0.05149	2	3.5	1	0.09405	0.02123
1	45	K	C	K45C	0.01247	0.01247	0.04938	2	3	1	0.04739	-0.02245
1	45	K	D	K45D	0.007752	0.007752	0.05206	2	4.5	1	0.04457	-0.02906
1	45	K	E	K45E	-0.002881	-0.002881	0.03113	2	1.5	1	0.01913	-0.02489
1	45	K	F	K45F	-0.4782	-0.4782	0.1332	2	2	1	-0.384	-0.5724
1	45	K	G	K45G	0.1776	0.1776		1	5	0.5		0.1776
1	45	K	H	K45H	0.0206	0.0206	0.1019	2	4	1	-0.05144	0.09265
1	45	K	I	K45I	0.08001	0.08001	0.001321	2	3.5	1	0.08094	0.07907
1	45	K	L	K45L	-0.123	-0.123	0.01722	2	4	1	-0.1108	-0.1352
1	45	K	M	K45M	-0.111	-0.111	0.1583	2	2.5	1	-0.2229	0.0009348
1	45	K	N	K45N	-0.05693	-0.05693	0.08225	2	4	1	-0.1151	0.001232
1	45	K	P	K45P	0.1377	0.1377	0.2152	2	1	1	0.2899	-0.01443
1	45	K	Q	K45Q	0.007653	0.007653	0.04356	2	3.5	1	-0.02315	0.03845
1	45	K	R	K45R	-0.1419	-0.1419	0.1999	2	3	1	-0.2832	-0.0004758
1	45	K	S	K45S	-0.003031	-0.003031	0.02719	2	3	1	-0.02226	0.0162
1	45	K	T	K45T	0.03412	0.03412	0.05994	2	3.5	1	0.0765	-0.008267
1	45	K	V	K45V	-0.1384	-0.1384	0.0232	2	4	1	-0.1548	-0.122
1	45	K	W	K45W	-0.06943	-0.06943		1	3	0.5		-0.06943
1	45	K	Y	K45Y	-0.3464	-0.3464	0.3782	2	1	1	-0.6138	-0.07892
1	46	T	A	T46A	-0.002144	-0.002144		1	3	0.5		-0.002144
1	46	T	C	T46C	-0.07332	-0.07332	0.2352	2	2.5	1	0.09302	-0.2397
1	46	T	D	T46D	-0.07419	-0.07419	0.3483	2	3.5	1	-0.3205	0.1721
1	46	T	E	T46E	-0.3409	-0.3409		1	2	0.5		-0.3409
1	46	T	F	T46F	-0.01292	-0.01292	0.1946	2	3	1	-0.1505	0.1247
1	46	T	G	T46G	0.04219	0.04219		1	3	0.5	0.04219
1	46	T	H	T46H	-0.05402	-0.05402	0.0509	2	1.5	1	-0.09001	-0.01803
1	46	T	I	T46I	-0.017	-0.017	0.1022	2	2.5	1	0.0553	-0.0893
1	46	T	K	T46K	-0.229	-0.229	0.5231	2	2.5	1	0.1409	-0.5989
1	46	T	L	T46L	-0.3967	-0.3967		1	1	0.5		-0.3967
1	46	T	M	T46M	0.07057	0.07057	0.1745	2	4	1	0.194	-0.05283
1	46	T	N	T46N	0.1029	0.1029	0.121	2	4.5	1	0.1884	0.01733
1	46	T	Q	T46Q	0.2289	0.2289	0.1675	2	1.5	1	0.3473	0.1104
1	46	T	R	T46R	0.1278	0.1278	0.1165	2	2.5	1	0.2101	0.04537
1	46	T	S	T46S	-0.03848	-0.03848	0.1685	2	2	1	-0.1577	0.0807
1	46	T	V	T46V	-0.005847	-0.005847	0.01308	2	1.5	1	0.0034	-0.01509
1	46	T	W	T46W	-0.05201	-0.05201	0.07816	2	3.5	1	0.00326	-0.1073
1	46	T	Y	T46Y	0.1474	0.1474	0.0627	2	2	1	0.1917	0.103
1	47	H	A	H47A	0.04356	0.04356	0.04593	2	3	1	0.07603	0.01109
1	47	H	C	H47C	-0.1723	-0.1723		1	2	0.5		-0.1723
1	47	H	D	H47D	-0.3241	-0.3241	0.3859	2	1	1	-0.05122	-0.597
1	47	H	F	H47F	-0.02673	-0.02673	0.1433	2	3	1	-0.1281	0.0746
1	47	H	G	H47G	-0.176	-0.176	0.2523	2	2.5	1	-0.3543	0.002415
1	47	H	I	H47I	-1.134	-1.134		1	1	0.5	-1.134
1	47	H	M	H47M	0.2085	0.2085	0.7005	2	1.5	1	0.7038	-0.2869
1	47	H	N	H47N	-0.005124	-0.005124	0.2192	2	3	1	0.1499	-0.1602
1	47	H	P	H47P	-0.5278	-0.5278	0.1536	2	1	1	-0.4192	-0.6364
1	47	H	Q	H47Q	0.05076	0.05076	0.05981	2	3	1	0.09304	0.008466
1	47	H	S	H47S	0.04511	0.04511	0.3593	2	2.5	1	-0.209	0.2992
1	47	H	T	H47T	0.1497	0.1497	0.07564	2	3.5	1	0.09621	0.2032
1	47	H	V	H47V	-0.1447	-0.1447	0.06817	2	4	1	-0.1929	-0.09653
1	47	H	W	H47W	0.2116	0.2116		1	1	0.5	0.2116
1	47	H	Y	H47Y	-0.2187	-0.2187	0.2509	2	3	1	-0.3961	-0.04134
1	48	N	A	N48A	0.128	0.128		1	1	0.5	0.128
1	48	N	D	N48D	0.0304	0.0304	0.07896	2	3	1	-0.02543	0.08624
1	48	N	F	N48F	-0.2718	-0.2718	0.1602	2	3	1	-0.1585	-0.3851
1	48	N	G	N48G	0.1795	0.1795	0.0205	2	3	1	0.194	0.165
1	48	N	H	N48H	-0.04238	-0.04238	0.1209	2	4	1	-0.1279	0.04309
1	48	N	I	N48I	-0.157	-0.157		1	2	0.5	-0.157
1	48	N	L	N48L	-0.2624	-0.2624	0.4123	2	2.5	1	0.02912	-0.5539
1	48	N	M	N48M	0.1643	0.1643	0.1572	2	1.5	1	0.05317	0.2755
1	48	N	Q	N48Q	0.005638	0.005638	0.03026	2	2	1	-0.01576	0.02703
1	48	N	S	N48S	-0.04856	-0.04856		1	3	0.5	-0.04856
1	48	N	T	N48T	-0.2847	-0.2847	0.3018	2	1.5	1	-0.07126	-0.4981
1	48	N	V	N48V	-0.1142	-0.1142	0.06297	2	2	1	-0.1587	-0.06968
1	48	N	W	N48W	-0.8243	-0.8243		1	1	0.5		-0.8243
1	48	N	Y	N48Y	-0.3452	-0.3452	0.1521	2	4	1	-0.4527	-0.2376
1	49	G	A	G49A	0.1212	0.1212	0.08912	2	4	1	0.05818	0.1842
1	49	G	C	G49C	-0.4626	-0.4626	0.0185	2	2	1	-0.4757	-0.4495
1	49	G	D	G49D	0.01052	0.01052	0.1651	2	4.5	1	-0.1062	0.1273
1	49	G	E	G49E	0.2129	0.2129	0.1523	2	2	1	0.3206	0.1052
1	49	G	F	G49F	0.1787	0.1787	0.05014	2	3	1	0.2142	0.1433
1	49	G	H	G49H	-0.1426	-0.1426		1	1	0.5		-0.1426
1	49	G	K	G49K	-0.1266	-0.1266	0.172	2	4	1	-0.2482	-0.004995
1	49	G	L	G49L	-0.05399	-0.05399	0.06018	2	1.5	1	-0.09654	-0.01143
1	49	G	M	G49M	0.2584	0.2584	0.2226	2	1	1	0.4157	0.101
1	49	G	N	G49N	-0.3854	-0.3854		1	2	0.5	-0.3854
1	49	G	P	G49P	-0.1262	-0.1262	0.165	2	3.5	1	-0.009558	-0.2429
1	49	G	Q	G49Q	0.09869	0.09869	0.2768	2	2	1	0.2944	-0.09701
1	49	G	R	G49R	0.003567	0.003567	0.1147	2	3	1	-0.07755	0.08468
1	49	G	S	G49S	-0.1585	-0.1585	0.2893	2	4	1	0.04604	-0.363
1	49	G	T	G49T	-0.03944	-0.03944	0.06238	2	2.5	1	0.004668	-0.08355
1	49	G	V	G49V	-0.509	-0.509		1	2	0.5		-0.509
1	49	G	W	G49W	-0.0238	-0.0238	0.5211	2	1	1	0.3446	-0.3922
1	49	G	Y	G49Y	0.2002	0.2002		1	2	0.5	0.2002
1	50	K	A	K50A	-0.05002	-0.05002	0.03075	2	4	1	-0.02828	-0.07177
1	50	K	C	K50C	-0.09093	-0.09093	0.1509	2	1.5	1	-0.1976	0.01573
1	50	K	E	K50E	0.03997	0.03997		1	2	0.5		0.03997
1	50	K	F	K50F	0.1664	0.1664	0.004506	2	2	1	0.1696	0.1632
1	50	K	G	K50G	0.02839	0.02839		1	4	0.5	0.02839
1	50	K	H	K50H	0.3335	0.3335		1	2	0.5	0.3335
1	50	K	I	K50I	-0.1071	-0.1071	0.01497	2	3	1	-0.1177	-0.09651
1	50	K	L	K50L	-0.2291	-0.2291	0.04978	2	3.5	1	-0.1939	-0.2643
1	50	K	M	K50M	0.1538	0.1538		1	2	0.5		0.1538
1	50	K	N	K50N	-0.07459	-0.07459	0.1391	2	2.5	1	0.02379	-0.173
1	50	K	Q	K50Q	-0.01693	-0.01693	0.08561	2	2.5	1	0.04361	-0.07747
1	50	K	R	K50R	-0.197	-0.197	0.1905	2	2.5	1	-0.06233	-0.3317
1	50	K	V	K50V	0.0009739	0.0009739	0.0119	2	3	1	-0.007443	0.00939
1	50	K	W	K50W	0.2404	0.2404	0.0005711	2	1.5	1	0.24	0.2408
1	50	K	Y	K50Y	-0.102	-0.102	0.02156	2	3	1	-0.1172	-0.08674
1	51	L	A	L51A	-0.08706	-0.08706		1	1	0.5	-0.08706
1	51	L	F	L51F	0.09934	0.09934	0.1447	2	2.5	1	0.2017	-0.002995
1	51	L	G	L51G	-1.254	-1.254		1	1	0.5		-1.254
1	51	L	I	L51I	0.01663	0.01663	0.1914	2	2	1	-0.1187	0.152
1	51	L	K	L51K	-0.1026	-0.1026		1	1	0.5	-0.1026
1	51	L	M	L51M	-0.05292	-0.05292	0.2834	2	2	1	0.1474	-0.2533
1	51	L	V	L51V	-0.09558	-0.09558	0.3788	2	1.5	1	0.1723	-0.3635
1	51	L	Y	L51Y	0.1819	0.1819		1	1	0.5		0.1819
1	52	C	P	C52P	-0.01243	-0.01243		1	1	0.5	-0.01243
1	52	C	R	C52R	0.1039	0.1039		1	1	0.5	0.1039
1	52	C	Y	C52Y	0.05743	0.05743		1	1	0.5	0.05743
1	53	D	A	D53A	0.1307	0.1307	0.1225	2	4.5	1	0.2174	0.0441
1	53	D	C	D53C	0.1432	0.1432	0.1724	2	2	1	0.02129	0.2651
1	53	D	E	D53E	-0.05873	-0.05873	0.06218	2	2.5	1	-0.1027	-0.01476
1	53	D	G	D53G	-0.0593	-0.0593	0.09241	2	3	1	-0.1246	0.006047
1	53	D	H	D53H	-0.02129	-0.02129	0.1125	2	2.5	1	-0.1008	0.05825
1	53	D	K	D53K	0.4271	0.4271		1	4	0.5		0.4271
1	53	D	L	D53L	-0.4034	-0.4034		1	2	0.5	-0.4034
1	53	D	M	D53M	-0.05836	-0.05836	0.2363	2	2	1	-0.2255	0.1087
1	53	D	N	D53N	-0.08284	-0.08284	0.04998	2	7.5	1	-0.1182	-0.04749
1	53	D	Q	D53Q	-0.2136	-0.2136	0.07136	2	1.5	1	-0.2641	-0.1632
1	53	D	R	D53R	-0.04553	-0.04553	0.114	2	3.5	1	0.03506	-0.1261
1	53	D	S	D53S	0.2147	0.2147	0.08594	2	3	1	0.2755	0.1539
1	53	D	T	D53T	-0.1528	-0.1528		1	2	0.5		-0.1528
1	53	D	W	D53W	-0.5956	-0.5956		1	2	0.5		-0.5956
1	54	L	F	L54F	0.2451	0.2451		1	1	0.5	0.2451
1	54	L	I	L54I	0.04835	0.04835	0.07584	2	3	1	-0.005277	0.102
1	54	L	M	L54M	-0.01471	-0.01471	0.1431	2	3	1	0.08647	-0.1159
1	54	L	V	L54V	-0.00183	-0.00183	0.04433	2	3.5	1	-0.03318	0.02952
1	54	L	W	L54W	0.09651	0.09651		1	3	0.5	0.09651
1	54	L	Y	L54Y	-0.2401	-0.2401	0.5553	2	2	1	0.1525	-0.6328
1	54a	N	A	N54aA	-0.02328	-0.02328	0.08621	2	3	1	0.03768	-0.08424
1	54a	N	C	N54aC	0.2275	0.2275	0.04526	2	1	1	0.1955	0.2595
1	54a	N	D	N54aD	0.1774	0.1774	0.01948	2	3	1	0.1912	0.1636
1	54a	N	E	N54aE	0.1024	0.1024		1	3	0.5	0.1024
1	54a	N	F	N54aF	-0.01263	-0.01263		1	1	0.5	-0.01263
1	54a	N	G	N54aG	-0.04375	-0.04375	0.3196	2	2	1	-0.2698	0.1823
1	54a	N	H	N54aH	-0.02676	-0.02676	0.1019	2	2	1	-0.09881	0.0453
1	54a	N	I	N54aI	0.09346	0.09346	0.0689	2	2	1	0.1422	0.04474
1	54a	N	K	N54aK	0.2679	0.2679	0.1884	2	2	1	0.4012	0.1347
1	54a	N	L	N54aL	0.03879	0.03879	0.007043	2	3.5	1	0.03381	0.04377
1	54a	N	M	N54aM	0.01693	0.01693	0.07831	2	4	1	0.07231	-0.03845
1	54a	N	Q	N54aQ	-0.2144	-0.2144	0.0625	2	2	1	-0.1702	-0.2586
1	54a	N	R	N54aR	0.0884	0.0884	0.1085	2	1.5	1	0.01167	0.1651
1	54a	N	S	N54aS	-0.1167	-0.1167	0.1001	2	1	1	-0.04589	-0.1874
1	54a	N	T	N54aT	0.08115	0.08115	0.1108	2	4	1	0.1595	0.00283
1	54a	N	V	N54aV	-0.1042	-0.1042	0.001963	2	1.5	1	-0.1028	-0.1056
1	54a	N	W	N54aW	0.008358	0.008358	0.02419	2	2.5	1	0.02546	-0.008745
1	54a	N	Y	N54aY	0.04543	0.04543		1	2	0.5	0.04543
1	55	G	A	G55A	-0.01294	-0.01294		1	2	0.5	-0.01294
1	55	G	C	G55C	0.02211	0.02211		1	3	0.5		0.02211
1	55	G	D	G55D	0.02558	0.02558	0.1645	2	2.5	1	-0.0907	0.1419
1	55	G	E	G55E	-0.01195	-0.01195	0.1505	2	4	1	0.09448	-0.1184
1	55	G	F	G55F	0.05294	0.05294	0.2292	2	2.5	1	0.215	-0.1091
1	55	G	H	G55H	-0.008953	-0.008953	0.006161	2	2	1	-0.004596	-0.01331
1	55	G	I	G55I	-0.0781	-0.0781		1	1	0.5		-0.0781
1	55	G	K	G55K	0.0117	0.0117	0.02816	2	1	1	-0.008216	0.03161
1	55	G	L	G55L	0.01219	0.01219	0.06234	2	2	1	-0.03189	0.05627
1	55	G	M	G55M	-0.07938	-0.07938	0.07104	2	2	1	-0.1296	-0.02915
1	55	G	N	G55N	-0.05471	-0.05471	0.1909	2	1	1	0.08028	-0.1897
1	55	G	Q	G55Q	-0.2673	-0.2673	0.1566	2	1	1	-0.378	-0.1566
1	55	G	R	G55R	0.02631	0.02631	0.02484	2	5	1	0.04388	0.008746
1	55	G	S	G55S	0.1107	0.1107		1	1	0.5	0.1107
1	55	G	T	G55T	0.01882	0.01882	0.2014	2	3.5	1	0.1613	-0.1236
1	55	G	W	G55W	-0.03327	-0.03327	0.05591	2	5	1	-0.0728	0.006266
1	55	G	Y	G55Y	-0.0935	-0.0935	0.09787	2	1.5	1	-0.1627	-0.0243
1	56	V	A	V56A	0.004531	0.004531	0.15	2	3	1	0.1106	-0.1016
1	56	V	C	V56C	-0.1922	-0.1922	0.06716	2	4	1	-0.2397	-0.1447
1	56	V	D	V56D	-0.0653	-0.0653		1	1	0.5	-0.0653
1	56	V	E	V56E	-0.08117	-0.08117	0.03999	2	1	1	-0.1094	-0.05289
1	56	V	F	V56F	0.01461	0.01461	0.1339	2	3	1	-0.08009	0.1093
1	56	V	G	V56G	0.03376	0.03376	0.4708	2	2	1	-0.2992	0.3667
1	56	V	H	V56H	0.05833	0.05833	0.1053	2	3	1	-0.01615	0.1328
1	56	V	I	V56I	0.1549	0.1549	0.3001	2	2.5	1	0.3671	-0.05727
1	56	V	K	V56K	-0.0695	-0.0695	0.3683	2	3	1	-0.33	0.191
1	56	V	L	V56L	-0.04638	-0.04638	0.1826	2	3.5	1	-0.1755	0.08277
1	56	V	M	V56M	0.01877	0.01877		1	1	0.5		0.01877
1	56	V	N	V56N	0.05018	0.05018	0.1412	2	2.5	1	-0.04963	0.15
1	56	V	Q	V56Q	-0.1523	-0.1523	0.266	2	2.5	1	0.03574	-0.3404
1	56	V	R	V56R	0.01574	0.01574	0.04925	2	3	1	0.05057	-0.01909
1	56	V	S	V56S	-0.006037	-0.006037	0.01709	2	2.5	1	0.006045	-0.01812
1	56	V	T	V56T	-0.205	-0.205	0.3065	2	2	1	-0.4217	0.01176
1	56	V	W	V56W	-0.009887	-0.009887	0.09618	2	3.5	1	0.05812	-0.0779
1	56	V	Y	V56Y	-0.0544	-0.0544	0.06079	2	2	1	-0.09738	-0.01142
1	57	K	A	K57A	0.04005	0.04005	0.05063	2	2	1	0.07584	0.004249
1	57	K	C	K57C	0.2165	0.2165	0.3364	2	1.5	1	-0.02138	0.4543
1	57	K	E	K57E	0.1799	0.1799	0.005729	2	2	1	0.184	0.1759
1	57	K	F	K57F	-0.05055	-0.05055	0.02509	2	1.5	1	-0.06829	-0.03281
1	57	K	G	K57G	0.2159	0.2159	0.2057	2	3	1	0.3614	0.0705
1	57	K	H	K57H	-0.09944	-0.09944	0.08128	2	2.5	1	-0.04197	-0.1569
1	57	K	I	K57I	-0.1703	-0.1703	0.1641	2	3.5	1	-0.05423	-0.2864
1	57	K	L	K57L	-0.05468	-0.05468	0.2376	2	3.5	1	-0.2227	0.1133
1	57	K	M	K57M	0.1817	0.1817		1	2	0.5	0.1817
1	57	K	N	K57N	-0.03713	-0.03713	0.301	2	1.5	1	0.1757	-0.25
1	57	K	P	K57P	0.3682	0.3682		1	2	0.5		0.3682
1	57	K	Q	K57Q	0.1245	0.1245	0.09214	2	2.5	1	0.1897	0.05936
1	57	K	R	K57R	0.03582	0.03582	0.05918	2	3	1	-0.006028	0.07766
1	57	K	S	K57S	0.04051	0.04051	0.1426	2	2	1	0.1413	-0.06032
1	57	K	T	K57T	0.0179	0.0179	0.2072	2	1.5	1	0.1644	-0.1286
1	57	K	W	K57W	-0.4061	-0.4061	0.4108	2	2	1	-0.1156	-0.6965
1	58	P	A	P58A	-0.231	-0.231		1	2	0.5		-0.231
1	58	P	Y	P58Y	-0.3157	-0.3157		1	1	0.5		-0.3157
1	59	L	A	L59A	-0.1348	-0.1348	0.3653	2	2	1	-0.3931	0.1235
1	59	L	C	L59C	-0.03962	-0.03962		1	4	0.5	-0.03962
1	59	L	F	L59F	0.1241	0.1241	0.03354	2	5	1	0.1478	0.1004
1	59	L	H	L59H	0.03932	0.03932		1	2	0.5		0.03932
1	59	L	I	L59I	0.07487	0.07487		1	1	0.5		0.07487
1	59	L	K	L59K	0.1253	0.1253	0.2067	2	1	1	0.2714	-0.02092
1	59	L	M	L59M	0.2285	0.2285	0.03382	2	3	1	0.2046	0.2524
1	59	L	N	L59N	-0.07462	-0.07462	0.09281	2	1.5	1	-0.008993	-0.1402
1	59	L	Q	L59Q	0.008591	0.008591	0.2272	2	4.5	1	-0.1521	0.1693
1	59	L	R	L59R	0.1636	0.1636		1	5	0.5	0.1636
1	59	L	S	L59S	0.3926	0.3926		1	1	0.5		0.3926
1	59	L	T	L59T	0.1126	0.1126		1	1	0.5	0.1126
1	59	L	V	L59V	0.3149	0.3149	0.07447	2	3	1	0.2622	0.3675
1	59	L	W	L59W	0.06216	0.06216	0.2436	2	1.5	1	-0.1101	0.2344
1	59	L	Y	L59Y	0.3563	0.3563	0.4574	2	1.5	1	0.6797	0.03285
1	60	I	A	I60A	-0.09892	-0.09892	0.02072	2	2	1	-0.08427	-0.1136
1	60	I	C	I60C	0.5295	0.5295		1	3	0.5	0.5295
1	60	I	D	I60D	0.032	0.032		1	3	0.5		0.032
1	60	I	E	I60E	0.04808	0.04808		1	5	0.5	0.04808
1	60	I	F	I60F	0.1269	0.1269	0.1085	2	2	1	0.05014	0.2036
1	60	I	H	I60H	-0.06739	-0.06739		1	2	0.5		-0.06739
1	60	I	L	I60L	0.1192	0.1192		1	1	0.5		0.1192
1	60	I	M	I60M	-0.04998	-0.04998	0.1608	2	1	1	0.06374	-0.1637
1	60	I	N	I60N	0.1959	0.1959	0.002747	2	1.5	1	0.1939	0.1978
1	60	I	Q	I60Q	0.2171	0.2171		1	1	0.5	0.2171
1	60	I	R	I60R	-0.218	-0.218	0.2995	2	2	1	-0.4298	-0.006257
1	60	I	S	I60S	0.07864	0.07864	0.1126	2	1.5	1	-0.0009557	0.1582
1	60	I	T	I60T	-0.1754	-0.1754	0.2704	2	1.5	1	0.01579	-0.3667
1	60	I	V	I60V	0.141	0.141	0.07063	2	2	1	0.09104	0.1909
1	60	I	W	I60W	0.005801	0.005801	0.002834	2	3	1	0.007805	0.003797
1	60	I	Y	I60Y	-0.1378	-0.1378	0.07227	2	4	1	-0.1889	-0.08671
1	61	L	I	L61I	-0.1123	-0.1123	0.02772	2	1.5	1	-0.09271	-0.1319
1	61	L	M	L61M	-0.09987	-0.09987	0.1577	2	2	1	-0.2114	0.01166
1	61	L	Q	L61Q	-0.4787	-0.4787		1	1	0.5		-0.4787
1	61	L	V	L61V	-0.2121	-0.2121	0.2024	2	2	1	-0.06892	-0.3552
1	62	K	A	K62A	-0.09538	-0.09538	0.05984	2	3.5	1	-0.1377	-0.05307
1	62	K	C	K62C	-0.04678	-0.04678	0.03095	2	1.5	1	-0.06867	-0.02489
1	62	K	D	K62D	-0.2737	-0.2737	0.1324	2	1	1	-0.18	-0.3673
1	62	K	E	K62E	-0.1319	-0.1319	0.2929	2	5	1	0.07525	-0.339
1	62	K	F	K62F	0.123	0.123		1	2	0.5	0.123
1	62	K	G	K62G	-0.3882	-0.3882	0.0137	2	4	1	-0.3785	-0.3978
1	62	K	H	K62H	-0.13	-0.13	0.01687	2	1.5	1	-0.1419	-0.1181
1	62	K	I	K62I	0.1486	0.1486		1	2	0.5		0.1486
1	62	K	L	K62L	-0.05633	-0.05633	0.2184	2	2	1	0.09811	-0.2108
1	62	K	M	K62M	-0.1988	-0.1988	0.07217	2	5	1	-0.1477	-0.2498
1	62	K	N	K62N	-0.09815	-0.09815	0.1387	2	4	1	-7.185e-05	-0.1962
1	62	K	P	K62P	-0.1457	-0.1457		1	3	0.5		-0.1457
1	62	K	Q	K62Q	-0.09574	-0.09574		1	4	0.5	-0.09574
1	62	K	R	K62R	-0.07474	-0.07474	0.08206	2	2.5	1	-0.01672	-0.1328
1	62	K	S	K62S	-0.1857	-0.1857	0.09263	2	1.5	1	-0.2512	-0.1202
1	62	K	T	K62T	-0.1721	-0.1721	0.2184	2	3.5	1	-0.01768	-0.3265
1	62	K	V	K62V	-0.6098	-0.6098	0.3839	2	1.5	1	-0.8812	-0.3383
1	62	K	W	K62W	-0.09048	-0.09048	0.1033	2	2.5	1	-0.1635	-0.01744
1	62	K	Y	K62Y	0.04176	0.04176	0.09595	2	2	1	0.1096	-0.02608
1	63	D	A	D63A	-0.2926	-0.2926	0.3542	2	2	1	-0.543	-0.04214
1	63	D	C	D63C	-0.0797	-0.0797	0.01139	2	2	1	-0.08776	-0.07165
1	63	D	E	D63E	-0.04761	-0.04761	0.203	2	2	1	-0.1912	0.09597
1	63	D	F	D63F	-0.5081	-0.5081		1	2	0.5	-0.5081
1	63	D	G	D63G	0.3807	0.3807	0.3645	2	2	1	0.123	0.6385
1	63	D	H	D63H	-0.05345	-0.05345	0.07998	2	5	1	0.003109	-0.11
1	63	D	I	D63I	-0.5415	-0.5415		1	1	0.5		-0.5415
1	63	D	K	D63K	0.0996	0.0996	0.2585	2	2	1	0.2824	-0.08316
1	63	D	L	D63L	-0.04435	-0.04435		1	1	0.5	-0.04435
1	63	D	M	D63M	-0.3552	-0.3552	0.3724	2	3	1	-0.6185	-0.09187
1	63	D	N	D63N	-0.1932	-0.1932	0.06195	2	2	1	-0.1494	-0.237
1	63	D	Q	D63Q	-0.2	-0.2		1	6	0.5	-0.2
1	63	D	R	D63R	-0.06982	-0.06982	0.1073	2	1.5	1	0.006045	-0.1457
1	63	D	S	D63S	-0.07847	-0.07847	0.02754	2	3.5	1	-0.09795	-0.059
1	63	D	T	D63T	0.09597	0.09597	0.08844	2	1	1	0.03344	0.1585
1	63	D	V	D63V	-0.2044	-0.2044	0.2801	2	2	1	-0.006353	-0.4024
1	63	D	W	D63W	-0.03459	-0.03459		1	4	0.5	-0.03459
1	63	D	Y	D63Y	-0.1974	-0.1974	0.3655	2	3.5	1	0.061	-0.4559
1	64	C	L	C64L	0.4242	0.4242		1	1	0.5	0.4242
1	64	C	R	C64R	0.09209	0.09209		1	1	0.5		0.09209
1	65	S	A	S65A	0.1597	0.1597	0.01123	2	1.5	1	0.1518	0.1677
1	65	S	D	S65D	0.0804	0.0804	0.01321	2	1.5	1	0.07106	0.08973
1	65	S	G	S65G	0.3774	0.3774	0.1132	2	2	1	0.4575	0.2974
1	65	S	N	S65N	0.05781	0.05781	0.3551	2	3	1	0.3089	-0.1933
1	65	S	Q	S65Q	-0.8321	-0.8321		1	1	0.5		-0.8321
1	65	S	T	S65T	-0.1549	-0.1549		1	3	0.5		-0.1549
1	66	V	A	V66A	0.358	0.358		1	1	0.5		0.358
1	66	V	C	V66C	0.09119	0.09119	0.09283	2	1	1	0.02555	0.1568
1	66	V	F	V66F	-0.3247	-0.3247	0.1855	2	3	1	-0.1935	-0.4559
1	66	V	I	V66I	-0.04301	-0.04301	0.169	2	2	1	0.07647	-0.1625
1	66	V	L	V66L	-0.1308	-0.1308	0.1161	2	3.5	1	-0.04871	-0.2129
1	66	V	M	V66M	-0.05754	-0.05754	0.285	2	5	1	0.144	-0.2591
1	66	V	P	V66P	-0.04122	-0.04122	0.0238	2	2	1	-0.02439	-0.05805
1	66	V	S	V66S	-0.2219	-0.2219		1	3	0.5	-0.2219
1	66	V	T	V66T	0.1487	0.1487	0.1725	2	2.5	1	0.2707	0.02673
1	66	V	Y	V66Y	0.06606	0.06606	0.1643	2	2	1	-0.05012	0.1822
1	67	A	D	A67D	-0.1584	-0.1584	0.03392	2	2.5	1	-0.1344	-0.1823
1	67	A	E	A67E	-0.1309	-0.1309	0.03334	2	4	1	-0.1074	-0.1545
1	67	A	F	A67F	-0.09825	-0.09825		1	3	0.5		-0.09825
1	67	A	G	A67G	0.2647	0.2647	0.02012	2	2	1	0.2789	0.2505
1	67	A	H	A67H	0.01351	0.01351	0.0864	2	4.5	1	0.07461	-0.04758
1	67	A	I	A67I	-0.2031	-0.2031	0.1993	2	1.5	1	-0.06217	-0.344
1	67	A	K	A67K	-0.3943	-0.3943		1	4	0.5	-0.3943
1	67	A	L	A67L	-0.1805	-0.1805	0.3369	2	3	1	-0.4188	0.05767
1	67	A	M	A67M	-0.4763	-0.4763	0.04777	2	4	1	-0.5101	-0.4425
1	67	A	N	A67N	-0.2237	-0.2237	0.02768	2	2	1	-0.2041	-0.2432
1	67	A	Q	A67Q	-0.0162	-0.0162	0.06653	2	2	1	-0.06324	0.03084
1	67	A	R	A67R	0.0105	0.0105	0.2456	2	2	1	0.1842	-0.1632
1	67	A	S	A67S	0.02778	0.02778	0.02139	2	3	1	0.01265	0.04291
1	67	A	T	A67T	-0.05957	-0.05957		1	3	0.5	-0.05957
1	67	A	V	A67V	-0.2126	-0.2126	0.005681	2	2.5	1	-0.2166	-0.2086
1	67	A	Y	A67Y	-0.09427	-0.09427	0.171	2	1	1	0.02666	-0.2152
1	68	G	A	G68A	-0.2527	-0.2527		1	3	0.5	-0.2527
1	68	G	D	G68D	-0.02001	-0.02001		1	1	0.5		-0.02001
1	68	G	F	G68F	-0.1314	-0.1314		1	1	0.5	-0.1314
1	68	G	H	G68H	-0.6235	-0.6235	0.1625	2	1.5	1	-0.5086	-0.7384
1	68	G	K	G68K	0.07596	0.07596		1	1	0.5		0.07596
1	68	G	M	G68M	-1.024	-1.024	0.6969	2	1.5	1	-0.5313	-1.517
1	68	G	Q	G68Q	-0.5276	-0.5276		1	1	0.5		-0.5276
1	68	G	S	G68S	-0.2276	-0.2276	0.1971	2	2.5	1	-0.08824	-0.3669
1	68	G	T	G68T	-0.2845	-0.2845		1	1	0.5		-0.2845
1	69	W	A	W69A	0.27	0.27	0.2184	2	3	1	0.1156	0.4245
1	69	W	C	W69C	-0.0424	-0.0424		1	1	0.5		-0.0424
1	69	W	F	W69F	-0.03764	-0.03764	0.01538	2	4	1	-0.02676	-0.04852
1	69	W	H	W69H	-0.1118	-0.1118		1	1	0.5		-0.1118
1	69	W	I	W69I	0.3654	0.3654	0.2126	2	2	1	0.2151	0.5158
1	69	W	L	W69L	0.3262	0.3262	0.1809	2	2.5	1	0.1983	0.4541
1	69	W	M	W69M	0.372	0.372	0.2149	2	3	1	0.22	0.5239
1	69	W	S	W69S	0.02246	0.02246		1	3	0.5	0.02246
1	69	W	T	W69T	0.3223	0.3223		1	2	0.5		0.3223
1	69	W	V	W69V	0.2493	0.2493		1	3	0.5	0.2493
1	69	W	Y	W69Y	0.04897	0.04897	0.003863	2	1	1	0.04624	0.0517
1	70	L	D	L70D	0.4167	0.4167		1	1	0.5	0.4167
1	70	L	F	L70F	-0.07225	-0.07225		1	5	0.5		-0.07225
1	70	L	H	L70H	0.3537	0.3537		1	1	0.5	0.3537
1	70	L	I	L70I	0.05834	0.05834	0.2256	2	3	1	0.2179	-0.1012
1	70	L	M	L70M	-0.0732	-0.0732	0.1261	2	4.5	1	-0.1624	0.01598
1	70	L	P	L70P	0.0365	0.0365		1	1	0.5	0.0365
1	70	L	V	L70V	0.001579	0.001579	0.3777	2	2.5	1	-0.2655	0.2686
1	71	L	A	L71A	-0.05706	-0.05706	0.1266	2	1	1	-0.1466	0.03246
1	71	L	F	L71F	0.01308	0.01308	0.0205	2	1.5	1	0.02758	-0.00141
1	71	L	I	L71I	-0.1783	-0.1783	0.08391	2	6	1	-0.2376	-0.1189
1	71	L	M	L71M	0.1227	0.1227	0.2545	2	5.5	1	0.3027	-0.05719
1	71	L	N	L71N	-0.06188	-0.06188		1	1	0.5	-0.06188
1	71	L	T	L71T	-0.1663	-0.1663	0.007916	2	2.5	1	-0.1719	-0.1607
1	71	L	V	L71V	-0.6653	-0.6653	0.9885	2	2.5	1	-1.364	0.03363
1	71	L	Y	L71Y	-0.2822	-0.2822	0.06195	2	3.5	1	-0.2384	-0.326
1	72	G	A	G72A	0.1285	0.1285		1	2	0.5		0.1285
1	72	G	C	G72C	-0.2328	-0.2328	0.2168	2	2	1	-0.3861	-0.07952
1	72	G	D	G72D	-0.2986	-0.2986	0.1122	2	4.5	1	-0.2193	-0.378
1	72	G	E	G72E	-0.36	-0.36	0.3968	2	2	1	-0.07945	-0.6406
1	72	G	F	G72F	-0.2423	-0.2423	0.06155	2	2.5	1	-0.1987	-0.2858
1	72	G	H	G72H	-0.08969	-0.08969	0.213	2	2.5	1	-0.2403	0.0609
1	72	G	L	G72L	-0.1377	-0.1377	0.02392	2	3	1	-0.1546	-0.1208
1	72	G	M	G72M	-0.2663	-0.2663	0.211	2	2	1	-0.1171	-0.4155
1	72	G	N	G72N	0.2068	0.2068	0.149	2	2.5	1	0.1014	0.3121
1	72	G	Q	G72Q	0.266	0.266	0.1006	2	5	1	0.3372	0.1949
1	72	G	R	G72R	-0.6684	-0.6684	0.3706	2	2	1	-0.4063	-0.9304
1	72	G	S	G72S	0.06601	0.06601	0.03602	2	2.5	1	0.04054	0.09148
1	72	G	T	G72T	-0.0554	-0.0554	0.1983	2	3	1	0.08483	-0.1956
1	72	G	V	G72V	-0.04187	-0.04187		1	2	0.5	-0.04187
1	72	G	W	G72W	-0.3404	-0.3404		1	1	0.5		-0.3404
1	73	N	A	N73A	0.6532	0.6532		1	1	0.5	0.6532
1	73	N	C	N73C	0.2753	0.2753	0.2386	2	2	1	0.444	0.1066
1	73	N	D	N73D	1.141	1.141	0.5264	2	2.5	1	1.513	0.7684
1	73	N	G	N73G	0.5619	0.5619		1	1	0.5	0.5619
1	73	N	H	N73H	-0.1761	-0.1761	0.3974	2	2.5	1	-0.4571	0.1048
1	73	N	I	N73I	-0.01957	-0.01957		1	3	0.5	-0.01957
1	73	N	K	N73K	-0.006078	-0.006078		1	1	0.5		-0.006078
1	73	N	L	N73L	-0.8793	-0.8793	0.127	2	1.5	1	-0.7895	-0.9691
1	73	N	S	N73S	0.2562	0.2562		1	2	0.5	0.2562
1	73	N	T	N73T	0.1609	0.1609	0.3639	2	2	1	-0.09644	0.4182
1	73	N	V	N73V	0.245	0.245		1	1	0.5		0.245
1	74	P	A	P74A	-0.3066	-0.3066	0.1254	2	2.5	1	-0.2179	-0.3953
1	74	P	H	P74H	-0.3239	-0.3239	0.1299	2	2	1	-0.4157	-0.232
1	74	P	I	P74I	-0.8491	-0.8491	0.4477	2	2	1	-1.166	-0.5325
1	74	P	K	P74K	0.2433	0.2433	0.1118	2	1.5	1	0.1642	0.3223
1	74	P	L	P74L	-0.2089	-0.2089		1	2	0.5		-0.2089
1	74	P	M	P74M	0.04159	0.04159	0.09605	2	3	1	-0.02633	0.1095
1	74	P	N	P74N	-0.1008	-0.1008	0.0518	2	1	1	-0.06414	-0.1374
1	74	P	Q	P74Q	-0.05774	-0.05774	0.4353	2	1.5	1	0.2501	-0.3656
1	74	P	R	P74R	0.1562	0.1562	0.008182	2	2.5	1	0.1504	0.162
1	74	P	S	P74S	-0.3941	-0.3941	0.03633	2	5	1	-0.4198	-0.3684
1	74	P	T	P74T	0.02412	0.02412	0.2035	2	2.5	1	-0.1198	0.168
1	74	P	V	P74V	-0.1379	-0.1379	0.01507	2	1.5	1	-0.1272	-0.1485
1	74	P	Y	P74Y	-0.4089	-0.4089		1	1	0.5	-0.4089
1	75	M	A	M75A	-0.007086	-0.007086	0.01212	2	2.5	1	-0.01565	0.001482
1	75	M	C	M75C	0.03127	0.03127		1	4	0.5	0.03127
1	75	M	D	M75D	-0.0724	-0.0724	0.1166	2	3	1	-0.1548	0.01005
1	75	M	E	M75E	0.04837	0.04837	0.2193	2	3.5	1	0.2034	-0.1067
1	75	M	F	M75F	-0.05461	-0.05461		1	1	0.5	-0.05461
1	75	M	G	M75G	-0.277	-0.277	0.3144	2	1.5	1	-0.4993	-0.05465
1	75	M	H	M75H	-0.1192	-0.1192	0.2635	2	2	1	0.0671	-0.3055
1	75	M	I	M75I	0.05589	0.05589	0.04133	2	4	1	0.02666	0.08511
1	75	M	K	M75K	0.1228	0.1228	0.05853	2	1	1	0.08141	0.1642
1	75	M	L	M75L	0.0472	0.0472	0.007307	2	3	1	0.05236	0.04203
1	75	M	N	M75N	0.02212	0.02212		1	6	0.5		0.02212
1	75	M	P	M75P	-0.0811	-0.0811	0.09082	2	1.5	1	-0.1453	-0.01688
1	75	M	Q	M75Q	-0.02537	-0.02537	0.061	2	2.5	1	0.01777	-0.0685
1	75	M	R	M75R	0.1237	0.1237	0.1339	2	3.5	1	0.2184	0.02898
1	75	M	S	M75S	0.09178	0.09178		1	2	0.5		0.09178
1	75	M	T	M75T	0.02386	0.02386	0.023	2	2.5	1	0.04013	0.007594
1	75	M	V	M75V	0.3184	0.3184	0.3174	2	3.5	1	0.09391	0.5428
1	75	M	W	M75W	0.1302	0.1302	0.1265	2	3	1	0.04073	0.2196
1	75	M	Y	M75Y	-0.1745	-0.1745	0.07038	2	2	1	-0.2243	-0.1247
1	76	C	K	C76K	0.2501	0.2501		1	1	0.5	0.2501
1	76	C	T	C76T	-0.02774	-0.02774		1	1	0.5	-0.02774
1	77	D	A	D77A	0.1068	0.1068	0.2901	2	2	1	-0.09827	0.3119
1	77	D	C	D77C	-0.1083	-0.1083	0.3714	2	1	1	0.1544	-0.3709
1	77	D	E	D77E	0.0905	0.0905	0.01037	2	2.5	1	0.09784	0.08317
1	77	D	F	D77F	0.3784	0.3784		1	3	0.5		0.3784
1	77	D	G	D77G	0.115	0.115	0.01326	2	2	1	0.1056	0.1243
1	77	D	H	D77H	0.09425	0.09425	0.01201	2	4.5	1	0.1027	0.08576
1	77	D	I	D77I	0.08802	0.08802	0.255	2	3.5	1	0.2684	-0.09231
1	77	D	K	D77K	-0.1874	-0.1874		1	1	0.5		-0.1874
1	77	D	L	D77L	-0.08365	-0.08365	0.1721	2	3	1	-0.2053	0.03805
1	77	D	M	D77M	0.2207	0.2207	0.1465	2	3	1	0.1171	0.3243
1	77	D	N	D77N	-0.02797	-0.02797	0.00581	2	3.5	1	-0.02386	-0.03207
1	77	D	P	D77P	0.7805	0.7805		1	2	0.5	0.7805
1	77	D	Q	D77Q	0.3514	0.3514		1	1	0.5	0.3514
1	77	D	R	D77R	0.139	0.139	0.03259	2	3.5	1	0.116	0.162
1	77	D	S	D77S	-0.03876	-0.03876		1	2	0.5		-0.03876
1	77	D	T	D77T	-0.01052	-0.01052	0.04722	2	2	1	-0.04391	0.02287
1	77	D	V	D77V	0.05487	0.05487	0.1823	2	1	1	-0.07407	0.1838
1	77	D	W	D77W	-0.1191	-0.1191	0.2623	2	2	1	0.06641	-0.3045
1	77	D	Y	D77Y	0.3462	0.3462	0.0353	2	3.5	1	0.3712	0.3213
1	78	E	A	E78A	0.4244	0.4244	0.07157	2	1.5	1	0.3738	0.475
1	78	E	C	E78C	0.03785	0.03785	0.04973	2	1	1	0.002688	0.07302
1	78	E	D	E78D	0.4447	0.4447	0.07467	2	3	1	0.4975	0.3919
1	78	E	F	E78F	0.4857	0.4857	0.2412	2	2.5	1	0.3151	0.6563
1	78	E	G	E78G	0.1604	0.1604	0.02994	2	1.5	1	0.1392	0.1816
1	78	E	H	E78H	0.1948	0.1948		1	5	0.5	0.1948
1	78	E	K	E78K	0.585	0.585	0.2565	2	4	1	0.7664	0.4037
1	78	E	L	E78L	0.2998	0.2998	0.2377	2	2.5	1	0.4679	0.1317
1	78	E	M	E78M	0.4664	0.4664	0.1835	2	2	1	0.5962	0.3367
1	78	E	N	E78N	0.7485	0.7485	0.6033	2	2	1	1.175	0.3219
1	78	E	P	E78P	0.4403	0.4403	0.5825	2	2	1	0.8522	0.02845
1	78	E	Q	E78Q	0.6968	0.6968		1	7	0.5	0.6968
1	78	E	R	E78R	0.5078	0.5078	0.06897	2	1.5	1	0.5566	0.459
1	78	E	S	E78S	0.3317	0.3317		1	4	0.5	0.3317
1	78	E	T	E78T	0.1966	0.1966	0.1313	2	5	1	0.2895	0.1037
1	78	E	V	E78V	0.375	0.375		1	3	0.5	0.375
1	78	E	W	E78W	0.146	0.146	0.104	2	4	1	0.2195	0.07239
1	78	E	Y	E78Y	0.07885	0.07885		1	1	0.5	0.07885
1	79	F	H	F79H	-0.01909	-0.01909	0.198	2	2.5	1	-0.1591	0.1209
1	79	F	K	F79K	0.02238	0.02238		1	1	0.5	0.02238
1	79	F	L	F79L	0.04635	0.04635		1	2	0.5		0.04635
1	79	F	M	F79M	0.1785	0.1785		1	1	0.5	0.1785
1	79	F	N	F79N	0.04347	0.04347	0.06009	2	3.5	1	0.08596	0.0009783
1	79	F	R	F79R	1.662	1.662		1	1	0.5	1.662
1	79	F	T	F79T	0.04862	0.04862		1	1	0.5		0.04862
1	79	F	W	F79W	0.06056	0.06056	0.02159	2	4.5	1	0.0453	0.07583
1	79	F	Y	F79Y	-0.1722	-0.1722	0.3726	2	1	1	-0.4357	0.09122
1	80	I	A	I80A	-0.1608	-0.1608	0.1661	2	1	1	-0.0434	-0.2783
1	80	I	C	I80C	0.5985	0.5985	0.07775	2	4	1	0.5435	0.6534
1	80	I	D	I80D	0.4076	0.4076	0.1868	2	1	1	0.5397	0.2755
1	80	I	E	I80E	0.2009	0.2009	0.2835	2	3	1	0.0004353	0.4013
1	80	I	F	I80F	0.6292	0.6292	0.8251	2	2	1	0.04579	1.213
1	80	I	G	I80G	0.1178	0.1178	0.1558	2	1	1	0.007622	0.2279
1	80	I	H	I80H	0.2186	0.2186	0.2647	2	2.5	1	0.03148	0.4058
1	80	I	K	I80K	0.3386	0.3386	0.2207	2	4	1	0.1825	0.4946
1	80	I	L	I80L	-0.03669	-0.03669	0.09294	2	3	1	0.02903	-0.1024
1	80	I	M	I80M	-0.09901	-0.09901		1	1	0.5	-0.09901
1	80	I	N	I80N	0.1683	0.1683	0.3134	2	1.5	1	-0.05332	0.3899
1	80	I	Q	I80Q	0.081	0.081		1	2	0.5	0.081
1	80	I	R	I80R	0.2042	0.2042	0.2112	2	2	1	0.3535	0.05491
1	80	I	S	I80S	0.2089	0.2089	0.3118	2	2	1	0.4293	-0.01159
1	80	I	T	I80T	0.2518	0.2518	0.04743	2	2.5	1	0.2183	0.2854
1	80	I	V	I80V	0.07982	0.07982	0.1845	2	3	1	0.2103	-0.05062
1	80	I	W	I80W	-0.06792	-0.06792		1	4	0.5	-0.06792
1	80	I	Y	I80Y	0.244	0.244		1	3	0.5	0.244
1	81	R	A	R81A	0.2524	0.2524		1	3	0.5	0.2524
1	81	R	C	R81C	0.0107	0.0107	0.08256	2	2.5	1	-0.04768	0.06908
1	81	R	D	R81D	0.1874	0.1874	0.09328	2	4	1	0.2534	0.1215
1	81	R	E	R81E	-0.1885	-0.1885	0.133	2	2	1	-0.09447	-0.2825
1	81	R	F	R81F	0.3529	0.3529	0.1291	2	1	1	0.4442	0.2616
1	81	R	G	R81G	0.1805	0.1805	0.09694	2	7	1	0.112	0.2491
1	81	R	H	R81H	-0.03917	-0.03917	0.1015	2	1.5	1	0.0326	-0.1109
1	81	R	I	R81I	0.1593	0.1593	0.2161	2	2.5	1	0.006503	0.3121
1	81	R	K	R81K	0.246	0.246	0.3866	2	2	1	-0.02731	0.5194
1	81	R	L	R81L	0.1692	0.1692	0.3054	2	3	1	0.3852	-0.04677
1	81	R	M	R81M	0.1749	0.1749	0.259	2	2.5	1	0.3581	-0.00818
1	81	R	N	R81N	0.3584	0.3584		1	3	0.5	0.3584
1	81	R	P	R81P	-0.708	-0.708		1	1	0.5	-0.708
1	81	R	Q	R81Q	-0.01475	-0.01475		1	2	0.5	-0.01475
1	81	R	S	R81S	0.05776	0.05776		1	3	0.5		0.05776
1	81	R	T	R81T	0.1709	0.1709	0.1436	2	2.5	1	0.2724	0.06929
1	81	R	V	R81V	0.1422	0.1422	0.1339	2	3.5	1	0.2369	0.04754
1	81	R	W	R81W	0.1647	0.1647	0.189	2	3	1	0.2983	0.03102
1	81	R	Y	R81Y	0.2827	0.2827	0.1899	2	3	1	0.417	0.1484
1	82	V	A	V82A	-0.0001228	-0.0001228	0.03712	2	2.5	1	-0.02637	0.02613
1	82	V	C	V82C	0.1587	0.1587	0.1211	2	4.5	1	0.07304	0.2443
1	82	V	D	V82D	0.09616	0.09616	0.1598	2	7.5	1	0.2092	-0.01685
1	82	V	E	V82E	-0.4709	-0.4709		1	1	0.5		-0.4709
1	82	V	F	V82F	0.3053	0.3053		1	5	0.5	0.3053
1	82	V	G	V82G	0.1023	0.1023		1	1	0.5	0.1023
1	82	V	H	V82H	-0.1968	-0.1968		1	1	0.5		-0.1968
1	82	V	I	V82I	0.0019	0.0019	0.1532	2	3	1	-0.1064	0.1102
1	82	V	K	V82K	0.00272	0.00272	0.04316	2	1.5	1	0.03324	-0.0278
1	82	V	L	V82L	0.1081	0.1081	0.4466	2	2.5	1	0.4239	-0.2076
1	82	V	M	V82M	0.1243	0.1243	0.2148	2	1.5	1	0.2762	-0.02757
1	82	V	N	V82N	0.03777	0.03777	0.1357	2	2	1	0.1337	-0.05821
1	82	V	P	V82P	-0.1995	-0.1995	0.3427	2	1.5	1	0.04277	-0.4419
1	82	V	R	V82R	0.1043	0.1043		1	1	0.5		0.1043
1	82	V	S	V82S	0.2505	0.2505		1	4	0.5	0.2505
1	82	V	T	V82T	0.1446	0.1446	0.08438	2	3.5	1	0.2042	0.0849
1	82	V	W	V82W	0.1158	0.1158		1	2	0.5		0.1158
1	82	V	Y	V82Y	0.284	0.284	0.3185	2	2	1	0.5092	0.05886
1	82a	P	A	P82aA	0.6806	0.6806	0.1217	2	1	1	0.7667	0.5946
1	82a	P	C	P82aC	-0.1321	-0.1321	0.09652	2	3.5	1	-0.06387	-0.2004
1	82a	P	D	P82aD	0.1968	0.1968		1	5	0.5		0.1968
1	82a	P	E	P82aE	0.08583	0.08583	0.03857	2	1.5	1	0.1131	0.05855
1	82a	P	F	P82aF	0.0471	0.0471	0.06559	2	1	1	0.0007179	0.09348
1	82a	P	G	P82aG	0.2188	0.2188	0.01533	2	4.5	1	0.208	0.2297
1	82a	P	H	P82aH	-1.975	-1.975		1	1	0.5		-1.975
1	82a	P	I	P82aI	1.193	1.193		1	1	0.5	1.193
1	82a	P	K	P82aK	0.5826	0.5826	0.1326	2	1	1	0.6764	0.4889
1	82a	P	L	P82aL	0.1128	0.1128		1	5	0.5		0.1128
1	82a	P	N	P82aN	0.3806	0.3806	0.1258	2	1.5	1	0.4695	0.2916
1	82a	P	Q	P82aQ	0.07619	0.07619		1	1	0.5	0.07619
1	82a	P	S	P82aS	0.2121	0.2121	0.05762	2	3	1	0.2528	0.1713
1	82a	P	T	P82aT	0.1707	0.1707		1	2	0.5	0.1707
1	82a	P	V	P82aV	0.199	0.199	0.1913	2	1.5	1	0.06374	0.3343
1	82a	P	W	P82aW	0.5399	0.5399	0.1162	2	2	1	0.4577	0.622
1	82a	P	Y	P82aY	0.1585	0.1585		1	1	0.5		0.1585
1	83	E	D	E83D	-0.06118	-0.06118	0.2054	2	3	1	0.08409	-0.2064
1	83	E	F	E83F	0.442	0.442	0.6591	2	1.5	1	0.9081	-0.02404
1	83	E	G	E83G	2.463	2.463		1	1	0.5		2.463
1	83	E	H	E83H	0.1229	0.1229	0.1747	2	2	1	-0.00062	0.2465
1	83	E	I	E83I	0.09281	0.09281	0.1269	2	2	1	0.1826	0.003045
1	83	E	K	E83K	-0.04531	-0.04531	0.04053	2	2	1	-0.01665	-0.07397
1	83	E	L	E83L	0.1887	0.1887	0.1264	2	2	1	0.278	0.09932
1	83	E	M	E83M	0.05409	0.05409		1	1	0.5		0.05409
1	83	E	N	E83N	0.1342	0.1342		1	2	0.5		0.1342
1	83	E	P	E83P	0.0454	0.0454	0.02308	2	2.5	1	0.06173	0.02908
1	83	E	Q	E83Q	-0.02037	-0.02037	0.08008	2	2	1	0.03626	-0.077
1	83	E	R	E83R	-0.04698	-0.04698	0.2437	2	2	1	0.1254	-0.2193
1	83	E	S	E83S	-0.03473	-0.03473	0.02844	2	2	1	-0.01462	-0.05484
1	83	E	T	E83T	0.154	0.154	0.1858	2	1	1	0.2854	0.02266
1	83	E	V	E83V	0.01424	0.01424		1	2	0.5	0.01424
1	83	E	W	E83W	0.09112	0.09112	0.007132	2	1.5	1	0.08608	0.09617
1	83	E	Y	E83Y	0.2982	0.2982		1	1	0.5	0.2982
1	84	W	P	W84P	-0.2565	-0.2565		1	1	0.5	-0.2565
1	84	W	Y	W84Y	-0.4497	-0.4497		1	1	0.5	-0.4497
1	84	W	*	W84*	-0.2498	-0.2498		1	1	0.5		-0.2498
1	85	S	A	S85A	0.01268	0.01268	0.1721	2	2	1	-0.109	0.1344
1	85	S	C	S85C	-0.4671	-0.4671	0.4238	2	2	1	-0.7667	-0.1674
1	85	S	F	S85F	0.1428	0.1428		1	1	0.5	0.1428
1	85	S	G	S85G	-0.5726	-0.5726		1	1	0.5	-0.5726
1	85	S	K	S85K	0.3062	0.3062	0.1798	2	3	1	0.4333	0.1791
1	85	S	L	S85L	-0.1932	-0.1932	0.1338	2	1	1	-0.09854	-0.2878
1	85	S	P	S85P	0.1892	0.1892	0.2053	2	4	1	0.04403	0.3343
1	85	S	R	S85R	-0.09345	-0.09345	0.06497	2	4	1	-0.04751	-0.1394
1	85	S	T	S85T	0.1694	0.1694	0.1779	2	1	1	0.2952	0.04361
1	85	S	W	S85W	0.0952	0.0952		1	1	0.5		0.0952
1	86	Y	F	Y86F	0.04616	0.04616		1	3	0.5		0.04616
1	86	Y	K	Y86K	-0.004949	-0.004949		1	1	0.5	-0.004949
1	87	I	F	I87F	-0.1221	-0.1221	0.05958	2	1	1	-0.1642	-0.07996
1	87	I	L	I87L	-0.3608	-0.3608	0.3155	2	2.5	1	-0.5839	-0.1378
1	87	I	M	I87M	0.01624	0.01624	0.1001	2	3.5	1	0.08705	-0.05457
1	87	I	V	I87V	0.0816	0.0816	0.1326	2	3.5	1	0.1754	-0.01216
1	87	I	Y	I87Y	-0.01803	-0.01803		1	1	0.5	-0.01803
1	88	V	A	V88A	0.1202	0.1202	0.0005864	2	2	1	0.1206	0.1197
1	88	V	C	V88C	-0.05262	-0.05262		1	5	0.5	-0.05262
1	88	V	H	V88H	-0.06761	-0.06761	0.1953	2	2.5	1	0.07045	-0.2057
1	88	V	I	V88I	-0.1704	-0.1704	0.2264	2	3	1	-0.3305	-0.01029
1	88	V	M	V88M	0.4	0.4	0.5455	2	1	1	0.7858	0.01433
1	88	V	N	V88N	-0.5196	-0.5196		1	1	0.5	-0.5196
1	88	V	S	V88S	-0.1031	-0.1031	0.009175	2	2	1	-0.1096	-0.09663
1	88	V	T	V88T	-0.2103	-0.2103	0.2014	2	1.5	1	-0.3527	-0.06792
1	89	E	A	E89A	-0.1281	-0.1281	0.05758	2	1.5	1	-0.1688	-0.08737
1	89	E	C	E89C	-0.2836	-0.2836	0.2313	2	1.5	1	-0.4471	-0.12
1	89	E	F	E89F	0.1075	0.1075	0.4968	2	3	1	-0.2438	0.4588
1	89	E	G	E89G	0.04379	0.04379		1	1	0.5		0.04379
1	89	E	H	E89H	0.02865	0.02865	0.06793	2	2	1	-0.01938	0.07669
1	89	E	I	E89I	-0.01167	-0.01167	0.0676	2	3	1	0.03613	-0.05947
1	89	E	K	E89K	-0.2357	-0.2357	0.1683	2	8	1	-0.1167	-0.3547
1	89	E	L	E89L	-0.3271	-0.3271	0.04462	2	3	1	-0.2956	-0.3587
1	89	E	M	E89M	-0.01368	-0.01368		1	3	0.5		-0.01368
1	89	E	N	E89N	0.1175	0.1175	0.4161	2	1	1	0.4117	-0.1768
1	89	E	Q	E89Q	-0.001162	-0.001162	0.02966	2	3.5	1	0.01981	-0.02213
1	89	E	R	E89R	-0.2037	-0.2037	0.4308	2	3	1	0.1009	-0.5083
1	89	E	S	E89S	-0.1131	-0.1131	0.05723	2	3	1	-0.1535	-0.07261
1	89	E	T	E89T	0.1926	0.1926		1	2	0.5	0.1926
1	89	E	V	E89V	-0.2526	-0.2526	0.2361	2	3	1	-0.4196	-0.08569
1	89	E	W	E89W	-0.2193	-0.2193	0.1561	2	4	1	-0.109	-0.3297
1	89	E	Y	E89Y	-0.135	-0.135	0.1314	2	1	1	-0.0421	-0.228
1	90	R	A	R90A	-0.004524	-0.004524		1	4	0.5		-0.004524
1	90	R	C	R90C	-0.1161	-0.1161		1	4	0.5	-0.1161
1	90	R	D	R90D	0.01662	0.01662		1	3	0.5		0.01662
1	90	R	E	R90E	0.0338	0.0338	0.01343	2	2.5	1	0.0243	0.04329
1	90	R	F	R90F	0.4211	0.4211	0.1516	2	2.5	1	0.5283	0.314
1	90	R	G	R90G	-0.09205	-0.09205	0.09236	2	4	1	-0.02674	-0.1574
1	90	R	H	R90H	0.2821	0.2821	0.2282	2	3	1	0.4434	0.1207
1	90	R	I	R90I	0.03419	0.03419	0.2215	2	4.5	1	-0.1224	0.1908
1	90	R	K	R90K	0.0656	0.0656	0.367	2	2	1	0.3251	-0.1939
1	90	R	L	R90L	0.2663	0.2663	0.04122	2	3	1	0.2954	0.2371
1	90	R	M	R90M	0.2688	0.2688	0.1281	2	3.5	1	0.3594	0.1783
1	90	R	N	R90N	-0.07822	-0.07822	0.1003	2	2	1	-0.1491	-0.007299
1	90	R	P	R90P	0.1222	0.1222	0.0895	2	3	1	0.1855	0.05895
1	90	R	Q	R90Q	0.05144	0.05144	0.3908	2	3	1	0.3278	-0.2249
1	90	R	S	R90S	0.1817	0.1817		1	5	0.5	0.1817
1	90	R	T	R90T	0.1269	0.1269	0.122	2	4	1	0.04062	0.2132
1	90	R	V	R90V	-0.08029	-0.08029	0.0004629	2	5	1	-0.07997	-0.08062
1	90	R	W	R90W	0.196	0.196	0.3761	2	3	1	0.4619	-0.06993
1	90	R	Y	R90Y	0.1433	0.1433	0.1243	2	2	1	0.05544	0.2312
1	91	A	C	A91C	0.003391	0.003391	0.08888	2	3.5	1	-0.05945	0.06624
1	91	A	D	A91D	-0.431	-0.431	0.5014	2	4	1	-0.7855	-0.07649
1	91	A	E	A91E	-0.0903	-0.0903	0.1434	2	5	1	-0.1917	0.01112
1	91	A	F	A91F	-0.0479	-0.0479	0.0009394	2	3.5	1	-0.04724	-0.04857
1	91	A	G	A91G	-0.03738	-0.03738	0.1251	2	2	1	-0.1259	0.05111
1	91	A	H	A91H	0.002487	0.002487	0.03748	2	4.5	1	-0.02402	0.02899
1	91	A	I	A91I	-0.1979	-0.1979		1	2	0.5	-0.1979
1	91	A	K	A91K	0.01569	0.01569	0.07542	2	3	1	-0.03764	0.06902
1	91	A	L	A91L	0.2609	0.2609	0.05077	2	1.5	1	0.2968	0.225
1	91	A	M	A91M	-0.1065	-0.1065	0.08138	2	2.5	1	-0.164	-0.04892
1	91	A	N	A91N	0.02785	0.02785		1	3	0.5		0.02785
1	91	A	P	A91P	0.05551	0.05551		1	2	0.5		0.05551
1	91	A	Q	A91Q	0.0376	0.0376	0.001241	2	4.5	1	0.03847	0.03672
1	91	A	R	A91R	-0.2767	-0.2767	0.456	2	4	1	-0.5991	0.04574
1	91	A	S	A91S	0.04989	0.04989	0.02007	2	5	1	0.06408	0.03569
1	91	A	T	A91T	-0.01067	-0.01067	0.007529	2	1	1	-0.005349	-0.016
1	91	A	V	A91V	-0.04277	-0.04277	0.007594	2	6.5	1	-0.0374	-0.04814
1	91	A	W	A91W	-0.06397	-0.06397	0.02433	2	3.5	1	-0.04676	-0.08117
1	91	A	Y	A91Y	-0.09838	-0.09838		1	1	0.5	-0.09838
1	92	N	A	N92A	0.07528	0.07528	0.1737	2	3.5	1	0.1981	-0.04757
1	92	N	C	N92C	0.01779	0.01779		1	2	0.5	0.01779
1	92	N	D	N92D	0.04222	0.04222		1	4	0.5	0.04222
1	92	N	E	N92E	-0.00272	-0.00272		1	3	0.5	-0.00272
1	92	N	F	N92F	0.1038	0.1038	0.1879	2	2	1	-0.02912	0.2366
1	92	N	G	N92G	0.003386	0.003386	0.06165	2	2.5	1	-0.0402	0.04698
1	92	N	I	N92I	-0.1681	-0.1681	0.2471	2	3	1	-0.3428	0.006638
1	92	N	K	N92K	-0.04998	-0.04998	0.1636	2	3	1	-0.1657	0.06571
1	92	N	L	N92L	-0.006262	-0.006262	0.05005	2	3	1	0.02913	-0.04165
1	92	N	M	N92M	0.1789	0.1789	0.4006	2	2.5	1	-0.1044	0.4622
1	92	N	P	N92P	0.07639	0.07639		1	2	0.5		0.07639
1	92	N	Q	N92Q	-0.1467	-0.1467		1	2	0.5	-0.1467
1	92	N	R	N92R	0.1106	0.1106	0.07305	2	2	1	0.05896	0.1623
1	92	N	S	N92S	0.0196	0.0196	0.05115	2	2	1	-0.01657	0.05577
1	92	N	T	N92T	0.1197	0.1197	0.189	2	2	1	-0.01389	0.2533
1	92	N	V	N92V	0.1107	0.1107	0.0322	2	4.5	1	0.1335	0.08797
1	92	N	W	N92W	0.04326	0.04326	0.01314	2	4	1	0.05255	0.03397
1	92	N	Y	N92Y	-0.003452	-0.003452	0.1041	2	2.5	1	-0.07704	0.07013
1	92a	P	A	P92aA	0.03792	0.03792	0.2433	2	4	1	0.21	-0.1341
1	92a	P	C	P92aC	0.0914	0.0914	0.2369	2	2.5	1	0.2589	-0.07614
1	92a	P	F	P92aF	0.1161	0.1161	0.03559	2	4	1	0.1412	0.0909
1	92a	P	G	P92aG	0.3188	0.3188	0.3549	2	3	1	0.5697	0.06783
1	92a	P	H	P92aH	0.2194	0.2194	0.3616	2	2	1	0.4751	-0.03623
1	92a	P	I	P92aI	-0.1095	-0.1095	0.4778	2	3	1	0.2284	-0.4474
1	92a	P	K	P92aK	-0.07529	-0.07529		1	1	0.5		-0.07529
1	92a	P	L	P92aL	0.4393	0.4393	0.001723	2	1.5	1	0.4406	0.4381
1	92a	P	M	P92aM	-0.3196	-0.3196	0.2181	2	1.5	1	-0.1654	-0.4739
1	92a	P	N	P92aN	-0.647	-0.647	0.1541	2	1.5	1	-0.756	-0.538
1	92a	P	Q	P92aQ	0.1222	0.1222	0.2072	2	2.5	1	0.2687	-0.02434
1	92a	P	R	P92aR	0.4287	0.4287	0.5488	2	1.5	1	0.8167	0.04059
1	92a	P	S	P92aS	0.2942	0.2942	0.1726	2	3.5	1	0.4162	0.1721
1	92a	P	T	P92aT	0.1866	0.1866	0.1316	2	2	1	0.09356	0.2796
1	92a	P	V	P92aV	-0.05902	-0.05902	0.04222	2	4	1	-0.08887	-0.02916
1	92a	P	W	P92aW	-0.1614	-0.1614	0.3295	2	3	1	0.07162	-0.3943
1	92a	P	Y	P92aY	-0.008841	-0.008841	0.1509	2	2.5	1	0.09789	-0.1156
1	93	A	C	A93C	-0.07492	-0.07492	0.482	2	2	1	-0.4157	0.2659
1	93	A	D	A93D	-0.04396	-0.04396	0.01338	2	6	1	-0.0345	-0.05342
1	93	A	E	A93E	-0.08071	-0.08071	0.05049	2	3.5	1	-0.1164	-0.04501
1	93	A	F	A93F	0.1691	0.1691	0.01542	2	5	1	0.18	0.1582
1	93	A	G	A93G	0.1475	0.1475	0.3775	2	2	1	0.4144	-0.1195
1	93	A	H	A93H	-0.02878	-0.02878	0.2114	2	5.5	1	-0.1782	0.1207
1	93	A	I	A93I	-0.008187	-0.008187	0.04951	2	2.5	1	0.02682	-0.0432
1	93	A	K	A93K	0.03204	0.03204		1	3	0.5		0.03204
1	93	A	L	A93L	-0.1094	-0.1094	0.04101	2	2.5	1	-0.08038	-0.1384
1	93	A	M	A93M	-0.002818	-0.002818	0.02022	2	1.5	1	-0.01711	0.01148
1	93	A	N	A93N	0.1385	0.1385	0.08529	2	4	1	0.1988	0.07822
1	93	A	P	A93P	-0.08124	-0.08124	0.1219	2	3	1	0.004925	-0.1674
1	93	A	Q	A93Q	0.08792	0.08792	0.03767	2	2	1	0.06128	0.1146
1	93	A	R	A93R	0.09226	0.09226	0.2959	2	3	1	0.3015	-0.117
1	93	A	S	A93S	-0.09655	-0.09655	0.116	2	2.5	1	-0.1786	-0.01453
1	93	A	T	A93T	0.3063	0.3063	0.2757	2	4.5	1	0.1114	0.5012
1	93	A	V	A93V	-0.01344	-0.01344	0.4745	2	2.5	1	-0.3489	0.3221
1	93	A	W	A93W	-0.1296	-0.1296	0.2493	2	2.5	1	-0.3059	0.0466
1	93	A	Y	A93Y	0.01574	0.01574	0.306	2	4	1	0.2321	-0.2006
1	94	N	A	N94A	-0.04068	-0.04068		1	2	0.5		-0.04068
1	94	N	C	N94C	0.2716	0.2716	0.2949	2	2	1	0.4801	0.06302
1	94	N	D	N94D	-0.03662	-0.03662	0.275	2	4	1	-0.2311	0.1578
1	94	N	E	N94E	0.1576	0.1576	0.2007	2	3	1	0.01565	0.2995
1	94	N	F	N94F	-0.05786	-0.05786		1	1	0.5	-0.05786
1	94	N	G	N94G	-0.02949	-0.02949		1	2	0.5	-0.02949
1	94	N	H	N94H	0.1946	0.1946	0.211	2	5	1	0.3438	0.04539
1	94	N	I	N94I	-0.3437	-0.3437	0.2931	2	2	1	-0.1365	-0.551
1	94	N	K	N94K	0.1655	0.1655	0.2423	2	4	1	-0.005786	0.3369
1	94	N	L	N94L	0.1222	0.1222	0.1438	2	3.5	1	0.02053	0.2239
1	94	N	M	N94M	0.1453	0.1453	0.1745	2	4	1	0.2686	0.02189
1	94	N	P	N94P	0.9158	0.9158		1	1	0.5		0.9158
1	94	N	Q	N94Q	0.04588	0.04588	0.06244	2	1	1	0.09003	0.001724
1	94	N	R	N94R	0.3368	0.3368	0.07353	2	3	1	0.2848	0.3888
1	94	N	S	N94S	0.04101	0.04101	0.02223	2	4.5	1	0.05674	0.02529
1	94	N	T	N94T	-0.004298	-0.004298	0.4288	2	3.5	1	-0.3075	0.2989
1	94	N	V	N94V	0.002633	0.002633	0.1248	2	4.5	1	0.09089	-0.08562
1	94	N	W	N94W	-0.2192	-0.2192	0.0522	2	2	1	-0.2561	-0.1823
1	94	N	Y	N94Y	0.0514	0.0514	0.2575	2	2.5	1	0.2334	-0.1306
1	95	D	A	D95A	0.2325	0.2325	0.1069	2	2.5	1	0.3081	0.1569
1	95	D	C	D95C	-0.02615	-0.02615	0.1126	2	2	1	0.05347	-0.1058
1	95	D	E	D95E	0.2972	0.2972	0.0031	2	4.5	1	0.295	0.2994
1	95	D	F	D95F	-0.2875	-0.2875		1	2	0.5	-0.2875
1	95	D	G	D95G	0.05967	0.05967	0.2898	2	2	1	0.2646	-0.1453
1	95	D	H	D95H	0.2165	0.2165	0.2165	2	2	1	0.3696	0.06349
1	95	D	I	D95I	0.3132	0.3132	0.03019	2	2.5	1	0.2919	0.3346
1	95	D	K	D95K	0.3572	0.3572	0.1568	2	4	1	0.2463	0.4681
1	95	D	L	D95L	0.2454	0.2454	0.1441	2	2.5	1	0.1435	0.3473
1	95	D	M	D95M	0.2011	0.2011	0.04271	2	3.5	1	0.2313	0.1709
1	95	D	N	D95N	-0.03387	-0.03387		1	6	0.5	-0.03387
1	95	D	P	D95P	0.6867	0.6867		1	1	0.5		0.6867
1	95	D	Q	D95Q	0.2705	0.2705	0.1226	2	4	1	0.1837	0.3572
1	95	D	R	D95R	0.2797	0.2797	0.01676	2	4	1	0.2679	0.2916
1	95	D	S	D95S	0.5312	0.5312	0.5902	2	2	1	0.1139	0.9486
1	95	D	T	D95T	0.1655	0.1655	0.02829	2	2.5	1	0.1855	0.1455
1	95	D	V	D95V	0.006436	0.006436		1	3	0.5		0.006436
1	95	D	W	D95W	0.06331	0.06331	0.551	2	1.5	1	-0.3263	0.4529
1	96	L	C	L96C	-0.06099	-0.06099	0.01175	2	4.5	1	-0.05268	-0.0693
1	96	L	D	L96D	-1.972	-1.972	0.7685	2	1.5	1	-2.515	-1.428
1	96	L	E	L96E	-0.9497	-0.9497	0.345	2	1.5	1	-0.7057	-1.194
1	96	L	F	L96F	-1.316	-1.316	0.05604	2	2.5	1	-1.355	-1.276
1	96	L	G	L96G	-0.6382	-0.6382	0.573	2	1	1	-0.233	-1.043
1	96	L	H	L96H	-0.6585	-0.6585	0.2356	2	2.5	1	-0.8251	-0.492
1	96	L	I	L96I	0.2416	0.2416	0.2754	2	3.5	1	0.04689	0.4364
1	96	L	K	L96K	-0.6332	-0.6332	0.0354	2	2	1	-0.6081	-0.6582
1	96	L	M	L96M	-0.2548	-0.2548	0.2185	2	2.5	1	-0.1002	-0.4093
1	96	L	N	L96N	0.1736	0.1736	0.06195	2	3	1	0.2174	0.1298
1	96	L	P	L96P	0.1948	0.1948		1	1	0.5		0.1948
1	96	L	Q	L96Q	0.2336	0.2336	0.06544	2	4	1	0.2799	0.1873
1	96	L	R	L96R	0.09029	0.09029	0.03781	2	3	1	0.06356	0.117
1	96	L	T	L96T	-1.031	-1.031		1	2	0.5	-1.031
1	96	L	V	L96V	0.377	0.377	0.07502	2	2	1	0.3239	0.43
1	96	L	W	L96W	-2.108	-2.108		1	2	0.5		-2.108
1	96	L	Y	L96Y	-1.446	-1.446	0.005954	2	2.5	1	-1.442	-1.451
1	97	C	E	C97E	-0.3378	-0.3378		1	1	0.5	-0.3378
1	97	C	M	C97M	-0.7731	-0.7731	0.6993	2	1	1	-1.268	-0.2786
1	98	Y	D	Y98D	0.008439	0.008439		1	1	0.5		0.008439
1	98	Y	E	Y98E	0.06498	0.06498		1	1	0.5		0.06498
1	98	Y	F	Y98F	-0.7473	-0.7473		1	1	0.5		-0.7473
1	98	Y	H	Y98H	-1.38	-1.38		1	2	0.5		-1.38
1	98	Y	K	Y98K	-0.104	-0.104		1	1	0.5	-0.104
1	98	Y	M	Y98M	-0.4898	-0.4898		1	1	0.5		-0.4898
1	99	P	A	P99A	-0.302	-0.302		1	1	0.5	-0.302
1	99	P	G	P99G	0.3535	0.3535		1	2	0.5		0.3535
1	99	P	L	P99L	-0.8985	-0.8985		1	1	0.5		-0.8985
1	99	P	T	P99T	-0.7937	-0.7937	1.096	2	1	1	-1.569	-0.01877
1	99	P	V	P99V	-1.247	-1.247		1	1	0.5	-1.247
1	100	G	A	G100A	0.2452	0.2452	0.3055	2	4.5	1	0.02924	0.4613
1	100	G	C	G100C	-0.05817	-0.05817		1	5	0.5	-0.05817
1	100	G	F	G100F	-1.556	-1.556		1	1	0.5	-1.556
1	100	G	L	G100L	-0.1547	-0.1547		1	1	0.5		-0.1547
1	100	G	M	G100M	-1.299	-1.299	0.4717	2	2	1	-1.633	-0.9659
1	100	G	N	G100N	-0.2295	-0.2295		1	1	0.5	-0.2295
1	100	G	S	G100S	0.6606	0.6606	0.2082	2	2.5	1	0.8078	0.5134
1	100	G	T	G100T	-0.711	-0.711	0.3152	2	1.5	1	-0.4881	-0.9339
1	101	S	A	S101A	-0.2295	-0.2295		1	2	0.5	-0.2295
1	101	S	C	S101C	0.05493	0.05493	0.1058	2	3	1	-0.01991	0.1298
1	101	S	D	S101D	-0.2971	-0.2971	0.09687	2	2	1	-0.2286	-0.3656
1	101	S	F	S101F	-0.1081	-0.1081	0.2076	2	3.5	1	-0.2549	0.03865
1	101	S	G	S101G	-0.04149	-0.04149	0.36	2	2.5	1	-0.2961	0.2131
1	101	S	H	S101H	-0.02571	-0.02571	0.2703	2	3	1	0.1654	-0.2168
1	101	S	I	S101I	-0.2507	-0.2507	0.3856	2	1	1	-0.5234	0.02198
1	101	S	K	S101K	-0.06893	-0.06893	0.4194	2	1.5	1	0.2276	-0.3655
1	101	S	L	S101L	-0.08268	-0.08268	0.01845	2	3.5	1	-0.09572	-0.06963
1	101	S	M	S101M	-0.0402	-0.0402	0.133	2	2.5	1	0.05383	-0.1342
1	101	S	N	S101N	0.1065	0.1065	0.2721	2	2.5	1	0.2989	-0.08588
1	101	S	P	S101P	-0.2548	-0.2548	0.2807	2	1.5	1	-0.4533	-0.05629
1	101	S	Q	S101Q	0.08664	0.08664	0.2006	2	3	1	-0.05523	0.2285
1	101	S	R	S101R	-0.02756	-0.02756	0.002726	2	3.5	1	-0.02948	-0.02563
1	101	S	T	S101T	0.035	0.035	0.004761	2	3.5	1	0.03837	0.03164
1	101	S	V	S101V	-0.2087	-0.2087	0.01942	2	1.5	1	-0.195	-0.2225
1	101	S	W	S101W	0.001887	0.001887		1	2	0.5		0.001887
1	101	S	Y	S101Y	-0.0838	-0.0838		1	5	0.5		-0.0838
1	102	L	A	L102A	-0.4885	-0.4885		1	1	0.5		-0.4885
1	102	L	C	L102C	-0.06224	-0.06224	0.2317	2	4	1	0.1016	-0.2261
1	102	L	D	L102D	0.697	0.697		1	1	0.5	0.697
1	102	L	F	L102F	-0.1342	-0.1342	0.06237	2	3.5	1	-0.09012	-0.1783
1	102	L	I	L102I	-0.0902	-0.0902	0.15	2	1.5	1	0.01588	-0.1963
1	102	L	M	L102M	-0.1339	-0.1339	0.1407	2	4	1	-0.2334	-0.03434
1	102	L	T	L102T	-0.234	-0.234	0.1919	2	1.5	1	-0.3697	-0.09836
1	102	L	V	L102V	-0.05185	-0.05185		1	3	0.5		-0.05185
1	102	L	W	L102W	-0.08834	-0.08834	0.00117	2	1.5	1	-0.08752	-0.08917
1	102	L	Y	L102Y	-0.4835	-0.4835	0.01534	2	2.5	1	-0.4944	-0.4727
1	103	N	A	N103A	-0.05533	-0.05533	0.003105	2	3	1	-0.05313	-0.05752
1	103	N	C	N103C	0.2259	0.2259	0.1104	2	1.5	1	0.1478	0.304
1	103	N	D	N103D	-0.07369	-0.07369	0.05239	2	3.5	1	-0.03664	-0.1107
1	103	N	E	N103E	-0.08234	-0.08234	0.216	2	2.5	1	0.07038	-0.2351
1	103	N	F	N103F	-0.1497	-0.1497		1	2	0.5		-0.1497
1	103	N	G	N103G	-0.03483	-0.03483		1	2	0.5		-0.03483
1	103	N	H	N103H	0.102	0.102	0.003304	2	3.5	1	0.09965	0.1043
1	103	N	I	N103I	0.01692	0.01692	0.1979	2	2.5	1	-0.123	0.1568
1	103	N	K	N103K	0.07387	0.07387	0.02433	2	6	1	0.09107	0.05667
1	103	N	L	N103L	-0.04112	-0.04112		1	2	0.5		-0.04112
1	103	N	M	N103M	0.02621	0.02621	0.1089	2	3	1	0.1032	-0.05077
1	103	N	P	N103P	-0.1402	-0.1402	0.2912	2	3.5	1	0.06572	-0.3461
1	103	N	Q	N103Q	0.1547	0.1547	0.05214	2	3.5	1	0.1179	0.1916
1	103	N	R	N103R	0.1834	0.1834	0.3286	2	3.5	1	0.4158	-0.04891
1	103	N	S	N103S	0.04785	0.04785	0.09382	2	1.5	1	0.1142	-0.0185
1	103	N	T	N103T	0.2638	0.2638	0.2341	2	2.5	1	0.09825	0.4294
1	103	N	V	N103V	0.1749	0.1749	0.1895	2	3	1	0.0409	0.3089
1	103	N	W	N103W	0.09558	0.09558	0.1194	2	2	1	0.01118	0.18
1	103	N	Y	N103Y	0.03987	0.03987	0.1889	2	4	1	0.1735	-0.09371
1	104	D	A	D104A	-0.2044	-0.2044		1	6	0.5	-0.2044
1	104	D	C	D104C	0.1232	0.1232	0.1689	2	3	1	0.003722	0.2426
1	104	D	E	D104E	0.2491	0.2491	0.1607	2	3	1	0.3627	0.1354
1	104	D	F	D104F	0.11	0.11	0.1712	2	4	1	0.2311	-0.0111
1	104	D	G	D104G	-0.1372	-0.1372	0.2797	2	2.5	1	-0.335	0.06059
1	104	D	H	D104H	-0.0334	-0.0334	0.2287	2	3.5	1	-0.1951	0.1283
1	104	D	I	D104I	0.09336	0.09336	0.03679	2	3.5	1	0.06734	0.1194
1	104	D	K	D104K	0.1909	0.1909		1	2	0.5	0.1909
1	104	D	L	D104L	0.4182	0.4182		1	5	0.5		0.4182
1	104	D	M	D104M	-0.09348	-0.09348		1	6	0.5	-0.09348
1	104	D	N	D104N	0.3589	0.3589	0.4066	2	3.5	1	0.6464	0.07135
1	104	D	P	D104P	-0.5805	-0.5805	0.3397	2	2	1	-0.8207	-0.3403
1	104	D	Q	D104Q	0.1738	0.1738	0.06861	2	2.5	1	0.2223	0.1253
1	104	D	R	D104R	-0.03381	-0.03381		1	2	0.5	-0.03381
1	104	D	S	D104S	0.02277	0.02277	0.0335	2	2	1	-0.000915	0.04645
1	104	D	T	D104T	-0.2516	-0.2516	0.4613	2	1	1	-0.5778	0.07461
1	104	D	V	D104V	-0.01783	-0.01783	0.4113	2	2.5	1	-0.3087	0.273
1	104	D	W	D104W	-0.3729	-0.3729	0.3186	2	3	1	-0.1476	-0.5982
1	104	D	Y	D104Y	0.1004	0.1004	0.2801	2	3	1	-0.09764	0.2985
1	105	Y	A	Y105A	-0.08147	-0.08147		1	3	0.5	-0.08147
1	105	Y	C	Y105C	-0.298	-0.298	0.09083	2	1.5	1	-0.3622	-0.2338
1	105	Y	D	Y105D	0.0239	0.0239	0.02701	2	1.5	1	0.004799	0.04299
1	105	Y	E	Y105E	-0.4763	-0.4763	0.2383	2	2	1	-0.6448	-0.3078
1	105	Y	G	Y105G	-0.0181	-0.0181	0.1024	2	1	1	-0.09048	0.05428
1	105	Y	H	Y105H	0.0394	0.0394	0.06115	2	4	1	-0.003843	0.08264
1	105	Y	I	Y105I	-0.2905	-0.2905	0.1836	2	2	1	-0.1607	-0.4203
1	105	Y	K	Y105K	0.1141	0.1141		1	4	0.5	0.1141
1	105	Y	L	Y105L	-0.2301	-0.2301	0.07479	2	3	1	-0.1773	-0.283
1	105	Y	M	Y105M	-0.3545	-0.3545		1	2	0.5	-0.3545
1	105	Y	N	Y105N	-0.01577	-0.01577	0.04643	2	3	1	0.01706	-0.0486
1	105	Y	P	Y105P	0.09522	0.09522	0.1334	2	1.5	1	0.0009014	0.1895
1	105	Y	Q	Y105Q	-0.09104	-0.09104	0.04748	2	2.5	1	-0.05747	-0.1246
1	105	Y	R	Y105R	0.1976	0.1976	0.3666	2	3	1	0.4568	-0.06161
1	105	Y	V	Y105V	-0.1082	-0.1082	0.223	2	3.5	1	-0.2659	0.04942
1	105	Y	W	Y105W	-0.7055	-0.7055	0.07695	2	2	1	-0.76	-0.6511
1	106	E	A	E106A	-0.01851	-0.01851	0.1173	2	1	1	-0.1015	0.06443
1	106	E	C	E106C	0.07328	0.07328	0.04638	2	1	1	0.04048	0.1061
1	106	E	D	E106D	-0.06476	-0.06476	0.1839	2	4	1	-0.1948	0.06531
1	106	E	F	E106F	0.07015	0.07015	0.04798	2	3	1	0.03622	0.1041
1	106	E	G	E106G	-0.07602	-0.07602	0.2427	2	3.5	1	-0.2476	0.09558
1	106	E	H	E106H	-0.1186	-0.1186	0.09365	2	4.5	1	-0.1849	-0.05242
1	106	E	L	E106L	0.2023	0.2023	0.06088	2	2	1	0.1592	0.2453
1	106	E	M	E106M	0.08152	0.08152	0.1399	2	2	1	-0.01737	0.1804
1	106	E	N	E106N	-0.5587	-0.5587	0.2459	2	1	1	-0.7326	-0.3849
1	106	E	P	E106P	0.3976	0.3976	0.04056	2	1.5	1	0.4263	0.3689
1	106	E	Q	E106Q	-0.1081	-0.1081	0.1769	2	2.5	1	-0.2331	0.01699
1	106	E	W	E106W	-0.2414	-0.2414		1	1	0.5		-0.2414
1	106	E	Y	E106Y	0.2337	0.2337	0.2958	2	2	1	0.02451	0.4428
1	107	E	D	E107D	-0.4751	-0.4751		1	1	0.5		-0.4751
1	107	E	N	E107N	0.016	0.016		1	1	0.5		0.016
1	108	L	A	L108A	-0.4021	-0.4021		1	1	0.5		-0.4021
1	108	L	C	L108C	-0.4194	-0.4194	0.06413	2	2	1	-0.374	-0.4647
1	108	L	F	L108F	-0.3298	-0.3298	0.4993	2	1.5	1	0.02331	-0.6828
1	108	L	I	L108I	-0.06449	-0.06449	0.01678	2	1.5	1	-0.07636	-0.05263
1	108	L	M	L108M	-0.002889	-0.002889	0.08195	2	6	1	-0.06083	0.05506
1	108	L	T	L108T	-0.414	-0.414		1	1	0.5	-0.414
1	108	L	V	L108V	-0.01168	-0.01168		1	1	0.5		-0.01168
1	109	K	A	K109A	-0.08452	-0.08452	0.1231	2	2	1	-0.1716	0.002538
1	109	K	C	K109C	0.03322	0.03322	0.01625	2	2.5	1	0.04471	0.02173
1	109	K	G	K109G	0.0754	0.0754	0.004477	2	1.5	1	0.07857	0.07224
1	109	K	N	K109N	-0.7206	-0.7206		1	1	0.5		-0.7206
1	109	K	Q	K109Q	-0.05194	-0.05194	0.2235	2	3	1	0.1061	-0.21
1	109	K	R	K109R	-0.1802	-0.1802	0.2213	2	4.5	1	-0.3366	-0.02372
1	109	K	S	K109S	-0.07824	-0.07824	0.07261	2	1.5	1	-0.0269	-0.1296
1	109	K	T	K109T	-0.2409	-0.2409		1	1	0.5		-0.2409
1	109	K	V	K109V	-0.1593	-0.1593		1	3	0.5	-0.1593
1	109	K	W	K109W	-0.7399	-0.7399		1	1	0.5	-0.7399
1	110	H	A	H110A	0.04414	0.04414	0.3264	2	3	1	-0.1867	0.275
1	110	H	C	H110C	0.08008	0.08008	0.1659	2	2	1	-0.03721	0.1974
1	110	H	E	H110E	-0.2175	-0.2175		1	5	0.5		-0.2175
1	110	H	I	H110I	0.05125	0.05125	0.1914	2	1.5	1	0.1866	-0.08412
1	110	H	L	H110L	0.2814	0.2814	0.1317	2	2	1	0.3745	0.1883
1	110	H	M	H110M	0.3541	0.3541	0.01309	2	3	1	0.3634	0.3449
1	110	H	N	H110N	0.143	0.143	0.09224	2	2.5	1	0.2082	0.07774
1	110	H	Q	H110Q	0.5213	0.5213	0.1553	2	2	1	0.4116	0.6311
1	110	H	S	H110S	0.2815	0.2815	0.1643	2	2.5	1	0.1653	0.3977
1	110	H	T	H110T	-0.06819	-0.06819	0.3081	2	4	1	0.1497	-0.2861
1	110	H	V	H110V	-0.4394	-0.4394		1	1	0.5	-0.4394
1	110	H	Y	H110Y	0.2706	0.2706	0.005337	2	3.5	1	0.2744	0.2668
1	111	M	A	M111A	-0.1117	-0.1117		1	3	0.5	-0.1117
1	111	M	C	M111C	0.1065	0.1065	0.02309	2	2	1	0.1228	0.09013
1	111	M	D	M111D	0.129	0.129		1	3	0.5		0.129
1	111	M	F	M111F	0.2471	0.2471		1	3	0.5	0.2471
1	111	M	G	M111G	0.06414	0.06414	0.2796	2	2.5	1	0.2618	-0.1336
1	111	M	H	M111H	-0.2827	-0.2827	0.001237	2	3.5	1	-0.2836	-0.2819
1	111	M	I	M111I	-0.1185	-0.1185	0.128	2	2.5	1	-0.02794	-0.209
1	111	M	K	M111K	-0.2053	-0.2053		1	2	0.5	-0.2053
1	111	M	L	M111L	-0.2486	-0.2486	0.06605	2	2	1	-0.2018	-0.2953
1	111	M	Q	M111Q	-0.2579	-0.2579	0.6915	2	2.5	1	-0.7469	0.231
1	111	M	R	M111R	-0.7895	-0.7895		1	2	0.5	-0.7895
1	111	M	S	M111S	-0.1663	-0.1663	0.1795	2	5	1	-0.03939	-0.2933
1	111	M	T	M111T	-0.4219	-0.4219	0.504	2	2	1	-0.06551	-0.7783
1	111	M	V	M111V	-0.5524	-0.5524		1	2	0.5	-0.5524
1	111	M	W	M111W	-0.09878	-0.09878	0.1361	2	2.5	1	-0.00255	-0.195
1	111	M	Y	M111Y	0.3095	0.3095	0.0321	2	2.5	1	0.3322	0.2868
1	112	L	A	L112A	0.2037	0.2037		1	4	0.5		0.2037
1	112	L	C	L112C	-0.04255	-0.04255	0.1296	2	3.5	1	-0.1342	0.04912
1	112	L	F	L112F	-0.2576	-0.2576		1	1	0.5	-0.2576
1	112	L	G	L112G	0.2263	0.2263		1	1	0.5	0.2263
1	112	L	H	L112H	-0.5362	-0.5362		1	1	0.5		-0.5362
1	112	L	I	L112I	0.1127	0.1127	0.04132	2	3.5	1	0.08352	0.142
1	112	L	M	L112M	0.02077	0.02077	0.1431	2	2.5	1	-0.0804	0.1219
1	112	L	S	L112S	0.2535	0.2535	0.3389	2	3.5	1	0.01386	0.4932
1	112	L	T	L112T	0.3332	0.3332	0.1934	2	1	1	0.1965	0.4699
1	112	L	V	L112V	0.2051	0.2051	0.1148	2	5	1	0.2863	0.1239
1	112	L	W	L112W	-0.3976	-0.3976	0.6963	2	1	1	0.0947	-0.89
1	113	S	A	S113A	0.02066	0.02066	0.01842	2	5	1	0.007641	0.03369
1	113	S	G	S113G	0.05187	0.05187	0.05806	2	1.5	1	0.01081	0.09293
1	114	R	C	R114C	-0.03086	-0.03086	0.2253	2	4.5	1	0.1285	-0.1902
1	114	R	D	R114D	2.837	2.837	0.1067	2	1	1	2.912	2.762
1	114	R	E	R114E	0.7683	0.7683	0.3188	2	1.5	1	0.9937	0.5429
1	114	R	F	R114F	0.05119	0.05119		1	1	0.5	0.05119
1	114	R	G	R114G	0.2937	0.2937		1	1	0.5		0.2937
1	114	R	I	R114I	-0.0234	-0.0234		1	1	0.5	-0.0234
1	114	R	K	R114K	-0.01459	-0.01459	0.2103	2	6.5	1	-0.1633	0.1341
1	114	R	L	R114L	0.3819	0.3819	0.25	2	2	1	0.5587	0.2051
1	114	R	M	R114M	-0.01268	-0.01268	0.06876	2	1.5	1	-0.0613	0.03594
1	114	R	Q	R114Q	0.3397	0.3397	0.1222	2	2.5	1	0.4261	0.2533
1	114	R	T	R114T	1.56	1.56		1	2	0.5		1.56
1	114	R	V	R114V	0.8901	0.8901		1	1	0.5	0.8901
1	114	R	W	R114W	0.1905	0.1905	0.003393	2	5.5	1	0.1881	0.1929
1	114	R	Y	R114Y	-0.06613	-0.06613	0.3908	2	2.5	1	-0.3424	0.2102
1	115	I	A	I115A	1.079	1.079		1	2	0.5		1.079
1	115	I	C	I115C	0.3526	0.3526	0.4668	2	2	1	0.02246	0.6827
1	115	I	E	I115E	0.8242	0.8242	1.054	2	1	1	0.07878	1.57
1	115	I	L	I115L	0.1276	0.1276	0.1096	2	3	1	0.2051	0.05009
1	115	I	N	I115N	-0.2737	-0.2737		1	1	0.5	-0.2737
1	115	I	Q	I115Q	0.6969	0.6969		1	1	0.5	0.6969
1	115	I	S	I115S	0.8232	0.8232	0.1088	2	1	1	0.7462	0.9001
1	115	I	V	I115V	-0.0257	-0.0257		1	8	0.5		-0.0257
1	116	N	A	N116A	-0.5002	-0.5002		1	1	0.5		-0.5002
1	116	N	C	N116C	-0.04623	-0.04623	0.0881	2	1.5	1	0.01606	-0.1085
1	116	N	F	N116F	0.02633	0.02633	0.2	2	1.5	1	-0.1151	0.1677
1	116	N	G	N116G	-0.2886	-0.2886	0.1558	2	2.5	1	-0.1784	-0.3988
1	116	N	H	N116H	0.09968	0.09968	0.1982	2	3	1	0.2399	-0.0405
1	116	N	I	N116I	0.144	0.144		1	1	0.5	0.144
1	116	N	K	N116K	-0.09889	-0.09889	0.06901	2	6.5	1	-0.1477	-0.05009
1	116	N	L	N116L	0.04609	0.04609		1	4	0.5		0.04609
1	116	N	M	N116M	0.3084	0.3084	0.5524	2	3	1	-0.08223	0.699
1	116	N	P	N116P	0.05993	0.05993	0.143	2	2.5	1	0.161	-0.04118
1	116	N	Q	N116Q	-0.1829	-0.1829	0.002134	2	2	1	-0.1845	-0.1814
1	116	N	R	N116R	-0.2293	-0.2293		1	5	0.5	-0.2293
1	116	N	S	N116S	-0.007764	-0.007764	0.1158	2	3	1	-0.08963	0.0741
1	116	N	T	N116T	0.09112	0.09112	0.1378	2	1.5	1	-0.006343	0.1886
1	116	N	V	N116V	0.0749	0.0749	0.2641	2	1.5	1	0.2617	-0.1119
1	116	N	W	N116W	-0.03657	-0.03657		1	1	0.5		-0.03657
1	116	N	Y	N116Y	-0.5011	-0.5011	0.7274	2	1.5	1	-1.015	0.01324
1	117	H	A	H117A	-0.379	-0.379	0.1802	2	1.5	1	-0.5065	-0.2516
1	117	H	C	H117C	-0.08298	-0.08298	0.09339	2	3	1	-0.149	-0.01694
1	117	H	D	H117D	0.3416	0.3416	0.0304	2	4.5	1	0.3631	0.3201
1	117	H	E	H117E	-0.01231	-0.01231		1	1	0.5	-0.01231
1	117	H	F	H117F	0.1496	0.1496	0.08195	2	1.5	1	0.09168	0.2076
1	117	H	G	H117G	-0.1312	-0.1312	0.1518	2	1.5	1	-0.2385	-0.02388
1	117	H	I	H117I	-0.005522	-0.005522	0.0311	2	2	1	-0.02751	0.01647
1	117	H	K	H117K	-0.0959	-0.0959		1	3	0.5	-0.0959
1	117	H	L	H117L	0.2356	0.2356		1	2	0.5		0.2356
1	117	H	M	H117M	0.2971	0.2971	0.1257	2	1	1	0.2082	0.386
1	117	H	N	H117N	0.01215	0.01215	0.1115	2	5	1	0.091	-0.0667
1	117	H	Q	H117Q	0.1203	0.1203	0.06601	2	3.5	1	0.07366	0.167
1	117	H	R	H117R	-0.2973	-0.2973	0.2902	2	2.5	1	-0.5025	-0.09212
1	117	H	S	H117S	0.04868	0.04868	0.1275	2	2.5	1	0.1388	-0.04146
1	117	H	T	H117T	0.1602	0.1602	0.2241	2	3	1	0.3187	0.001793
1	117	H	V	H117V	0.2662	0.2662		1	2	0.5		0.2662
1	117	H	W	H117W	-0.131	-0.131	0.0827	2	2.5	1	-0.1895	-0.07252
1	117	H	Y	H117Y	0.3636	0.3636	0.01944	2	5	1	0.3773	0.3498
1	118	F	A	F118A	0.6163	0.6163		1	1	0.5	0.6163
1	118	F	C	F118C	0.2142	0.2142	0.3702	2	2.5	1	0.4759	-0.04762
1	118	F	E	F118E	-0.2845	-0.2845		1	1	0.5		-0.2845
1	118	F	G	F118G	0.1472	0.1472	0.03313	2	1.5	1	0.1238	0.1706
1	118	F	H	F118H	-0.08356	-0.08356	0.3762	2	5	1	0.1824	-0.3496
1	118	F	K	F118K	-0.1147	-0.1147	0.09508	2	1.5	1	-0.182	-0.04751
1	118	F	N	F118N	0.002262	0.002262		1	4	0.5	0.002262
1	118	F	Q	F118Q	-0.03349	-0.03349		1	3	0.5		-0.03349
1	118	F	T	F118T	0.5895	0.5895	0.231	2	1.5	1	0.4261	0.7528
1	118	F	W	F118W	-0.07695	-0.07695	0.09571	2	1.5	1	-0.009276	-0.1446
1	118	F	Y	F118Y	-0.1051	-0.1051	0.146	2	3	1	-0.2084	-0.001854
1	119	E	A	E119A	0.01937	0.01937		1	5	0.5	0.01937
1	119	E	C	E119C	-0.0946	-0.0946		1	5	0.5	-0.0946
1	119	E	D	E119D	-0.09312	-0.09312	0.2071	2	3.5	1	0.05329	-0.2395
1	119	E	F	E119F	-0.05329	-0.05329	0.01516	2	4.5	1	-0.04257	-0.06402
1	119	E	G	E119G	-0.111	-0.111	0.01708	2	5.5	1	-0.09889	-0.123
1	119	E	H	E119H	-0.4765	-0.4765	0.02214	2	3	1	-0.4921	-0.4608
1	119	E	I	E119I	-0.1409	-0.1409		1	2	0.5	-0.1409
1	119	E	K	E119K	0.04562	0.04562		1	3	0.5	0.04562
1	119	E	L	E119L	0.01816	0.01816	0.179	2	1.5	1	0.1447	-0.1084
1	119	E	M	E119M	-0.09663	-0.09663	0.03361	2	3	1	-0.1204	-0.07287
1	119	E	N	E119N	-0.2463	-0.2463	0.1489	2	2	1	-0.141	-0.3516
1	119	E	P	E119P	-0.2694	-0.2694		1	1	0.5		-0.2694
1	119	E	Q	E119Q	-0.2032	-0.2032		1	2	0.5		-0.2032
1	119	E	R	E119R	0.1212	0.1212	0.1763	2	2	1	0.2459	-0.003415
1	119	E	S	E119S	0.1751	0.1751	0.2192	2	3.5	1	0.33	0.02009
1	119	E	T	E119T	-0.09819	-0.09819	0.1159	2	2	1	-0.01623	-0.1802
1	119	E	V	E119V	-0.4016	-0.4016	0.0932	2	2.5	1	-0.4675	-0.3357
1	119	E	W	E119W	-0.03945	-0.03945		1	4	0.5		-0.03945
1	119	E	Y	E119Y	-0.09995	-0.09995	0.2906	2	2	1	-0.3054	0.1055
1	120	K	A	K120A	0.1082	0.1082	0.08912	2	2	1	0.04518	0.1712
1	120	K	C	K120C	0.3459	0.3459	0.6921	2	1	1	-0.1435	0.8352
1	120	K	D	K120D	-0.05862	-0.05862		1	1	0.5		-0.05862
1	120	K	E	K120E	0.1044	0.1044	0.1365	2	5	1	0.007861	0.2009
1	120	K	G	K120G	0.2605	0.2605	0.2026	2	3.5	1	0.1172	0.4038
1	120	K	H	K120H	0.4532	0.4532	0.111	2	2.5	1	0.5317	0.3747
1	120	K	I	K120I	0.2712	0.2712	0.04634	2	4	1	0.304	0.2384
1	120	K	L	K120L	0.06786	0.06786		1	7	0.5	0.06786
1	120	K	M	K120M	0.302	0.302	0.0644	2	2	1	0.3475	0.2564
1	120	K	N	K120N	0.1525	0.1525		1	2	0.5	0.1525
1	120	K	P	K120P	0.1623	0.1623	0.03661	2	3	1	0.1364	0.1882
1	120	K	Q	K120Q	0.2685	0.2685	0.1225	2	4	1	0.3551	0.1819
1	120	K	R	K120R	-0.2286	-0.2286	0.2583	2	2	1	-0.4113	-0.04601
1	120	K	S	K120S	0.5842	0.5842	0.2097	2	1.5	1	0.436	0.7325
1	120	K	T	K120T	0.1825	0.1825	0.1209	2	3	1	0.268	0.09702
1	120	K	V	K120V	0.6995	0.6995		1	1	0.5	0.6995
1	120	K	W	K120W	0.03751	0.03751		1	1	0.5	0.03751
1	120	K	Y	K120Y	0.1703	0.1703	0.121	2	2	1	0.2559	0.08476
1	121	I	A	I121A	0.07985	0.07985	0.07072	2	2.5	1	0.02985	0.1299
1	121	I	C	I121C	0.09573	0.09573	0.1936	2	2	1	-0.04117	0.2326
1	121	I	D	I121D	0.415	0.415	0.226	2	1.5	1	0.2552	0.5747
1	121	I	E	I121E	0.1577	0.1577	0.2343	2	3	1	-0.007975	0.3234
1	121	I	F	I121F	0.06025	0.06025		1	3	0.5	0.06025
1	121	I	G	I121G	0.1696	0.1696		1	2	0.5		0.1696
1	121	I	H	I121H	-0.01871	-0.01871	0.2056	2	1.5	1	0.1267	-0.1641
1	121	I	K	I121K	0.185	0.185	0.1118	2	2	1	0.1059	0.2641
1	121	I	L	I121L	0.1981	0.1981		1	2	0.5		0.1981
1	121	I	M	I121M	0.2206	0.2206	0.1292	2	4	1	0.3119	0.1293
1	121	I	N	I121N	-0.03289	-0.03289	0.02975	2	2.5	1	-0.05392	-0.01186
1	121	I	Q	I121Q	0.247	0.247	0.3211	2	1	1	0.01993	0.474
1	121	I	R	I121R	0.0107	0.0107	0.138	2	5	1	-0.0869	0.1083
1	121	I	S	I121S	-0.02319	-0.02319	0.1248	2	2.5	1	-0.1114	0.06504
1	121	I	T	I121T	0.02681	0.02681	0.1234	2	4.5	1	0.114	-0.06042
1	121	I	V	I121V	-0.06952	-0.06952	0.1682	2	1.5	1	-0.1885	0.04945
1	121	I	W	I121W	-0.01753	-0.01753	0.1422	2	2.5	1	0.08305	-0.1181
1	121	I	Y	I121Y	-0.2601	-0.2601		1	1	0.5		-0.2601
1	122	L	A	L122A	0.08852	0.08852	0.09263	2	1.5	1	0.02302	0.154
1	122	L	C	L122C	0.302	0.302		1	1	0.5	0.302
1	122	L	D	L122D	0.2276	0.2276		1	3	0.5	0.2276
1	122	L	E	L122E	0.2923	0.2923	0.003289	2	3	1	0.29	0.2946
1	122	L	F	L122F	0.3498	0.3498	0.4557	2	2	1	0.02759	0.672
1	122	L	G	L122G	0.174	0.174		1	1	0.5	0.174
1	122	L	H	L122H	0.2998	0.2998	0.1595	2	3	1	0.187	0.4126
1	122	L	I	L122I	0.1267	0.1267	0.04513	2	3	1	0.09476	0.1586
1	122	L	K	L122K	0.2423	0.2423	0.04032	2	3.5	1	0.2138	0.2708
1	122	L	M	L122M	0.303	0.303	0.1946	2	2.5	1	0.1654	0.4407
1	122	L	N	L122N	0.3115	0.3115	0.1318	2	3	1	0.4047	0.2183
1	122	L	P	L122P	0.01694	0.01694	0.09626	2	3.5	1	0.08501	-0.05112
1	122	L	Q	L122Q	0.327	0.327	0.1251	2	3.5	1	0.2385	0.4154
1	122	L	R	L122R	0.1555	0.1555	0.1775	2	3	1	0.02999	0.281
1	122	L	S	L122S	0.4525	0.4525	0.1683	2	1.5	1	0.3335	0.5715
1	122	L	T	L122T	-0.007604	-0.007604		1	2	0.5		-0.007604
1	122	L	V	L122V	-0.1062	-0.1062	0.107	2	1	1	-0.1819	-0.03054
1	122	L	W	L122W	0.06402	0.06402	0.1146	2	3.5	1	-0.01699	0.145
1	122	L	Y	L122Y	0.4271	0.4271	0.1046	2	1.5	1	0.3532	0.5011
1	123	I	A	I123A	0.04946	0.04946	0.1084	2	3.5	1	-0.02721	0.1261
1	123	I	C	I123C	-0.2137	-0.2137	0.1688	2	1	1	-0.09436	-0.3331
1	123	I	F	I123F	-0.12	-0.12	0.1246	2	4.5	1	-0.0319	-0.2081
1	123	I	L	I123L	-0.3213	-0.3213	0.1172	2	2.5	1	-0.4042	-0.2384
1	123	I	M	I123M	-0.09542	-0.09542	0.04161	2	4.5	1	-0.1248	-0.066
1	123	I	S	I123S	-0.05427	-0.05427	0.2666	2	1.5	1	0.1342	-0.2428
1	123	I	T	I123T	-0.02917	-0.02917	0.05984	2	1	1	-0.07148	0.01315
1	123	I	V	I123V	0.07002	0.07002	0.3392	2	2	1	0.3099	-0.1698
1	123	I	W	I123W	-0.2581	-0.2581	0.04558	2	2.5	1	-0.2903	-0.2259
1	123	I	Y	I123Y	-0.357	-0.357	0.3828	2	1.5	1	-0.08635	-0.6277
1	124	I	A	I124A	0.01559	0.01559	0.06237	2	3	1	-0.02851	0.0597
1	124	I	C	I124C	-0.081	-0.081	0.07498	2	1	1	-0.134	-0.02799
1	124	I	D	I124D	-0.9714	-0.9714	0.3297	2	2	1	-1.205	-0.7383
1	124	I	E	I124E	-0.3026	-0.3026	0.1533	2	4	1	-0.411	-0.1942
1	124	I	F	I124F	-0.3867	-0.3867	0.6499	2	1.5	1	0.07286	-0.8463
1	124	I	G	I124G	-0.01622	-0.01622		1	3	0.5	-0.01622
1	124	I	H	I124H	-0.383	-0.383	0.1425	2	2.5	1	-0.2822	-0.4837
1	124	I	K	I124K	-0.4006	-0.4006	0.08881	2	2	1	-0.4634	-0.3378
1	124	I	L	I124L	-0.05684	-0.05684	0.1781	2	2.5	1	-0.1828	0.06911
1	124	I	M	I124M	0.09358	0.09358	0.07086	2	1.5	1	0.1437	0.04347
1	124	I	N	I124N	0.04988	0.04988	0.1072	2	3.5	1	-0.02594	0.1257
1	124	I	Q	I124Q	-0.4358	-0.4358	0.1001	2	2	1	-0.5066	-0.365
1	124	I	R	I124R	-0.7595	-0.7595	0.04745	2	2.5	1	-0.793	-0.7259
1	124	I	S	I124S	-0.2471	-0.2471	0.2279	2	3.5	1	-0.08592	-0.4082
1	124	I	T	I124T	-0.1275	-0.1275	0.005501	2	3	1	-0.1236	-0.1314
1	124	I	V	I124V	-0.04132	-0.04132	0.3691	2	3	1	-0.3023	0.2197
1	124	I	W	I124W	-0.05331	-0.05331	0.005168	2	3.5	1	-0.05696	-0.04966
1	124	I	Y	I124Y	-0.05804	-0.05804	0.2409	2	2	1	0.1123	-0.2284
1	125	P	A	P125A	0.166	0.166	0.4097	2	2.5	1	0.4557	-0.1236
1	125	P	C	P125C	0.1778	0.1778	0.2649	2	1	1	-0.009509	0.3651
1	125	P	D	P125D	0.5889	0.5889	0.1721	2	3.5	1	0.7106	0.4672
1	125	P	E	P125E	0.7121	0.7121		1	4	0.5	0.7121
1	125	P	G	P125G	0.1121	0.1121	0.1841	2	2.5	1	-0.01814	0.2423
1	125	P	H	P125H	0.5145	0.5145	0.2423	2	4	1	0.3432	0.6858
1	125	P	K	P125K	-0.6064	-0.6064	0.02838	2	3.5	1	-0.5863	-0.6265
1	125	P	L	P125L	-0.07106	-0.07106		1	3	0.5	-0.07106
1	125	P	M	P125M	-0.4201	-0.4201		1	2	0.5		-0.4201
1	125	P	N	P125N	0.1973	0.1973	0.08405	2	3	1	0.1379	0.2567
1	125	P	Q	P125Q	0.2642	0.2642	0.07446	2	4.5	1	0.3169	0.2116
1	125	P	R	P125R	-0.4665	-0.4665	0.258	2	3	1	-0.284	-0.6489
1	125	P	S	P125S	0.03363	0.03363	0.01461	2	3.5	1	0.04396	0.02329
1	125	P	T	P125T	0.01538	0.01538	0.0194	2	5	1	0.0291	0.001666
1	125	P	W	P125W	-0.1586	-0.1586		1	1	0.5		-0.1586
1	125	P	Y	P125Y	0.2842	0.2842	0.1214	2	2	1	0.37	0.1983
1	125a	K	A	K125aA	-0.3668	-0.3668		1	3	0.5		-0.3668
1	125a	K	C	K125aC	-0.7533	-0.7533	0.4603	2	1	1	-0.4278	-1.079
1	125a	K	D	K125aD	-0.4034	-0.4034	0.001322	2	3.5	1	-0.4044	-0.4025
1	125a	K	E	K125aE	-0.7129	-0.7129	0.3049	2	1.5	1	-0.4973	-0.9285
1	125a	K	F	K125aF	-0.31	-0.31	0.004124	2	3	1	-0.3071	-0.313
1	125a	K	G	K125aG	-0.5805	-0.5805	0.05329	2	3.5	1	-0.6182	-0.5428
1	125a	K	H	K125aH	-0.46	-0.46	0.216	2	3.5	1	-0.3073	-0.6127
1	125a	K	I	K125aI	-0.5702	-0.5702	0.03593	2	4	1	-0.5956	-0.5448
1	125a	K	L	K125aL	-0.5049	-0.5049	0.401	2	1.5	1	-0.2214	-0.7885
1	125a	K	M	K125aM	-0.6929	-0.6929	0.1067	2	3	1	-0.6174	-0.7683
1	125a	K	N	K125aN	0.01827	0.01827	0.05872	2	3.5	1	-0.02325	0.05979
1	125a	K	P	K125aP	-0.04801	-0.04801	0.07758	2	1.5	1	0.006843	-0.1029
1	125a	K	Q	K125aQ	-0.2697	-0.2697	0.3298	2	4	1	-0.5029	-0.0365
1	125a	K	R	K125aR	-0.1101	-0.1101	0.02168	2	5.5	1	-0.1254	-0.09473
1	125a	K	S	K125aS	-0.3535	-0.3535	0.04699	2	3.5	1	-0.3868	-0.3203
1	125a	K	T	K125aT	-0.3581	-0.3581	0.1625	2	2.5	1	-0.2432	-0.473
1	125a	K	V	K125aV	-0.7315	-0.7315	0.373	2	2.5	1	-0.4677	-0.9953
1	125a	K	W	K125aW	0.4348	0.4348	0.6152	2	1.5	1	0.8698	-0.0001428
1	125a	K	Y	K125aY	0.1203	0.1203	0.1838	2	3.5	1	-0.009678	0.2503
1	125b	S	A	S125bA	0.05683	0.05683		1	1	0.5	0.05683
1	125b	S	C	S125bC	-0.0411	-0.0411	0.1922	2	1.5	1	-0.177	0.09479
1	125b	S	D	S125bD	0.2783	0.2783		1	1	0.5	0.2783
1	125b	S	E	S125bE	0.3155	0.3155		1	3	0.5	0.3155
1	125b	S	F	S125bF	-0.07967	-0.07967	0.05118	2	3	1	-0.04348	-0.1159
1	125b	S	G	S125bG	-0.06746	-0.06746	0.07803	2	3	1	-0.1226	-0.01228
1	125b	S	I	S125bI	0.1446	0.1446	0.08574	2	4	1	0.2052	0.08395
1	125b	S	K	S125bK	-0.1636	-0.1636	0.1058	2	2.5	1	-0.08873	-0.2384
1	125b	S	L	S125bL	0.04382	0.04382		1	2	0.5	0.04382
1	125b	S	M	S125bM	-0.1512	-0.1512	0.2123	2	1.5	1	-0.3014	-0.001099
1	125b	S	N	S125bN	-0.142	-0.142	0.1302	2	3	1	-0.2341	-0.04995
1	125b	S	P	S125bP	0.1469	0.1469	0.1918	2	2.5	1	0.2824	0.01127
1	125b	S	Q	S125bQ	-0.01647	-0.01647	0.1771	2	4	1	-0.1417	0.1087
1	125b	S	R	S125bR	-0.3684	-0.3684		1	4	0.5		-0.3684
1	125b	S	T	S125bT	-0.1175	-0.1175	0.1335	2	3	1	-0.2119	-0.02315
1	125b	S	V	S125bV	0.1997	0.1997	0.1423	2	1	1	0.09907	0.3003
1	125b	S	W	S125bW	-0.08443	-0.08443		1	5	0.5	-0.08443
1	125b	S	Y	S125bY	-0.275	-0.275	0.1051	2	1.5	1	-0.3493	-0.2007
1	126	S	A	S126A	0.03816	0.03816		1	3	0.5	0.03816
1	126	S	C	S126C	0.1902	0.1902	0.2462	2	1.5	1	0.3644	0.01615
1	126	S	D	S126D	0.267	0.267	0.2435	2	3.5	1	0.09476	0.4392
1	126	S	E	S126E	0.4279	0.4279	0.0313	2	2.5	1	0.45	0.4057
1	126	S	F	S126F	0.01184	0.01184	0.1826	2	3	1	-0.1173	0.141
1	126	S	G	S126G	-0.2173	-0.2173	0.04457	2	3	1	-0.1858	-0.2488
1	126	S	H	S126H	-0.01861	-0.01861	0.1431	2	2.5	1	-0.1198	0.0826
1	126	S	I	S126I	0.2498	0.2498	0.08202	2	3	1	0.1918	0.3078
1	126	S	K	S126K	-0.4104	-0.4104	0.1786	2	3	1	-0.2841	-0.5366
1	126	S	L	S126L	0.1772	0.1772	0.1685	2	1.5	1	0.05804	0.2963
1	126	S	M	S126M	-0.01707	-0.01707		1	3	0.5		-0.01707
1	126	S	N	S126N	-0.1322	-0.1322	0.1111	2	4	1	-0.05364	-0.2107
1	126	S	P	S126P	-0.889	-0.889		1	2	0.5		-0.889
1	126	S	Q	S126Q	0.006994	0.006994		1	2	0.5	0.006994
1	126	S	R	S126R	-0.4685	-0.4685		1	1	0.5		-0.4685
1	126	S	V	S126V	0.03432	0.03432	0.1792	2	4.5	1	-0.09236	0.161
1	126	S	W	S126W	-0.2817	-0.2817	0.2871	2	2	1	-0.07867	-0.4848
1	126	S	Y	S126Y	0.08973	0.08973	0.0757	2	3	1	0.0362	0.1433
1	127	W	A	W127A	0.1859	0.1859	0.1462	2	2	1	0.2893	0.08251
1	127	W	C	W127C	-0.06243	-0.06243	0.2276	2	3.5	1	0.09851	-0.2234
1	127	W	F	W127F	0.3557	0.3557	0.1117	2	1.5	1	0.2768	0.4347
1	127	W	H	W127H	0.1046	0.1046	0.02734	2	2	1	0.08531	0.124
1	127	W	I	W127I	-0.251	-0.251		1	3	0.5		-0.251
1	127	W	L	W127L	0.1537	0.1537	0.2539	2	3.5	1	-0.02586	0.3332
1	127	W	M	W127M	0.09451	0.09451	0.1844	2	3	1	0.2249	-0.0359
1	127	W	N	W127N	-0.2051	-0.2051	0.005604	2	3	1	-0.2012	-0.2091
1	127	W	P	W127P	-0.1614	-0.1614		1	1	0.5		-0.1614
1	127	W	Q	W127Q	-0.861	-0.861	0.2067	2	1.5	1	-1.007	-0.7149
1	127	W	R	W127R	1.081	1.081		1	1	0.5	1.081
1	127	W	S	W127S	-0.1309	-0.1309	0.02889	2	1	1	-0.1105	-0.1513
1	127	W	T	W127T	0.3037	0.3037	0.1994	2	3	1	0.1627	0.4446
1	127	W	V	W127V	0.22	0.22	0.04671	2	3.5	1	0.187	0.2531
1	127	W	Y	W127Y	0.5054	0.5054	0.06184	2	4.5	1	0.4617	0.5491
1	128	P	A	P128A	-0.04234	-0.04234	0.1527	2	2	1	0.0656	-0.1503
1	128	P	C	P128C	-0.2843	-0.2843		1	1	0.5	-0.2843
1	128	P	D	P128D	0.9698	0.9698	0.1886	2	1	1	1.103	0.8364
1	128	P	E	P128E	0.6346	0.6346	0.2683	2	1.5	1	0.8243	0.4449
1	128	P	F	P128F	-0.3902	-0.3902	0.03483	2	3	1	-0.3656	-0.4148
1	128	P	G	P128G	0.8943	0.8943	0.08221	2	1.5	1	0.9524	0.8362
1	128	P	H	P128H	0.2186	0.2186	0.01334	2	2	1	0.2092	0.228
1	128	P	I	P128I	-0.2512	-0.2512	0.1453	2	2	1	-0.3539	-0.1485
1	128	P	K	P128K	0.2584	0.2584	0.3531	2	2.5	1	0.5081	0.008663
1	128	P	L	P128L	0.02721	0.02721	0.1447	2	3.5	1	-0.0751	0.1295
1	128	P	M	P128M	0.04585	0.04585	0.197	2	1.5	1	-0.09344	0.1851
1	128	P	N	P128N	0.352	0.352	0.1197	2	4	1	0.2673	0.4367
1	128	P	Q	P128Q	0.5043	0.5043	0.09351	2	2.5	1	0.4382	0.5704
1	128	P	R	P128R	0.0898	0.0898	0.1021	2	2.5	1	0.0176	0.162
1	128	P	S	P128S	0.6334	0.6334	0.3619	2	3.5	1	0.3775	0.8893
1	128	P	T	P128T	0.8515	0.8515	0.03131	2	2	1	0.8737	0.8294
1	128	P	V	P128V	-0.921	-0.921	0.04545	2	2.5	1	-0.8889	-0.9532
1	128	P	W	P128W	0.1202	0.1202		1	1	0.5		0.1202
1	128	P	Y	P128Y	-0.39	-0.39	0.1036	2	2.5	1	-0.3168	-0.4632
1	129	N	A	N129A	0.1741	0.1741	0.0123	2	2.5	1	0.1654	0.1828
1	129	N	D	N129D	0.1217	0.1217	0.1554	2	1	1	0.01179	0.2315
1	129	N	E	N129E	-0.09342	-0.09342	0.007504	2	2.5	1	-0.08812	-0.09873
1	129	N	F	N129F	1.021	1.021		1	2	0.5	1.021
1	129	N	G	N129G	0.4339	0.4339	0.3087	2	2	1	0.2155	0.6522
1	129	N	H	N129H	0.1797	0.1797	0.2589	2	2.5	1	0.3628	-0.003381
1	129	N	I	N129I	0.01554	0.01554	0.1308	2	3	1	0.108	-0.07695
1	129	N	K	N129K	0.6802	0.6802	0.04636	2	3	1	0.6474	0.713
1	129	N	L	N129L	0.2798	0.2798	0.05205	2	1.5	1	0.243	0.3167
1	129	N	M	N129M	0.1438	0.1438	0.1411	2	3	1	0.2435	0.044
1	129	N	P	N129P	-0.837	-0.837		1	1	0.5	-0.837
1	129	N	Q	N129Q	0.4343	0.4343	0.3357	2	2	1	0.6717	0.1969
1	129	N	R	N129R	0.6904	0.6904	0.4358	2	2.5	1	0.9986	0.3822
1	129	N	S	N129S	0.04434	0.04434	0.1759	2	3	1	0.1687	-0.08004
1	129	N	T	N129T	0.03989	0.03989	0.04534	2	3.5	1	0.07195	0.007829
1	129	N	V	N129V	-0.09839	-0.09839	0.1353	2	1	1	-0.194	-0.002733
1	129	N	W	N129W	1.052	1.052	0.5277	2	1.5	1	0.6791	1.425
1	129	N	Y	N129Y	0.3683	0.3683	0.06979	2	2.5	1	0.4176	0.3189
1	130	H	D	H130D	-1.37	-1.37		1	1	0.5		-1.37
1	130	H	F	H130F	-0.08254	-0.08254	0.0771	2	4	1	-0.1371	-0.02803
1	130	H	I	H130I	0.5491	0.5491		1	3	0.5		0.5491
1	130	H	L	H130L	0.3418	0.3418	0.3117	2	4.5	1	0.1214	0.5622
1	130	H	M	H130M	0.09313	0.09313		1	1	0.5		0.09313
1	130	H	N	H130N	0.01209	0.01209		1	1	0.5		0.01209
1	130	H	Q	H130Q	-0.1585	-0.1585	0.1074	2	2.5	1	-0.2345	-0.08257
1	130	H	T	H130T	0.9916	0.9916		1	3	0.5	0.9916
1	130	H	V	H130V	0.906	0.906		1	1	0.5	0.906
1	130	H	W	H130W	-0.1967	-0.1967	0.04101	2	3	1	-0.1677	-0.2257
1	130	H	Y	H130Y	-0.2119	-0.2119		1	2	0.5	-0.2119
1	131	E	A	E131A	0.7411	0.7411	0.0751	2	2.5	1	0.688	0.7942
1	131	E	C	E131C	1.208	1.208	0.06297	2	1	1	1.163	1.253
1	131	E	D	E131D	-0.1145	-0.1145		1	5	0.5	-0.1145
1	131	E	F	E131F	0.5191	0.5191	0.3927	2	3	1	0.2414	0.7968
1	131	E	G	E131G	0.3243	0.3243		1	1	0.5	0.3243
1	131	E	H	E131H	0.6148	0.6148	0.132	2	1.5	1	0.7081	0.5215
1	131	E	I	E131I	0.7369	0.7369	0.5109	2	2.5	1	0.3756	1.098
1	131	E	K	E131K	0.9347	0.9347	0.184	2	2	1	1.065	0.8046
1	131	E	L	E131L	0.4714	0.4714	0.4064	2	1	1	0.184	0.7588
1	131	E	M	E131M	0.1963	0.1963		1	3	0.5	0.1963
1	131	E	N	E131N	0.9155	0.9155	0.6941	2	3.5	1	0.4247	1.406
1	131	E	Q	E131Q	0.8479	0.8479		1	2	0.5		0.8479
1	131	E	R	E131R	0.5586	0.5586	0.06638	2	2.5	1	0.5117	0.6055
1	131	E	S	E131S	0.4678	0.4678	0.5485	2	2	1	0.07991	0.8557
1	131	E	T	E131T	0.4911	0.4911		1	1	0.5	0.4911
1	131	E	V	E131V	0.6832	0.6832		1	2	0.5		0.6832
1	131	E	W	E131W	0.4815	0.4815		1	4	0.5	0.4815
1	131	E	Y	E131Y	-0.9481	-0.9481		1	1	0.5		-0.9481
1	132	T	A	T132A	0.02933	0.02933		1	1	0.5	0.02933
1	132	T	C	T132C	0.2471	0.2471	0.1469	2	2	1	0.1432	0.3509
1	132	T	D	T132D	0.03216	0.03216	0.1453	2	1.5	1	-0.07059	0.1349
1	132	T	E	T132E	-0.3496	-0.3496	0.1672	2	1.5	1	-0.4679	-0.2313
1	132	T	F	T132F	0.9125	0.9125	0.4606	2	3	1	0.5869	1.238
1	132	T	G	T132G	-0.6309	-0.6309	0.006757	2	2	1	-0.6357	-0.6261
1	132	T	H	T132H	-0.2583	-0.2583		1	4	0.5		-0.2583
1	132	T	I	T132I	-0.1085	-0.1085	0.1195	2	3	1	-0.02399	-0.193
1	132	T	K	T132K	-0.7178	-0.7178	0.09529	2	3	1	-0.6504	-0.7852
1	132	T	L	T132L	-0.1339	-0.1339	0.06629	2	1.5	1	-0.087	-0.1807
1	132	T	M	T132M	-0.2369	-0.2369	0.4021	2	2	1	0.04742	-0.5213
1	132	T	N	T132N	-0.0921	-0.0921	0.2217	2	2.5	1	-0.2489	0.06469
1	132	T	P	T132P	-0.6399	-0.6399	0.1796	2	1	1	-0.5129	-0.7669
1	132	T	Q	T132Q	-0.4239	-0.4239	0.2504	2	3	1	-0.601	-0.2469
1	132	T	R	T132R	-0.7974	-0.7974	0.07377	2	5	1	-0.7452	-0.8495
1	132	T	S	T132S	-0.06195	-0.06195	0.1961	2	4	1	0.0767	-0.2006
1	132	T	V	T132V	0.1564	0.1564	0.01893	2	2.5	1	0.1698	0.143
1	132	T	W	T132W	-0.2044	-0.2044	0.132	2	5	1	-0.1111	-0.2978
1	132	T	Y	T132Y	0.8704	0.8704		1	4	0.5		0.8704
1	133	S	A	S133A	-0.186	-0.186	0.08981	2	2	1	-0.2495	-0.1225
1	133	S	C	S133C	-0.03605	-0.03605		1	1	0.5	-0.03605
1	133	S	D	S133D	-0.2839	-0.2839		1	1	0.5	-0.2839
1	133	S	E	S133E	-0.256	-0.256	0.3781	2	3.5	1	0.01137	-0.5234
1	133	S	F	S133F	-0.1125	-0.1125		1	5	0.5	-0.1125
1	133	S	G	S133G	-0.3514	-0.3514	0.2296	2	2	1	-0.5138	-0.189
1	133	S	H	S133H	0.05718	0.05718	0.09808	2	2	1	-0.01218	0.1265
1	133	S	I	S133I	0.2418	0.2418	0.05785	2	5.5	1	0.2009	0.2827
1	133	S	K	S133K	0.04929	0.04929	0.1247	2	2.5	1	-0.03888	0.1375
1	133	S	L	S133L	-0.2953	-0.2953		1	6	0.5		-0.2953
1	133	S	M	S133M	-0.3107	-0.3107	0.0123	2	1.5	1	-0.3194	-0.302
1	133	S	N	S133N	-0.09323	-0.09323	0.09139	2	3	1	-0.02861	-0.1578
1	133	S	P	S133P	-0.08403	-0.08403	0.2146	2	1.5	1	-0.2358	0.06772
1	133	S	Q	S133Q	-0.00922	-0.00922		1	2	0.5		-0.00922
1	133	S	R	S133R	-0.1426	-0.1426	0.06941	2	4.5	1	-0.1916	-0.09347
1	133	S	T	S133T	0.03872	0.03872	0.0479	2	2	1	0.004852	0.07259
1	133	S	V	S133V	-0.007089	-0.007089		1	2	0.5	-0.007089
1	133	S	W	S133W	-0.6213	-0.6213		1	6	0.5		-0.6213
1	133	S	Y	S133Y	-0.3642	-0.3642	0.2224	2	2	1	-0.5215	-0.207
1	133a	L	A	L133aA	0.07982	0.07982	0.197	2	1.5	1	0.2191	-0.05945
1	133a	L	C	L133aC	-0.04686	-0.04686		1	3	0.5		-0.04686
1	133a	L	D	L133aD	-0.6734	-0.6734	0.1404	2	2.5	1	-0.5741	-0.7727
1	133a	L	E	L133aE	-0.821	-0.821	0.1543	2	3.5	1	-0.7119	-0.9301
1	133a	L	F	L133aF	-0.2875	-0.2875	0.2402	2	2.5	1	-0.4574	-0.1176
1	133a	L	G	L133aG	-0.3506	-0.3506	0.08917	2	2	1	-0.2875	-0.4136
1	133a	L	H	L133aH	0.1902	0.1902	0.1542	2	2.5	1	0.2992	0.08121
1	133a	L	I	L133aI	0.3876	0.3876	0.1904	2	1	1	0.253	0.5223
1	133a	L	K	L133aK	0.6332	0.6332	0.02932	2	6	1	0.6125	0.6539
1	133a	L	M	L133aM	-0.132	-0.132	0.1204	2	4	1	-0.04686	-0.2172
1	133a	L	N	L133aN	0.1466	0.1466	0.2298	2	4.5	1	0.3091	-0.01584
1	133a	L	P	L133aP	-0.1777	-0.1777	0.302	2	2	1	-0.3912	0.03587
1	133a	L	Q	L133aQ	-0.03426	-0.03426	0.04331	2	3.5	1	-0.06488	-0.003633
1	133a	L	R	L133aR	0.5595	0.5595	0.5075	2	5.5	1	0.2007	0.9183
1	133a	L	S	L133aS	0.2131	0.2131	0.09814	2	2	1	0.1437	0.2825
1	133a	L	T	L133aT	0.0654	0.0654		1	5	0.5	0.0654
1	133a	L	V	L133aV	0.4548	0.4548	0.1085	2	4.5	1	0.378	0.5316
1	133a	L	W	L133aW	0.08484	0.08484	0.02874	2	5.5	1	0.1052	0.06452
1	133a	L	Y	L133aY	-0.4064	-0.4064		1	1	0.5	-0.4064
1	134	G	A	G134A	-1.41	-1.41		1	4	0.5	-1.41
1	134	G	C	G134C	0.06228	0.06228		1	2	0.5		0.06228
1	134	G	D	G134D	0.059	0.059		1	1	0.5	0.059
1	134	G	P	G134P	-0.6761	-0.6761		1	1	0.5		-0.6761
1	134	G	R	G134R	-0.1087	-0.1087		1	1	0.5	-0.1087
1	134	G	S	G134S	-1.333	-1.333	0.08137	2	2	1	-1.391	-1.276
1	134	G	T	G134T	-1.556	-1.556		1	1	0.5	-1.556
1	135	V	A	V135A	-0.5886	-0.5886	0.2535	2	2.5	1	-0.7679	-0.4094
1	135	V	C	V135C	-0.2964	-0.2964	0.1285	2	1.5	1	-0.2055	-0.3872
1	135	V	D	V135D	-1.615	-1.615		1	3	0.5	-1.615
1	135	V	E	V135E	-0.6278	-0.6278	0.06424	2	4	1	-0.6732	-0.5824
1	135	V	F	V135F	-0.00704	-0.00704	0.2006	2	5	1	0.1348	-0.1489
1	135	V	H	V135H	-0.006713	-0.006713	0.01645	2	2	1	-0.01835	0.00492
1	135	V	I	V135I	-0.3247	-0.3247	0.1819	2	4.5	1	-0.1961	-0.4533
1	135	V	K	V135K	-0.2174	-0.2174		1	5	0.5	-0.2174
1	135	V	L	V135L	-0.6876	-0.6876		1	6	0.5		-0.6876
1	135	V	M	V135M	-0.944	-0.944	0.2202	2	2.5	1	-1.1	-0.7883
1	135	V	N	V135N	-0.1613	-0.1613	0.474	2	2.5	1	0.1739	-0.4964
1	135	V	Q	V135Q	-0.599	-0.599	0.1143	2	3	1	-0.6797	-0.5182
1	135	V	R	V135R	-0.4124	-0.4124	0.05501	2	1.5	1	-0.4513	-0.3735
1	135	V	S	V135S	-0.03705	-0.03705		1	1	0.5		-0.03705
1	135	V	T	V135T	0.1849	0.1849	0.08299	2	2	1	0.1262	0.2436
1	135	V	W	V135W	-0.05182	-0.05182	0.06699	2	4.5	1	-0.09919	-0.004452
1	135	V	Y	V135Y	-0.1146	-0.1146	0.2107	2	1	1	-0.2636	0.03439
1	136	S	A	S136A	-0.2575	-0.2575		1	2	0.5	-0.2575
1	136	S	E	S136E	-1.339	-1.339		1	2	0.5	-1.339
1	136	S	G	S136G	-0.116	-0.116		1	2	0.5		-0.116
1	136	S	L	S136L	-0.4916	-0.4916	0.05166	2	2.5	1	-0.5281	-0.4551
1	136	S	M	S136M	-0.3943	-0.3943	0.9602	2	1	1	0.2847	-1.073
1	136	S	P	S136P	-0.708	-0.708		1	1	0.5	-0.708
1	136	S	Q	S136Q	-0.9382	-0.9382		1	1	0.5		-0.9382
1	136	S	T	S136T	-1.1	-1.1	0.1361	2	2	1	-1.197	-1.004
1	136	S	V	S136V	-0.4445	-0.4445		1	1	0.5		-0.4445
1	136	S	W	S136W	-0.2904	-0.2904		1	2	0.5	-0.2904
1	137	A	C	A137C	-0.6511	-0.6511	0.289	2	2	1	-0.8555	-0.4468
1	137	A	D	A137D	-1.538	-1.538	0.4518	2	2	1	-1.857	-1.218
1	137	A	E	A137E	-1.646	-1.646	0.4639	2	3.5	1	-1.974	-1.318
1	137	A	F	A137F	-0.99	-0.99	0.1206	2	3	1	-0.9048	-1.075
1	137	A	G	A137G	-1.086	-1.086	0.04093	2	1.5	1	-1.115	-1.057
1	137	A	H	A137H	-0.6787	-0.6787	0.4618	2	1.5	1	-0.3521	-1.005
1	137	A	I	A137I	-1.63	-1.63	0.8906	2	1	1	-2.26	-1.001
1	137	A	K	A137K	-0.5008	-0.5008	0.1006	2	2.5	1	-0.572	-0.4297
1	137	A	L	A137L	-2.074	-2.074	0.1696	2	2.5	1	-2.194	-1.954
1	137	A	M	A137M	-0.6317	-0.6317	0.09611	2	3.5	1	-0.6997	-0.5637
1	137	A	N	A137N	-0.5383	-0.5383		1	1	0.5	-0.5383
1	137	A	R	A137R	-0.4397	-0.4397	0.0203	2	2.5	1	-0.4253	-0.454
1	137	A	S	A137S	-1.318	-1.318	0.07888	2	3.5	1	-1.373	-1.262
1	137	A	T	A137T	-1.781	-1.781	0.7395	2	5	1	-2.303	-1.258
1	137	A	V	A137V	-1.098	-1.098	0.561	2	3	1	-1.495	-0.7012
1	137	A	W	A137W	-1.446	-1.446	0.2123	2	3.5	1	-1.296	-1.597
1	137	A	Y	A137Y	-0.9203	-0.9203		1	4	0.5	-0.9203
1	138	A	C	A138C	-0.94	-0.94	0.1713	2	1.5	1	-1.061	-0.8189
1	138	A	D	A138D	-1.17	-1.17		1	1	0.5		-1.17
1	138	A	E	A138E	-0.3186	-0.3186		1	1	0.5		-0.3186
1	138	A	G	A138G	-1.315	-1.315	0.7633	2	1	1	-0.7756	-1.855
1	138	A	M	A138M	0.06207	0.06207		1	1	0.5	0.06207
1	138	A	S	A138S	-1.414	-1.414	0.4802	2	3.5	1	-1.753	-1.074
1	138	A	T	A138T	-1.52	-1.52	0.3498	2	6.5	1	-1.767	-1.272
1	138	A	V	A138V	-1.332	-1.332	0.8275	2	6	1	-1.917	-0.7466
1	138	A	Y	A138Y	-1.382	-1.382		1	2	0.5	-1.382
1	139	C	G	C139G	-0.5918	-0.5918	0.6558	2	1	1	-1.056	-0.1281
1	139	C	I	C139I	0.1376	0.1376		1	1	0.5		0.1376
1	139	C	K	C139K	0.6131	0.6131		1	1	0.5		0.6131
1	139	C	M	C139M	0.399	0.399		1	1	0.5	0.399
1	140	P	A	P140A	0.2354	0.2354	0.06072	2	1	1	0.1924	0.2783
1	140	P	C	P140C	0.173	0.173	0.1193	2	2	1	0.08862	0.2573
1	140	P	D	P140D	-0.1292	-0.1292	0.1046	2	5	1	-0.2032	-0.05522
1	140	P	E	P140E	-0.1479	-0.1479	0.02896	2	1.5	1	-0.1684	-0.1274
1	140	P	F	P140F	0.2143	0.2143	0.1264	2	2	1	0.1249	0.3036
1	140	P	G	P140G	-0.2407	-0.2407		1	1	0.5		-0.2407
1	140	P	H	P140H	-0.07106	-0.07106	0.03152	2	5	1	-0.04877	-0.09335
1	140	P	I	P140I	0.2078	0.2078		1	3	0.5	0.2078
1	140	P	K	P140K	-0.02705	-0.02705	0.1007	2	2	1	0.04414	-0.09824
1	140	P	L	P140L	0.2327	0.2327	0.04342	2	2	1	0.2634	0.202
1	140	P	M	P140M	0.06157	0.06157	0.08304	2	2.5	1	0.002848	0.1203
1	140	P	N	P140N	0.1128	0.1128	0.09347	2	2.5	1	0.04675	0.1789
1	140	P	Q	P140Q	-0.05279	-0.05279	0.122	2	1.5	1	-0.139	0.03344
1	140	P	R	P140R	0.06565	0.06565	0.0331	2	2	1	0.08905	0.04224
1	140	P	S	P140S	0.05441	0.05441	0.007634	2	4	1	0.05981	0.04902
1	140	P	T	P140T	0.1462	0.1462	0.07851	2	6	1	0.2017	0.09066
1	140	P	V	P140V	0.08753	0.08753	0.01156	2	2	1	0.09571	0.07936
1	140	P	W	P140W	0.2704	0.2704		1	2	0.5		0.2704
1	140	P	Y	P140Y	0.03609	0.03609		1	2	0.5	0.03609
1	141	Y	A	Y141A	-0.1806	-0.1806	0.2983	2	3	1	0.0303	-0.3915
1	141	Y	C	Y141C	0.01867	0.01867	0.02068	2	3	1	0.004042	0.03329
1	141	Y	D	Y141D	-0.1385	-0.1385	0.3215	2	4	1	0.08891	-0.3658
1	141	Y	E	Y141E	0.1572	0.1572	0.006933	2	2.5	1	0.1523	0.1621
1	141	Y	F	Y141F	-0.01141	-0.01141	0.1606	2	2.5	1	0.1021	-0.125
1	141	Y	G	Y141G	-0.1549	-0.1549		1	1	0.5	-0.1549
1	141	Y	H	Y141H	-0.007359	-0.007359	0.05303	2	3.5	1	0.03014	-0.04486
1	141	Y	I	Y141I	-0.6258	-0.6258	0.1141	2	3	1	-0.5451	-0.7065
1	141	Y	K	Y141K	0.002764	0.002764	0.01254	2	2.5	1	-0.006103	0.01163
1	141	Y	L	Y141L	-0.2156	-0.2156	0.05955	2	1.5	1	-0.1735	-0.2577
1	141	Y	M	Y141M	0.5058	0.5058		1	2	0.5	0.5058
1	141	Y	N	Y141N	-0.1557	-0.1557	0.03409	2	5	1	-0.1316	-0.1798
1	141	Y	P	Y141P	-1.508	-1.508	0.3124	2	2.5	1	-1.729	-1.287
1	141	Y	Q	Y141Q	0.302	0.302		1	2	0.5	0.302
1	141	Y	R	Y141R	0.1995	0.1995	0.1839	2	3.5	1	0.06943	0.3295
1	141	Y	S	Y141S	-0.2733	-0.2733	0.06367	2	3.5	1	-0.2282	-0.3183
1	141	Y	T	Y141T	-0.4894	-0.4894	0.3867	2	2.5	1	-0.7628	-0.216
1	141	Y	V	Y141V	-0.2593	-0.2593		1	3	0.5	-0.2593
1	141	Y	W	Y141W	-0.4011	-0.4011		1	2	0.5	-0.4011
1	142	Q	A	Q142A	-0.0624	-0.0624	0.7696	2	2	1	0.4818	-0.6066
1	142	Q	C	Q142C	0.0563	0.0563		1	2	0.5	0.0563
1	142	Q	D	Q142D	-0.3444	-0.3444	0.1443	2	1.5	1	-0.2424	-0.4465
1	142	Q	E	Q142E	-0.1598	-0.1598	0.1101	2	5	1	-0.2377	-0.08201
1	142	Q	F	Q142F	0.1518	0.1518	0.1862	2	2.5	1	0.02015	0.2835
1	142	Q	G	Q142G	0.1303	0.1303	0.1606	2	3	1	0.01666	0.2438
1	142	Q	H	Q142H	-0.04523	-0.04523	0.07657	2	3	1	0.008912	-0.09937
1	142	Q	I	Q142I	-0.00751	-0.00751	0.07981	2	3	1	0.04892	-0.06394
1	142	Q	K	Q142K	0.3398	0.3398		1	3	0.5	0.3398
1	142	Q	L	Q142L	-0.007973	-0.007973	0.1536	2	2	1	0.1006	-0.1166
1	142	Q	M	Q142M	-0.04646	-0.04646	0.05973	2	2.5	1	-0.0887	-0.004226
1	142	Q	N	Q142N	-0.04195	-0.04195	0.0463	2	3	1	-0.07469	-0.009204
1	142	Q	P	Q142P	-0.4395	-0.4395	0.0977	2	2.5	1	-0.5086	-0.3704
[truncated: 4,929 more rows]

## Sheet: ferret-19_mut_effect
epitope	site	wildtype	mutant	mutation	escape_mean	escape_median	escape_std	n_models	times_seen	frac_models	Lib1-230822-ferret-sera-19	Lib2-230822-ferret-sera-19
1	-5	E	A	E-5A	0.07299	0.07299	0.049	2	2.5	1	0.03834	0.1076
1	-5	E	C	E-5C	0.007569	0.007569	0.003428	2	3.5	1	0.005145	0.009993
1	-5	E	D	E-5D	0.1256	0.1256		1	5	0.5		0.1256
1	-5	E	F	E-5F	0.03022	0.03022	0.1566	2	4	1	-0.08054	0.141
1	-5	E	G	E-5G	-0.02924	-0.02924	0.04273	2	4.5	1	-0.05945	0.000977
1	-5	E	H	E-5H	0.19	0.19	0.3502	2	4	1	0.4377	-0.05757
1	-5	E	I	E-5I	-0.03317	-0.03317	0.1739	2	5	1	-0.1561	0.08978
1	-5	E	K	E-5K	-0.02503	-0.02503	0.07293	2	4.5	1	-0.0766	0.02654
1	-5	E	L	E-5L	0.02502	0.02502	0.007992	2	4.5	1	0.03067	0.01937
1	-5	E	M	E-5M	0.1549	0.1549	0.04468	2	2	1	0.1865	0.1233
1	-5	E	N	E-5N	0.06678	0.06678	0.03536	2	5.5	1	0.09179	0.04178
1	-5	E	P	E-5P	0.005478	0.005478	0.1923	2	2	1	0.1415	-0.1305
1	-5	E	Q	E-5Q	0.1153	0.1153	0.02845	2	3.5	1	0.1354	0.09521
1	-5	E	R	E-5R	-0.006421	-0.006421	0.1922	2	4.5	1	-0.1423	0.1295
1	-5	E	S	E-5S	-0.007151	-0.007151	0.1197	2	2.5	1	0.0775	-0.0918
1	-5	E	T	E-5T	-0.07488	-0.07488	0.1228	2	4	1	-0.1617	0.01195
1	-5	E	V	E-5V	-0.06558	-0.06558	0.03268	2	2.5	1	-0.08868	-0.04247
1	-5	E	W	E-5W	-0.0166	-0.0166	0.02376	2	3	1	0.0002055	-0.0334
1	-5	E	Y	E-5Y	0.03435	0.03435	0.03288	2	3.5	1	0.0576	0.0111
1	-4	N	A	N-4A	-0.07394	-0.07394	0.04796	2	2	1	-0.1079	-0.04002
1	-4	N	C	N-4C	0.005006	0.005006	0.04544	2	4.5	1	0.03714	-0.02712
1	-4	N	D	N-4D	-0.02225	-0.02225	0.05932	2	2	1	-0.0642	0.01969
1	-4	N	E	N-4E	-0.1756	-0.1756	0.05051	2	3.5	1	-0.2113	-0.1399
1	-4	N	F	N-4F	0.0954	0.0954	0.008084	2	2.5	1	0.08969	0.1011
1	-4	N	G	N-4G	0.1317	0.1317	0.1836	2	3	1	0.001881	0.2615
1	-4	N	H	N-4H	-0.03258	-0.03258	0.07097	2	3	1	0.0176	-0.08276
1	-4	N	I	N-4I	-0.03587	-0.03587	0.1079	2	3	1	-0.1122	0.04044
1	-4	N	K	N-4K	0.08341	0.08341	0.003958	2	7	1	0.08061	0.08621
1	-4	N	L	N-4L	0.02979	0.02979	0.113	2	3	1	-0.05014	0.1097
1	-4	N	M	N-4M	-0.0722	-0.0722	0.02431	2	3	1	-0.0894	-0.05501
1	-4	N	P	N-4P	0.1328	0.1328	0.02566	2	1.5	1	0.1146	0.1509
1	-4	N	Q	N-4Q	0.1102	0.1102	0.09563	2	5.5	1	0.1779	0.04262
1	-4	N	R	N-4R	0.07178	0.07178	0.04301	2	3	1	0.04136	0.1022
1	-4	N	S	N-4S	-0.005229	-0.005229	0.08701	2	1.5	1	0.0563	-0.06676
1	-4	N	T	N-4T	-0.01852	-0.01852	0.09526	2	2	1	-0.08588	0.04883
1	-4	N	V	N-4V	0.09071	0.09071	0.003577	2	6	1	0.08818	0.09324
1	-4	N	W	N-4W	-0.1054	-0.1054	0.1114	2	3	1	-0.1842	-0.02665
1	-4	N	Y	N-4Y	0.03922	0.03922	0.03001	2	2	1	0.06044	0.018
1	-3	I	A	I-3A	0.01999	0.01999		1	3	0.5	0.01999
1	-3	I	C	I-3C	-0.05929	-0.05929	0.139	2	1.5	1	0.03903	-0.1576
1	-3	I	D	I-3D	0.1943	0.1943		1	1	0.5	0.1943
1	-3	I	E	I-3E	-0.136	-0.136	0.01318	2	4	1	-0.1267	-0.1453
1	-3	I	F	I-3F	-0.0325	-0.0325	0.07749	2	2	1	-0.0873	0.02229
1	-3	I	G	I-3G	-0.04854	-0.04854	0.1445	2	1.5	1	-0.1507	0.05362
1	-3	I	H	I-3H	-0.0178	-0.0178		1	2	0.5	-0.0178
1	-3	I	K	I-3K	-0.1507	-0.1507	0.1725	2	4	1	-0.02875	-0.2727
1	-3	I	L	I-3L	0.05873	0.05873	0.1671	2	2	1	-0.0594	0.1769
1	-3	I	M	I-3M	-0.09085	-0.09085	0.01642	2	5.5	1	-0.1025	-0.07924
1	-3	I	N	I-3N	-0.09499	-0.09499	0.1542	2	3.5	1	0.01407	-0.2041
1	-3	I	P	I-3P	-0.1043	-0.1043	0.1665	2	2.5	1	0.01341	-0.2221
1	-3	I	Q	I-3Q	-0.02355	-0.02355	0.1432	2	2	1	0.0777	-0.1248
1	-3	I	R	I-3R	0.02858	0.02858	0.2785	2	2.5	1	0.2255	-0.1684
1	-3	I	S	I-3S	0.09523	0.09523	0.02205	2	5	1	0.07964	0.1108
1	-3	I	T	I-3T	-0.03168	-0.03168	0.03828	2	6	1	-0.05875	-0.00461
1	-3	I	V	I-3V	-0.03613	-0.03613	0.02879	2	3.5	1	-0.01577	-0.05649
1	-3	I	W	I-3W	0.1243	0.1243	0.08439	2	2	1	0.184	0.06465
1	-3	I	Y	I-3Y	0.03247	0.03247	0.08959	2	3	1	-0.03088	0.09582
1	-2	V	A	V-2A	-0.04174	-0.04174	0.07652	2	4	1	0.01237	-0.09584
1	-2	V	C	V-2C	-0.001066	-0.001066	0.02162	2	1.5	1	0.01422	-0.01635
1	-2	V	F	V-2F	-0.03216	-0.03216	0.1187	2	2	1	-0.1161	0.0518
1	-2	V	G	V-2G	-0.09408	-0.09408	0.02058	2	5	1	-0.1086	-0.07953
1	-2	V	H	V-2H	-0.0208	-0.0208	0.06124	2	2.5	1	0.0225	-0.06411
1	-2	V	I	V-2I	0.02882	0.02882	0.04878	2	5.5	1	0.06331	-0.005675
1	-2	V	K	V-2K	-0.02234	-0.02234	0.1589	2	2.5	1	0.09004	-0.1347
1	-2	V	L	V-2L	-0.1762	-0.1762	0.1652	2	2.5	1	-0.293	-0.05943
1	-2	V	M	V-2M	-0.07999	-0.07999	0.04374	2	2	1	-0.1109	-0.04906
1	-2	V	N	V-2N	-0.09905	-0.09905	0.1898	2	2.5	1	-0.2333	0.03519
1	-2	V	P	V-2P	-0.01479	-0.01479	0.00387	2	2.5	1	-0.01205	-0.01752
1	-2	V	Q	V-2Q	-0.09606	-0.09606	0.06692	2	4.5	1	-0.1434	-0.04874
1	-2	V	R	V-2R	-0.07607	-0.07607	0.1412	2	3	1	-0.1759	0.02377
1	-2	V	S	V-2S	0.0623	0.0623	0.1203	2	3	1	-0.02275	0.1473
1	-2	V	T	V-2T	0.01952	0.01952	0.03635	2	3	1	-0.006185	0.04522
1	-2	V	W	V-2W	0.1196	0.1196	0.01082	2	4	1	0.1119	0.1272
1	-2	V	Y	V-2Y	-0.06192	-0.06192	0.1027	2	4	1	-0.1346	0.01073
1	-1	L	A	L-1A	0.1542	0.1542		1	4	0.5	0.1542
1	-1	L	C	L-1C	0.009493	0.009493	0.06399	2	3	1	-0.03575	0.05474
1	-1	L	D	L-1D	-0.6862	-0.6862		1	1	0.5		-0.6862
1	-1	L	E	L-1E	-0.1793	-0.1793	0.09015	2	2.5	1	-0.2431	-0.1156
1	-1	L	F	L-1F	0.01127	0.01127	0.002294	2	3	1	0.0129	0.009652
1	-1	L	G	L-1G	-0.0926	-0.0926	0.04655	2	2.5	1	-0.05968	-0.1255
1	-1	L	H	L-1H	0.08321	0.08321	0.1674	2	2.5	1	0.2016	-0.03514
1	-1	L	I	L-1I	0.02875	0.02875	0.1356	2	1.5	1	-0.06717	0.1247
1	-1	L	K	L-1K	0.05818	0.05818	0.1192	2	2	1	-0.02611	0.1425
1	-1	L	M	L-1M	0.06808	0.06808	0.05218	2	1.5	1	0.03119	0.105
1	-1	L	N	L-1N	0.1969	0.1969	0.08106	2	1.5	1	0.1395	0.2542
1	-1	L	P	L-1P	0.0394	0.0394	0.07526	2	2.5	1	-0.01381	0.09262
1	-1	L	Q	L-1Q	-0.07274	-0.07274	0.1454	2	2.5	1	0.0301	-0.1756
1	-1	L	R	L-1R	-0.08171	-0.08171	0.06394	2	2.5	1	-0.0365	-0.1269
1	-1	L	S	L-1S	-0.1034	-0.1034	0.02587	2	4	1	-0.08515	-0.1217
1	-1	L	T	L-1T	-0.09547	-0.09547	0.05239	2	3.5	1	-0.1325	-0.05842
1	-1	L	V	L-1V	-0.03469	-0.03469	0.01564	2	2.5	1	-0.04575	-0.02363
1	-1	L	W	L-1W	-0.07113	-0.07113	0.06347	2	4	1	-0.02625	-0.116
1	-1	L	Y	L-1Y	-0.06167	-0.06167	0.01257	2	3	1	-0.07056	-0.05278
1	1	L	A	L1A	-0.0768	-0.0768	0.238	2	1.5	1	-0.2451	0.09152
1	1	L	C	L1C	-0.0869	-0.0869	0.0004627	2	2.5	1	-0.08723	-0.08657
1	1	L	F	L1F	-0.04408	-0.04408		1	2	0.5	-0.04408
1	1	L	G	L1G	-0.03067	-0.03067	0.0338	2	3.5	1	-0.006773	-0.05457
1	1	L	H	L1H	-0.2212	-0.2212	0.05087	2	4.5	1	-0.2571	-0.1852
1	1	L	I	L1I	0.05961	0.05961	0.06202	2	2.5	1	0.01575	0.1035
1	1	L	M	L1M	-0.1629	-0.1629	0.09261	2	4.5	1	-0.09741	-0.2284
1	1	L	P	L1P	-0.153	-0.153	0.08366	2	1.5	1	-0.2122	-0.09387
1	1	L	Q	L1Q	-0.1441	-0.1441	0.06851	2	1.5	1	-0.09566	-0.1925
1	1	L	S	L1S	-0.07126	-0.07126	0.1077	2	3.5	1	-0.1474	0.004923
1	1	L	T	L1T	-0.2242	-0.2242	0.07398	2	2.5	1	-0.1719	-0.2765
1	1	L	V	L1V	-0.1378	-0.1378	0.2666	2	3.5	1	0.05069	-0.3263
1	1	L	W	L1W	0.04843	0.04843	0.124	2	2.5	1	0.1361	-0.03926
1	1	L	Y	L1Y	-0.02026	-0.02026	0.07202	2	3	1	0.03067	-0.07119
1	2	L	A	L2A	-0.07556	-0.07556	0.1549	2	2	1	-0.1851	0.03396
1	2	L	C	L2C	-0.02773	-0.02773		1	2	0.5	-0.02773
1	2	L	F	L2F	0.04598	0.04598	0.07097	2	3	1	-0.004206	0.09616
1	2	L	G	L2G	-0.1383	-0.1383	0.132	2	2.5	1	-0.2317	-0.045
1	2	L	H	L2H	-0.1684	-0.1684	0.1249	2	3	1	-0.08013	-0.2568
1	2	L	I	L2I	0.03031	0.03031	0.01211	2	2	1	0.02174	0.03887
1	2	L	M	L2M	-0.01178	-0.01178	0.04301	2	4	1	-0.04219	0.01863
1	2	L	N	L2N	0.05397	0.05397		1	2	0.5		0.05397
1	2	L	Q	L2Q	-0.02102	-0.02102	0.009201	2	2	1	-0.01452	-0.02753
1	2	L	S	L2S	-0.2209	-0.2209	0.05269	2	4.5	1	-0.1837	-0.2582
1	2	L	T	L2T	-0.1643	-0.1643	0.0849	2	1.5	1	-0.1043	-0.2244
1	2	L	V	L2V	-0.0855	-0.0855	0.02569	2	3.5	1	-0.1037	-0.06734
1	2	L	W	L2W	-0.05915	-0.05915	0.01623	2	5.5	1	-0.04767	-0.07063
1	2	L	Y	L2Y	0.06932	0.06932	0.04649	2	3	1	0.03644	0.1022
1	3	A	C	A3C	-0.0325	-0.0325	0.06593	2	2.5	1	-0.07912	0.01412
1	3	A	E	A3E	-0.2861	-0.2861	0.2038	2	1	1	-0.4302	-0.142
1	3	A	F	A3F	-0.009897	-0.009897	0.0617	2	3	1	-0.05353	0.03373
1	3	A	G	A3G	0.05513	0.05513	0.1073	2	4	1	-0.02077	0.131
1	3	A	H	A3H	0.4048	0.4048	0.7497	2	2	1	-0.1253	0.935
1	3	A	I	A3I	-0.006506	-0.006506	0.08295	2	3	1	-0.06516	0.05215
1	3	A	L	A3L	-0.05819	-0.05819		1	3	0.5	-0.05819
1	3	A	M	A3M	0.01148	0.01148	0.02708	2	2.5	1	-0.007664	0.03063
1	3	A	N	A3N	-0.1107	-0.1107	0.003662	2	1.5	1	-0.1081	-0.1133
1	3	A	P	A3P	-0.2196	-0.2196	0.07961	2	3	1	-0.2759	-0.1633
1	3	A	Q	A3Q	-0.1768	-0.1768		1	4	0.5		-0.1768
1	3	A	S	A3S	-0.08037	-0.08037	0.08961	2	1.5	1	-0.01701	-0.1437
1	3	A	T	A3T	0.06009	0.06009	0.05966	2	3.5	1	0.01791	0.1023
1	3	A	V	A3V	-0.2679	-0.2679	0.3117	2	2.5	1	-0.4883	-0.04751
1	3	A	W	A3W	-0.002199	-0.002199	0.04889	2	3	1	-0.03677	0.03237
1	3	A	Y	A3Y	-0.03206	-0.03206	0.0292	2	5	1	-0.01142	-0.05271
1	4	I	A	I4A	0.2384	0.2384		1	4	0.5	0.2384
1	4	I	C	I4C	-0.09687	-0.09687	0.2704	2	3	1	0.09436	-0.2881
1	4	I	F	I4F	-0.02483	-0.02483	0.09213	2	1.5	1	0.04031	-0.08998
1	4	I	G	I4G	-0.1396	-0.1396	0.06438	2	1.5	1	-0.09407	-0.1851
1	4	I	H	I4H	-0.09198	-0.09198	0.01492	2	2.5	1	-0.1025	-0.08143
1	4	I	L	I4L	0.06025	0.06025		1	2	0.5		0.06025
1	4	I	M	I4M	-0.159	-0.159	0.07639	2	4	1	-0.105	-0.213
1	4	I	Q	I4Q	-0.2161	-0.2161		1	1	0.5		-0.2161
1	4	I	S	I4S	-7.791e-05	-7.791e-05	0.0456	2	1	1	0.03217	-0.03233
1	4	I	T	I4T	0.2161	0.2161		1	1	0.5	0.2161
1	4	I	V	I4V	0.06541	0.06541		1	1	0.5		0.06541
1	4	I	W	I4W	0.1177	0.1177	0.2712	2	2	1	-0.0741	0.3095
1	4	I	Y	I4Y	-0.2344	-0.2344	0.393	2	1.5	1	-0.5123	0.04354
1	5	V	A	V5A	0.0277	0.0277	0.07689	2	4	1	-0.02667	0.08207
1	5	V	C	V5C	-0.08065	-0.08065		1	3	0.5		-0.08065
1	5	V	D	V5D	-0.3172	-0.3172	0.1505	2	1	1	-0.2108	-0.4236
1	5	V	E	V5E	-0.09682	-0.09682		1	3	0.5		-0.09682
1	5	V	F	V5F	0.029	0.029	0.0417	2	1.5	1	0.05849	-0.0004841
1	5	V	G	V5G	0.02464	0.02464	0.01487	2	3.5	1	0.01412	0.03515
1	5	V	H	V5H	-0.1218	-0.1218	0.1247	2	2.5	1	-0.21	-0.03358
1	5	V	I	V5I	-0.1308	-0.1308		1	1	0.5		-0.1308
1	5	V	K	V5K	-0.1977	-0.1977		1	1	0.5	-0.1977
1	5	V	L	V5L	0.02718	0.02718	0.03883	2	5	1	-0.0002768	0.05464
1	5	V	M	V5M	-0.01372	-0.01372	0.08332	2	6	1	0.0452	-0.07263
1	5	V	N	V5N	-0.4801	-0.4801	0.1978	2	1.5	1	-0.6199	-0.3402
1	5	V	P	V5P	-0.1184	-0.1184		1	1	0.5	-0.1184
1	5	V	Q	V5Q	-0.1381	-0.1381	0.1355	2	2	1	-0.2339	-0.04232
1	5	V	R	V5R	-0.02667	-0.02667	0.3308	2	1	1	-0.2606	0.2072
1	5	V	S	V5S	0.01791	0.01791	0.03092	2	1.5	1	0.03977	-0.003955
1	5	V	T	V5T	-0.02482	-0.02482	0.114	2	2	1	-0.1054	0.05577
1	5	V	W	V5W	0.0376	0.0376	0.05754	2	2	1	0.07829	-0.00309
1	5	V	Y	V5Y	-0.03267	-0.03267	0.005021	2	4.5	1	-0.02912	-0.03622
1	6	S	A	S6A	0.01748	0.01748	0.1416	2	2	1	0.1176	-0.08264
1	6	S	C	S6C	-0.01837	-0.01837	0.06697	2	4	1	-0.06572	0.02899
1	6	S	D	S6D	-0.05897	-0.05897	0.1322	2	3	1	-0.1525	0.03451
1	6	S	E	S6E	-0.03715	-0.03715	0.01289	2	6.5	1	-0.02804	-0.04627
1	6	S	G	S6G	-0.05609	-0.05609		1	4	0.5	-0.05609
1	6	S	H	S6H	0.08983	0.08983	0.1014	2	2.5	1	0.0181	0.1615
1	6	S	I	S6I	0.2336	0.2336		1	1	0.5	0.2336
1	6	S	K	S6K	-0.02696	-0.02696	0.003391	2	4	1	-0.02457	-0.02936
1	6	S	L	S6L	0.0152	0.0152		1	1	0.5		0.0152
1	6	S	M	S6M	-0.1273	-0.1273	0.1087	2	3	1	-0.2042	-0.05048
1	6	S	N	S6N	-0.05618	-0.05618	0.06368	2	1.5	1	-0.1012	-0.01115
1	6	S	P	S6P	-0.1538	-0.1538	0.07986	2	3	1	-0.09738	-0.2103
1	6	S	Q	S6Q	-0.06215	-0.06215	0.01205	2	5	1	-0.05363	-0.07066
1	6	S	R	S6R	-0.06889	-0.06889	0.103	2	5	1	-0.1417	0.003969
1	6	S	T	S6T	-0.0269	-0.0269	0.2211	2	1.5	1	0.1294	-0.1832
1	6	S	V	S6V	-0.02616	-0.02616	0.04958	2	4.5	1	-0.06122	0.008895
1	6	S	W	S6W	-0.04439	-0.04439		1	1	0.5	-0.04439
1	6	S	Y	S6Y	-0.00806	-0.00806	0.17	2	1.5	1	0.1122	-0.1283
1	7	L	A	L7A	0.0348	0.0348	0.07797	2	4	1	-0.02033	0.08994
1	7	L	C	L7C	-0.1553	-0.1553	0.1332	2	3	1	-0.06112	-0.2495
1	7	L	D	L7D	0.07801	0.07801		1	1	0.5		0.07801
1	7	L	E	L7E	-0.2821	-0.2821	0.2629	2	1.5	1	-0.09615	-0.468
1	7	L	F	L7F	-0.01838	-0.01838	0.04797	2	4	1	0.01555	-0.0523
1	7	L	G	L7G	0.1213	0.1213	0.03794	2	2.5	1	0.09451	0.1482
1	7	L	H	L7H	0.007363	0.007363	0.035	2	3.5	1	0.03211	-0.01739
1	7	L	I	L7I	0.04921	0.04921	0.07875	2	3.5	1	0.1049	-0.006473
1	7	L	K	L7K	0.02953	0.02953	0.08659	2	2	1	0.09076	-0.0317
1	7	L	M	L7M	-0.1295	-0.1295	0.1211	2	7	1	-0.04382	-0.2151
1	7	L	N	L7N	-0.01875	-0.01875		1	3	0.5	-0.01875
1	7	L	P	L7P	-0.04814	-0.04814	0.1481	2	3	1	-0.1528	0.05657
1	7	L	Q	L7Q	-0.01554	-0.01554	0.04544	2	3.5	1	-0.04767	0.01659
1	7	L	R	L7R	-0.01454	-0.01454	0.1316	2	4.5	1	-0.1076	0.07853
1	7	L	S	L7S	-0.00935	-0.00935	0.02325	2	4	1	0.00709	-0.02579
1	7	L	T	L7T	-0.05935	-0.05935	0.1318	2	2	1	0.03383	-0.1525
1	7	L	V	L7V	0.05546	0.05546	0.02266	2	1.5	1	0.03944	0.07148
1	7	L	W	L7W	0.03719	0.03719	0.0702	2	3.5	1	0.08683	-0.01246
1	7	L	Y	L7Y	0.05704	0.05704		1	5	0.5	0.05704
1	8	V	A	V8A	0.006279	0.006279	0.01478	2	5	1	0.01673	-0.004174
1	8	V	C	V8C	-0.03104	-0.03104	0.02314	2	4.5	1	-0.0474	-0.01468
1	8	V	G	V8G	-0.09618	-0.09618	0.04796	2	3.5	1	-0.06227	-0.1301
1	8	V	I	V8I	-0.228	-0.228	0.1507	2	3.5	1	-0.3345	-0.1214
1	8	V	S	V8S	0.02141	0.02141	0.003836	2	3.5	1	0.02412	0.0187
1	8	V	T	V8T	0.08188	0.08188	0.06713	2	4	1	0.03441	0.1294
1	9	K	A	K9A	-0.1668	-0.1668	0.09022	2	3	1	-0.1031	-0.2306
1	9	K	C	K9C	-0.02938	-0.02938	0.03908	2	5.5	1	-0.05702	-0.001751
1	9	K	D	K9D	-0.07886	-0.07886	0.09045	2	5.5	1	-0.1428	-0.0149
1	9	K	E	K9E	-0.07659	-0.07659	0.03977	2	5.5	1	-0.04847	-0.1047
1	9	K	F	K9F	-0.03868	-0.03868	0.03685	2	4	1	-0.01262	-0.06474
1	9	K	G	K9G	0.04003	0.04003	0.004704	2	4	1	0.04335	0.0367
1	9	K	H	K9H	-0.03912	-0.03912	0.02129	2	2.5	1	-0.02407	-0.05417
1	9	K	M	K9M	-0.08781	-0.08781	0.07261	2	5.5	1	-0.03646	-0.1392
1	9	K	N	K9N	-0.07458	-0.07458	0.02147	2	9	1	-0.08977	-0.0594
1	9	K	Q	K9Q	-0.06311	-0.06311	0.002776	2	4.5	1	-0.06115	-0.06507
1	9	K	R	K9R	0.01663	0.01663	0.03633	2	4	1	-0.00906	0.04232
1	9	K	S	K9S	0.005839	0.005839	0.09668	2	3.5	1	-0.06252	0.0742
1	9	K	T	K9T	-0.1431	-0.1431	0.0949	2	3	1	-0.2102	-0.07602
1	9	K	V	K9V	-0.1331	-0.1331	0.06468	2	2.5	1	-0.1788	-0.08735
1	9	K	W	K9W	-0.05527	-0.05527	0.02376	2	3.5	1	-0.07207	-0.03847
1	9	K	Y	K9Y	-0.02393	-0.02393		1	7	0.5	-0.02393
1	10	S	A	S10A	-0.0015	-0.0015	0.1515	2	3.5	1	-0.1086	0.1056
1	10	S	C	S10C	0.06061	0.06061	0.006772	2	3	1	0.0654	0.05582
1	10	S	G	S10G	-0.03568	-0.03568	0.0886	2	5	1	0.02697	-0.09833
1	10	S	M	S10M	0.05894	0.05894		1	1	0.5	0.05894
1	10	S	N	S10N	0.08836	0.08836	0.05534	2	3.5	1	0.1275	0.04922
1	10	S	P	S10P	-0.001235	-0.001235	0.1132	2	5	1	-0.0813	0.07883
1	10	S	T	S10T	0.05941	0.05941	0.08746	2	1.5	1	0.1213	-0.002441
1	11	D	A	D11A	0.3005	0.3005	0.07862	2	2	1	0.3561	0.2449
1	11	D	C	D11C	-0.5039	-0.5039		1	1	0.5	-0.5039
1	11	D	G	D11G	-0.04991	-0.04991		1	1	0.5		-0.04991
1	11	D	I	D11I	-0.1128	-0.1128		1	1	0.5	-0.1128
1	11	D	N	D11N	-0.05238	-0.05238		1	2	0.5	-0.05238
1	11	D	Y	D11Y	0.1473	0.1473		1	1	0.5	0.1473
1	12	Q	A	Q12A	0.103	0.103	0.2034	2	1.5	1	-0.04083	0.2468
1	12	Q	C	Q12C	-0.07394	-0.07394	0.005917	2	3.5	1	-0.07813	-0.06976
1	12	Q	D	Q12D	-0.009414	-0.009414		1	2	0.5	-0.009414
1	12	Q	E	Q12E	-0.009796	-0.009796	0.0221	2	4	1	0.005827	-0.02542
1	12	Q	F	Q12F	0.07286	0.07286	0.05978	2	2	1	0.03058	0.1151
1	12	Q	G	Q12G	0.04103	0.04103		1	3	0.5		0.04103
1	12	Q	H	Q12H	0.0409	0.0409	0.003933	2	3	1	0.04368	0.03812
1	12	Q	I	Q12I	-0.1165	-0.1165	0.1041	2	2	1	-0.1901	-0.04289
1	12	Q	K	Q12K	0.05543	0.05543	0.06432	2	2.5	1	0.1009	0.009954
1	12	Q	L	Q12L	-0.0002228	-0.0002228	0.11	2	1	1	0.07757	-0.07802
1	12	Q	M	Q12M	0.06194	0.06194	0.239	2	2	1	-0.1071	0.231
1	12	Q	N	Q12N	-0.0254	-0.0254	0.1986	2	2.5	1	-0.1658	0.115
1	12	Q	R	Q12R	0.03534	0.03534	0.04824	2	2	1	0.06945	0.001226
1	12	Q	S	Q12S	0.02389	0.02389	0.02003	2	2	1	0.009722	0.03805
1	12	Q	V	Q12V	-0.0636	-0.0636	0.1126	2	3	1	-0.1432	0.01601
1	12	Q	W	Q12W	-0.04557	-0.04557		1	6	0.5		-0.04557
1	12	Q	Y	Q12Y	0.08183	0.08183	0.07349	2	4.5	1	0.02987	0.1338
1	13	I	F	I13F	0.04896	0.04896	0.003408	2	2.5	1	0.04655	0.05137
1	13	I	L	I13L	-0.005155	-0.005155	0.1173	2	2	1	0.07776	-0.08807
1	13	I	M	I13M	-0.09096	-0.09096	0.09013	2	3	1	-0.02723	-0.1547
1	13	I	V	I13V	0.02192	0.02192	0.09223	2	2.5	1	-0.0433	0.08714
1	14	C	Y	C14Y	-0.08157	-0.08157		1	1	0.5	-0.08157
1	15	I	A	I15A	0.1229	0.1229		1	2	0.5		0.1229
1	15	I	C	I15C	-0.02681	-0.02681	0.0974	2	3.5	1	0.04206	-0.09568
1	15	I	L	I15L	-0.1122	-0.1122	0.1215	2	3.5	1	-0.02629	-0.1982
1	15	I	Q	I15Q	-0.3615	-0.3615		1	1	0.5		-0.3615
1	15	I	T	I15T	-0.009449	-0.009449	0.02063	2	3	1	-0.02403	0.005137
1	15	I	V	I15V	0.09599	0.09599	0.0918	2	2	1	0.03108	0.1609
1	16	G	L	G16L	-0.4029	-0.4029		1	1	0.5	-0.4029
1	16	G	S	G16S	0.04254	0.04254		1	2	0.5		0.04254
1	16	G	*	G16*	-0.01151	-0.01151		1	1	0.5		-0.01151
1	17	Y	C	Y17C	-0.05936	-0.05936	0.2259	2	3	1	0.1003	-0.2191
1	17	Y	F	Y17F	-0.02379	-0.02379	0.02302	2	2.5	1	-0.04007	-0.007517
1	17	Y	H	Y17H	-0.06489	-0.06489		1	2	0.5		-0.06489
1	17	Y	I	Y17I	-0.2087	-0.2087	0.1174	2	1	1	-0.2917	-0.1257
1	17	Y	L	Y17L	0.09645	0.09645		1	1	0.5		0.09645
1	17	Y	M	Y17M	-0.1307	-0.1307	0.001737	2	3.5	1	-0.1295	-0.1319
1	17	Y	Q	Y17Q	-0.3649	-0.3649	0.1353	2	2	1	-0.2693	-0.4605
1	17	Y	R	Y17R	-0.3291	-0.3291		1	1	0.5		-0.3291
1	17	Y	T	Y17T	-0.2996	-0.2996	0.3919	2	2	1	-0.02243	-0.5767
1	17	Y	V	Y17V	-0.162	-0.162		1	3	0.5		-0.162
1	17	Y	W	Y17W	-0.1096	-0.1096	0.03148	2	4	1	-0.08732	-0.1318
1	18	H	A	H18A	0.02815	0.02815	0.2296	2	1.5	1	-0.1342	0.1905
1	18	H	C	H18C	-0.01603	-0.01603	0.05256	2	2.5	1	-0.05319	0.02113
1	18	H	E	H18E	0.08705	0.08705		1	1	0.5		0.08705
1	18	H	F	H18F	0.08324	0.08324	0.0646	2	4	1	0.1289	0.03756
1	18	H	G	H18G	-0.009402	-0.009402	0.0428	2	3.5	1	-0.03966	0.02086
1	18	H	I	H18I	0.06426	0.06426		1	2	0.5		0.06426
1	18	H	K	H18K	-0.168	-0.168		1	3	0.5	-0.168
1	18	H	L	H18L	0.01867	0.01867	0.03011	2	2	1	0.03996	-0.002628
1	18	H	M	H18M	0.1209	0.1209	0.05787	2	4.5	1	0.08	0.1618
1	18	H	N	H18N	0.02393	0.02393	0.0609	2	2.5	1	0.06699	-0.01913
1	18	H	Q	H18Q	0.104	0.104	0.03457	2	2.5	1	0.1284	0.07952
1	18	H	R	H18R	0.02709	0.02709	0.02581	2	3	1	0.008835	0.04534
1	18	H	S	H18S	0.08072	0.08072	0.1302	2	3.5	1	-0.01133	0.1728
1	18	H	T	H18T	0.0354	0.0354	0.04708	2	2	1	0.002112	0.06869
1	18	H	V	H18V	0.2201	0.2201	0.356	2	1.5	1	-0.03158	0.4718
1	18	H	Y	H18Y	-0.03157	-0.03157	0.1	2	4.5	1	-0.1023	0.03914
1	19	A	C	A19C	0.02685	0.02685	0.007905	2	1	1	0.03244	0.02126
1	19	A	E	A19E	-0.1503	-0.1503	0.0225	2	2	1	-0.1343	-0.1662
1	19	A	G	A19G	-0.07119	-0.07119	0.03999	2	1	1	-0.09947	-0.04291
1	19	A	I	A19I	-0.3693	-0.3693		1	1	0.5		-0.3693
1	19	A	K	A19K	-0.5101	-0.5101		1	1	0.5		-0.5101
1	19	A	M	A19M	-0.2648	-0.2648	0.123	2	1.5	1	-0.1778	-0.3517
1	19	A	N	A19N	-0.1733	-0.1733	0.1805	2	3.5	1	-0.0456	-0.3009
1	19	A	Q	A19Q	-0.09793	-0.09793	0.006429	2	4	1	-0.1025	-0.09338
1	19	A	R	A19R	-0.05928	-0.05928	0.3012	2	1.5	1	-0.2722	0.1537
1	19	A	S	A19S	-0.09737	-0.09737	0.1057	2	1.5	1	-0.02264	-0.1721
1	19	A	T	A19T	-0.08848	-0.08848	0.01532	2	4.5	1	-0.09932	-0.07765
1	19	A	V	A19V	0.07738	0.07738		1	1	0.5		0.07738
1	19	A	W	A19W	-0.1653	-0.1653	0.1707	2	2	1	-0.04461	-0.286
1	20	N	H	N20H	0.1874	0.1874		1	1	0.5	0.1874
1	20	N	S	N20S	0.006831	0.006831	0.02469	2	1.5	1	-0.01063	0.02429
1	20	N	T	N20T	-0.08185	-0.08185	0.08501	2	2.5	1	-0.02174	-0.142
1	21	N	A	N21A	0.08181	0.08181		1	3	0.5		0.08181
1	21	N	D	N21D	-0.07686	-0.07686	0.04902	2	1.5	1	-0.1115	-0.04219
1	21	N	E	N21E	0.005752	0.005752		1	4	0.5	0.005752
1	21	N	F	N21F	-0.01123	-0.01123		1	1	0.5	-0.01123
1	21	N	G	N21G	-0.07376	-0.07376	0.08603	2	2.5	1	-0.1346	-0.01293
1	21	N	H	N21H	0.2168	0.2168		1	1	0.5	0.2168
1	21	N	K	N21K	0.07243	0.07243	0.1056	2	2.5	1	0.1471	-0.002247
1	21	N	L	N21L	-0.02538	-0.02538	0.1729	2	2.5	1	-0.1476	0.09688
1	21	N	Q	N21Q	-0.07153	-0.07153		1	4	0.5	-0.07153
1	21	N	R	N21R	0.1459	0.1459		1	2	0.5	0.1459
1	21	N	S	N21S	0.2283	0.2283	0.211	2	1	1	0.07908	0.3775
1	21	N	T	N21T	0.2064	0.2064		1	2	0.5		0.2064
1	21	N	W	N21W	-0.145	-0.145	0.1511	2	1.5	1	-0.03811	-0.2518
1	22	S	A	S22A	-0.09724	-0.09724	0.2288	2	2.5	1	-0.259	0.06453
1	22	S	C	S22C	0.2275	0.2275	0.2184	2	1.5	1	0.07312	0.382
1	22	S	E	S22E	-0.1151	-0.1151	0.002739	2	2	1	-0.117	-0.1132
1	22	S	F	S22F	-0.0146	-0.0146		1	1	0.5	-0.0146
1	22	S	G	S22G	0.01492	0.01492	0.02484	2	4.5	1	0.03249	-0.002644
1	22	S	H	S22H	-0.04022	-0.04022	0.1229	2	3.5	1	0.04669	-0.1271
1	22	S	K	S22K	-0.09279	-0.09279	0.08768	2	3	1	-0.1548	-0.03079
1	22	S	L	S22L	0.1859	0.1859		1	2	0.5		0.1859
1	22	S	M	S22M	-0.2183	-0.2183		1	1	0.5	-0.2183
1	22	S	N	S22N	0.0007811	0.0007811	0.01863	2	5.5	1	-0.01239	0.01395
1	22	S	Q	S22Q	-0.003396	-0.003396	0.1459	2	4.5	1	-0.1066	0.09978
1	22	S	R	S22R	-0.004098	-0.004098	0.01518	2	1.5	1	-0.01483	0.006635
1	22	S	T	S22T	-0.2532	-0.2532	0.1245	2	3.5	1	-0.3413	-0.1652
1	22	S	V	S22V	-0.03487	-0.03487	0.1585	2	2	1	0.07722	-0.147
1	22	S	Y	S22Y	0.2352	0.2352	0.2527	2	1.5	1	0.4139	0.05652
1	23	T	A	T23A	0.2272	0.2272		1	2	0.5		0.2272
1	23	T	C	T23C	-0.03263	-0.03263		1	1	0.5		-0.03263
1	23	T	D	T23D	-0.2009	-0.2009	0.3941	2	2.5	1	-0.4796	0.07772
1	23	T	E	T23E	-0.1175	-0.1175	0.05203	2	3.5	1	-0.1543	-0.08075
1	23	T	G	T23G	0.2323	0.2323	0.07804	2	1.5	1	0.1771	0.2874
1	23	T	H	T23H	0.2373	0.2373		1	1	0.5		0.2373
1	23	T	I	T23I	0.06046	0.06046		1	2	0.5	0.06046
1	23	T	K	T23K	-0.09209	-0.09209	0.1414	2	2	1	0.007865	-0.192
1	23	T	M	T23M	0.1634	0.1634		1	1	0.5	0.1634
1	23	T	N	T23N	-0.1274	-0.1274	0.01038	2	3.5	1	-0.1347	-0.12
1	23	T	P	T23P	-0.5437	-0.5437	0.02673	2	1	1	-0.5626	-0.5248
1	23	T	Q	T23Q	0.1168	0.1168		1	2	0.5	0.1168
1	23	T	R	T23R	-0.007079	-0.007079	0.2068	2	1.5	1	0.1392	-0.1533
1	23	T	S	T23S	-0.1186	-0.1186	0.06415	2	4.5	1	-0.164	-0.07327
1	24	E	A	E24A	0.037	0.037	0.1835	2	2	1	-0.09275	0.1668
1	24	E	C	E24C	0.005415	0.005415	0.01783	2	2	1	0.01802	-0.00719
1	24	E	D	E24D	-0.1015	-0.1015	0.02092	2	5	1	-0.08674	-0.1163
1	24	E	F	E24F	0.1574	0.1574	0.08493	2	1	1	0.2174	0.09734
1	24	E	G	E24G	0.0694	0.0694	0.2299	2	1	1	0.2319	-0.09313
1	24	E	H	E24H	0.119	0.119	0.1195	2	1.5	1	0.0345	0.2035
1	24	E	I	E24I	-0.009327	-0.009327	0.0347	2	4.5	1	-0.03386	0.01521
1	24	E	K	E24K	0.1176	0.1176	0.08978	2	4	1	0.1811	0.05415
1	24	E	L	E24L	-0.08404	-0.08404	0.1347	2	1.5	1	-0.1793	0.01122
1	24	E	M	E24M	-0.006407	-0.006407	0.074	2	2	1	-0.05874	0.04592
1	24	E	N	E24N	0.04719	0.04719	0.08539	2	3	1	-0.01319	0.1076
1	24	E	Q	E24Q	-0.06683	-0.06683	0.06881	2	1	1	-0.01817	-0.1155
1	24	E	R	E24R	-0.1564	-0.1564	0.1893	2	1.5	1	-0.2902	-0.02257
1	24	E	S	E24S	-0.03502	-0.03502	0.01925	2	1.5	1	-0.02141	-0.04862
1	24	E	T	E24T	0.06129	0.06129	0.04501	2	2.5	1	0.02946	0.09312
1	24	E	V	E24V	0.001898	0.001898	0.05675	2	3.5	1	0.04203	-0.03823
1	24	E	W	E24W	-0.006845	-0.006845	0.05757	2	4.5	1	0.03386	-0.04755
1	24	E	Y	E24Y	-0.07091	-0.07091	0.002893	2	7	1	-0.06887	-0.07296
1	25	Q	A	Q25A	-0.1744	-0.1744	0.2241	2	1.5	1	-0.01591	-0.3328
1	25	Q	C	Q25C	-0.06253	-0.06253	0.06808	2	2	1	-0.01439	-0.1107
1	25	Q	D	Q25D	-0.2807	-0.2807		1	1	0.5	-0.2807
1	25	Q	E	Q25E	-0.03231	-0.03231	0.02924	2	3.5	1	-0.05299	-0.01164
1	25	Q	F	Q25F	-0.05717	-0.05717		1	2	0.5	-0.05717
1	25	Q	G	Q25G	-0.008187	-0.008187		1	1	0.5	-0.008187
1	25	Q	H	Q25H	-0.01561	-0.01561		1	4	0.5	-0.01561
1	25	Q	I	Q25I	0.06947	0.06947	0.04113	2	2	1	0.04039	0.09856
1	25	Q	K	Q25K	-0.03286	-0.03286	0.09279	2	3	1	0.03275	-0.09847
1	25	Q	L	Q25L	0.03952	0.03952	0.1159	2	2	1	-0.0424	0.1214
1	25	Q	M	Q25M	0.3144	0.3144	0.1109	2	1	1	0.3928	0.236
1	25	Q	N	Q25N	0.0778	0.0778	0.02295	2	2	1	0.09402	0.06157
1	25	Q	P	Q25P	-0.254	-0.254		1	1	0.5	-0.254
1	25	Q	R	Q25R	-0.06752	-0.06752	0.0638	2	3.5	1	-0.1126	-0.02241
1	25	Q	S	Q25S	-0.03855	-0.03855		1	1	0.5		-0.03855
1	25	Q	T	Q25T	-0.1519	-0.1519	0.159	2	2	1	-0.2643	-0.03952
1	25	Q	V	Q25V	-0.01753	-0.01753	0.1144	2	1.5	1	-0.09844	0.06339
1	25	Q	W	Q25W	-0.2332	-0.2332	0.3884	2	2.5	1	-0.5079	0.04144
1	25	Q	Y	Q25Y	0.02433	0.02433	0.01377	2	3.5	1	0.0146	0.03407
1	26	V	I	V26I	0.0587	0.0587	0.05576	2	4.5	1	0.01927	0.09813
1	26	V	M	V26M	-0.05709	-0.05709		1	1	0.5		-0.05709
1	27	D	A	D27A	-0.1563	-0.1563		1	1	0.5	-0.1563
1	27	D	E	D27E	-0.06079	-0.06079	0.1133	2	3.5	1	0.0193	-0.1409
1	27	D	H	D27H	-0.1654	-0.1654	0.04909	2	2.5	1	-0.1307	-0.2001
1	27	D	N	D27N	-0.2255	-0.2255	0.2159	2	2.5	1	-0.3782	-0.07286
1	27	D	Q	D27Q	-0.1422	-0.1422		1	2	0.5		-0.1422
1	27	D	S	D27S	0.01737	0.01737	0.000698	2	2	1	0.01687	0.01786
1	28	T	A	T28A	-0.2279	-0.2279		1	1	0.5		-0.2279
1	28	T	C	T28C	0.1514	0.1514	0.06204	2	1	1	0.1075	0.1953
1	28	T	L	T28L	-0.6558	-0.6558		1	1	0.5	-0.6558
1	28	T	S	T28S	0.02122	0.02122	0.1973	2	1.5	1	0.1607	-0.1183
1	29	I	C	I29C	0.09804	0.09804		1	1	0.5		0.09804
1	29	I	F	I29F	-0.01809	-0.01809	0.05561	2	3	1	0.02123	-0.05741
1	29	I	H	I29H	0.3469	0.3469	0.08423	2	1	1	0.2873	0.4064
1	29	I	K	I29K	-0.06179	-0.06179		1	1	0.5		-0.06179
1	29	I	L	I29L	0.05253	0.05253		1	4	0.5	0.05253
1	29	I	M	I29M	-0.3251	-0.3251	0.05708	2	2.5	1	-0.2847	-0.3654
1	29	I	N	I29N	0.2286	0.2286		1	1	0.5	0.2286
1	29	I	P	I29P	0.1136	0.1136		1	1	0.5	0.1136
1	29	I	Q	I29Q	0.09065	0.09065	0.1135	2	2.5	1	0.01038	0.1709
1	29	I	R	I29R	0.3027	0.3027		1	1	0.5	0.3027
1	29	I	S	I29S	-0.3049	-0.3049	0.002091	2	3.5	1	-0.3064	-0.3035
1	29	I	T	I29T	-0.1088	-0.1088	0.2575	2	1	1	-0.2909	0.07333
1	29	I	V	I29V	-0.1442	-0.1442	0.1998	2	4	1	-0.2855	-0.002936
1	29	I	W	I29W	0.2331	0.2331	0.01773	2	2.5	1	0.2205	0.2456
1	29	I	Y	I29Y	-0.1754	-0.1754		1	3	0.5	-0.1754
1	30	M	A	M30A	-0.08823	-0.08823		1	1	0.5		-0.08823
1	30	M	C	M30C	0.01748	0.01748		1	3	0.5	0.01748
1	30	M	F	M30F	-0.6299	-0.6299		1	1	0.5		-0.6299
1	30	M	H	M30H	-0.4296	-0.4296	0.04286	2	1	1	-0.4599	-0.3993
1	30	M	I	M30I	0.0599	0.0599	0.02993	2	4	1	0.03873	0.08106
1	30	M	K	M30K	0.09644	0.09644		1	1	0.5		0.09644
1	30	M	L	M30L	-0.004556	-0.004556	0.09379	2	4.5	1	0.06177	-0.07088
1	30	M	Q	M30Q	0.1446	0.1446	0.09143	2	1.5	1	0.2092	0.07991
1	30	M	R	M30R	-0.04653	-0.04653	0.2656	2	2	1	-0.2343	0.1413
1	30	M	S	M30S	0.007549	0.007549		1	3	0.5	0.007549
1	30	M	T	M30T	-0.0837	-0.0837	0.1027	2	3	1	-0.01111	-0.1563
1	30	M	V	M30V	-0.04833	-0.04833	0.07432	2	3	1	-0.1009	0.004223
1	30	M	W	M30W	-0.3572	-0.3572	0.4115	2	2	1	-0.6482	-0.06626
1	30	M	Y	M30Y	-0.04249	-0.04249	0.03414	2	4	1	-0.06663	-0.01835
1	31	E	A	E31A	0.01741	0.01741	0.005272	2	2.5	1	0.01368	0.02113
1	31	E	C	E31C	0.02351	0.02351	0.1977	2	2.5	1	-0.1163	0.1633
1	31	E	D	E31D	-0.1573	-0.1573	0.05722	2	2.5	1	-0.1977	-0.1168
1	31	E	F	E31F	-0.05838	-0.05838	0.1805	2	1.5	1	-0.186	0.06925
1	31	E	G	E31G	-0.01337	-0.01337	0.05359	2	2.5	1	-0.05127	0.02452
1	31	E	H	E31H	0.005287	0.005287	0.1248	2	2	1	-0.08299	0.09356
1	31	E	K	E31K	-0.01002	-0.01002	0.03889	2	7.167	1	-0.03751	0.01748
1	31	E	L	E31L	-0.1139	-0.1139	0.1469	2	2.5	1	-0.2178	-0.01001
1	31	E	M	E31M	0.1114	0.1114	0.2998	2	1	1	-0.1006	0.3235
1	31	E	N	E31N	-0.2273	-0.2273	0.305	2	2	1	-0.443	-0.01169
1	31	E	P	E31P	-0.1354	-0.1354		1	1	0.5		-0.1354
1	31	E	Q	E31Q	0.04129	0.04129	0.003045	2	5	1	0.04344	0.03913
1	31	E	R	E31R	-0.08058	-0.08058	0.0699	2	3	1	-0.03115	-0.13
1	31	E	S	E31S	-0.06591	-0.06591	0.02219	2	3.5	1	-0.0816	-0.05021
1	31	E	T	E31T	-0.1238	-0.1238		1	4	0.5		-0.1238
1	31	E	V	E31V	0.02645	0.02645	0.3582	2	2.5	1	-0.2268	0.2797
1	31	E	W	E31W	0.08318	0.08318	0.003508	2	5	1	0.08566	0.0807
1	31	E	Y	E31Y	0.06521	0.06521	0.05751	2	3	1	0.02455	0.1059
1	32	K	A	K32A	-0.2062	-0.2062	0.09426	2	2	1	-0.2728	-0.1395
1	32	K	C	K32C	-0.2874	-0.2874	0.07592	2	2	1	-0.2338	-0.3411
1	32	K	E	K32E	0.1276	0.1276		1	1	0.5		0.1276
1	32	K	F	K32F	0.05295	0.05295		1	2	0.5	0.05295
1	32	K	G	K32G	-0.0294	-0.0294	0.0958	2	1	1	0.03834	-0.09714
1	32	K	H	K32H	-0.009463	-0.009463	0.1552	2	2	1	-0.1192	0.1003
1	32	K	I	K32I	-0.07801	-0.07801	0.03181	2	4	1	-0.1005	-0.05551
1	32	K	L	K32L	0.02073	0.02073	0.03976	2	1	1	0.04885	-0.007386
1	32	K	M	K32M	0.003498	0.003498	0.005203	2	4	1	-0.0001811	0.007177
1	32	K	N	K32N	0.01363	0.01363	0.2019	2	4.5	1	-0.1291	0.1564
1	32	K	P	K32P	0.006828	0.006828	0.0382	2	6	1	0.03384	-0.02018
1	32	K	Q	K32Q	-0.07533	-0.07533	0.03708	2	2.5	1	-0.04911	-0.1016
1	32	K	R	K32R	-0.01229	-0.01229	0.02853	2	3	1	0.007889	-0.03246
1	32	K	S	K32S	-0.09353	-0.09353	0.07538	2	3.5	1	-0.1468	-0.04023
1	32	K	T	K32T	0.02608	0.02608	0.1223	2	2.5	1	-0.06043	0.1126
1	32	K	V	K32V	-0.1915	-0.1915	0.0819	2	1.5	1	-0.2494	-0.1336
1	32	K	W	K32W	-0.08644	-0.08644	0.1903	2	2	1	-0.221	0.04814
1	32	K	Y	K32Y	0.01734	0.01734	0.05139	2	4	1	0.05368	-0.019
1	33	N	A	N33A	-0.06258	-0.06258	0.08299	2	2	1	-0.003896	-0.1213
1	33	N	C	N33C	-0.1099	-0.1099		1	2	0.5	-0.1099
1	33	N	D	N33D	0.06904	0.06904		1	2	0.5		0.06904
1	33	N	E	N33E	-0.1262	-0.1262		1	3	0.5	-0.1262
1	33	N	F	N33F	-0.3794	-0.3794	0.1752	2	2	1	-0.5033	-0.2555
1	33	N	H	N33H	-0.1767	-0.1767	0.01691	2	3	1	-0.1886	-0.1647
1	33	N	K	N33K	-0.0744	-0.0744	0.24	2	3.5	1	-0.2441	0.09532
1	33	N	L	N33L	-0.08931	-0.08931		1	1	0.5		-0.08931
1	33	N	M	N33M	-0.2013	-0.2013	0.02083	2	3.5	1	-0.2161	-0.1866
1	33	N	Q	N33Q	-0.09217	-0.09217	0.1571	2	3	1	0.01891	-0.2032
1	33	N	R	N33R	-0.01185	-0.01185	0.07565	2	3	1	0.04164	-0.06534
1	33	N	S	N33S	-0.09381	-0.09381	0.06787	2	3	1	-0.1418	-0.04582
1	34	V	C	V34C	-0.423	-0.423	0.05979	2	1	1	-0.4652	-0.3807
1	34	V	I	V34I	0.1436	0.1436	0.1223	2	1.5	1	0.2302	0.05714
1	34	V	L	V34L	0.02539	0.02539	0.05525	2	2	1	0.06446	-0.01368
1	35	T	A	T35A	-0.1821	-0.1821	0.05603	2	3.5	1	-0.2217	-0.1424
1	35	T	C	T35C	-0.152	-0.152	0.01022	2	1.5	1	-0.1593	-0.1448
1	35	T	D	T35D	-0.1187	-0.1187	0.02567	2	3.5	1	-0.1369	-0.1006
1	35	T	E	T35E	-0.08683	-0.08683	0.003126	2	1	1	-0.08462	-0.08904
1	35	T	F	T35F	-0.0912	-0.0912	0.03192	2	4	1	-0.1138	-0.06863
1	35	T	H	T35H	-0.1865	-0.1865	0.03149	2	2.5	1	-0.1642	-0.2087
1	35	T	I	T35I	0.013	0.013	0.05961	2	2.5	1	-0.02914	0.05515
1	35	T	K	T35K	-0.1793	-0.1793	0.1044	2	6	1	-0.2531	-0.1055
1	35	T	L	T35L	-0.1417	-0.1417	0.1051	2	3	1	-0.0674	-0.216
1	35	T	M	T35M	-0.1471	-0.1471	0.04764	2	4	1	-0.1808	-0.1134
1	35	T	N	T35N	-0.1393	-0.1393	0.08727	2	3.5	1	-0.07763	-0.201
1	35	T	P	T35P	-0.06687	-0.06687	0.08757	2	2.5	1	-0.1288	-0.004954
1	35	T	Q	T35Q	0.08722	0.08722		1	2	0.5		0.08722
1	35	T	R	T35R	-0.2363	-0.2363		1	4	0.5	-0.2363
1	35	T	S	T35S	-0.08511	-0.08511	0.06808	2	2.5	1	-0.1333	-0.03697
1	35	T	V	T35V	-0.1139	-0.1139		1	3	0.5	-0.1139
1	35	T	W	T35W	-0.1296	-0.1296		1	5	0.5	-0.1296
1	35	T	Y	T35Y	-0.1421	-0.1421	0.0369	2	3	1	-0.116	-0.1682
1	36	V	H	V36H	-0.06883	-0.06883		1	1	0.5	-0.06883
1	36	V	I	V36I	0.06367	0.06367	0.1206	2	2.5	1	0.1489	-0.02161
1	36	V	L	V36L	0.137	0.137	0.07209	2	1.5	1	0.08597	0.1879
1	36	V	M	V36M	0.007054	0.007054		1	1	0.5		0.007054
1	36	V	P	V36P	0.1151	0.1151		1	1	0.5		0.1151
1	37	T	S	T37S	-0.6413	-0.6413		1	1	0.5		-0.6413
1	38	H	A	H38A	0.1498	0.1498	0.007021	2	1	1	0.1547	0.1448
1	38	H	C	H38C	0.09379	0.09379	0.03781	2	1.5	1	0.06705	0.1205
1	38	H	D	H38D	0.0333	0.0333	0.06651	2	3	1	0.08033	-0.01373
1	38	H	E	H38E	0.0283	0.0283	0.02224	2	1.5	1	0.01257	0.04403
1	38	H	F	H38F	0.07318	0.07318		1	1	0.5		0.07318
1	38	H	G	H38G	0.01747	0.01747	0.006871	2	3	1	0.01261	0.02233
1	38	H	I	H38I	0.1095	0.1095	0.3044	2	1.5	1	0.3247	-0.1058
1	38	H	K	H38K	0.06251	0.06251	0.07669	2	3	1	0.008277	0.1167
1	38	H	L	H38L	-0.009731	-0.009731	0.09406	2	4	1	-0.07624	0.05678
1	38	H	M	H38M	0.07964	0.07964	0.003796	2	5.5	1	0.08233	0.07696
1	38	H	N	H38N	0.06068	0.06068	0.03385	2	3	1	0.03674	0.08461
1	38	H	Q	H38Q	0.05688	0.05688	0.03663	2	2	1	0.08278	0.03098
1	38	H	R	H38R	0.06476	0.06476	0.04436	2	5	1	0.03339	0.09613
1	38	H	S	H38S	0.08737	0.08737	0.07581	2	3.5	1	0.03376	0.141
1	38	H	T	H38T	-0.1193	-0.1193	0.1407	2	1.5	1	-0.01982	-0.2188
1	38	H	V	H38V	0.02242	0.02242	0.07713	2	2.5	1	-0.03212	0.07696
1	38	H	W	H38W	0.1126	0.1126	0.0035	2	2	1	0.1101	0.115
1	38	H	Y	H38Y	0.04275	0.04275	0.1513	2	3.5	1	0.1497	-0.06423
1	39	A	C	A39C	-0.01185	-0.01185		1	2	0.5		-0.01185
1	39	A	D	A39D	0.2737	0.2737		1	1	0.5	0.2737
1	39	A	F	A39F	-0.03293	-0.03293	0.1123	2	2	1	0.0465	-0.1124
1	39	A	G	A39G	-0.04765	-0.04765	0.02574	2	2.5	1	-0.06585	-0.02945
1	39	A	I	A39I	0.0873	0.0873	0.004206	2	3.5	1	0.09027	0.08432
1	39	A	K	A39K	-0.1371	-0.1371		1	1	0.5	-0.1371
1	39	A	L	A39L	0.06724	0.06724		1	3	0.5	0.06724
1	39	A	M	A39M	0.05535	0.05535	0.03097	2	1.5	1	0.03346	0.07725
1	39	A	N	A39N	0.09549	0.09549		1	1	0.5	0.09549
1	39	A	Q	A39Q	-0.06368	-0.06368	0.07851	2	1.5	1	-0.008161	-0.1192
1	39	A	R	A39R	-0.05802	-0.05802	0.1288	2	1.5	1	0.03303	-0.1491
1	39	A	S	A39S	-0.1236	-0.1236		1	2	0.5		-0.1236
1	39	A	T	A39T	-0.06395	-0.06395	0.09718	2	4	1	-0.1327	0.004769
1	39	A	V	A39V	-0.02637	-0.02637	0.09798	2	3.5	1	-0.09565	0.04292
1	39	A	W	A39W	-0.01615	-0.01615	0.09689	2	3.5	1	0.05236	-0.08466
1	39	A	Y	A39Y	-0.1266	-0.1266	0.09144	2	2.5	1	-0.1913	-0.06195
1	40	Q	A	Q40A	0.01263	0.01263	0.01752	2	1	1	0.0002445	0.02502
1	40	Q	C	Q40C	0.004655	0.004655	0.02658	2	3	1	-0.01414	0.02345
1	40	Q	D	Q40D	-0.2146	-0.2146		1	1	0.5		-0.2146
1	40	Q	E	Q40E	-0.1845	-0.1845	0.05355	2	2	1	-0.2224	-0.1467
1	40	Q	F	Q40F	-0.1261	-0.1261	0.06625	2	1.5	1	-0.1729	-0.07923
1	40	Q	H	Q40H	-0.1131	-0.1131	0.08148	2	2	1	-0.05548	-0.1707
1	40	Q	I	Q40I	-0.0548	-0.0548		1	3	0.5	-0.0548
1	40	Q	K	Q40K	0.04502	0.04502	0.002138	2	1.5	1	0.04351	0.04653
1	40	Q	L	Q40L	0.112	0.112		1	2	0.5		0.112
1	40	Q	M	Q40M	-0.09267	-0.09267		1	2	0.5	-0.09267
1	40	Q	N	Q40N	-0.007146	-0.007146	0.006289	2	1.5	1	-0.002699	-0.01159
1	40	Q	R	Q40R	0.1161	0.1161	0.2343	2	2	1	-0.04957	0.2818
1	40	Q	S	Q40S	-0.3341	-0.3341	0.3841	2	3	1	-0.06246	-0.6057
1	40	Q	T	Q40T	0.03949	0.03949		1	1	0.5		0.03949
1	40	Q	V	Q40V	-0.236	-0.236	0.2427	2	4	1	-0.06433	-0.4076
1	40	Q	W	Q40W	-0.1137	-0.1137	0.09152	2	2	1	-0.1785	-0.04903
1	40	Q	Y	Q40Y	-0.1107	-0.1107		1	2	0.5		-0.1107
1	41	D	A	D41A	0.147	0.147		1	2	0.5	0.147
1	41	D	C	D41C	-0.02059	-0.02059		1	3	0.5		-0.02059
1	41	D	E	D41E	0.03293	0.03293	0.0529	2	6	1	0.07033	-0.004476
1	41	D	G	D41G	-0.001648	-0.001648	0.002391	2	7.5	1	-0.003339	4.266e-05
1	41	D	H	D41H	-0.007263	-0.007263	0.0156	2	1.5	1	0.00377	-0.0183
1	41	D	I	D41I	-0.05894	-0.05894		1	1	0.5		-0.05894
1	41	D	K	D41K	-0.002351	-0.002351	0.09118	2	4	1	-0.06682	0.06212
1	41	D	L	D41L	-0.03535	-0.03535	0.08823	2	2	1	0.02704	-0.09773
1	41	D	M	D41M	-0.1043	-0.1043	0.1368	2	3	1	-0.2011	-0.007593
1	41	D	N	D41N	0.06915	0.06915	0.1513	2	3.5	1	-0.03786	0.1762
1	41	D	P	D41P	-0.05937	-0.05937	0.09064	2	3.5	1	-0.1235	0.00472
1	41	D	Q	D41Q	0.009961	0.009961	0.1404	2	3	1	-0.08932	0.1092
1	41	D	R	D41R	-0.1013	-0.1013	0.05103	2	4	1	-0.1374	-0.06518
1	41	D	S	D41S	-0.1734	-0.1734		1	3	0.5	-0.1734
1	41	D	T	D41T	-0.0435	-0.0435	0.02861	2	4.5	1	-0.02326	-0.06373
1	41	D	V	D41V	-0.002204	-0.002204	0.132	2	1.5	1	0.09113	-0.09553
1	41	D	W	D41W	-0.002398	-0.002398	0.05284	2	4.5	1	0.03496	-0.03976
1	41	D	Y	D41Y	-0.001241	-0.001241	0.00893	2	3.5	1	-0.007555	0.005074
1	42	I	L	I42L	0.4394	0.4394		1	1	0.5		0.4394
1	42	I	V	I42V	0.04028	0.04028	0.1154	2	1.5	1	0.1219	-0.0413
1	43	L	C	L43C	-0.2601	-0.2601		1	1	0.5	-0.2601
1	43	L	M	L43M	-0.03007	-0.03007	0.03628	2	3	1	-0.05573	-0.004414
1	43	L	P	L43P	0.1296	0.1296		1	1	0.5	0.1296
1	44	E	A	E44A	-0.1208	-0.1208	0.08032	2	1.5	1	-0.06401	-0.1776
1	44	E	C	E44C	0.03988	0.03988	0.02981	2	3.5	1	0.0188	0.06096
1	44	E	D	E44D	-0.1337	-0.1337	0.05946	2	3.5	1	-0.1758	-0.09166
1	44	E	F	E44F	-0.008981	-0.008981		1	1	0.5	-0.008981
1	44	E	G	E44G	0.05134	0.05134	0.3886	2	1.5	1	0.3261	-0.2234
1	44	E	H	E44H	-0.09786	-0.09786	0.01353	2	4	1	-0.08829	-0.1074
1	44	E	I	E44I	-0.01911	-0.01911		1	1	0.5	-0.01911
1	44	E	K	E44K	-0.1549	-0.1549	0.1423	2	1	1	-0.05426	-0.2555
1	44	E	L	E44L	-0.002433	-0.002433	0.05981	2	3	1	0.03986	-0.04473
1	44	E	M	E44M	-0.1861	-0.1861	0.1287	2	2.5	1	-0.09509	-0.2771
1	44	E	N	E44N	0.3633	0.3633		1	1	0.5		0.3633
1	44	E	Q	E44Q	-0.003829	-0.003829	0.009284	2	3.5	1	-0.01039	0.002736
1	44	E	S	E44S	-0.05948	-0.05948	0.01429	2	2.5	1	-0.06959	-0.04938
1	44	E	T	E44T	-0.02037	-0.02037	0.1193	2	2.5	1	0.06395	-0.1047
1	44	E	V	E44V	-0.2692	-0.2692	0.007731	2	1	1	-0.2747	-0.2638
1	44	E	W	E44W	-0.0105	-0.0105		1	4	0.5	-0.0105
1	44	E	Y	E44Y	-0.1236	-0.1236	0.02337	2	2	1	-0.1071	-0.1402
1	45	K	A	K45A	-0.009302	-0.009302	0.05506	2	3.5	1	0.02963	-0.04823
1	45	K	C	K45C	0.0003581	0.0003581	0.1158	2	3	1	0.08221	-0.08149
1	45	K	D	K45D	-0.003717	-0.003717	0.01609	2	4.5	1	-0.0151	0.007661
1	45	K	E	K45E	-0.03086	-0.03086	0.1248	2	1.5	1	0.05739	-0.1191
1	45	K	F	K45F	-0.2309	-0.2309	0.1901	2	2	1	-0.09648	-0.3653
1	45	K	G	K45G	0.05722	0.05722		1	5	0.5		0.05722
1	45	K	H	K45H	-0.09495	-0.09495	0.03423	2	4	1	-0.1192	-0.07075
1	45	K	I	K45I	0.02033	0.02033	0.0791	2	3.5	1	0.07627	-0.0356
1	45	K	L	K45L	-0.03759	-0.03759	0.053	2	4	1	-0.07507	-0.0001164
1	45	K	M	K45M	-0.07193	-0.07193	0.04614	2	2.5	1	-0.1046	-0.0393
1	45	K	N	K45N	0.02136	0.02136	0.03236	2	4	1	-0.001519	0.04425
1	45	K	P	K45P	0.09456	0.09456	0.05145	2	1	1	0.1309	0.05817
1	45	K	Q	K45Q	0.07691	0.07691	0.08248	2	3.5	1	0.01859	0.1352
1	45	K	R	K45R	-0.06485	-0.06485	0.03278	2	3	1	-0.08803	-0.04167
1	45	K	S	K45S	0.009505	0.009505	0.1006	2	3	1	0.08061	-0.0616
1	45	K	T	K45T	-0.03166	-0.03166	0.02272	2	3.5	1	-0.0156	-0.04773
1	45	K	V	K45V	-0.09179	-0.09179	0.1084	2	4	1	-0.01512	-0.1685
1	45	K	W	K45W	-0.09973	-0.09973		1	3	0.5		-0.09973
1	45	K	Y	K45Y	-0.151	-0.151	0.2252	2	1	1	-0.3102	0.008259
1	46	T	A	T46A	0.003592	0.003592		1	3	0.5		0.003592
1	46	T	C	T46C	-0.04778	-0.04778	0.02198	2	2.5	1	-0.06333	-0.03224
1	46	T	D	T46D	-0.01849	-0.01849	0.169	2	3.5	1	-0.138	0.101
1	46	T	E	T46E	-0.08444	-0.08444		1	2	0.5		-0.08444
1	46	T	F	T46F	-0.07999	-0.07999	0.1015	2	3	1	-0.1518	-0.008215
1	46	T	G	T46G	0.02755	0.02755		1	3	0.5	0.02755
1	46	T	H	T46H	-0.1691	-0.1691	0.1914	2	1.5	1	-0.3044	-0.03384
1	46	T	I	T46I	0.0006297	0.0006297	0.0632	2	2.5	1	0.04532	-0.04406
1	46	T	K	T46K	0.07694	0.07694	0.1029	2	2.5	1	0.1497	0.004152
1	46	T	L	T46L	-0.1491	-0.1491		1	1	0.5		-0.1491
1	46	T	M	T46M	0.03452	0.03452	0.1659	2	4	1	0.1519	-0.08282
1	46	T	N	T46N	0.05417	0.05417	0.1105	2	4.5	1	0.1323	-0.024
1	46	T	Q	T46Q	-0.1207	-0.1207	0.3433	2	1.5	1	-0.3634	0.1221
1	46	T	R	T46R	-0.008784	-0.008784	0.05373	2	2.5	1	-0.04678	0.02921
1	46	T	S	T46S	-0.02384	-0.02384	0.0359	2	2	1	-0.04922	0.00155
1	46	T	V	T46V	0.01608	0.01608	0.006532	2	1.5	1	0.01146	0.0207
1	46	T	W	T46W	-0.0684	-0.0684	0.05742	2	3.5	1	-0.0278	-0.109
1	46	T	Y	T46Y	0.05111	0.05111	0.03662	2	2	1	0.02521	0.077
1	47	H	A	H47A	0.03482	0.03482	0.02992	2	3	1	0.05598	0.01366
1	47	H	C	H47C	-0.04042	-0.04042		1	2	0.5		-0.04042
1	47	H	D	H47D	-0.5334	-0.5334	0.1981	2	1	1	-0.3933	-0.6735
1	47	H	F	H47F	0.06259	0.06259	0.06565	2	3	1	0.01617	0.109
1	47	H	G	H47G	-0.09926	-0.09926	0.1953	2	2.5	1	-0.2374	0.03886
1	47	H	I	H47I	-0.7761	-0.7761		1	1	0.5	-0.7761
1	47	H	M	H47M	-0.07079	-0.07079	0.2362	2	1.5	1	0.09621	-0.2378
1	47	H	N	H47N	-0.0009191	-0.0009191	0.03172	2	3	1	0.02151	-0.02335
1	47	H	P	H47P	-0.2959	-0.2959	0.04299	2	1	1	-0.3263	-0.2655
1	47	H	Q	H47Q	-0.04597	-0.04597	0.08826	2	3	1	0.01643	-0.1084
1	47	H	S	H47S	0.03487	0.03487	0.01352	2	2.5	1	0.02531	0.04443
1	47	H	T	H47T	0.0981	0.0981	0.05572	2	3.5	1	0.0587	0.1375
1	47	H	V	H47V	-0.08139	-0.08139	0.08537	2	4	1	-0.1418	-0.02103
1	47	H	W	H47W	0.1855	0.1855		1	1	0.5	0.1855
1	47	H	Y	H47Y	-0.01419	-0.01419	0.08958	2	3	1	0.04915	-0.07754
1	48	N	A	N48A	0.25	0.25		1	1	0.5	0.25
1	48	N	D	N48D	-0.0273	-0.0273	0.02434	2	3	1	-0.01009	-0.04451
1	48	N	F	N48F	-0.1232	-0.1232	0.04835	2	3	1	-0.1574	-0.08898
1	48	N	G	N48G	0.1105	0.1105	0.139	2	3	1	0.0122	0.2087
1	48	N	H	N48H	-0.0961	-0.0961	0.1129	2	4	1	-0.01624	-0.176
1	48	N	I	N48I	-0.07101	-0.07101		1	2	0.5	-0.07101
1	48	N	L	N48L	-0.06553	-0.06553	0.06166	2	2.5	1	-0.1091	-0.02194
1	48	N	M	N48M	0.2491	0.2491	0.2692	2	1.5	1	0.05882	0.4395
1	48	N	Q	N48Q	-0.03887	-0.03887	0.05164	2	2	1	-0.07539	-0.002356
1	48	N	S	N48S	0.001471	0.001471		1	3	0.5	0.001471
1	48	N	T	N48T	-0.05819	-0.05819	0.0648	2	1.5	1	-0.01237	-0.104
1	48	N	V	N48V	0.1409	0.1409	0.1915	2	2	1	0.00552	0.2763
1	48	N	W	N48W	-0.2377	-0.2377		1	1	0.5		-0.2377
1	48	N	Y	N48Y	-0.2459	-0.2459	0.0794	2	4	1	-0.302	-0.1898
1	49	G	A	G49A	-0.03713	-0.03713	0.2112	2	4	1	-0.1865	0.1122
1	49	G	C	G49C	-0.2024	-0.2024	0.02955	2	2	1	-0.2233	-0.1815
1	49	G	D	G49D	-0.06821	-0.06821	0.1572	2	4.5	1	-0.1794	0.04297
1	49	G	E	G49E	0.07326	0.07326	0.02176	2	2	1	0.05787	0.08864
1	49	G	F	G49F	0.1079	0.1079	0.07907	2	3	1	0.1638	0.05201
1	49	G	H	G49H	-0.2035	-0.2035		1	1	0.5		-0.2035
1	49	G	K	G49K	-0.01617	-0.01617	0.03617	2	4	1	0.009398	-0.04175
1	49	G	L	G49L	-0.1385	-0.1385	0.1127	2	1.5	1	-0.2181	-0.05877
1	49	G	M	G49M	0.1875	0.1875	0.2008	2	1	1	0.3294	0.04549
1	49	G	N	G49N	-0.19	-0.19		1	2	0.5	-0.19
1	49	G	P	G49P	0.04115	0.04115	0.1067	2	3.5	1	0.1166	-0.03432
1	49	G	Q	G49Q	0.05153	0.05153	0.03751	2	2	1	0.07805	0.02501
1	49	G	R	G49R	-0.002221	-0.002221	0.03329	2	3	1	-0.02576	0.02132
1	49	G	S	G49S	-0.1288	-0.1288	0.12	2	4	1	-0.04401	-0.2137
1	49	G	T	G49T	-0.3027	-0.3027	0.3004	2	2.5	1	-0.5151	-0.09026
1	49	G	V	G49V	-0.2819	-0.2819		1	2	0.5		-0.2819
1	49	G	W	G49W	0.001796	0.001796	0.09184	2	1	1	0.06674	-0.06315
1	49	G	Y	G49Y	0.01378	0.01378		1	2	0.5	0.01378
1	50	K	A	K50A	-0.07463	-0.07463	0.08288	2	4	1	-0.01603	-0.1332
1	50	K	C	K50C	-0.0446	-0.0446	0.04515	2	1.5	1	-0.07653	-0.01267
1	50	K	E	K50E	0.01176	0.01176		1	2	0.5		0.01176
1	50	K	F	K50F	0.07417	0.07417	0.01388	2	2	1	0.08398	0.06435
1	50	K	G	K50G	-0.04126	-0.04126		1	4	0.5	-0.04126
1	50	K	H	K50H	0.02759	0.02759		1	2	0.5	0.02759
1	50	K	I	K50I	-0.1061	-0.1061	0.1545	2	3	1	-0.2153	0.003129
1	50	K	L	K50L	-0.07107	-0.07107	0.07514	2	3.5	1	-0.1242	-0.01794
1	50	K	M	K50M	-0.01411	-0.01411		1	2	0.5		-0.01411
1	50	K	N	K50N	-0.05133	-0.05133	0.1515	2	2.5	1	0.05577	-0.1584
1	50	K	Q	K50Q	0.06862	0.06862	0.05996	2	2.5	1	0.02622	0.111
1	50	K	R	K50R	-0.1509	-0.1509	0.1324	2	2.5	1	-0.05731	-0.2446
1	50	K	V	K50V	0.01179	0.01179	0.1089	2	3	1	0.08876	-0.06518
1	50	K	W	K50W	0.04553	0.04553	0.06348	2	1.5	1	0.0006444	0.09041
1	50	K	Y	K50Y	-0.1072	-0.1072	0.0331	2	3	1	-0.08379	-0.1306
1	51	L	A	L51A	-0.2584	-0.2584		1	1	0.5	-0.2584
1	51	L	F	L51F	-0.03044	-0.03044	0.07082	2	2.5	1	0.01963	-0.08052
1	51	L	G	L51G	-0.818	-0.818		1	1	0.5		-0.818
1	51	L	I	L51I	0.05257	0.05257	0.05789	2	2	1	0.01163	0.09351
1	51	L	K	L51K	-0.1731	-0.1731		1	1	0.5	-0.1731
1	51	L	M	L51M	0.08896	0.08896	0.1182	2	2	1	0.1725	0.005387
1	51	L	V	L51V	0.1585	0.1585	0.3436	2	1.5	1	0.4014	-0.0845
1	51	L	Y	L51Y	-0.1064	-0.1064		1	1	0.5		-0.1064
1	52	C	P	C52P	-0.08603	-0.08603		1	1	0.5	-0.08603
1	52	C	R	C52R	-0.002486	-0.002486		1	1	0.5	-0.002486
1	52	C	Y	C52Y	-0.1839	-0.1839		1	1	0.5	-0.1839
1	53	D	A	D53A	-0.02194	-0.02194	0.04826	2	4.5	1	-0.05607	0.01218
1	53	D	C	D53C	0.01148	0.01148	0.02662	2	2	1	0.03031	-0.007338
1	53	D	E	D53E	-0.0503	-0.0503	0.001995	2	2.5	1	-0.05171	-0.04889
1	53	D	G	D53G	-0.07483	-0.07483	0.04096	2	3	1	-0.04586	-0.1038
1	53	D	H	D53H	-0.1886	-0.1886	0.01077	2	2.5	1	-0.1962	-0.1809
1	53	D	K	D53K	0.03421	0.03421		1	4	0.5		0.03421
1	53	D	L	D53L	-0.5032	-0.5032		1	2	0.5	-0.5032
1	53	D	M	D53M	0.05955	0.05955	0.07724	2	2	1	0.004929	0.1142
1	53	D	N	D53N	-0.02677	-0.02677	0.06373	2	7.5	1	-0.07184	0.01829
1	53	D	Q	D53Q	-0.04734	-0.04734	0.02127	2	1.5	1	-0.06239	-0.0323
1	53	D	R	D53R	-0.01443	-0.01443	0.1395	2	3.5	1	0.0842	-0.1131
1	53	D	S	D53S	0.1542	0.1542	0.05005	2	3	1	0.1188	0.1896
1	53	D	T	D53T	-0.3905	-0.3905		1	2	0.5		-0.3905
1	53	D	W	D53W	-0.009045	-0.009045		1	2	0.5		-0.009045
1	54	L	F	L54F	0.2021	0.2021		1	1	0.5	0.2021
1	54	L	I	L54I	-0.02998	-0.02998	0.05371	2	3	1	-0.06795	0.008003
1	54	L	M	L54M	-0.131	-0.131	0.1298	2	3	1	-0.03926	-0.2228
1	54	L	V	L54V	-0.0444	-0.0444	0.02219	2	3.5	1	-0.02871	-0.06009
1	54	L	W	L54W	0.1448	0.1448		1	3	0.5	0.1448
1	54	L	Y	L54Y	-0.04021	-0.04021	0.01402	2	2	1	-0.0303	-0.05012
1	54a	N	A	N54aA	-0.09026	-0.09026	0.02461	2	3	1	-0.07286	-0.1077
1	54a	N	C	N54aC	0.03128	0.03128	0.0002904	2	1	1	0.03149	0.03108
1	54a	N	D	N54aD	0.09133	0.09133	0.01224	2	3	1	0.08268	0.09998
1	54a	N	E	N54aE	0.07631	0.07631		1	3	0.5	0.07631
1	54a	N	F	N54aF	-0.03585	-0.03585		1	1	0.5	-0.03585
1	54a	N	G	N54aG	-0.1097	-0.1097	0.1778	2	2	1	-0.2354	0.016
1	54a	N	H	N54aH	-0.05279	-0.05279	0.2302	2	2	1	-0.2155	0.11
1	54a	N	I	N54aI	-0.01747	-0.01747	0.04359	2	2	1	-0.0483	0.01335
1	54a	N	K	N54aK	0.2548	0.2548	0.1497	2	2	1	0.3606	0.1489
1	54a	N	L	N54aL	-0.051	-0.051	0.05059	2	3.5	1	-0.01523	-0.08678
1	54a	N	M	N54aM	-0.06963	-0.06963	0.004335	2	4	1	-0.0727	-0.06657
1	54a	N	Q	N54aQ	-0.06585	-0.06585	0.1385	2	2	1	-0.1638	0.03206
1	54a	N	R	N54aR	-0.01081	-0.01081	0.06941	2	1.5	1	0.03827	-0.05988
1	54a	N	S	N54aS	-0.0226	-0.0226	0.03772	2	1	1	0.004079	-0.04927
1	54a	N	T	N54aT	-0.07323	-0.07323	0.006482	2	4	1	-0.07781	-0.06865
1	54a	N	V	N54aV	-0.04103	-0.04103	0.05497	2	1.5	1	-0.002164	-0.0799
1	54a	N	W	N54aW	-0.06788	-0.06788	0.05717	2	2.5	1	-0.1083	-0.02746
1	54a	N	Y	N54aY	-0.03626	-0.03626		1	2	0.5	-0.03626
1	55	G	A	G55A	0.02603	0.02603		1	2	0.5	0.02603
1	55	G	C	G55C	0.1206	0.1206		1	3	0.5		0.1206
1	55	G	D	G55D	-0.08498	-0.08498	0.1139	2	2.5	1	-0.1655	-0.004428
1	55	G	E	G55E	-0.05397	-0.05397	0.1129	2	4	1	0.02589	-0.1338
1	55	G	F	G55F	0.08794	0.08794	0.1383	2	2.5	1	0.1857	-0.009832
1	55	G	H	G55H	0.04842	0.04842	0.1449	2	2	1	0.1509	-0.05406
1	55	G	I	G55I	0.03167	0.03167		1	1	0.5		0.03167
1	55	G	K	G55K	0.09126	0.09126	0.05229	2	1	1	0.05429	0.1282
1	55	G	L	G55L	-0.02292	-0.02292	0.03597	2	2	1	-0.04835	0.002511
1	55	G	M	G55M	-0.01743	-0.01743	0.1125	2	2	1	0.06213	-0.09698
1	55	G	N	G55N	0.05718	0.05718	0.1179	2	1	1	0.1405	-0.02617
1	55	G	Q	G55Q	-0.1223	-0.1223	0.06122	2	1	1	-0.1656	-0.07898
1	55	G	R	G55R	0.08637	0.08637	0.01606	2	5	1	0.07501	0.09773
1	55	G	S	G55S	0.05565	0.05565		1	1	0.5	0.05565
1	55	G	T	G55T	-0.07767	-0.07767	0.06757	2	3.5	1	-0.02989	-0.1255
1	55	G	W	G55W	-0.09256	-0.09256	0.07733	2	5	1	-0.03788	-0.1472
1	55	G	Y	G55Y	-0.01743	-0.01743	0.01822	2	1.5	1	-0.03031	-0.004547
1	56	V	A	V56A	-0.05766	-0.05766	0.04813	2	3	1	-0.02362	-0.09169
1	56	V	C	V56C	-0.1149	-0.1149	0.05573	2	4	1	-0.07548	-0.1543
1	56	V	D	V56D	-0.006617	-0.006617		1	1	0.5	-0.006617
1	56	V	E	V56E	-0.1206	-0.1206	0.09328	2	1	1	-0.05463	-0.1866
1	56	V	F	V56F	-0.08746	-0.08746	0.09701	2	3	1	-0.01887	-0.1561
1	56	V	G	V56G	0.0802	0.0802	0.38	2	2	1	-0.1885	0.3489
1	56	V	H	V56H	0.003304	0.003304	0.0292	2	3	1	-0.01734	0.02395
1	56	V	I	V56I	0.03027	0.03027	0.006227	2	2.5	1	0.02587	0.03468
1	56	V	K	V56K	-0.05384	-0.05384	0.2204	2	3	1	-0.2097	0.102
1	56	V	L	V56L	0.04896	0.04896	0.04397	2	3.5	1	0.08005	0.01787
1	56	V	M	V56M	0.02484	0.02484		1	1	0.5		0.02484
1	56	V	N	V56N	-0.00358	-0.00358	0.09337	2	2.5	1	-0.0696	0.06244
1	56	V	Q	V56Q	-0.1213	-0.1213	0.1417	2	2.5	1	-0.02108	-0.2215
1	56	V	R	V56R	0.001457	0.001457	0.06785	2	3	1	-0.04652	0.04944
1	56	V	S	V56S	-0.07748	-0.07748	0.121	2	2.5	1	-0.163	0.008057
1	56	V	T	V56T	-0.2178	-0.2178	0.1561	2	2	1	-0.3282	-0.1074
1	56	V	W	V56W	-0.1155	-0.1155	0.03823	2	3.5	1	-0.1425	-0.08846
1	56	V	Y	V56Y	-0.002002	-0.002002	0.08969	2	2	1	-0.06542	0.06142
1	57	K	A	K57A	0.001472	0.001472	0.01299	2	2	1	0.01066	-0.007714
1	57	K	C	K57C	-0.245	-0.245	0.05443	2	1.5	1	-0.2065	-0.2834
1	57	K	E	K57E	0.06909	0.06909	0.06495	2	2	1	0.02316	0.115
1	57	K	F	K57F	0.01545	0.01545	0.07961	2	1.5	1	-0.04084	0.07174
1	57	K	G	K57G	0.05539	0.05539	0.2153	2	3	1	0.2077	-0.09688
1	57	K	H	K57H	-0.0418	-0.0418	0.02058	2	2.5	1	-0.02725	-0.05636
1	57	K	I	K57I	-0.06365	-0.06365	0.2707	2	3.5	1	-0.2551	0.1278
1	57	K	L	K57L	-0.1337	-0.1337	0.1559	2	3.5	1	-0.244	-0.02345
1	57	K	M	K57M	0.06576	0.06576		1	2	0.5	0.06576
1	57	K	N	K57N	-0.1225	-0.1225	0.2829	2	1.5	1	0.0775	-0.3225
1	57	K	P	K57P	0.06842	0.06842		1	2	0.5		0.06842
1	57	K	Q	K57Q	0.0359	0.0359	0.004202	2	2.5	1	0.03293	0.03887
1	57	K	R	K57R	0.04823	0.04823	0.08129	2	3	1	-0.009249	0.1057
1	57	K	S	K57S	0.04948	0.04948	0.1327	2	2	1	0.1433	-0.04435
1	57	K	T	K57T	-0.2205	-0.2205	0.4033	2	1.5	1	0.06466	-0.5057
1	57	K	W	K57W	-0.6452	-0.6452	0.2411	2	2	1	-0.4747	-0.8156
1	58	P	A	P58A	0.004132	0.004132		1	2	0.5		0.004132
1	58	P	Y	P58Y	-0.0449	-0.0449		1	1	0.5		-0.0449
1	59	L	A	L59A	-0.05865	-0.05865	0.2337	2	2	1	-0.2239	0.1066
1	59	L	C	L59C	-0.0798	-0.0798		1	4	0.5	-0.0798
1	59	L	F	L59F	0.07254	0.07254	0.002438	2	5	1	0.07082	0.07427
1	59	L	H	L59H	0.1993	0.1993		1	2	0.5		0.1993
1	59	L	I	L59I	-0.1001	-0.1001		1	1	0.5		-0.1001
1	59	L	K	L59K	-0.2832	-0.2832	0.5039	2	1	1	0.07311	-0.6396
1	59	L	M	L59M	0.1437	0.1437	0.01006	2	3	1	0.1366	0.1508
1	59	L	N	L59N	-0.2421	-0.2421	0.005072	2	1.5	1	-0.2385	-0.2457
1	59	L	Q	L59Q	-0.1151	-0.1151	0.1075	2	4.5	1	-0.1911	-0.03906
1	59	L	R	L59R	0.02906	0.02906		1	5	0.5	0.02906
1	59	L	S	L59S	0.278	0.278	0.9929	2	0.6667	1	0.98	-0.4241
1	59	L	T	L59T	0.03093	0.03093		1	1	0.5	0.03093
1	59	L	V	L59V	0.0794	0.0794	0.03839	2	3	1	0.1065	0.05225
1	59	L	W	L59W	-0.0202	-0.0202	0.1067	2	1.5	1	-0.09566	0.05526
1	59	L	Y	L59Y	0.1087	0.1087	0.2302	2	1.5	1	0.2714	-0.0541
1	60	I	A	I60A	-0.055	-0.055	0.02847	2	2	1	-0.07514	-0.03487
1	60	I	C	I60C	0.2869	0.2869		1	3	0.5	0.2869
1	60	I	D	I60D	-0.1414	-0.1414		1	3	0.5		-0.1414
1	60	I	E	I60E	0.0001817	0.0001817		1	5	0.5	0.0001817
1	60	I	F	I60F	-0.001824	-0.001824	0.1794	2	2	1	-0.1287	0.125
1	60	I	H	I60H	0.03943	0.03943		1	2	0.5		0.03943
1	60	I	L	I60L	0.232	0.232		1	1	0.5		0.232
1	60	I	M	I60M	0.1261	0.1261	0.029	2	1	1	0.1056	0.1466
1	60	I	N	I60N	0.08966	0.08966	0.1091	2	1.5	1	0.01254	0.1668
1	60	I	Q	I60Q	0.09962	0.09962		1	1	0.5	0.09962
1	60	I	R	I60R	-0.04476	-0.04476	0.04381	2	2	1	-0.07574	-0.01378
1	60	I	S	I60S	-0.1068	-0.1068	0.2201	2	1.5	1	-0.2624	0.04881
1	60	I	T	I60T	-0.02098	-0.02098	0.07848	2	1.5	1	0.03451	-0.07648
1	60	I	V	I60V	0.0509	0.0509	0.005524	2	2	1	0.047	0.05481
1	60	I	W	I60W	0.08485	0.08485	0.05519	2	3	1	0.1239	0.04583
1	60	I	Y	I60Y	0.0141	0.0141	0.001136	2	4	1	0.0133	0.01491
1	61	L	I	L61I	-0.3075	-0.3075	0.02134	2	1.5	1	-0.2924	-0.3226
1	61	L	M	L61M	-0.2215	-0.2215	0.07679	2	2	1	-0.2758	-0.1672
1	61	L	Q	L61Q	-0.04875	-0.04875		1	1	0.5		-0.04875
1	61	L	V	L61V	-0.4884	-0.4884	0.07193	2	2	1	-0.4375	-0.5392
1	62	K	A	K62A	-0.07232	-0.07232	0.01775	2	3.5	1	-0.05977	-0.08487
1	62	K	C	K62C	-0.2588	-0.2588	0.08965	2	1.5	1	-0.3221	-0.1954
1	62	K	D	K62D	-0.3154	-0.3154	0.00395	2	1	1	-0.3126	-0.3182
1	62	K	E	K62E	-0.2017	-0.2017	0.08514	2	5	1	-0.1415	-0.2619
1	62	K	F	K62F	-0.002943	-0.002943		1	2	0.5	-0.002943
1	62	K	G	K62G	-0.1037	-0.1037	0.07088	2	4	1	-0.05354	-0.1538
1	62	K	H	K62H	-0.1032	-0.1032	0.01113	2	1.5	1	-0.111	-0.0953
1	62	K	I	K62I	-0.09553	-0.09553		1	2	0.5		-0.09553
1	62	K	L	K62L	0.04055	0.04055	0.2177	2	2	1	-0.1134	0.1945
1	62	K	M	K62M	-0.2828	-0.2828	0.2148	2	5	1	-0.1309	-0.4346
1	62	K	N	K62N	0.000315	0.000315	0.03791	2	4	1	0.02712	-0.02649
1	62	K	P	K62P	-0.4375	-0.4375		1	3	0.5		-0.4375
1	62	K	Q	K62Q	-0.2298	-0.2298		1	4	0.5	-0.2298
1	62	K	R	K62R	0.0426	0.0426	0.2094	2	2.5	1	0.1906	-0.1054
1	62	K	S	K62S	-0.1451	-0.1451	0.07047	2	1.5	1	-0.195	-0.09532
1	62	K	T	K62T	-0.3276	-0.3276	0.1155	2	3.5	1	-0.2459	-0.4093
1	62	K	V	K62V	-0.1087	-0.1087	0.1385	2	1.5	1	-0.01074	-0.2066
1	62	K	W	K62W	-0.1463	-0.1463	0.007525	2	2.5	1	-0.1516	-0.1409
1	62	K	Y	K62Y	-0.05835	-0.05835	0.05714	2	2	1	-0.01795	-0.09875
1	63	D	A	D63A	-0.1417	-0.1417	0.08419	2	2	1	-0.2013	-0.08221
1	63	D	C	D63C	-0.1168	-0.1168	0.0715	2	2	1	-0.06622	-0.1673
1	63	D	E	D63E	0.02108	0.02108	0.1145	2	2	1	-0.05988	0.102
1	63	D	F	D63F	-0.427	-0.427		1	2	0.5	-0.427
1	63	D	G	D63G	-0.02082	-0.02082	0.04195	2	2	1	0.008849	-0.05048
1	63	D	H	D63H	-0.137	-0.137	0.0003235	2	5	1	-0.1372	-0.1368
1	63	D	I	D63I	-0.148	-0.148		1	1	0.5		-0.148
1	63	D	K	D63K	-0.1191	-0.1191	0.1427	2	2	1	-0.01818	-0.2199
1	63	D	L	D63L	-0.09693	-0.09693		1	1	0.5	-0.09693
1	63	D	M	D63M	-0.1616	-0.1616	0.04467	2	3	1	-0.13	-0.1932
1	63	D	N	D63N	-0.08944	-0.08944	0.1594	2	2	1	0.02324	-0.2021
1	63	D	Q	D63Q	-0.1152	-0.1152		1	6	0.5	-0.1152
1	63	D	R	D63R	-0.01549	-0.01549	0.08901	2	1.5	1	0.04745	-0.07843
1	63	D	S	D63S	-0.0001552	-0.0001552	0.1715	2	3.5	1	-0.1214	0.1211
1	63	D	T	D63T	0.1179	0.1179	0.258	2	1	1	0.3003	-0.06451
1	63	D	V	D63V	-0.2675	-0.2675	0.07547	2	2	1	-0.3209	-0.2142
1	63	D	W	D63W	-0.01395	-0.01395		1	4	0.5	-0.01395
1	63	D	Y	D63Y	-0.3056	-0.3056	0.2862	2	3.5	1	-0.1032	-0.508
1	64	C	L	C64L	0.5338	0.5338		1	1	0.5	0.5338
1	64	C	R	C64R	-0.2663	-0.2663		1	1	0.5		-0.2663
1	65	S	A	S65A	-0.143	-0.143	0.08555	2	1.5	1	-0.08253	-0.2035
1	65	S	D	S65D	-0.4901	-0.4901	0.3321	2	1.5	1	-0.7249	-0.2553
1	65	S	G	S65G	0.4096	0.4096	0.09358	2	2	1	0.4758	0.3435
1	65	S	N	S65N	-0.2149	-0.2149	0.07934	2	3	1	-0.1588	-0.271
1	65	S	Q	S65Q	-0.3382	-0.3382		1	1	0.5		-0.3382
1	65	S	T	S65T	-0.1028	-0.1028		1	3	0.5		-0.1028
1	66	V	A	V66A	0.2943	0.2943		1	1	0.5		0.2943
1	66	V	C	V66C	0.04527	0.04527	0.1803	2	1	1	-0.08223	0.1728
1	66	V	F	V66F	-0.4432	-0.4432	0.07021	2	3	1	-0.4929	-0.3936
1	66	V	I	V66I	-0.02075	-0.02075	0.1581	2	2	1	0.09105	-0.1326
1	66	V	L	V66L	-0.2715	-0.2715	0.1222	2	3.5	1	-0.185	-0.3579
1	66	V	M	V66M	-0.2558	-0.2558	0.2549	2	5	1	-0.07554	-0.4361
1	66	V	P	V66P	-0.1366	-0.1366	0.02152	2	2	1	-0.1214	-0.1518
1	66	V	S	V66S	-0.09014	-0.09014		1	3	0.5	-0.09014
1	66	V	T	V66T	0.0322	0.0322	0.02132	2	2.5	1	0.04727	0.01712
1	66	V	Y	V66Y	-0.3595	-0.3595	0.4348	2	2	1	-0.6669	-0.05204
1	67	A	D	A67D	-0.1197	-0.1197	0.1785	2	2.5	1	0.006559	-0.2459
1	67	A	E	A67E	-0.2307	-0.2307	0.07054	2	4	1	-0.1808	-0.2806
1	67	A	F	A67F	-0.2406	-0.2406		1	3	0.5		-0.2406
1	67	A	G	A67G	0.1935	0.1935	0.005384	2	2	1	0.1897	0.1973
1	67	A	H	A67H	0.086	0.086	0.08124	2	4.5	1	0.1434	0.02856
1	67	A	I	A67I	-0.02002	-0.02002	0.04983	2	1.5	1	-0.05525	0.01522
1	67	A	K	A67K	-0.2228	-0.2228		1	4	0.5	-0.2228
1	67	A	L	A67L	-0.3017	-0.3017	0.239	2	3	1	-0.4707	-0.1328
1	67	A	M	A67M	-0.3622	-0.3622	0.08636	2	4	1	-0.4232	-0.3011
1	67	A	N	A67N	-0.3106	-0.3106	0.03052	2	2	1	-0.289	-0.3322
1	67	A	Q	A67Q	-0.1312	-0.1312	0.03577	2	2	1	-0.1565	-0.1059
1	67	A	R	A67R	-0.1424	-0.1424	0.2197	2	2	1	0.01299	-0.2977
1	67	A	S	A67S	-0.02267	-0.02267	0.08066	2	3	1	-0.07971	0.03436
1	67	A	T	A67T	0.1079	0.1079		1	3	0.5	0.1079
1	67	A	V	A67V	-0.07547	-0.07547	0.1304	2	2.5	1	0.01677	-0.1677
1	67	A	Y	A67Y	-0.2862	-0.2862	0.1537	2	1	1	-0.1775	-0.3949
1	68	G	A	G68A	-0.02342	-0.02342		1	3	0.5	-0.02342
1	68	G	D	G68D	0.03076	0.03076	0.0411	2	0.6667	1	0.001704	0.05982
1	68	G	F	G68F	0.005803	0.005803		1	1	0.5	0.005803
1	68	G	H	G68H	-0.9164	-0.9164	0.1294	2	1.5	1	-0.8249	-1.008
1	68	G	K	G68K	-0.007169	-0.007169		1	1	0.5		-0.007169
1	68	G	M	G68M	-0.5751	-0.5751	0.128	2	1.5	1	-0.4846	-0.6656
1	68	G	Q	G68Q	-0.5455	-0.5455		1	1	0.5		-0.5455
1	68	G	S	G68S	-0.3262	-0.3262	0.06045	2	2.5	1	-0.2835	-0.369
1	68	G	T	G68T	-0.6808	-0.6808		1	1	0.5		-0.6808
1	69	W	A	W69A	0.02062	0.02062	0.03719	2	3	1	-0.005676	0.04691
1	69	W	C	W69C	-0.09345	-0.09345		1	1	0.5		-0.09345
1	69	W	F	W69F	-0.07522	-0.07522	0.008848	2	4	1	-0.08148	-0.06896
1	69	W	H	W69H	-0.003956	-0.003956		1	1	0.5		-0.003956
1	69	W	I	W69I	0.2095	0.2095	0.1574	2	2	1	0.09813	0.3208
1	69	W	L	W69L	0.1863	0.1863	0.08378	2	2.5	1	0.1271	0.2456
1	69	W	M	W69M	0.177	0.177	0.1559	2	3	1	0.06677	0.2872
1	69	W	S	W69S	-0.08509	-0.08509		1	3	0.5	-0.08509
1	69	W	T	W69T	0.08958	0.08958		1	2	0.5		0.08958
1	69	W	V	W69V	0.2489	0.2489		1	3	0.5	0.2489
1	69	W	Y	W69Y	0.01325	0.01325	0.1385	2	1	1	0.1112	-0.08466
1	70	L	D	L70D	0.1144	0.1144		1	1	0.5	0.1144
1	70	L	F	L70F	-0.1034	-0.1034		1	5	0.5		-0.1034
1	70	L	H	L70H	0.1882	0.1882		1	1	0.5	0.1882
1	70	L	I	L70I	-0.1315	-0.1315	0.07314	2	3	1	-0.07979	-0.1832
1	70	L	M	L70M	-0.1105	-0.1105	0.01991	2	4.5	1	-0.1246	-0.09644
1	70	L	P	L70P	0.03809	0.03809		1	1	0.5	0.03809
1	70	L	V	L70V	-0.2094	-0.2094	0.01444	2	2.5	1	-0.1992	-0.2196
1	71	L	A	L71A	-0.005592	-0.005592	0.3889	2	1	1	-0.2806	0.2694
1	71	L	F	L71F	0.07861	0.07861	0.08561	2	1.5	1	0.01807	0.1391
1	71	L	I	L71I	-0.1136	-0.1136	0.04835	2	6	1	-0.1478	-0.07941
1	71	L	M	L71M	0.1235	0.1235	0.1332	2	5.5	1	0.2176	0.0293
1	71	L	N	L71N	-0.03958	-0.03958		1	1	0.5	-0.03958
1	71	L	T	L71T	0.00543	0.00543	0.1118	2	2.5	1	0.08447	-0.07361
1	71	L	V	L71V	-0.2457	-0.2457	0.1513	2	2.5	1	-0.3527	-0.1387
1	71	L	Y	L71Y	-0.3524	-0.3524	0.1776	2	3.5	1	-0.2268	-0.478
1	72	G	A	G72A	0.02347	0.02347		1	2	0.5		0.02347
1	72	G	C	G72C	-0.3601	-0.3601	0.03175	2	2	1	-0.3825	-0.3376
1	72	G	D	G72D	-0.2464	-0.2464	0.03726	2	4.5	1	-0.22	-0.2727
1	72	G	E	G72E	-0.1107	-0.1107	0.0747	2	2	1	-0.05791	-0.1636
1	72	G	F	G72F	-0.4267	-0.4267	0.1047	2	2.5	1	-0.3526	-0.5007
1	72	G	H	G72H	-0.09437	-0.09437	0.03638	2	2.5	1	-0.1201	-0.06864
1	72	G	L	G72L	-0.202	-0.202	0.01421	2	3	1	-0.192	-0.2121
1	72	G	M	G72M	-0.2688	-0.2688	0.1245	2	2	1	-0.1808	-0.3569
1	72	G	N	G72N	0.2183	0.2183	0.03057	2	2.5	1	0.1967	0.24
1	72	G	Q	G72Q	0.1057	0.1057	0.1483	2	5	1	0.2106	0.000875
1	72	G	R	G72R	-0.4476	-0.4476	0.02131	2	2	1	-0.4627	-0.4325
1	72	G	S	G72S	0.01283	0.01283	0.1039	2	2.5	1	0.08632	-0.06066
1	72	G	T	G72T	-0.2085	-0.2085	0.221	2	3	1	-0.05225	-0.3648
1	72	G	V	G72V	-0.2115	-0.2115		1	2	0.5	-0.2115
1	72	G	W	G72W	0.1315	0.1315		1	1	0.5		0.1315
1	73	N	A	N73A	0.3086	0.3086		1	1	0.5	0.3086
1	73	N	C	N73C	-0.3588	-0.3588	0.2302	2	2	1	-0.1961	-0.5216
1	73	N	D	N73D	-0.1714	-0.1714	0.2338	2	2.5	1	-0.006024	-0.3367
1	73	N	G	N73G	-0.04385	-0.04385		1	1	0.5	-0.04385
1	73	N	H	N73H	-0.1747	-0.1747	0.152	2	2.5	1	-0.2822	-0.06724
1	73	N	I	N73I	-0.4164	-0.4164		1	3	0.5	-0.4164
1	73	N	K	N73K	-0.00907	-0.00907		1	1	0.5		-0.00907
1	73	N	L	N73L	-1.083	-1.083	0.238	2	1.5	1	-1.251	-0.9147
1	73	N	S	N73S	0.2056	0.2056		1	2	0.5	0.2056
1	73	N	T	N73T	0.0474	0.0474	0.05437	2	2	1	0.008957	0.08584
1	73	N	V	N73V	0.02386	0.02386		1	1	0.5		0.02386
1	74	P	A	P74A	-0.1509	-0.1509	0.1275	2	2.5	1	-0.0608	-0.2411
1	74	P	H	P74H	-0.2816	-0.2816	0.1509	2	2	1	-0.3883	-0.1749
1	74	P	I	P74I	-0.5853	-0.5853	0.2487	2	2	1	-0.7612	-0.4095
1	74	P	K	P74K	0.1341	0.1341	0.09644	2	1.5	1	0.2023	0.06591
1	74	P	L	P74L	-0.2641	-0.2641		1	2	0.5		-0.2641
1	74	P	M	P74M	-0.2521	-0.2521	0.04874	2	3	1	-0.2176	-0.2865
1	74	P	N	P74N	-0.2195	-0.2195	0.1261	2	1	1	-0.1303	-0.3086
1	74	P	Q	P74Q	-0.1458	-0.1458	0.07243	2	1.5	1	-0.09456	-0.197
1	74	P	R	P74R	0.1545	0.1545	0.0426	2	2.5	1	0.1244	0.1847
1	74	P	S	P74S	-0.2661	-0.2661	0.0253	2	5	1	-0.2482	-0.284
1	74	P	T	P74T	-0.2105	-0.2105	0.01191	2	2.5	1	-0.2189	-0.2021
1	74	P	V	P74V	-0.1355	-0.1355	0.001165	2	1.5	1	-0.1363	-0.1347
1	74	P	Y	P74Y	-0.5205	-0.5205		1	1	0.5	-0.5205
1	75	M	A	M75A	-0.09517	-0.09517	0.03321	2	2.5	1	-0.07168	-0.1186
1	75	M	C	M75C	0.0848	0.0848		1	4	0.5	0.0848
1	75	M	D	M75D	-0.03374	-0.03374	0.09389	2	3	1	-0.1001	0.03265
1	75	M	E	M75E	0.01776	0.01776	0.05708	2	3.5	1	0.05812	-0.0226
1	75	M	F	M75F	-0.04911	-0.04911		1	1	0.5	-0.04911
1	75	M	G	M75G	-0.287	-0.287	0.1599	2	1.5	1	-0.4001	-0.174
1	75	M	H	M75H	-0.1702	-0.1702	0.009905	2	2	1	-0.1772	-0.1632
1	75	M	I	M75I	-0.06113	-0.06113	0.1001	2	4	1	-0.1319	0.00965
1	75	M	K	M75K	0.1087	0.1087	0.01841	2	1	1	0.1217	0.09564
1	75	M	L	M75L	-0.006943	-0.006943	0.03245	2	3	1	0.016	-0.02989
1	75	M	N	M75N	0.03776	0.03776		1	6	0.5		0.03776
1	75	M	P	M75P	-0.1356	-0.1356	0.2431	2	1.5	1	0.03629	-0.3075
1	75	M	Q	M75Q	0.07375	0.07375	0.02532	2	2.5	1	0.09166	0.05584
1	75	M	R	M75R	0.06338	0.06338	0.129	2	3.5	1	0.1546	-0.02787
1	75	M	S	M75S	-0.103	-0.103		1	2	0.5		-0.103
1	75	M	T	M75T	0.0965	0.0965	0.1572	2	2.5	1	-0.01469	0.2077
1	75	M	V	M75V	0.2049	0.2049	0.1842	2	3.5	1	0.07469	0.3351
1	75	M	W	M75W	0.09437	0.09437	0.03502	2	3	1	0.06961	0.1191
1	75	M	Y	M75Y	-0.1948	-0.1948	0.1324	2	2	1	-0.2885	-0.1012
1	76	C	K	C76K	0.1212	0.1212		1	1	0.5	0.1212
1	76	C	T	C76T	-0.222	-0.222		1	1	0.5	-0.222
1	77	D	A	D77A	-0.1296	-0.1296	0.1903	2	2	1	-0.2641	0.004988
1	77	D	C	D77C	0.1831	0.1831	0.1318	2	1	1	0.08989	0.2763
1	77	D	E	D77E	-0.04274	-0.04274	0.05124	2	2.5	1	-0.07897	-0.006507
1	77	D	F	D77F	0.1271	0.1271	0.0006909	2	1.667	1	0.1266	0.1276
1	77	D	G	D77G	-0.07435	-0.07435	0.00625	2	2	1	-0.06993	-0.07877
1	77	D	H	D77H	-0.07419	-0.07419	0.07937	2	4.5	1	-0.01806	-0.1303
1	77	D	I	D77I	-0.04716	-0.04716	0.08932	2	3.5	1	0.016	-0.1103
1	77	D	K	D77K	-0.04564	-0.04564		1	1	0.5		-0.04564
1	77	D	L	D77L	-0.1873	-0.1873	0.1695	2	3	1	-0.06748	-0.3071
1	77	D	M	D77M	-0.007561	-0.007561	0.02153	2	3	1	0.007662	-0.02278
1	77	D	N	D77N	-0.2508	-0.2508	0.0127	2	3.5	1	-0.2598	-0.2418
1	77	D	P	D77P	0.2041	0.2041		1	2	0.5	0.2041
1	77	D	Q	D77Q	0.2109	0.2109		1	1	0.5	0.2109
1	77	D	R	D77R	-0.1244	-0.1244	0.01214	2	3.5	1	-0.1158	-0.1329
1	77	D	S	D77S	-0.1698	-0.1698		1	2	0.5		-0.1698
1	77	D	T	D77T	-0.1401	-0.1401	0.1194	2	2	1	-0.05566	-0.2245
1	77	D	V	D77V	-0.2528	-0.2528	0.1316	2	1	1	-0.1598	-0.3458
1	77	D	W	D77W	-0.06406	-0.06406	0.2457	2	2	1	0.1097	-0.2378
1	77	D	Y	D77Y	0.03605	0.03605	0.07389	2	3.5	1	0.0883	-0.01619
1	78	E	A	E78A	0.1293	0.1293	0.08822	2	1.5	1	0.06694	0.1917
1	78	E	C	E78C	0.1424	0.1424	0.2191	2	1	1	-0.01255	0.2973
1	78	E	D	E78D	0.1741	0.1741	0.0791	2	3	1	0.23	0.1182
1	78	E	F	E78F	0.04664	0.04664	0.01399	2	2.5	1	0.03675	0.05653
1	78	E	G	E78G	-0.07373	-0.07373	0.07162	2	1.5	1	-0.02309	-0.1244
1	78	E	H	E78H	0.007239	0.007239		1	5	0.5	0.007239
1	78	E	K	E78K	0.1708	0.1708	0.1591	2	4	1	0.2833	0.0583
1	78	E	L	E78L	-0.02832	-0.02832	0.1564	2	2.5	1	0.08224	-0.1389
1	78	E	M	E78M	0.1367	0.1367	0.1932	2	2	1	0.2734	8.773e-05
1	78	E	N	E78N	0.01361	0.01361	0.1975	2	2	1	0.1533	-0.1261
1	78	E	P	E78P	0.1086	0.1086	0.2766	2	2	1	0.3042	-0.08694
1	78	E	Q	E78Q	0.177	0.177		1	7	0.5	0.177
1	78	E	R	E78R	0.1356	0.1356	0.02549	2	1.5	1	0.1176	0.1536
1	78	E	S	E78S	-0.09351	-0.09351		1	4	0.5	-0.09351
1	78	E	T	E78T	-0.03742	-0.03742	0.1691	2	5	1	0.08217	-0.157
1	78	E	V	E78V	0.1394	0.1394		1	3	0.5	0.1394
1	78	E	W	E78W	-0.03887	-0.03887	0.07357	2	4	1	0.01315	-0.09089
1	78	E	Y	E78Y	-0.0143	-0.0143		1	1	0.5	-0.0143
1	79	F	H	F79H	-0.3134	-0.3134	0.0697	2	2.5	1	-0.2641	-0.3627
1	79	F	K	F79K	0.06285	0.06285		1	1	0.5	0.06285
1	79	F	L	F79L	-0.06789	-0.06789		1	2	0.5		-0.06789
1	79	F	M	F79M	-0.002604	-0.002604		1	1	0.5	-0.002604
1	79	F	N	F79N	-0.1815	-0.1815	0.09636	2	3.5	1	-0.2497	-0.1134
1	79	F	R	F79R	0.319	0.319		1	1	0.5	0.319
1	79	F	T	F79T	-0.103	-0.103		1	1	0.5		-0.103
1	79	F	W	F79W	-0.01978	-0.01978	0.04839	2	4.5	1	0.01444	-0.05399
1	79	F	Y	F79Y	-0.09037	-0.09037	0.2348	2	1	1	-0.2564	0.07566
1	80	I	A	I80A	-0.1505	-0.1505	0.2574	2	1	1	0.03153	-0.3324
1	80	I	C	I80C	0.47	0.47	0.035	2	4	1	0.4453	0.4948
1	80	I	D	I80D	0.2018	0.2018	0.1973	2	1	1	0.3413	0.06222
1	80	I	E	I80E	0.1295	0.1295	0.0002106	2	3	1	0.1294	0.1297
1	80	I	F	I80F	0.2843	0.2843	0.2133	2	2	1	0.4351	0.1335
1	80	I	G	I80G	0.115	0.115	0.01136	2	1	1	0.123	0.1069
1	80	I	H	I80H	0.1564	0.1564	0.1099	2	2.5	1	0.07864	0.2341
1	80	I	K	I80K	0.1939	0.1939	0.09999	2	4	1	0.1232	0.2646
1	80	I	L	I80L	0.08578	0.08578	0.05801	2	3	1	0.04476	0.1268
1	80	I	M	I80M	0.05125	0.05125		1	1	0.5	0.05125
1	80	I	N	I80N	0.09732	0.09732	0.2682	2	1.5	1	-0.0923	0.2869
1	80	I	Q	I80Q	0.03662	0.03662		1	2	0.5	0.03662
1	80	I	R	I80R	-0.01632	-0.01632	0.121	2	2	1	-0.1019	0.06925
1	80	I	S	I80S	0.1391	0.1391	0.1498	2	2	1	0.245	0.03322
1	80	I	T	I80T	0.09381	0.09381	0.08446	2	2.5	1	0.03409	0.1535
1	80	I	V	I80V	-0.02282	-0.02282	0.1839	2	3	1	0.1072	-0.1529
1	80	I	W	I80W	0.1003	0.1003		1	4	0.5	0.1003
1	80	I	Y	I80Y	0.1983	0.1983		1	3	0.5	0.1983
1	81	R	A	R81A	0.06358	0.06358		1	3	0.5	0.06358
1	81	R	C	R81C	0.09592	0.09592	0.08716	2	2.5	1	0.03429	0.1575
1	81	R	D	R81D	0.02255	0.02255	0.06597	2	4	1	0.0692	-0.0241
1	81	R	E	R81E	0.01638	0.01638	0.02654	2	2	1	0.03515	-0.002386
1	81	R	F	R81F	-0.1777	-0.1777	0.3818	2	1	1	-0.4477	0.09231
1	81	R	G	R81G	0.01091	0.01091	0.03932	2	7	1	-0.01689	0.03872
1	81	R	H	R81H	-0.03693	-0.03693	0.116	2	1.5	1	0.0451	-0.1189
1	81	R	I	R81I	0.07501	0.07501	0.09928	2	2.5	1	0.004809	0.1452
1	81	R	K	R81K	0.05486	0.05486	0.07036	2	2	1	0.005108	0.1046
1	81	R	L	R81L	0.0267	0.0267	0.2097	2	3	1	0.175	-0.1216
1	81	R	M	R81M	0.1302	0.1302	0.2752	2	2.5	1	0.3248	-0.06442
1	81	R	N	R81N	0.05543	0.05543		1	3	0.5	0.05543
1	81	R	P	R81P	-0.2934	-0.2934		1	1	0.5	-0.2934
1	81	R	Q	R81Q	-0.03048	-0.03048		1	2	0.5	-0.03048
1	81	R	S	R81S	0.1263	0.1263		1	3	0.5		0.1263
1	81	R	T	R81T	0.15	0.15	0.05216	2	2.5	1	0.1868	0.1131
1	81	R	V	R81V	0.0009104	0.0009104	0.101	2	3.5	1	0.07231	-0.07049
1	81	R	W	R81W	0.1573	0.1573	0.07035	2	3	1	0.2071	0.1076
1	81	R	Y	R81Y	0.115	0.115	0.1225	2	3	1	0.2017	0.02841
1	82	V	A	V82A	-0.01418	-0.01418	0.02386	2	2.5	1	-0.03105	0.002695
1	82	V	C	V82C	0.0924	0.0924	0.0344	2	4.5	1	0.06807	0.1167
1	82	V	D	V82D	-0.2275	-0.2275	0.006787	2	7.5	1	-0.2323	-0.2227
1	82	V	E	V82E	-0.008093	-0.008093		1	1	0.5		-0.008093
1	82	V	F	V82F	0.06873	0.06873		1	5	0.5	0.06873
1	82	V	G	V82G	-0.007697	-0.007697		1	1	0.5	-0.007697
1	82	V	H	V82H	-0.0169	-0.0169		1	1	0.5		-0.0169
1	82	V	I	V82I	-0.06802	-0.06802	0.05443	2	3	1	-0.1065	-0.02953
1	82	V	K	V82K	-0.181	-0.181	0.1077	2	1.5	1	-0.1049	-0.2571
1	82	V	L	V82L	-0.2191	-0.2191	0.1864	2	2.5	1	-0.08728	-0.3509
1	82	V	M	V82M	-0.1432	-0.1432	0.126	2	1.5	1	-0.05406	-0.2323
1	82	V	N	V82N	-0.1028	-0.1028	0.1573	2	2	1	0.008483	-0.214
1	82	V	P	V82P	-0.3039	-0.3039	0.2867	2	1.5	1	-0.1012	-0.5067
1	82	V	R	V82R	-0.199	-0.199		1	1	0.5		-0.199
1	82	V	S	V82S	0.1415	0.1415		1	4	0.5	0.1415
1	82	V	T	V82T	0.09388	0.09388	0.102	2	3.5	1	0.02179	0.166
1	82	V	W	V82W	-0.08364	-0.08364		1	2	0.5		-0.08364
1	82	V	Y	V82Y	0.01064	0.01064	0.1967	2	2	1	0.1498	-0.1285
1	82a	P	A	P82aA	0.134	0.134	0.1795	2	1	1	0.007055	0.2609
1	82a	P	C	P82aC	-0.1703	-0.1703	0.06674	2	3.5	1	-0.1231	-0.2175
1	82a	P	D	P82aD	-0.0168	-0.0168		1	5	0.5		-0.0168
1	82a	P	E	P82aE	-0.07225	-0.07225	0.0405	2	1.5	1	-0.1009	-0.04361
1	82a	P	F	P82aF	-0.1018	-0.1018	0.068	2	1	1	-0.05368	-0.1498
1	82a	P	G	P82aG	0.0135	0.0135	0.02793	2	4.5	1	-0.006253	0.03324
1	82a	P	H	P82aH	-1.036	-1.036		1	1	0.5		-1.036
1	82a	P	I	P82aI	-0.002025	-0.002025		1	1	0.5	-0.002025
1	82a	P	K	P82aK	-0.2205	-0.2205	0.07626	2	1	1	-0.2744	-0.1666
1	82a	P	L	P82aL	-0.2522	-0.2522		1	5	0.5		-0.2522
1	82a	P	N	P82aN	-0.1978	-0.1978	0.3966	2	1.5	1	0.08264	-0.4783
1	82a	P	Q	P82aQ	0.2219	0.2219		1	1	0.5	0.2219
1	82a	P	S	P82aS	-0.02769	-0.02769	0.1611	2	3	1	-0.1416	0.08622
1	82a	P	T	P82aT	0.07004	0.07004		1	2	0.5	0.07004
1	82a	P	V	P82aV	-0.3357	-0.3357	0.1408	2	1.5	1	-0.4353	-0.2361
1	82a	P	W	P82aW	-0.06023	-0.06023	0.1855	2	2	1	0.07095	-0.1914
1	82a	P	Y	P82aY	-0.01641	-0.01641		1	1	0.5		-0.01641
1	83	E	D	E83D	-0.01648	-0.01648	0.1155	2	3	1	0.06516	-0.09813
1	83	E	F	E83F	-0.07108	-0.07108	0.2484	2	1.5	1	0.1046	-0.2467
1	83	E	G	E83G	1.612	1.612		1	1	0.5		1.612
1	83	E	H	E83H	-0.133	-0.133	0.01233	2	2	1	-0.1243	-0.1417
1	83	E	I	E83I	0.09209	0.09209	0.06215	2	2	1	0.136	0.04814
1	83	E	K	E83K	-0.247	-0.247	0.03207	2	2	1	-0.2697	-0.2243
1	83	E	L	E83L	0.06405	0.06405	0.02375	2	2	1	0.08084	0.04725
1	83	E	M	E83M	-0.06402	-0.06402		1	1	0.5		-0.06402
1	83	E	N	E83N	-0.3229	-0.3229		1	2	0.5		-0.3229
1	83	E	P	E83P	-0.04664	-0.04664	0.3049	2	2.5	1	-0.2623	0.169
1	83	E	Q	E83Q	0.004129	0.004129	0.05014	2	2	1	-0.03133	0.03958
1	83	E	R	E83R	-0.1627	-0.1627	0.1967	2	2	1	-0.02359	-0.3017
1	83	E	S	E83S	-0.4006	-0.4006	0.04414	2	2	1	-0.3694	-0.4319
1	83	E	T	E83T	0.0185	0.0185	0.1875	2	1	1	0.1511	-0.1141
1	83	E	V	E83V	-0.1373	-0.1373		1	2	0.5	-0.1373
1	83	E	W	E83W	-0.11	-0.11	0.05852	2	1.5	1	-0.1514	-0.06863
1	83	E	Y	E83Y	-0.2909	-0.2909		1	1	0.5	-0.2909
1	84	W	E	W84E	0.1392	0.1392		1	0.3333	0.5	0.1392
1	84	W	P	W84P	0.1146	0.1146		1	1	0.5	0.1146
1	84	W	Y	W84Y	-0.08135	-0.08135		1	1	0.5	-0.08135
1	84	W	*	W84*	-0.2718	-0.2718		1	1	0.5		-0.2718
1	85	S	A	S85A	-0.006106	-0.006106	0.1311	2	2	1	-0.09879	0.08657
1	85	S	C	S85C	-0.06106	-0.06106	0.04337	2	2	1	-0.03039	-0.09173
1	85	S	F	S85F	0.1679	0.1679		1	1	0.5	0.1679
1	85	S	G	S85G	-0.2778	-0.2778		1	1	0.5	-0.2778
1	85	S	K	S85K	0.08636	0.08636	0.08065	2	3	1	0.1434	0.02933
1	85	S	L	S85L	-0.004703	-0.004703	0.1672	2	1	1	0.1135	-0.123
1	85	S	P	S85P	0.00878	0.00878	0.05857	2	4	1	-0.03264	0.0502
1	85	S	R	S85R	-0.07492	-0.07492	0.08614	2	4	1	-0.1358	-0.01401
1	85	S	T	S85T	-0.05875	-0.05875	0.06559	2	1	1	-0.01237	-0.1051
1	85	S	W	S85W	0.1394	0.1394		1	1	0.5		0.1394
1	86	Y	F	Y86F	-0.1125	-0.1125		1	3	0.5		-0.1125
1	86	Y	K	Y86K	-0.2206	-0.2206		1	1	0.5	-0.2206
1	87	I	F	I87F	-0.2632	-0.2632	0.4013	2	1	1	-0.547	0.02057
1	87	I	L	I87L	-0.373	-0.373	0.1647	2	2.5	1	-0.4895	-0.2565
1	87	I	M	I87M	0.01361	0.01361	0.001511	2	3.5	1	0.01468	0.01255
1	87	I	V	I87V	-0.03812	-0.03812	0.09537	2	3.5	1	0.02932	-0.1056
1	87	I	Y	I87Y	-0.207	-0.207		1	1	0.5	-0.207
1	88	V	A	V88A	0.1262	0.1262	0.1075	2	2	1	0.05018	0.2023
1	88	V	C	V88C	-0.05417	-0.05417		1	5	0.5	-0.05417
1	88	V	H	V88H	-0.04019	-0.04019	0.09992	2	2.5	1	0.03046	-0.1108
1	88	V	I	V88I	-0.07056	-0.07056	0.02268	2	3	1	-0.08659	-0.05452
1	88	V	M	V88M	0.1168	0.1168	0.1267	2	1	1	0.0272	0.2063
1	88	V	N	V88N	-0.8019	-0.8019		1	1	0.5	-0.8019
1	88	V	S	V88S	0.0424	0.0424	0.1141	2	2	1	-0.03825	0.1231
1	88	V	T	V88T	-0.08469	-0.08469	0.2069	2	1.5	1	-0.231	0.06161
1	89	E	A	E89A	-0.166	-0.166	0.007274	2	1.5	1	-0.1608	-0.1711
1	89	E	C	E89C	-0.2748	-0.2748	0.04027	2	1.5	1	-0.2463	-0.3033
1	89	E	F	E89F	-0.3776	-0.3776	0.02615	2	3	1	-0.3592	-0.3961
1	89	E	G	E89G	-0.7011	-0.7011		1	1	0.5		-0.7011
1	89	E	H	E89H	0.01245	0.01245	0.03285	2	2	1	-0.01078	0.03567
1	89	E	I	E89I	-0.2377	-0.2377	0.002228	2	3	1	-0.2393	-0.2361
1	89	E	K	E89K	-0.297	-0.297	0.01919	2	8	1	-0.2835	-0.3106
1	89	E	L	E89L	-0.4426	-0.4426	0.0357	2	3	1	-0.4174	-0.4679
1	89	E	M	E89M	-0.2856	-0.2856		1	3	0.5		-0.2856
1	89	E	N	E89N	-0.3335	-0.3335	0.06227	2	1	1	-0.2895	-0.3775
1	89	E	Q	E89Q	-0.1206	-0.1206	0.002938	2	3.5	1	-0.1227	-0.1186
1	89	E	R	E89R	-0.3741	-0.3741	0.3238	2	3	1	-0.1451	-0.603
1	89	E	S	E89S	-0.134	-0.134	0.07558	2	3	1	-0.08052	-0.1874
1	89	E	T	E89T	0.05562	0.05562		1	2	0.5	0.05562
1	89	E	V	E89V	-0.3017	-0.3017	0.05967	2	3	1	-0.3439	-0.2595
1	89	E	W	E89W	-0.4072	-0.4072	0.01186	2	4	1	-0.4156	-0.3988
1	89	E	Y	E89Y	-0.3622	-0.3622	0.006149	2	1	1	-0.3579	-0.3665
1	90	R	A	R90A	-0.01603	-0.01603		1	4	0.5		-0.01603
1	90	R	C	R90C	0.03223	0.03223		1	4	0.5	0.03223
1	90	R	D	R90D	-0.196	-0.196		1	3	0.5		-0.196
1	90	R	E	R90E	-0.06108	-0.06108	0.09817	2	2.5	1	0.008337	-0.1305
1	90	R	F	R90F	-0.02158	-0.02158	0.003281	2	2.5	1	-0.01926	-0.0239
1	90	R	G	R90G	-0.06617	-0.06617	0.007543	2	4	1	-0.06084	-0.07151
1	90	R	H	R90H	0.08262	0.08262	0.1713	2	3	1	0.2038	-0.03852
1	90	R	I	R90I	0.05866	0.05866	0.01682	2	4.5	1	0.04676	0.07055
1	90	R	K	R90K	0.3093	0.3093	0.2565	2	2	1	0.4907	0.1279
1	90	R	L	R90L	0.1983	0.1983	0.1807	2	3	1	0.07046	0.326
1	90	R	M	R90M	0.1414	0.1414	0.06583	2	3.5	1	0.1879	0.09483
1	90	R	N	R90N	-0.06478	-0.06478	0.07573	2	2	1	-0.01123	-0.1183
1	90	R	P	R90P	0.05474	0.05474	0.0006501	2	3	1	0.0552	0.05428
1	90	R	Q	R90Q	0.03151	0.03151	0.3313	2	3	1	0.2658	-0.2028
1	90	R	S	R90S	0.07967	0.07967		1	5	0.5	0.07967
1	90	R	T	R90T	0.09582	0.09582	0.02979	2	4	1	0.07475	0.1169
1	90	R	V	R90V	-0.04128	-0.04128	0.0278	2	5	1	-0.06094	-0.02163
1	90	R	W	R90W	-0.02867	-0.02867	0.1981	2	3	1	0.1114	-0.1687
1	90	R	Y	R90Y	-0.1717	-0.1717	0.02848	2	2	1	-0.1919	-0.1516
1	91	A	C	A91C	-0.04557	-0.04557	0.0008119	2	3.5	1	-0.04614	-0.04499
1	91	A	D	A91D	-0.1792	-0.1792	0.005562	2	4	1	-0.1753	-0.1831
1	91	A	E	A91E	0.01288	0.01288	0.1006	2	5	1	-0.05829	0.08404
1	91	A	F	A91F	-0.08784	-0.08784	0.03599	2	3.5	1	-0.06239	-0.1133
1	91	A	G	A91G	-0.1173	-0.1173	0.1178	2	2	1	-0.2006	-0.03405
1	91	A	H	A91H	-0.003328	-0.003328	0.02864	2	4.5	1	-0.02358	0.01692
1	91	A	I	A91I	-0.1398	-0.1398		1	2	0.5	-0.1398
1	91	A	K	A91K	-0.02914	-0.02914	0.006993	2	3	1	-0.03408	-0.02419
1	91	A	L	A91L	0.1826	0.1826	0.08999	2	1.5	1	0.2462	0.119
1	91	A	M	A91M	-0.1886	-0.1886	0.05661	2	2.5	1	-0.2287	-0.1486
1	91	A	N	A91N	0.04012	0.04012		1	3	0.5		0.04012
1	91	A	P	A91P	0.002352	0.002352		1	2	0.5		0.002352
1	91	A	Q	A91Q	0.01791	0.01791	0.01693	2	4.5	1	0.02989	0.005943
1	91	A	R	A91R	-0.1324	-0.1324	0.1877	2	4	1	-0.2651	0.0003052
1	91	A	S	A91S	0.03357	0.03357	0.008112	2	5	1	0.0393	0.02783
1	91	A	T	A91T	-0.04953	-0.04953	0.02528	2	1	1	-0.0674	-0.03165
1	91	A	V	A91V	0.05762	0.05762	0.02335	2	6.5	1	0.04111	0.07413
1	91	A	W	A91W	-0.06206	-0.06206	0.09602	2	3.5	1	-0.13	0.005837
1	91	A	Y	A91Y	-0.06285	-0.06285		1	1	0.5	-0.06285
1	92	N	A	N92A	0.003918	0.003918	0.08326	2	3.5	1	0.06279	-0.05496
1	92	N	C	N92C	0.02441	0.02441		1	2	0.5	0.02441
1	92	N	D	N92D	0.02085	0.02085		1	4	0.5	0.02085
1	92	N	E	N92E	-0.05188	-0.05188		1	3	0.5	-0.05188
1	92	N	F	N92F	0.1036	0.1036	0.1203	2	2	1	0.0185	0.1887
1	92	N	G	N92G	-0.06851	-0.06851	0.08702	2	2.5	1	-0.13	-0.006978
1	92	N	I	N92I	0.03641	0.03641	0.01499	2	3	1	0.0258	0.04701
1	92	N	K	N92K	-0.008057	-0.008057	0.005728	2	3	1	-0.004007	-0.01211
1	92	N	L	N92L	-0.05548	-0.05548	0.04044	2	3	1	-0.02689	-0.08408
1	92	N	M	N92M	0.09468	0.09468	0.1318	2	2.5	1	0.001488	0.1879
1	92	N	P	N92P	-0.1351	-0.1351		1	2	0.5		-0.1351
1	92	N	Q	N92Q	-0.09778	-0.09778		1	2	0.5	-0.09778
1	92	N	R	N92R	0.08459	0.08459	0.09892	2	2	1	0.01464	0.1545
1	92	N	S	N92S	-0.01467	-0.01467	0.03819	2	2	1	-0.04167	0.01234
1	92	N	T	N92T	0.1237	0.1237	0.08558	2	2	1	0.06317	0.1842
1	92	N	V	N92V	0.002292	0.002292	0.09073	2	4.5	1	0.06645	-0.06186
1	92	N	W	N92W	0.002093	0.002093	0.04307	2	4	1	0.03254	-0.02836
1	92	N	Y	N92Y	0.01987	0.01987	0.04076	2	2.5	1	0.04869	-0.008954
1	92a	P	A	P92aA	0.01935	0.01935	0.1434	2	4	1	0.1207	-0.08202
1	92a	P	C	P92aC	-0.1643	-0.1643	0.0158	2	2.5	1	-0.1531	-0.1754
1	92a	P	F	P92aF	-0.1082	-0.1082	0.006858	2	4	1	-0.1033	-0.113
1	92a	P	G	P92aG	-0.2117	-0.2117	0.2435	2	3	1	-0.03947	-0.3838
1	92a	P	H	P92aH	-0.3202	-0.3202	0.1213	2	2	1	-0.2345	-0.406
1	92a	P	I	P92aI	-0.4256	-0.4256	0.2324	2	3	1	-0.2612	-0.5899
1	92a	P	K	P92aK	-0.2866	-0.2866		1	1	0.5		-0.2866
1	92a	P	L	P92aL	-0.08119	-0.08119	0.3199	2	1.5	1	0.145	-0.3074
1	92a	P	M	P92aM	-0.3808	-0.3808	0.1021	2	1.5	1	-0.3086	-0.453
1	92a	P	N	P92aN	-0.5582	-0.5582	0.0884	2	1.5	1	-0.6207	-0.4957
1	92a	P	Q	P92aQ	-0.2146	-0.2146	0.03252	2	2.5	1	-0.1916	-0.2376
1	92a	P	R	P92aR	-0.2513	-0.2513	0.0224	2	1.5	1	-0.2355	-0.2672
1	92a	P	S	P92aS	0.04942	0.04942	0.09348	2	3.5	1	0.1155	-0.01668
1	92a	P	T	P92aT	-0.1204	-0.1204	0.06623	2	2	1	-0.1673	-0.07361
1	92a	P	V	P92aV	-0.3019	-0.3019	0.08136	2	4	1	-0.3595	-0.2444
1	92a	P	W	P92aW	-0.3216	-0.3216	0.1627	2	3	1	-0.2066	-0.4366
1	92a	P	Y	P92aY	-0.2171	-0.2171	0.02848	2	2.5	1	-0.197	-0.2372
1	93	A	C	A93C	0.06948	0.06948	0.1027	2	2	1	-0.003167	0.1421
1	93	A	D	A93D	-0.03767	-0.03767	0.05165	2	6	1	-0.001148	-0.0742
1	93	A	E	A93E	-0.03921	-0.03921	0.05931	2	3.5	1	-0.08115	0.002727
1	93	A	F	A93F	0.1207	0.1207	0.005485	2	5	1	0.1168	0.1246
1	93	A	G	A93G	-0.01031	-0.01031	0.1504	2	2	1	0.09603	-0.1166
1	93	A	H	A93H	0.04447	0.04447	0.07002	2	5.5	1	-0.005042	0.09398
1	93	A	I	A93I	-0.05803	-0.05803	0.08277	2	2.5	1	0.0004916	-0.1166
1	93	A	K	A93K	0.07528	0.07528		1	3	0.5		0.07528
1	93	A	L	A93L	-0.1776	-0.1776	0.03582	2	2.5	1	-0.1522	-0.2029
1	93	A	M	A93M	0.04968	0.04968	0.0915	2	1.5	1	-0.01501	0.1144
1	93	A	N	A93N	0.07329	0.07329	0.04231	2	4	1	0.1032	0.04337
1	93	A	P	A93P	-0.06284	-0.06284	0.1388	2	3	1	0.03531	-0.161
1	93	A	Q	A93Q	0.03897	0.03897	0.001874	2	2	1	0.0403	0.03765
1	93	A	R	A93R	0.1099	0.1099	0.2522	2	3	1	0.2882	-0.06837
1	93	A	S	A93S	-0.03512	-0.03512	0.1368	2	2.5	1	-0.1319	0.06165
1	93	A	T	A93T	0.0471	0.0471	0.03744	2	4.5	1	0.02063	0.07358
1	93	A	V	A93V	-0.293	-0.293	0.2235	2	2.5	1	-0.135	-0.4511
1	93	A	W	A93W	-0.06898	-0.06898	0.1418	2	2.5	1	-0.1692	0.03129
1	93	A	Y	A93Y	-0.1118	-0.1118	0.04617	2	4	1	-0.07917	-0.1445
1	94	N	A	N94A	0.00545	0.00545		1	2	0.5		0.00545
1	94	N	C	N94C	0.1711	0.1711	0.08885	2	2	1	0.2339	0.1083
1	94	N	D	N94D	-0.01455	-0.01455	0.1223	2	4	1	-0.101	0.07191
1	94	N	E	N94E	0.03956	0.03956	0.09043	2	3	1	-0.02438	0.1035
1	94	N	F	N94F	-0.03573	-0.03573		1	1	0.5	-0.03573
1	94	N	G	N94G	-0.1482	-0.1482		1	2	0.5	-0.1482
1	94	N	H	N94H	0.1276	0.1276	0.04085	2	5	1	0.1564	0.09867
1	94	N	I	N94I	-0.3001	-0.3001	0.006646	2	2	1	-0.3048	-0.2954
1	94	N	K	N94K	0.1378	0.1378	0.09474	2	4	1	0.0708	0.2048
1	94	N	L	N94L	0.0224	0.0224	0.1013	2	3.5	1	-0.04922	0.09403
1	94	N	M	N94M	0.1242	0.1242	0.02494	2	4	1	0.1418	0.1065
1	94	N	P	N94P	0.1208	0.1208		1	1	0.5		0.1208
1	94	N	Q	N94Q	-0.07317	-0.07317	0.1444	2	1	1	0.02892	-0.1753
1	94	N	R	N94R	0.08175	0.08175	0.1195	2	3	1	0.1663	-0.002778
1	94	N	S	N94S	-0.006771	-0.006771	0.08654	2	4.5	1	0.05442	-0.06796
1	94	N	T	N94T	-0.139	-0.139	0.1047	2	3.5	1	-0.2131	-0.06499
1	94	N	V	N94V	-0.1617	-0.1617	0.08898	2	4.5	1	-0.09881	-0.2246
1	94	N	W	N94W	-0.4622	-0.4622	0.1965	2	2	1	-0.6012	-0.3233
1	94	N	Y	N94Y	0.05705	0.05705	0.2594	2	2.5	1	0.2405	-0.1264
1	95	D	A	D95A	0.1892	0.1892	0.1043	2	2.5	1	0.2629	0.1154
1	95	D	C	D95C	0.07395	0.07395	0.1469	2	2	1	0.1778	-0.02991
1	95	D	E	D95E	0.2361	0.2361	0.05703	2	4.5	1	0.1958	0.2765
1	95	D	F	D95F	-0.2564	-0.2564		1	2	0.5	-0.2564
1	95	D	G	D95G	0.3024	0.3024	0.1003	2	2	1	0.2315	0.3733
1	95	D	H	D95H	0.1623	0.1623	0.0364	2	2	1	0.1881	0.1366
1	95	D	I	D95I	0.06296	0.06296	0.09502	2	2.5	1	-0.004227	0.1302
1	95	D	K	D95K	0.2244	0.2244	0.06198	2	4	1	0.1806	0.2683
1	95	D	L	D95L	-0.04197	-0.04197	0.00866	2	2.5	1	-0.04809	-0.03585
1	95	D	M	D95M	0.09726	0.09726	0.07973	2	3.5	1	0.04089	0.1536
1	95	D	N	D95N	-0.1305	-0.1305		1	6	0.5	-0.1305
1	95	D	P	D95P	0.2955	0.2955		1	1	0.5		0.2955
1	95	D	Q	D95Q	0.1837	0.1837	0.05405	2	4	1	0.1455	0.2219
1	95	D	R	D95R	0.2479	0.2479	0.01215	2	4	1	0.2565	0.2393
1	95	D	S	D95S	0.1527	0.1527	0.002248	2	2	1	0.1512	0.1543
1	95	D	T	D95T	0.1241	0.1241	0.05476	2	2.5	1	0.08534	0.1628
1	95	D	V	D95V	0.1114	0.1114		1	3	0.5		0.1114
1	95	D	W	D95W	-0.4421	-0.4421	0.08112	2	1.5	1	-0.3848	-0.4995
1	96	L	C	L96C	-0.06713	-0.06713	0.005655	2	4.5	1	-0.06314	-0.07113
1	96	L	D	L96D	-1.224	-1.224	0.5744	2	1.5	1	-1.63	-0.8177
1	96	L	E	L96E	-0.7863	-0.7863	0.07816	2	1.5	1	-0.731	-0.8416
1	96	L	F	L96F	-1.049	-1.049	0.2056	2	2.5	1	-0.9036	-1.194
1	96	L	G	L96G	-0.8424	-0.8424	0.1792	2	1	1	-0.7156	-0.9691
1	96	L	H	L96H	-0.4607	-0.4607	0.08032	2	2.5	1	-0.5175	-0.4039
1	96	L	I	L96I	0.2485	0.2485	0.3319	2	3.5	1	0.01382	0.4833
1	96	L	K	L96K	-0.4128	-0.4128	0.1655	2	2	1	-0.5298	-0.2958
1	96	L	M	L96M	-0.2378	-0.2378	0.3193	2	2.5	1	-0.01205	-0.4636
1	96	L	N	L96N	0.0303	0.0303	0.07068	2	3	1	0.08028	-0.01968
1	96	L	P	L96P	-0.4221	-0.4221		1	1	0.5		-0.4221
1	96	L	Q	L96Q	0.2449	0.2449	0.01862	2	4	1	0.2318	0.2581
1	96	L	R	L96R	-0.005668	-0.005668	0.00664	2	3	1	-0.0009729	-0.01036
1	96	L	T	L96T	-0.451	-0.451		1	2	0.5	-0.451
1	96	L	V	L96V	0.4373	0.4373	0.1868	2	2	1	0.3052	0.5694
1	96	L	W	L96W	-1.251	-1.251		1	2	0.5		-1.251
1	96	L	Y	L96Y	-1.131	-1.131	0.2921	2	2.5	1	-1.337	-0.9243
1	97	C	E	C97E	-0.09529	-0.09529		1	1	0.5	-0.09529
1	97	C	M	C97M	-0.8172	-0.8172	0.0174	2	1	1	-0.8295	-0.8049
1	98	Y	D	Y98D	0.2618	0.2618		1	1	0.5		0.2618
1	98	Y	E	Y98E	0.0709	0.0709		1	1	0.5		0.0709
1	98	Y	F	Y98F	-0.5325	-0.5325		1	1	0.5		-0.5325
1	98	Y	H	Y98H	-0.3841	-0.3841		1	2	0.5		-0.3841
1	98	Y	K	Y98K	-0.705	-0.705		1	1	0.5	-0.705
1	98	Y	M	Y98M	-0.4736	-0.4736		1	1	0.5		-0.4736
1	99	P	A	P99A	-0.4472	-0.4472		1	1	0.5	-0.4472
1	99	P	G	P99G	0.3571	0.3571		1	2	0.5		0.3571
1	99	P	L	P99L	-0.5812	-0.5812		1	1	0.5		-0.5812
1	99	P	T	P99T	-0.6289	-0.6289	0.6807	2	1	1	-1.11	-0.1476
1	99	P	V	P99V	-0.7002	-0.7002		1	1	0.5	-0.7002
1	100	G	A	G100A	0.3511	0.3511	0.0721	2	4.5	1	0.3001	0.4021
1	100	G	C	G100C	-0.1588	-0.1588		1	5	0.5	-0.1588
1	100	G	F	G100F	-0.7493	-0.7493		1	1	0.5	-0.7493
1	100	G	L	G100L	-0.288	-0.288		1	1	0.5		-0.288
1	100	G	M	G100M	-0.9239	-0.9239	0.1956	2	2	1	-1.062	-0.7855
1	100	G	N	G100N	-0.3054	-0.3054		1	1	0.5	-0.3054
1	100	G	S	G100S	0.5878	0.5878	0.01329	2	2.5	1	0.5972	0.5784
1	100	G	T	G100T	-0.8966	-0.8966	0.01491	2	1.5	1	-0.886	-0.9071
1	101	S	A	S101A	0.078	0.078		1	2	0.5	0.078
1	101	S	C	S101C	0.08773	0.08773	0.02712	2	3	1	0.1069	0.06855
1	101	S	D	S101D	-0.162	-0.162	0.113	2	2	1	-0.08212	-0.2419
1	101	S	F	S101F	-0.04229	-0.04229	0.03687	2	3.5	1	-0.06837	-0.01622
1	101	S	G	S101G	0.01488	0.01488	0.2074	2	2.5	1	-0.1318	0.1615
1	101	S	H	S101H	0.02968	0.02968	0.06553	2	3	1	0.07602	-0.01665
1	101	S	I	S101I	-0.1355	-0.1355	0.2069	2	1	1	-0.2818	0.01083
1	101	S	K	S101K	-0.07258	-0.07258	0.01703	2	1.5	1	-0.08462	-0.06054
1	101	S	L	S101L	-0.001452	-0.001452	0.01618	2	3.5	1	0.009987	-0.01289
1	101	S	M	S101M	-0.04367	-0.04367	0.09459	2	2.5	1	0.02321	-0.1106
1	101	S	N	S101N	0.1244	0.1244	0.1258	2	2.5	1	0.2134	0.03542
1	101	S	P	S101P	-0.3903	-0.3903	0.02607	2	1.5	1	-0.4087	-0.3718
1	101	S	Q	S101Q	-0.0517	-0.0517	0.157	2	3	1	-0.1627	0.05934
1	101	S	R	S101R	-0.0152	-0.0152	0.06697	2	3.5	1	0.03216	-0.06255
1	101	S	T	S101T	-0.01306	-0.01306	0.001635	2	3.5	1	-0.0119	-0.01421
1	101	S	V	S101V	-0.09229	-0.09229	0.08635	2	1.5	1	-0.1533	-0.03124
1	101	S	W	S101W	0.1103	0.1103		1	2	0.5		0.1103
1	101	S	Y	S101Y	0.0915	0.0915		1	5	0.5		0.0915
1	102	L	A	L102A	-0.1547	-0.1547		1	1	0.5		-0.1547
1	102	L	C	L102C	-0.1995	-0.1995	0.1058	2	4	1	-0.1247	-0.2744
1	102	L	D	L102D	0.3224	0.3224		1	1	0.5	0.3224
1	102	L	F	L102F	0.0185	0.0185	0.07391	2	3.667	1	0.07076	-0.03377
1	102	L	I	L102I	-0.2181	-0.2181	0.1069	2	1.5	1	-0.1425	-0.2937
1	102	L	M	L102M	-0.1082	-0.1082	0.01254	2	4	1	-0.09935	-0.1171
1	102	L	T	L102T	-0.1933	-0.1933	0.06	2	1.5	1	-0.2357	-0.1508
1	102	L	V	L102V	-0.2114	-0.2114		1	3	0.5		-0.2114
1	102	L	W	L102W	-0.07224	-0.07224	0.03498	2	1.5	1	-0.04751	-0.09698
1	102	L	Y	L102Y	-0.267	-0.267	0.05221	2	2.5	1	-0.2301	-0.3039
1	103	N	A	N103A	-0.04125	-0.04125	0.06054	2	3	1	-0.08406	0.001566
1	103	N	C	N103C	0.07493	0.07493	0.1338	2	1.5	1	0.1695	-0.01968
1	103	N	D	N103D	-0.0949	-0.0949	0.01881	2	3.5	1	-0.0816	-0.1082
1	103	N	E	N103E	0.01465	0.01465	0.1121	2	2.5	1	0.09391	-0.06461
1	103	N	F	N103F	-0.08113	-0.08113		1	2	0.5		-0.08113
1	103	N	G	N103G	-0.1125	-0.1125		1	2	0.5		-0.1125
1	103	N	H	N103H	-0.07402	-0.07402	0.03789	2	3.5	1	-0.04723	-0.1008
1	103	N	I	N103I	0.1166	0.1166	0.1213	2	2.5	1	0.03084	0.2023
1	103	N	K	N103K	0.08784	0.08784	0.03579	2	6	1	0.1131	0.06253
1	103	N	L	N103L	-0.1203	-0.1203		1	2	0.5		-0.1203
1	103	N	M	N103M	0.03158	0.03158	0.2733	2	3	1	0.2248	-0.1616
1	103	N	P	N103P	-0.08912	-0.08912	0.06641	2	3.5	1	-0.04216	-0.1361
1	103	N	Q	N103Q	0.112	0.112	0.007037	2	3.5	1	0.107	0.117
1	103	N	R	N103R	0.1735	0.1735	0.1431	2	3.5	1	0.2746	0.07232
1	103	N	S	N103S	0.07677	0.07677	0.1242	2	1.5	1	0.1646	-0.01104
1	103	N	T	N103T	0.1201	0.1201	0.1778	2	2.5	1	-0.005638	0.2458
1	103	N	V	N103V	0.1469	0.1469	0.113	2	3	1	0.06692	0.2268
1	103	N	W	N103W	-0.04486	-0.04486	0.1275	2	2	1	0.04531	-0.135
1	103	N	Y	N103Y	-0.02964	-0.02964	0.03012	2	4	1	-0.008347	-0.05094
1	104	D	A	D104A	-0.06569	-0.06569		1	6	0.5	-0.06569
1	104	D	C	D104C	0.06744	0.06744	0.03659	2	3	1	0.04157	0.09331
1	104	D	E	D104E	0.1215	0.1215	0.05201	2	3	1	0.1582	0.08468
1	104	D	F	D104F	0.1523	0.1523	0.000654	2	4	1	0.1519	0.1528
1	104	D	G	D104G	-0.1074	-0.1074	0.008478	2	2.5	1	-0.1134	-0.1015
1	104	D	H	D104H	0.004091	0.004091	0.09269	2	3.5	1	-0.06145	0.06963
1	104	D	I	D104I	0.01119	0.01119	0.04551	2	3.5	1	-0.02099	0.04337
1	104	D	K	D104K	0.02515	0.02515		1	2	0.5	0.02515
1	104	D	L	D104L	0.1881	0.1881		1	5	0.5		0.1881
1	104	D	M	D104M	-0.003571	-0.003571		1	6	0.5	-0.003571
1	104	D	N	D104N	0.3254	0.3254	0.4175	2	3.5	1	0.6206	0.03015
1	104	D	P	D104P	-0.6388	-0.6388	0.3227	2	2	1	-0.8669	-0.4106
1	104	D	Q	D104Q	0.08847	0.08847	0.01859	2	2.5	1	0.1016	0.07532
1	104	D	R	D104R	-0.03588	-0.03588		1	2	0.5	-0.03588
1	104	D	S	D104S	0.04969	0.04969	0.01808	2	2	1	0.0369	0.06248
1	104	D	T	D104T	-0.191	-0.191	0.2881	2	1	1	-0.3947	0.01274
1	104	D	V	D104V	-0.02222	-0.02222	0.1436	2	2.5	1	-0.1238	0.07936
1	104	D	W	D104W	-0.1216	-0.1216	0.146	2	3	1	-0.01843	-0.2249
1	104	D	Y	D104Y	0.03722	0.03722	0.1884	2	3	1	-0.09599	0.1704
1	105	Y	A	Y105A	-0.02336	-0.02336		1	3	0.5	-0.02336
1	105	Y	C	Y105C	-0.2247	-0.2247	0.01755	2	1.5	1	-0.2123	-0.2371
1	105	Y	D	Y105D	-0.2141	-0.2141	0.1529	2	1.5	1	-0.3223	-0.106
1	105	Y	E	Y105E	-0.3773	-0.3773	0.0609	2	2	1	-0.4203	-0.3342
1	105	Y	G	Y105G	-0.173	-0.173	0.02285	2	1	1	-0.1891	-0.1568
1	105	Y	H	Y105H	0.06067	0.06067	0.0626	2	4	1	0.0164	0.1049
1	105	Y	I	Y105I	-0.1713	-0.1713	0.03803	2	2	1	-0.1444	-0.1982
1	105	Y	K	Y105K	0.03364	0.03364		1	4	0.5	0.03364
1	105	Y	L	Y105L	-0.1996	-0.1996	0.0151	2	3	1	-0.1889	-0.2103
1	105	Y	M	Y105M	-0.1782	-0.1782		1	2	0.5	-0.1782
1	105	Y	N	Y105N	-0.06517	-0.06517	0.08158	2	3	1	-0.007491	-0.1229
1	105	Y	P	Y105P	-0.09047	-0.09047	0.09495	2	1.5	1	-0.1576	-0.02333
1	105	Y	Q	Y105Q	-0.06455	-0.06455	0.1054	2	2.5	1	0.009953	-0.1391
1	105	Y	R	Y105R	0.09017	0.09017	0.1842	2	3	1	0.2204	-0.04005
1	105	Y	V	Y105V	-0.06629	-0.06629	0.03732	2	3.5	1	-0.09268	-0.0399
1	105	Y	W	Y105W	-0.4461	-0.4461	0.03388	2	2	1	-0.4701	-0.4221
1	106	E	A	E106A	0.06601	0.06601	0.09201	2	1	1	0.0009508	0.1311
1	106	E	C	E106C	-0.005241	-0.005241	0.004029	2	1	1	-0.002392	-0.00809
1	106	E	D	E106D	-0.09134	-0.09134	0.09304	2	4	1	-0.02555	-0.1571
1	106	E	F	E106F	0.0706	0.0706	0.02974	2	3	1	0.04957	0.09163
1	106	E	G	E106G	-0.0003559	-0.0003559	0.1949	2	3.5	1	-0.1382	0.1375
1	106	E	H	E106H	-0.01542	-0.01542	0.05211	2	4.5	1	-0.05226	0.02143
1	106	E	L	E106L	0.0609	0.0609	0.001887	2	2	1	0.06224	0.05957
1	106	E	M	E106M	0.01041	0.01041	0.04667	2	2	1	-0.02259	0.0434
1	106	E	N	E106N	-0.4287	-0.4287	0.485	2	1	1	-0.7716	-0.08574
1	106	E	P	E106P	0.1871	0.1871	0.09227	2	1.5	1	0.1218	0.2523
1	106	E	Q	E106Q	0.01049	0.01049	0.2012	2	2.5	1	-0.1318	0.1528
1	106	E	W	E106W	-0.1115	-0.1115		1	1	0.5		-0.1115
1	106	E	Y	E106Y	0.3367	0.3367	0.1565	2	2	1	0.226	0.4473
1	107	E	D	E107D	-0.1427	-0.1427		1	1	0.5		-0.1427
1	107	E	N	E107N	0.005094	0.005094		1	1	0.5		0.005094
1	108	L	A	L108A	-0.4344	-0.4344		1	1	0.5		-0.4344
1	108	L	C	L108C	-0.1233	-0.1233	0.1571	2	2	1	-0.01225	-0.2344
1	108	L	F	L108F	-0.1345	-0.1345	0.2076	2	1.5	1	0.01226	-0.2813
1	108	L	I	L108I	-0.09959	-0.09959	0.03087	2	1.5	1	-0.07776	-0.1214
1	108	L	M	L108M	0.04514	0.04514	0.1078	2	6	1	-0.03109	0.1214
1	108	L	T	L108T	-0.0954	-0.0954		1	1	0.5	-0.0954
1	108	L	V	L108V	-0.1468	-0.1468		1	1	0.5		-0.1468
1	109	K	A	K109A	-0.3012	-0.3012	0.1136	2	2	1	-0.2209	-0.3816
1	109	K	C	K109C	-0.2665	-0.2665	0.04291	2	2.5	1	-0.2969	-0.2362
1	109	K	G	K109G	-0.3048	-0.3048	0.1498	2	1.5	1	-0.4107	-0.1989
1	109	K	N	K109N	-0.2872	-0.2872		1	1	0.5		-0.2872
1	109	K	Q	K109Q	-0.1954	-0.1954	0.07007	2	3	1	-0.1459	-0.245
1	109	K	R	K109R	-0.1137	-0.1137	0.09691	2	4.5	1	-0.04513	-0.1822
1	109	K	S	K109S	-0.2744	-0.2744	0.161	2	1.5	1	-0.1605	-0.3882
1	109	K	T	K109T	-0.3721	-0.3721		1	1	0.5		-0.3721
1	109	K	V	K109V	-0.2451	-0.2451		1	3	0.5	-0.2451
1	109	K	W	K109W	-0.346	-0.346		1	1	0.5	-0.346
1	110	H	A	H110A	-0.01129	-0.01129	0.05258	2	3	1	0.02589	-0.04847
1	110	H	C	H110C	-0.03396	-0.03396	0.1053	2	2	1	-0.1084	0.04053
1	110	H	E	H110E	-0.2598	-0.2598		1	5	0.5		-0.2598
1	110	H	I	H110I	-0.2195	-0.2195	0.2919	2	1.5	1	-0.01313	-0.4259
1	110	H	L	H110L	0.06418	0.06418	0.1101	2	2	1	0.1421	-0.0137
1	110	H	M	H110M	0.3559	0.3559	0.05341	2	3	1	0.3182	0.3937
1	110	H	N	H110N	-0.001631	-0.001631	0.1107	2	2.5	1	0.07665	-0.07991
1	110	H	Q	H110Q	-0.1371	-0.1371	0.04573	2	2	1	-0.1694	-0.1047
1	110	H	S	H110S	-0.09412	-0.09412	0.07372	2	2.5	1	-0.1463	-0.042
1	110	H	T	H110T	-0.3307	-0.3307	0.16	2	4	1	-0.2176	-0.4439
1	110	H	V	H110V	-0.641	-0.641		1	1	0.5	-0.641
1	110	H	Y	H110Y	-0.003812	-0.003812	0.03335	2	3.5	1	0.01977	-0.0274
1	111	M	A	M111A	-0.02179	-0.02179		1	3	0.5	-0.02179
1	111	M	C	M111C	-0.09709	-0.09709	0.01467	2	2	1	-0.08672	-0.1075
1	111	M	D	M111D	0.1312	0.1312		1	3	0.5		0.1312
1	111	M	F	M111F	0.0513	0.0513		1	3	0.5	0.0513
1	111	M	G	M111G	-0.01342	-0.01342	0.1353	2	2.5	1	0.08223	-0.1091
1	111	M	H	M111H	0.005827	0.005827	0.1014	2	3.5	1	0.0775	-0.06585
1	111	M	I	M111I	-0.1742	-0.1742	0.07932	2	2.5	1	-0.1181	-0.2303
1	111	M	K	M111K	-0.2258	-0.2258		1	2	0.5	-0.2258
1	111	M	L	M111L	-0.08584	-0.08584	0.04435	2	2	1	-0.1172	-0.05448
1	111	M	Q	M111Q	-0.317	-0.317	0.6473	2	2.5	1	-0.7747	0.1407
1	111	M	R	M111R	-0.2195	-0.2195		1	2	0.5	-0.2195
1	111	M	S	M111S	-0.08028	-0.08028	0.01787	2	5	1	-0.09292	-0.06765
1	111	M	T	M111T	-0.08323	-0.08323	0.1937	2	2	1	0.05376	-0.2202
1	111	M	V	M111V	-0.436	-0.436		1	2	0.5	-0.436
1	111	M	W	M111W	0.1539	0.1539	0.1264	2	2.5	1	0.06449	0.2432
1	111	M	Y	M111Y	0.06216	0.06216	0.01833	2	2.5	1	0.0492	0.07513
1	112	L	A	L112A	0.1513	0.1513		1	4	0.5		0.1513
1	112	L	C	L112C	0.09437	0.09437	0.0877	2	3.5	1	0.1564	0.03235
1	112	L	F	L112F	-0.5513	-0.5513		1	1	0.5	-0.5513
1	112	L	G	L112G	-0.0617	-0.0617		1	1	0.5	-0.0617
1	112	L	H	L112H	-0.2583	-0.2583		1	1	0.5		-0.2583
1	112	L	I	L112I	0.1006	0.1006	0.006809	2	3.5	1	0.09578	0.1054
1	112	L	M	L112M	0.009618	0.009618	0.0641	2	2.5	1	-0.03571	0.05495
1	112	L	S	L112S	-0.055	-0.055	0.031	2	3.5	1	-0.07692	-0.03308
1	112	L	T	L112T	0.3144	0.3144	0.297	2	1	1	0.5244	0.1043
1	112	L	V	L112V	0.1851	0.1851	0.1034	2	5	1	0.2582	0.112
1	112	L	W	L112W	-0.1512	-0.1512	0.3589	2	1	1	0.1025	-0.405
1	113	S	A	S113A	0.04986	0.04986	0.07074	2	5	1	0.09989	-0.0001584
1	113	S	G	S113G	-0.2621	-0.2621	0.0559	2	1.5	1	-0.2226	-0.3017
1	114	R	C	R114C	0.0252	0.0252	0.1299	2	4.5	1	0.1171	-0.06666
1	114	R	D	R114D	0.563	0.563	0.3337	2	1	1	0.327	0.7989
1	114	R	E	R114E	0.1262	0.1262	0.0008905	2	1.5	1	0.1268	0.1255
1	114	R	F	R114F	0.01341	0.01341		1	1	0.5	0.01341
1	114	R	G	R114G	-0.1817	-0.1817		1	1	0.5		-0.1817
1	114	R	I	R114I	-0.2179	-0.2179		1	1	0.5	-0.2179
1	114	R	K	R114K	-0.1369	-0.1369	0.1605	2	6.5	1	-0.2504	-0.02347
1	114	R	L	R114L	0.01819	0.01819	0.02545	2	2	1	0.0001898	0.03618
1	114	R	M	R114M	-0.06914	-0.06914	0.09855	2	1.5	1	0.0005419	-0.1388
1	114	R	Q	R114Q	-0.1106	-0.1106	0.05447	2	2.5	1	-0.07207	-0.1491
1	114	R	T	R114T	0.8339	0.8339		1	2	0.5		0.8339
1	114	R	V	R114V	0.1297	0.1297		1	1	0.5	0.1297
1	114	R	W	R114W	0.1634	0.1634	0.00265	2	5.5	1	0.1653	0.1615
1	114	R	Y	R114Y	-0.04106	-0.04106	0.1284	2	2.5	1	-0.1319	0.04975
1	115	I	A	I115A	-0.1799	-0.1799		1	2	0.5		-0.1799
1	115	I	C	I115C	0.116	0.116	0.258	2	2	1	-0.06639	0.2984
1	115	I	E	I115E	0.2418	0.2418	0.3526	2	1	1	-0.007541	0.491
1	115	I	L	I115L	-0.1043	-0.1043	0.2718	2	3	1	0.08787	-0.2965
1	115	I	N	I115N	-0.2036	-0.2036		1	1	0.5	-0.2036
1	115	I	Q	I115Q	-0.4487	-0.4487		1	1	0.5	-0.4487
1	115	I	S	I115S	0.03428	0.03428	0.06665	2	1	1	-0.01285	0.08141
1	115	I	V	I115V	-0.2117	-0.2117		1	8	0.5		-0.2117
1	116	N	A	N116A	-0.1621	-0.1621		1	1	0.5		-0.1621
1	116	N	C	N116C	-0.1684	-0.1684	0.1634	2	1.5	1	-0.2839	-0.05279
1	116	N	F	N116F	-0.153	-0.153	0.2936	2	1.5	1	0.0546	-0.3607
1	116	N	G	N116G	-0.1649	-0.1649	0.07118	2	2.5	1	-0.2153	-0.1146
1	116	N	H	N116H	-0.1424	-0.1424	0.06263	2	3	1	-0.0981	-0.1867
1	116	N	I	N116I	-0.03333	-0.03333		1	1	0.5	-0.03333
1	116	N	K	N116K	0.004349	0.004349	0.02955	2	6.5	1	-0.01655	0.02525
1	116	N	L	N116L	0.2527	0.2527		1	4	0.5		0.2527
1	116	N	M	N116M	0.118	0.118	0.1986	2	3	1	-0.02247	0.2584
1	116	N	P	N116P	-0.02419	-0.02419	0.302	2	2.5	1	0.1893	-0.2377
1	116	N	Q	N116Q	0.002973	0.002973	0.04637	2	2	1	0.03576	-0.02981
1	116	N	R	N116R	-0.2216	-0.2216		1	5	0.5	-0.2216
1	116	N	S	N116S	-0.2572	-0.2572	0.1379	2	3	1	-0.3547	-0.1597
1	116	N	T	N116T	0.1498	0.1498	0.03392	2	1.5	1	0.1258	0.1738
1	116	N	V	N116V	-0.2656	-0.2656	0.2578	2	1.5	1	-0.4479	-0.08327
1	116	N	W	N116W	0.1101	0.1101		1	1	0.5		0.1101
1	116	N	Y	N116Y	-0.1508	-0.1508	0.1627	2	1.5	1	-0.2659	-0.03571
1	117	H	A	H117A	-0.09256	-0.09256	0.07278	2	1.5	1	-0.144	-0.04109
1	117	H	C	H117C	-0.05884	-0.05884	0.02489	2	3	1	-0.04124	-0.07644
1	117	H	D	H117D	0.1186	0.1186	0.01366	2	4.5	1	0.1089	0.1282
1	117	H	E	H117E	0.03247	0.03247		1	1	0.5	0.03247
1	117	H	F	H117F	-0.2744	-0.2744	0.01156	2	1.5	1	-0.2826	-0.2663
1	117	H	G	H117G	-0.2231	-0.2231	0.3384	2	1.5	1	-0.4624	0.01615
1	117	H	I	H117I	-0.261	-0.261	0.224	2	2	1	-0.1026	-0.4194
1	117	H	K	H117K	-0.1135	-0.1135		1	3	0.5	-0.1135
1	117	H	L	H117L	0.06312	0.06312		1	2	0.5		0.06312
1	117	H	M	H117M	-0.5055	-0.5055	0.6815	2	1	1	-0.9874	-0.02359
1	117	H	N	H117N	-0.03513	-0.03513	0.1002	2	5	1	0.03573	-0.106
1	117	H	Q	H117Q	0.1331	0.1331	0.008161	2	3.5	1	0.1388	0.1273
1	117	H	R	H117R	-0.314	-0.314	0.2005	2	2.5	1	-0.4558	-0.1722
1	117	H	S	H117S	-0.02073	-0.02073	0.04412	2	2.5	1	0.01047	-0.05192
1	117	H	T	H117T	-0.09644	-0.09644	0.2402	2	3	1	0.07344	-0.2663
1	117	H	V	H117V	-0.04996	-0.04996		1	2	0.5		-0.04996
1	117	H	W	H117W	-0.06309	-0.06309	0.08086	2	2.5	1	-0.1203	-0.005914
1	117	H	Y	H117Y	-0.103	-0.103	0.03749	2	5	1	-0.1295	-0.07649
1	118	F	A	F118A	-0.05145	-0.05145		1	1	0.5	-0.05145
1	118	F	C	F118C	0.2834	0.2834	0.2745	2	2.5	1	0.4775	0.08927
1	118	F	E	F118E	-0.3848	-0.3848		1	1	0.5		-0.3848
1	118	F	G	F118G	0.04595	0.04595	0.01541	2	1.5	1	0.03506	0.05685
1	118	F	H	F118H	0.01915	0.01915	0.03489	2	5	1	0.04382	-0.005523
1	118	F	K	F118K	0.01258	0.01258	0.1247	2	1.5	1	-0.07557	0.1007
1	118	F	N	F118N	-0.003467	-0.003467		1	4	0.5	-0.003467
1	118	F	Q	F118Q	-0.02449	-0.02449		1	3	0.5		-0.02449
1	118	F	T	F118T	0.5316	0.5316	0.3404	2	1.5	1	0.2909	0.7723
1	118	F	W	F118W	-0.1305	-0.1305	0.03089	2	1.5	1	-0.1087	-0.1524
1	118	F	Y	F118Y	-0.2293	-0.2293	0.05194	2	3	1	-0.2661	-0.1926
1	119	E	A	E119A	-0.03708	-0.03708		1	5	0.5	-0.03708
1	119	E	C	E119C	0.01556	0.01556		1	5	0.5	0.01556
1	119	E	D	E119D	0.01374	0.01374	0.1396	2	3.5	1	0.1125	-0.085
1	119	E	F	E119F	0.01905	0.01905	0.05608	2	4.5	1	0.0587	-0.0206
1	119	E	G	E119G	-0.03154	-0.03154	0.01547	2	5.5	1	-0.0206	-0.04249
1	119	E	H	E119H	-0.2843	-0.2843	0.02578	2	3	1	-0.3025	-0.2661
1	119	E	I	E119I	-0.1337	-0.1337		1	2	0.5	-0.1337
1	119	E	K	E119K	0.02252	0.02252		1	3	0.5	0.02252
1	119	E	L	E119L	-0.1212	-0.1212	0.0012	2	1.5	1	-0.1221	-0.1204
1	119	E	M	E119M	-0.01104	-0.01104	0.1708	2	3	1	-0.1318	0.1097
1	119	E	N	E119N	-0.197	-0.197	0.04593	2	2	1	-0.1645	-0.2294
1	119	E	P	E119P	-0.151	-0.151		1	1	0.5		-0.151
1	119	E	Q	E119Q	-0.1101	-0.1101		1	2	0.5		-0.1101
1	119	E	R	E119R	0.01317	0.01317	0.1418	2	2	1	0.1134	-0.08707
1	119	E	S	E119S	0.1462	0.1462	0.02894	2	3.5	1	0.1258	0.1667
1	119	E	T	E119T	-0.06727	-0.06727	0.07154	2	2	1	-0.1179	-0.01669
1	119	E	V	E119V	-0.1686	-0.1686	0.04107	2	2.5	1	-0.1977	-0.1396
1	119	E	W	E119W	0.1589	0.1589		1	4	0.5		0.1589
1	119	E	Y	E119Y	-0.009646	-0.009646	0.07262	2	2	1	-0.06099	0.0417
1	120	K	A	K120A	0.0988	0.0988	0.08178	2	2	1	0.1566	0.04098
1	120	K	C	K120C	-0.04258	-0.04258	0.1628	2	1	1	-0.1577	0.07252
1	120	K	D	K120D	-0.01686	-0.01686		1	1	0.5		-0.01686
1	120	K	E	K120E	0.00648	0.00648	0.05372	2	5	1	-0.03151	0.04447
1	120	K	G	K120G	0.1114	0.1114	0.08092	2	3.5	1	0.05414	0.1686
1	120	K	H	K120H	0.0798	0.0798	0.008096	2	2.5	1	0.08552	0.07407
1	120	K	I	K120I	0.07451	0.07451	0.05456	2	4	1	0.03593	0.1131
1	120	K	L	K120L	-0.06055	-0.06055		1	7	0.5	-0.06055
1	120	K	M	K120M	0.1668	0.1668	0.08272	2	2	1	0.2253	0.1083
1	120	K	N	K120N	-0.1499	-0.1499		1	2	0.5	-0.1499
1	120	K	P	K120P	-0.09346	-0.09346	0.193	2	3	1	0.04302	-0.2299
1	120	K	Q	K120Q	0.08855	0.08855	0.0578	2	4	1	0.1294	0.04768
1	120	K	R	K120R	-0.06246	-0.06246	0.3409	2	2	1	-0.3035	0.1786
1	120	K	S	K120S	0.3153	0.3153	0.2893	2	1.5	1	0.1108	0.5199
1	120	K	T	K120T	0.05869	0.05869	0.09614	2	3	1	0.1267	-0.009289
1	120	K	V	K120V	0.2882	0.2882		1	1	0.5	0.2882
1	120	K	W	K120W	-0.2615	-0.2615		1	1	0.5	-0.2615
1	120	K	Y	K120Y	0.04155	0.04155	0.1887	2	2	1	0.175	-0.09187
1	121	I	A	I121A	0.08707	0.08707	0.01511	2	2.5	1	0.09775	0.07639
1	121	I	C	I121C	0.03112	0.03112	0.1236	2	2	1	-0.05626	0.1185
1	121	I	D	I121D	0.3392	0.3392	0.3313	2	1.5	1	0.105	0.5735
1	121	I	E	I121E	-0.1083	-0.1083	0.105	2	3	1	-0.1825	-0.03403
1	121	I	F	I121F	0.005543	0.005543		1	3	0.5	0.005543
1	121	I	G	I121G	0.02594	0.02594		1	2	0.5		0.02594
1	121	I	H	I121H	-0.2446	-0.2446	0.005754	2	1.5	1	-0.2406	-0.2487
1	121	I	K	I121K	0.1686	0.1686	0.1424	2	2	1	0.06791	0.2693
1	121	I	L	I121L	0.1626	0.1626		1	2	0.5		0.1626
1	121	I	M	I121M	0.1263	0.1263	0.005712	2	4	1	0.1222	0.1303
1	121	I	N	I121N	0.02375	0.02375	0.02777	2	2.5	1	0.04338	0.004116
1	121	I	Q	I121Q	0.01656	0.01656	0.03798	2	1	1	-0.0103	0.04341
1	121	I	R	I121R	0.04248	0.04248	0.01205	2	5	1	0.03395	0.051
1	121	I	S	I121S	0.09017	0.09017	0.2057	2	2.5	1	-0.0553	0.2356
1	121	I	T	I121T	0.1001	0.1001	0.06606	2	4.5	1	0.1468	0.05336
1	121	I	V	I121V	0.02851	0.02851	0.06942	2	1.5	1	-0.02057	0.0776
1	121	I	W	I121W	-0.03963	-0.03963	0.03721	2	2.5	1	-0.06594	-0.01332
1	121	I	Y	I121Y	-0.1495	-0.1495		1	1	0.5		-0.1495
1	122	L	A	L122A	0.03229	0.03229	0.2438	2	1.5	1	0.2047	-0.1401
1	122	L	C	L122C	0.1836	0.1836		1	1	0.5	0.1836
1	122	L	D	L122D	-0.03169	-0.03169		1	3	0.5	-0.03169
1	122	L	E	L122E	0.01823	0.01823	0.02472	2	3	1	0.03571	0.0007573
1	122	L	F	L122F	0.156	0.156	0.2194	2	2	1	0.0008169	0.3112
1	122	L	G	L122G	0.0733	0.0733		1	1	0.5	0.0733
1	122	L	H	L122H	0.122	0.122	0.01748	2	3	1	0.1096	0.1344
1	122	L	I	L122I	0.03849	0.03849	0.04123	2	3	1	0.009337	0.06765
1	122	L	K	L122K	0.0697	0.0697	0.03101	2	3.5	1	0.09163	0.04777
1	122	L	M	L122M	0.1612	0.1612	0.1186	2	2.5	1	0.07741	0.2451
1	122	L	N	L122N	0.0315	0.0315	0.0166	2	3	1	0.01976	0.04324
1	122	L	P	L122P	-0.007063	-0.007063	0.01964	2	3.5	1	-0.02095	0.006822
1	122	L	Q	L122Q	0.1987	0.1987	0.006387	2	3.5	1	0.1942	0.2032
1	122	L	R	L122R	0.1844	0.1844	0.05451	2	3	1	0.1459	0.2229
1	122	L	S	L122S	0.1767	0.1767	0.02313	2	1.5	1	0.1931	0.1604
1	122	L	T	L122T	-0.0837	-0.0837		1	2	0.5		-0.0837
1	122	L	V	L122V	-0.03693	-0.03693	0.002249	2	1	1	-0.03534	-0.03852
1	122	L	W	L122W	0.2417	0.2417	0.03033	2	3.5	1	0.2631	0.2202
1	122	L	Y	L122Y	0.2329	0.2329	0.09437	2	1.5	1	0.1662	0.2997
1	123	I	A	I123A	0.0402	0.0402	0.04155	2	3.5	1	0.01082	0.06958
1	123	I	C	I123C	-0.224	-0.224	0.1967	2	1	1	-0.08489	-0.3631
1	123	I	F	I123F	-0.2979	-0.2979	0.08074	2	4.5	1	-0.2409	-0.355
1	123	I	L	I123L	-0.2709	-0.2709	0.1822	2	2.5	1	-0.3997	-0.1421
1	123	I	M	I123M	-0.1908	-0.1908	0.03614	2	4.5	1	-0.1652	-0.2164
1	123	I	S	I123S	-0.05908	-0.05908	0.01342	2	1.5	1	-0.04959	-0.06857
1	123	I	T	I123T	-0.01069	-0.01069	0.04616	2	1	1	-0.04333	0.02195
1	123	I	V	I123V	0.01717	0.01717	0.05446	2	2	1	0.05569	-0.02134
1	123	I	W	I123W	-0.4696	-0.4696	0.1239	2	2.5	1	-0.3819	-0.5572
1	123	I	Y	I123Y	-0.5381	-0.5381	0.04961	2	1.5	1	-0.5732	-0.5031
1	124	I	A	I124A	-0.04223	-0.04223	0.002693	2	3	1	-0.04033	-0.04414
1	124	I	C	I124C	0.03937	0.03937	0.04233	2	1	1	0.009437	0.0693
1	124	I	D	I124D	-0.4772	-0.4772	0.1733	2	2	1	-0.5998	-0.3547
1	124	I	E	I124E	-0.1644	-0.1644	0.1097	2	4	1	-0.242	-0.08684
1	124	I	F	I124F	0.0703	0.0703	0.4442	2	1.5	1	0.3844	-0.2438
1	124	I	G	I124G	-0.09316	-0.09316		1	3	0.5	-0.09316
1	124	I	H	I124H	-0.4568	-0.4568	0.1761	2	2.5	1	-0.3323	-0.5813
1	124	I	K	I124K	-0.2033	-0.2033	0.06334	2	2	1	-0.2481	-0.1585
1	124	I	L	I124L	-0.06333	-0.06333	0.1291	2	2.5	1	-0.1546	0.02792
1	124	I	M	I124M	0.04417	0.04417	0.05178	2	1.5	1	0.007558	0.08079
1	124	I	N	I124N	-0.1412	-0.1412	0.01215	2	3.5	1	-0.1326	-0.1498
1	124	I	Q	I124Q	-0.2702	-0.2702	0.0489	2	2	1	-0.2356	-0.3048
1	124	I	R	I124R	-0.477	-0.477	0.1445	2	2.5	1	-0.3748	-0.5792
1	124	I	S	I124S	-0.06625	-0.06625	0.1579	2	3.5	1	0.04538	-0.1779
1	124	I	T	I124T	0.007754	0.007754	0.02137	2	3	1	-0.007357	0.02287
1	124	I	V	I124V	0.1329	0.1329	0.1271	2	3	1	0.04301	0.2228
1	124	I	W	I124W	-0.2539	-0.2539	0.05451	2	3.5	1	-0.2925	-0.2154
1	124	I	Y	I124Y	-0.1313	-0.1313	0.0541	2	2	1	-0.09308	-0.1696
1	125	P	A	P125A	0.1693	0.1693	0.2665	2	2.5	1	0.3577	-0.01917
1	125	P	C	P125C	0.3219	0.3219	0.4561	2	1	1	-0.0005766	0.6444
1	125	P	D	P125D	0.2967	0.2967	0.07469	2	3.5	1	0.3495	0.2439
1	125	P	E	P125E	0.329	0.329		1	4	0.5	0.329
1	125	P	G	P125G	0.09098	0.09098	0.01519	2	2.5	1	0.08024	0.1017
1	125	P	H	P125H	0.3182	0.3182	0.05938	2	4	1	0.2762	0.3601
1	125	P	K	P125K	-0.09579	-0.09579	0.07269	2	3.5	1	-0.04439	-0.1472
1	125	P	L	P125L	-0.1369	-0.1369		1	3	0.5	-0.1369
1	125	P	M	P125M	-0.2181	-0.2181		1	2	0.5		-0.2181
1	125	P	N	P125N	0.2889	0.2889	0.008909	2	3	1	0.2826	0.2952
1	125	P	Q	P125Q	0.121	0.121	0.0475	2	4.5	1	0.1546	0.0874
1	125	P	R	P125R	-0.2001	-0.2001	0.2181	2	3	1	-0.04586	-0.3544
1	125	P	S	P125S	0.05069	0.05069	0.09334	2	3.5	1	-0.01531	0.1167
1	125	P	T	P125T	0.1188	0.1188	0.06642	2	5	1	0.1658	0.07186
1	125	P	W	P125W	0.499	0.499		1	1	0.5		0.499
1	125	P	Y	P125Y	0.04631	0.04631	0.2029	2	2	1	0.1897	-0.09713
1	125a	K	A	K125aA	0.02005	0.02005		1	3	0.5		0.02005
1	125a	K	C	K125aC	-0.2363	-0.2363	0.0285	2	1	1	-0.2565	-0.2162
1	125a	K	D	K125aD	-0.05699	-0.05699	0.009187	2	3.5	1	-0.05049	-0.06349
1	125a	K	E	K125aE	-0.2411	-0.2411	0.1342	2	1.5	1	-0.1463	-0.336
1	125a	K	F	K125aF	0.04294	0.04294	0.03479	2	3	1	0.06755	0.01834
1	125a	K	G	K125aG	-0.1835	-0.1835	0.009916	2	3.5	1	-0.1764	-0.1905
1	125a	K	H	K125aH	-0.1026	-0.1026	0.03358	2	3.5	1	-0.07885	-0.1263
1	125a	K	I	K125aI	0.0781	0.0781	0.004767	2	4	1	0.07473	0.08148
1	125a	K	L	K125aL	-0.004165	-0.004165	0.07332	2	1.5	1	0.04768	-0.05601
1	125a	K	M	K125aM	0.07226	0.07226	0.03724	2	3	1	0.09859	0.04593
1	125a	K	N	K125aN	-0.07185	-0.07185	0.02095	2	3.5	1	-0.08667	-0.05703
1	125a	K	P	K125aP	0.03473	0.03473	0.01178	2	1.5	1	0.04307	0.0264
1	125a	K	Q	K125aQ	0.04229	0.04229	0.2419	2	4	1	-0.1288	0.2134
1	125a	K	R	K125aR	-0.1851	-0.1851	0.03368	2	5.5	1	-0.1613	-0.2089
1	125a	K	S	K125aS	-0.1571	-0.1571	0.03053	2	3.5	1	-0.1787	-0.1355
1	125a	K	T	K125aT	-0.02848	-0.02848	0.1338	2	2.5	1	-0.1231	0.06614
1	125a	K	V	K125aV	0.04478	0.04478	0.1024	2	2.5	1	0.1172	-0.02765
1	125a	K	W	K125aW	0.5629	0.5629	0.7172	2	1.5	1	1.07	0.05584
1	125a	K	Y	K125aY	0.1712	0.1712	0.0916	2	3.5	1	0.1064	0.2359
1	125b	S	A	S125bA	0.1074	0.1074		1	1	0.5	0.1074
1	125b	S	C	S125bC	0.1305	0.1305	0.339	2	1.5	1	-0.1093	0.3702
1	125b	S	D	S125bD	-0.2055	-0.2055		1	1	0.5	-0.2055
1	125b	S	E	S125bE	0.2304	0.2304		1	3	0.5	0.2304
1	125b	S	F	S125bF	0.1257	0.1257	0.00793	2	3	1	0.1201	0.1313
1	125b	S	G	S125bG	-0.01767	-0.01767	0.0466	2	3	1	0.01528	-0.05062
1	125b	S	I	S125bI	0.07933	0.07933	0.2271	2	4	1	0.2399	-0.08122
1	125b	S	K	S125bK	-0.04502	-0.04502	0.07013	2	2.5	1	0.00457	-0.09461
1	125b	S	L	S125bL	0.06122	0.06122		1	2	0.5	0.06122
1	125b	S	M	S125bM	-0.0519	-0.0519	0.09608	2	1.5	1	-0.1198	0.01603
1	125b	S	N	S125bN	-0.0902	-0.0902	0.1469	2	3	1	-0.1941	0.01369
1	125b	S	P	S125bP	-0.1334	-0.1334	0.03827	2	2.5	1	-0.1063	-0.1604
1	125b	S	Q	S125bQ	0.0427	0.0427	0.0746	2	4	1	-0.01005	0.09545
1	125b	S	R	S125bR	-0.255	-0.255		1	4	0.5		-0.255
1	125b	S	T	S125bT	-0.0245	-0.0245	0.004275	2	3	1	-0.02147	-0.02752
1	125b	S	V	S125bV	0.1686	0.1686	0.03766	2	1	1	0.142	0.1952
1	125b	S	W	S125bW	0.0237	0.0237		1	5	0.5	0.0237
1	125b	S	Y	S125bY	-0.1409	-0.1409	0.2386	2	1.5	1	0.02778	-0.3096
1	126	S	A	S126A	-0.06285	-0.06285		1	3	0.5	-0.06285
1	126	S	C	S126C	0.1126	0.1126	0.04129	2	1.5	1	0.0834	0.1418
1	126	S	D	S126D	-0.128	-0.128	0.07709	2	3.5	1	-0.1825	-0.07349
1	126	S	E	S126E	0.06437	0.06437	0.1806	2	2.5	1	0.1921	-0.06335
1	126	S	F	S126F	0.2155	0.2155	0.1099	2	3	1	0.1379	0.2932
1	126	S	G	S126G	-0.2075	-0.2075	0.05213	2	3	1	-0.2444	-0.1706
1	126	S	H	S126H	-0.0464	-0.0464	0.1409	2	2.5	1	-0.146	0.05321
1	126	S	I	S126I	0.4302	0.4302	0.08681	2	3	1	0.3688	0.4915
1	126	S	K	S126K	-0.1323	-0.1323	0.171	2	3	1	-0.01141	-0.2533
1	126	S	L	S126L	0.3278	0.3278	0.1188	2	1.5	1	0.4118	0.2438
1	126	S	M	S126M	0.1337	0.1337		1	3	0.5		0.1337
1	126	S	N	S126N	0.02502	0.02502	0.00766	2	4	1	0.03043	0.0196
1	126	S	P	S126P	-0.1056	-0.1056		1	2	0.5		-0.1056
1	126	S	Q	S126Q	0.007575	0.007575		1	2	0.5	0.007575
1	126	S	R	S126R	-0.1706	-0.1706		1	1	0.5		-0.1706
1	126	S	V	S126V	0.3561	0.3561	0.1552	2	4.5	1	0.2464	0.4658
1	126	S	W	S126W	0.0009537	0.0009537	0.08891	2	2	1	0.06382	-0.06191
1	126	S	Y	S126Y	0.02887	0.02887	0.08663	2	3	1	-0.03238	0.09013
1	127	W	A	W127A	0.4539	0.4539	0.03474	2	2	1	0.4784	0.4293
1	127	W	C	W127C	0.2182	0.2182	0.1628	2	3.5	1	0.3333	0.1031
1	127	W	F	W127F	0.6646	0.6646	0.1142	2	1.5	1	0.5838	0.7453
1	127	W	H	W127H	0.3991	0.3991	0.04232	2	2	1	0.429	0.3692
1	127	W	I	W127I	-0.1791	-0.1791		1	3	0.5		-0.1791
1	127	W	L	W127L	0.287	0.287	0.1359	2	3.5	1	0.191	0.3831
1	127	W	M	W127M	0.15	0.15	0.05788	2	3	1	0.1909	0.1091
1	127	W	N	W127N	0.1363	0.1363	0.008424	2	3	1	0.1303	0.1422
1	127	W	P	W127P	0.06788	0.06788		1	1	0.5		0.06788
1	127	W	Q	W127Q	-0.5175	-0.5175	0.2394	2	1.5	1	-0.3482	-0.6868
1	127	W	R	W127R	0.2193	0.2193		1	1	0.5	0.2193
1	127	W	S	W127S	0.01675	0.01675	0.05224	2	1	1	0.05369	-0.0202
1	127	W	T	W127T	0.4196	0.4196	0.1455	2	3	1	0.3167	0.5224
1	127	W	V	W127V	0.2595	0.2595	0.0398	2	3.5	1	0.2876	0.2314
1	127	W	Y	W127Y	0.5296	0.5296	0.07435	2	4.5	1	0.477	0.5822
1	128	P	A	P128A	0.01334	0.01334	0.08378	2	2	1	0.07258	-0.04591
1	128	P	C	P128C	-0.009358	-0.009358		1	1	0.5	-0.009358
1	128	P	D	P128D	1.389	1.389	0.07685	2	1	1	1.335	1.443
1	128	P	E	P128E	0.8844	0.8844	0.2332	2	1.5	1	1.049	0.7195
1	128	P	F	P128F	-0.3936	-0.3936	0.007881	2	3	1	-0.3991	-0.388
1	128	P	G	P128G	0.9872	0.9872	0.247	2	1.5	1	0.8125	1.162
1	128	P	H	P128H	0.00264	0.00264	0.1736	2	2	1	0.1254	-0.1201
1	128	P	I	P128I	-0.2689	-0.2689	0.02104	2	2	1	-0.2837	-0.254
1	128	P	K	P128K	0.5863	0.5863	0.04937	2	2.5	1	0.5514	0.6212
1	128	P	L	P128L	0.1605	0.1605	0.009795	2	3.5	1	0.1674	0.1536
1	128	P	M	P128M	0.2527	0.2527	0.2493	2	1.5	1	0.07643	0.429
1	128	P	N	P128N	0.9326	0.9326	0.2433	2	4	1	0.7606	1.105
1	128	P	Q	P128Q	0.8606	0.8606	0.04842	2	2.5	1	0.8948	0.8263
1	128	P	R	P128R	0.5902	0.5902	0.3256	2	2.5	1	0.36	0.8205
1	128	P	S	P128S	0.706	0.706	0.3227	2	3.5	1	0.4779	0.9342
1	128	P	T	P128T	0.807	0.807	0.08673	2	2	1	0.8684	0.7457
1	128	P	V	P128V	-0.7009	-0.7009	0.07719	2	2.5	1	-0.6463	-0.7554
1	128	P	W	P128W	0.07636	0.07636		1	1	0.5		0.07636
1	128	P	Y	P128Y	-0.6196	-0.6196	0.06194	2	2.5	1	-0.5758	-0.6634
1	129	N	A	N129A	1.017	1.017	0.3253	2	2.5	1	0.7865	1.247
1	129	N	D	N129D	0.6177	0.6177	0.1522	2	1	1	0.5101	0.7254
1	129	N	E	N129E	1.014	1.014	0.3977	2	2.5	1	0.733	1.295
1	129	N	F	N129F	1.597	1.597		1	2	0.5	1.597
1	129	N	G	N129G	1.196	1.196	0.6348	2	2	1	0.7474	1.645
1	129	N	H	N129H	0.9169	0.9169	0.1837	2	2.5	1	1.047	0.787
1	129	N	I	N129I	0.8949	0.8949	0.1194	2	3	1	0.8104	0.9793
1	129	N	K	N129K	1.499	1.499	0.1515	2	3	1	1.606	1.392
1	129	N	L	N129L	1.953	1.953	0.2356	2	1.5	1	1.786	2.119
1	129	N	M	N129M	1.24	1.24	0.131	2	3	1	1.147	1.332
1	129	N	P	N129P	-0.6848	-0.6848		1	1	0.5	-0.6848
1	129	N	Q	N129Q	0.6063	0.6063	0.02517	2	2	1	0.6241	0.5885
1	129	N	R	N129R	1.455	1.455	0.5692	2	2.5	1	1.857	1.052
1	129	N	S	N129S	0.8898	0.8898	0.04467	2	3	1	0.8582	0.9214
1	129	N	T	N129T	1.325	1.325	0.7062	2	3.5	1	0.8258	1.824
1	129	N	V	N129V	0.8851	0.8851	0.2562	2	1	1	0.7039	1.066
1	129	N	W	N129W	1.957	1.957	0.3547	2	1.5	1	1.706	2.207
1	129	N	Y	N129Y	1.563	1.563	0.5185	2	2.5	1	1.93	1.197
1	130	H	D	H130D	-0.2498	-0.2498		1	1	0.5		-0.2498
1	130	H	F	H130F	0.5558	0.5558	0.2684	2	4	1	0.366	0.7456
1	130	H	I	H130I	1.29	1.29		1	3	0.5		1.29
1	130	H	L	H130L	0.8444	0.8444	0.2011	2	4.5	1	0.7021	0.9866
1	130	H	M	H130M	1.142	1.142		1	1	0.5		1.142
1	130	H	N	H130N	-0.1662	-0.1662		1	1	0.5		-0.1662
1	130	H	Q	H130Q	0.2669	0.2669	0.06396	2	2.667	1	0.2217	0.3121
1	130	H	T	H130T	1.081	1.081		1	3	0.5	1.081
1	130	H	V	H130V	1.344	1.344		1	1	0.5	1.344
1	130	H	W	H130W	0.01361	0.01361	0.01491	2	3	1	0.02415	0.003068
1	130	H	Y	H130Y	0.3135	0.3135		1	2	0.5	0.3135
1	131	E	A	E131A	0.2186	0.2186	0.03044	2	2.5	1	0.2401	0.1971
1	131	E	C	E131C	0.2858	0.2858	0.05214	2	1	1	0.249	0.3227
1	131	E	D	E131D	-0.04537	-0.04537		1	5	0.5	-0.04537
1	131	E	F	E131F	0.2844	0.2844	0.2071	2	3	1	0.138	0.4309
1	131	E	G	E131G	0.1707	0.1707		1	1	0.5	0.1707
1	131	E	H	E131H	0.4056	0.4056	0.05705	2	1.5	1	0.3653	0.446
1	131	E	I	E131I	0.5532	0.5532	0.2441	2	2.5	1	0.3806	0.7257
1	131	E	K	E131K	0.4304	0.4304	0.107	2	2	1	0.3548	0.5061
1	131	E	L	E131L	0.2026	0.2026	0.07865	2	1	1	0.147	0.2582
1	131	E	M	E131M	0.1051	0.1051		1	3	0.5	0.1051
1	131	E	N	E131N	-0.0644	-0.0644	0.00928	2	3.5	1	-0.07096	-0.05784
1	131	E	Q	E131Q	0.5207	0.5207		1	2.333	0.5		0.5207
1	131	E	R	E131R	0.3735	0.3735	0.1268	2	2.5	1	0.2838	0.4632
1	131	E	S	E131S	0.6782	0.6782	0.4287	2	2	1	0.3751	0.9813
1	131	E	T	E131T	1.977	1.977		1	1	0.5	1.977
1	131	E	V	E131V	0.5443	0.5443		1	2	0.5		0.5443
1	131	E	W	E131W	0.2031	0.2031		1	4	0.5	0.2031
1	131	E	Y	E131Y	-0.2651	-0.2651		1	1	0.5		-0.2651
1	132	T	A	T132A	0.04103	0.04103		1	1	0.5	0.04103
1	132	T	C	T132C	0.3487	0.3487	0.07592	2	2	1	0.295	0.4024
1	132	T	D	T132D	0.2697	0.2697	0.08966	2	1.5	1	0.2063	0.3331
1	132	T	E	T132E	-0.07292	-0.07292	0.04624	2	1.5	1	-0.1056	-0.04022
1	132	T	F	T132F	0.999	0.999	0.5685	2	3	1	0.5971	1.401
1	132	T	G	T132G	-0.1504	-0.1504	0.1438	2	2	1	-0.252	-0.04867
1	132	T	H	T132H	0.03252	0.03252		1	4	0.5		0.03252
1	132	T	I	T132I	0.06	0.06	0.036	2	3	1	0.08545	0.03454
1	132	T	K	T132K	-0.5585	-0.5585	0.05504	2	3	1	-0.5195	-0.5974
1	132	T	L	T132L	-0.1064	-0.1064	0.1942	2	1.5	1	0.03092	-0.2437
1	132	T	M	T132M	-0.001565	-0.001565	0.1433	2	2	1	0.0998	-0.1029
1	132	T	N	T132N	0.1821	0.1821	0.06611	2	2.5	1	0.1353	0.2288
1	132	T	P	T132P	-0.5864	-0.5864	0.05594	2	1	1	-0.6259	-0.5468
1	132	T	Q	T132Q	-0.2733	-0.2733	0.01949	2	3	1	-0.2871	-0.2595
1	132	T	R	T132R	-0.4635	-0.4635	0.07183	2	5	1	-0.4127	-0.5143
1	132	T	S	T132S	0.01854	0.01854	0.0451	2	4	1	-0.01335	0.05043
1	132	T	V	T132V	0.08317	0.08317	0.1187	2	2.5	1	-0.000794	0.1671
1	132	T	W	T132W	-0.07531	-0.07531	0.06538	2	5	1	-0.02908	-0.1215
1	132	T	Y	T132Y	0.8875	0.8875		1	4	0.5		0.8875
1	133	S	A	S133A	-0.02692	-0.02692	0.04167	2	2	1	-0.05638	0.002546
1	133	S	C	S133C	-0.007913	-0.007913		1	1	0.5	-0.007913
1	133	S	D	S133D	0.05989	0.05989		1	1	0.5	0.05989
1	133	S	E	S133E	-0.09563	-0.09563	0.08865	2	3.5	1	-0.03295	-0.1583
1	133	S	F	S133F	-0.08227	-0.08227		1	5	0.5	-0.08227
1	133	S	G	S133G	-0.07901	-0.07901	0.2941	2	2	1	-0.2869	0.1289
1	133	S	H	S133H	-0.08593	-0.08593	0.04167	2	2	1	-0.1154	-0.05646
1	133	S	I	S133I	0.118	0.118	0.06674	2	5.5	1	0.1652	0.07078
1	133	S	K	S133K	-0.06808	-0.06808	0.003283	2	2.5	1	-0.0704	-0.06576
1	133	S	L	S133L	-0.03733	-0.03733		1	6	0.5		-0.03733
1	133	S	M	S133M	-0.1262	-0.1262	0.009775	2	1.5	1	-0.1331	-0.1193
1	133	S	N	S133N	0.08362	0.08362	0.1263	2	3	1	0.173	-0.005716
1	133	S	P	S133P	-0.3086	-0.3086	0.0117	2	1.5	1	-0.3004	-0.3169
1	133	S	Q	S133Q	-0.07532	-0.07532		1	2	0.5		-0.07532
1	133	S	R	S133R	-0.2026	-0.2026	0.005507	2	4.5	1	-0.1987	-0.2065
1	133	S	T	S133T	0.06306	0.06306	0.08421	2	2	1	0.1226	0.003516
1	133	S	V	S133V	-0.002531	-0.002531		1	2	0.5	-0.002531
1	133	S	W	S133W	-0.2782	-0.2782		1	6	0.5		-0.2782
1	133	S	Y	S133Y	-0.3343	-0.3343	0.09806	2	2	1	-0.265	-0.4037
1	133a	L	A	L133aA	0.04935	0.04935	0.02108	2	1.5	1	0.06425	0.03444
1	133a	L	C	L133aC	-0.01002	-0.01002		1	3	0.5		-0.01002
1	133a	L	D	L133aD	-0.1458	-0.1458	0.1099	2	2.5	1	-0.06812	-0.2235
1	133a	L	E	L133aE	-0.2752	-0.2752	0.07789	2	3.5	1	-0.2201	-0.3302
1	133a	L	F	L133aF	-0.168	-0.168	0.02194	2	2.5	1	-0.1836	-0.1525
1	133a	L	G	L133aG	-0.3428	-0.3428	0.095	2	2	1	-0.2757	-0.41
1	133a	L	H	L133aH	-0.02346	-0.02346	0.009298	2	2.5	1	-0.01688	-0.03003
1	133a	L	I	L133aI	0.1237	0.1237	0.04263	2	1	1	0.1538	0.09351
1	133a	L	K	L133aK	0.559	0.559	0.0412	2	6	1	0.5299	0.5881
1	133a	L	M	L133aM	-0.09891	-0.09891	0.04033	2	4	1	-0.1274	-0.07039
1	133a	L	N	L133aN	0.07682	0.07682	0.2512	2	4.5	1	0.2544	-0.1008
1	133a	L	P	L133aP	-0.386	-0.386	0.01008	2	2	1	-0.3931	-0.3789
1	133a	L	Q	L133aQ	0.06526	0.06526	0.04104	2	3.5	1	0.03624	0.09428
1	133a	L	R	L133aR	0.6108	0.6108	0.2815	2	5.5	1	0.4118	0.8098
1	133a	L	S	L133aS	0.4006	0.4006	0.2913	2	2	1	0.6066	0.1946
1	133a	L	T	L133aT	0.1427	0.1427		1	5	0.5	0.1427
1	133a	L	V	L133aV	0.3215	0.3215	0.0115	2	4.5	1	0.3297	0.3134
1	133a	L	W	L133aW	-0.2709	-0.2709	0.1119	2	5.5	1	-0.1917	-0.35
1	133a	L	Y	L133aY	-0.1962	-0.1962		1	1	0.5	-0.1962
1	134	G	A	G134A	-1.117	-1.117		1	4	0.5	-1.117
1	134	G	C	G134C	-0.1987	-0.1987		1	2	0.5		-0.1987
1	134	G	D	G134D	-1.064	-1.064		1	1	0.5	-1.064
1	134	G	P	G134P	-0.5653	-0.5653		1	1	0.5		-0.5653
1	134	G	R	G134R	-0.2583	-0.2583		1	1	0.5	-0.2583
1	134	G	S	G134S	-0.9168	-0.9168	0.03776	2	2	1	-0.9435	-0.8901
1	134	G	T	G134T	-1.267	-1.267		1	1	0.5	-1.267
1	135	V	A	V135A	-0.4311	-0.4311	0.1364	2	2.5	1	-0.5275	-0.3346
1	135	V	C	V135C	-0.2522	-0.2522	0.1092	2	1.5	1	-0.175	-0.3295
1	135	V	D	V135D	-1.07	-1.07		1	3	0.5	-1.07
1	135	V	E	V135E	-0.534	-0.534	0.1305	2	4	1	-0.6263	-0.4417
1	135	V	F	V135F	0.1414	0.1414	0.08518	2	5	1	0.2017	0.08121
1	135	V	H	V135H	0.06887	0.06887	0.08284	2	2	1	0.01029	0.1274
1	135	V	I	V135I	-0.4522	-0.4522	0.1733	2	4.5	1	-0.3297	-0.5747
1	135	V	K	V135K	-0.3022	-0.3022		1	5	0.5	-0.3022
1	135	V	L	V135L	-0.5894	-0.5894		1	6	0.5		-0.5894
1	135	V	M	V135M	-0.6072	-0.6072	0.05588	2	2.5	1	-0.6468	-0.5677
1	135	V	N	V135N	-0.04051	-0.04051	0.5781	2	2.5	1	0.3682	-0.4493
1	135	V	Q	V135Q	-0.59	-0.59	0.02094	2	3	1	-0.5751	-0.6048
1	135	V	R	V135R	-0.6368	-0.6368	0.07734	2	1.5	1	-0.6915	-0.5821
1	135	V	S	V135S	-0.3309	-0.3309		1	1	0.5		-0.3309
1	135	V	T	V135T	-0.04674	-0.04674	0.02157	2	2	1	-0.062	-0.03149
1	135	V	W	V135W	0.1791	0.1791	0.1303	2	4.5	1	0.08691	0.2712
1	135	V	Y	V135Y	0.1067	0.1067	0.07588	2	1	1	0.1604	0.05309
1	136	S	A	S136A	-0.439	-0.439		1	2	0.5	-0.439
1	136	S	E	S136E	-0.559	-0.559		1	2	0.5	-0.559
1	136	S	G	S136G	-0.4417	-0.4417		1	2	0.5		-0.4417
1	136	S	L	S136L	-0.5234	-0.5234	0.1355	2	2.5	1	-0.6192	-0.4276
1	136	S	M	S136M	-0.6774	-0.6774	0.5121	2	1	1	-1.04	-0.3153
1	136	S	P	S136P	-0.5331	-0.5331		1	1	0.5	-0.5331
1	136	S	Q	S136Q	-0.8141	-0.8141		1	1	0.5		-0.8141
1	136	S	T	S136T	-1.008	-1.008	0.1611	2	2	1	-1.122	-0.8942
1	136	S	V	S136V	-0.7049	-0.7049		1	1	0.5		-0.7049
1	136	S	W	S136W	-0.1162	-0.1162		1	2	0.5	-0.1162
1	137	A	C	A137C	-0.5593	-0.5593	0.09616	2	2	1	-0.6273	-0.4913
1	137	A	D	A137D	-0.7662	-0.7662	0.06244	2	2	1	-0.8104	-0.7221
1	137	A	E	A137E	-1.126	-1.126	0.4532	2	3.5	1	-1.446	-0.8052
1	137	A	F	A137F	-0.8461	-0.8461	0.1398	2	3	1	-0.7473	-0.9449
1	137	A	G	A137G	-0.7406	-0.7406	0.0679	2	1.5	1	-0.6926	-0.7886
1	137	A	H	A137H	-0.648	-0.648	0.2065	2	1.5	1	-0.502	-0.7941
1	137	A	I	A137I	-0.9842	-0.9842	0.3942	2	1	1	-1.263	-0.7055
1	137	A	K	A137K	-0.4744	-0.4744	0.1129	2	2.5	1	-0.5542	-0.3945
1	137	A	L	A137L	-1.24	-1.24	0.3309	2	2.5	1	-1.474	-1.006
1	137	A	M	A137M	-0.6509	-0.6509	0.05094	2	3.5	1	-0.6148	-0.6869
1	137	A	N	A137N	-0.5012	-0.5012		1	1	0.5	-0.5012
1	137	A	R	A137R	-0.4769	-0.4769	0.1212	2	2.5	1	-0.3912	-0.5627
1	137	A	S	A137S	-1.04	-1.04	0.06371	2	3.5	1	-1.085	-0.9954
1	137	A	T	A137T	-0.9357	-0.9357	0.2916	2	5	1	-1.142	-0.7295
1	137	A	V	A137V	-0.7397	-0.7397	0.188	2	3	1	-0.8726	-0.6067
1	137	A	W	A137W	-1.017	-1.017	0.06891	2	3.5	1	-0.9679	-1.065
1	137	A	Y	A137Y	-0.7137	-0.7137		1	4	0.5	-0.7137
1	138	A	C	A138C	-0.4755	-0.4755	0.2886	2	1.5	1	-0.6796	-0.2715
1	138	A	D	A138D	-0.4616	-0.4616		1	1	0.5		-0.4616
1	138	A	E	A138E	-0.6456	-0.6456		1	1	0.5		-0.6456
1	138	A	G	A138G	-0.9202	-0.9202	0.002521	2	1	1	-0.9184	-0.922
1	138	A	M	A138M	0.107	0.107		1	1	0.5	0.107
1	138	A	S	A138S	-0.7397	-0.7397	0.6911	2	3.5	1	-1.228	-0.251
1	138	A	T	A138T	-0.9943	-0.9943	0.1784	2	6.5	1	-1.12	-0.8681
1	138	A	V	A138V	-0.6865	-0.6865	0.4293	2	6	1	-0.9901	-0.383
1	138	A	Y	A138Y	-0.9083	-0.9083		1	2	0.5	-0.9083
1	139	C	G	C139G	-0.5236	-0.5236	0.24	2	1	1	-0.3539	-0.6933
1	139	C	I	C139I	-0.7166	-0.7166		1	1	0.5		-0.7166
1	139	C	K	C139K	0.08115	0.08115		1	1	0.5		0.08115
1	139	C	M	C139M	-0.4246	-0.4246		1	1	0.5	-0.4246
1	139	C	W	C139W	-0.01701	-0.01701		1	0.3333	0.5		-0.01701
1	140	P	A	P140A	0.1006	0.1006	0.09078	2	1	1	0.03641	0.1648
1	140	P	C	P140C	0.03196	0.03196	0.1776	2	2	1	-0.09359	0.1575
1	140	P	D	P140D	-0.1696	-0.1696	0.03838	2	5	1	-0.1967	-0.1425
1	140	P	E	P140E	-0.2143	-0.2143	0.09632	2	1.5	1	-0.2824	-0.1462
1	140	P	F	P140F	0.1411	0.1411	0.01227	2	2	1	0.1324	0.1498
1	140	P	G	P140G	-0.2353	-0.2353		1	1	0.5		-0.2353
1	140	P	H	P140H	-0.1583	-0.1583	0.03728	2	5	1	-0.1319	-0.1846
1	140	P	I	P140I	-0.004476	-0.004476		1	3	0.5	-0.004476
1	140	P	K	P140K	0.004834	0.004834	0.1077	2	2	1	0.08098	-0.07131
1	140	P	L	P140L	0.3763	0.3763	0.2975	2	2	1	0.166	0.5867
1	140	P	M	P140M	0.03101	0.03101	0.1207	2	2.5	1	-0.05432	0.1163
1	140	P	N	P140N	0.01793	0.01793	0.01949	2	2.5	1	0.004142	0.03171
1	140	P	Q	P140Q	-0.02566	-0.02566	0.001759	2	1.5	1	-0.02441	-0.0269
1	140	P	R	P140R	0.002861	0.002861	0.1262	2	2	1	0.0921	-0.08637
1	140	P	S	P140S	0.1313	0.1313	0.03994	2	4	1	0.1031	0.1596
1	140	P	T	P140T	0.132	0.132	0.005863	2	6	1	0.1361	0.1278
1	140	P	V	P140V	-0.05275	-0.05275	0.05747	2	2	1	-0.01211	-0.09338
1	140	P	W	P140W	0.2305	0.2305		1	2	0.5		0.2305
1	140	P	Y	P140Y	0.03286	0.03286		1	2	0.5	0.03286
1	141	Y	A	Y141A	-0.3659	-0.3659	0.1993	2	3	1	-0.225	-0.5068
1	141	Y	C	Y141C	-0.04778	-0.04778	0.103	2	3	1	-0.1206	0.02507
1	141	Y	D	Y141D	-0.104	-0.104	0.1539	2	4	1	0.004885	-0.2128
1	141	Y	E	Y141E	0.234	0.234	0.05258	2	2.5	1	0.1968	0.2712
1	141	Y	F	Y141F	0.005306	0.005306	0.1366	2	2.5	1	0.1019	-0.09126
1	141	Y	G	Y141G	-0.2495	-0.2495		1	1	0.5	-0.2495
1	141	Y	H	Y141H	0.0428	0.0428	0.05989	2	3.5	1	0.0004497	0.08515
1	141	Y	I	Y141I	-0.5494	-0.5494	0.1369	2	3	1	-0.4526	-0.6462
1	141	Y	K	Y141K	-0.05034	-0.05034	0.03344	2	2.5	1	-0.0267	-0.07399
1	141	Y	L	Y141L	-0.3187	-0.3187	0.1077	2	1.5	1	-0.2425	-0.3949
1	141	Y	M	Y141M	0.04607	0.04607		1	2	0.5	0.04607
1	141	Y	N	Y141N	-0.2066	-0.2066	0.06589	2	5	1	-0.2532	-0.16
1	141	Y	P	Y141P	-0.929	-0.929	0.4075	2	2.5	1	-1.217	-0.6409
1	141	Y	Q	Y141Q	-0.03789	-0.03789		1	2	0.5	-0.03789
1	141	Y	R	Y141R	-0.03858	-0.03858	0.03672	2	3.5	1	-0.01262	-0.06455
1	141	Y	S	Y141S	-0.118	-0.118	0.05042	2	3.5	1	-0.1536	-0.08231
1	141	Y	T	Y141T	-0.429	-0.429	0.09536	2	2.5	1	-0.4964	-0.3615
1	141	Y	V	Y141V	-0.2753	-0.2753		1	3	0.5	-0.2753
1	141	Y	W	Y141W	-0.08758	-0.08758		1	2	0.5	-0.08758
1	142	Q	A	Q142A	-0.1919	-0.1919	0.3935	2	2	1	0.08636	-0.4702
1	142	Q	C	Q142C	-0.02238	-0.02238		1	2	0.5	-0.02238
1	142	Q	D	Q142D	-0.1487	-0.1487	0.02221	2	1.5	1	-0.1644	-0.133
1	142	Q	E	Q142E	-0.176	-0.176	0.08393	2	5	1	-0.1166	-0.2353
1	142	Q	F	Q142F	-0.02595	-0.02595	0.004804	2	2.5	1	-0.02935	-0.02256
1	142	Q	G	Q142G	0.0424	0.0424	0.00525	2	3	1	0.03869	0.04611
1	142	Q	H	Q142H	-0.1542	-0.1542	0.07397	2	3	1	-0.2065	-0.1019
1	142	Q	I	Q142I	-0.05085	-0.05085	0.0165	2	3	1	-0.03918	-0.06252
1	142	Q	K	Q142K	0.2399	0.2399		1	3	0.5	0.2399
1	142	Q	L	Q142L	0.09633	0.09633	0.05498	2	2	1	0.05745	0.1352
1	142	Q	M	Q142M	-0.06171	-0.06171	0.1253	2	2.5	1	-0.1503	0.02688
[truncated: 4,945 more rows]

## Sheet: mouse-1-01_mut_effect
epitope	site	wildtype	mutant	mutation	escape_mean	escape_median	escape_std	n_models	times_seen	frac_models	Lib1-230630-sera-1-01	Lib1-230724-sera-1-01	Lib2-230630-sera-1-01	Lib2-230724-sera-1-01
1	-5	E	A	E-5A	0.01537	0.0157	0.1037	4	2.5	1	0.01127	0.02013	0.1419	-0.1118
1	-5	E	C	E-5C	0.03642	0.05704	0.06764	4	3.5	1	-0.0605	0.04318	0.09209	0.0709
1	-5	E	D	E-5D	0.2976	0.2236	0.4037	4	3	1	0.8102	0.4262	-0.06695	0.02085
1	-5	E	F	E-5F	-0.01149	-0.03476	0.2139	4	4	1	-0.2169	-0.1581	0.2405	0.08857
1	-5	E	G	E-5G	0.03732	0.02482	0.111	4	4.5	1	-0.08273	0.0001899	0.04944	0.1824
1	-5	E	H	E-5H	0.01377	-0.108	0.3858	4	4	1	0.5531	0.03056	-0.2819	-0.2467
1	-5	E	I	E-5I	-0.2645	-0.2605	0.0436	4	4.75	1	-0.2551	-0.266	-0.3214	-0.2157
1	-5	E	K	E-5K	0.02898	0.01843	0.1012	4	4.5	1	0.1619	0.005413	0.03146	-0.08281
1	-5	E	L	E-5L	-0.05038	-0.06147	0.1062	4	4.5	1	0.08901	-0.04735	-0.07558	-0.1676
1	-5	E	M	E-5M	0.2475	0.06722	0.8239	4	2	1	1.396	0.1955	-0.06103	-0.5402
1	-5	E	N	E-5N	-0.002598	-0.003186	0.1281	4	5.5	1	0.03422	0.1503	-0.04059	-0.1544
1	-5	E	P	E-5P	-0.07551	-0.03552	0.1581	4	2	1	0.0529	0.0417	-0.1127	-0.2839
1	-5	E	Q	E-5Q	-0.02157	-0.009038	0.1027	4	3.5	1	-0.1558	0.01716	0.08762	-0.03523
1	-5	E	R	E-5R	-0.1618	-0.1688	0.2008	4	4.5	1	-0.382	-0.2621	0.07252	-0.07547
1	-5	E	S	E-5S	-0.08808	-0.1114	0.07144	4	2.5	1	0.01626	-0.1089	-0.1457	-0.1139
1	-5	E	T	E-5T	0.1151	-0.01787	0.4255	4	3.5	1	0.7341	-0.02266	-0.2378	-0.01309
1	-5	E	V	E-5V	-0.2352	-0.2089	0.2277	4	2.5	1	-0.365	-0.4896	-0.03363	-0.05273
1	-5	E	W	E-5W	-0.0563	0.00433	0.1554	4	3	1	-0.282	-0.03563	0.04816	0.04429
1	-5	E	Y	E-5Y	0.1585	0.1575	0.1161	4	3.5	1	0.2857	0.2229	0.09201	0.0334
1	-4	N	A	N-4A	0.0007661	-0.08003	0.2574	4	2	1	0.3746	-0.05994	-0.1001	-0.2115
1	-4	N	C	N-4C	0.05649	0.06798	0.03467	4	4.5	1	0.08372	0.07429	0.06167	0.006274
1	-4	N	D	N-4D	-0.1843	-0.06867	0.3322	4	2.25	1	-0.04718	0.07194	-0.09016	-0.6719
1	-4	N	E	N-4E	-0.2532	-0.2699	0.1667	4	3.5	1	-0.04339	-0.4298	-0.3317	-0.2081
1	-4	N	F	N-4F	-0.195	-0.1736	0.2233	4	2.5	1	-0.0229	-0.4425	0.009893	-0.3244
1	-4	N	G	N-4G	-0.001646	0.05125	0.2013	4	2.75	1	0.1632	0.1394	-0.2722	-0.03694
1	-4	N	H	N-4H	-0.1015	-0.114	0.09584	4	3	1	0.02373	-0.1414	-0.08658	-0.2018
1	-4	N	I	N-4I	-0.07011	-0.08248	0.1636	4	3	1	-0.2301	-0.1832	0.1146	0.01825
1	-4	N	K	N-4K	0.04195	0.007272	0.1153	4	7.25	1	-0.05161	-0.02583	0.04037	0.2049
1	-4	N	L	N-4L	0.01516	-0.06596	0.3042	4	3	1	0.4364	0.03399	-0.2438	-0.1659
1	-4	N	M	N-4M	0.1254	0.1347	0.3454	4	3	1	-0.07426	-0.2514	0.3437	0.4837
1	-4	N	P	N-4P	0.1335	0.1845	0.2584	4	1.5	1	0.02563	0.3465	-0.1816	0.3434
1	-4	N	Q	N-4Q	0.1844	0.1911	0.144	4	5.75	1	0.1769	0.3533	0.002106	0.2054
1	-4	N	R	N-4R	0.06363	0.05208	0.0971	4	3	1	0.02512	0.07904	0.1898	-0.03949
1	-4	N	S	N-4S	0.03025	0.03832	0.06061	4	1.75	1	0.07621	0.0004304	0.08498	-0.04062
1	-4	N	T	N-4T	0.301	0.3093	0.1506	4	2	1	0.4741	0.1112	0.3401	0.2786
1	-4	N	V	N-4V	0.02018	-0.0001351	0.1393	4	6	1	0.2002	0.05245	-0.1192	-0.05272
1	-4	N	W	N-4W	-0.09	-0.1172	0.1555	4	3	1	0.1202	-0.1528	-0.2459	-0.08153
1	-4	N	Y	N-4Y	-0.2175	-0.267	0.2434	4	2	1	-0.201	0.1142	-0.4502	-0.3329
1	-3	I	A	I-3A	-0.2564	-0.2564	0.1445	2	3	0.5	-0.1542	-0.3585
1	-3	I	C	I-3C	-0.06591	-0.0708	0.1449	4	1.5	1	-0.1809	-0.2	0.07792	0.03931
1	-3	I	D	I-3D	0.4015	0.09002	0.7643	4	1	1	1.532	0.1993	-0.01925	-0.1057
1	-3	I	E	I-3E	-0.02303	-0.01036	0.266	4	4	1	0.2883	-0.03859	0.01787	-0.3597
1	-3	I	F	I-3F	-0.07651	-0.07144	0.1121	4	2	1	-0.0201	-0.2088	-0.1228	0.04559
1	-3	I	G	I-3G	0.04365	0.0563	0.2033	4	1.5	1	0.07029	-0.217	0.04231	0.279
1	-3	I	H	I-3H	-0.3377	-0.3377	0.00265	2	2	0.5	-0.3396	-0.3358
1	-3	I	K	I-3K	0.05796	-0.003354	0.1695	4	3.75	1	0.02337	-0.03008	0.306	-0.06741
1	-3	I	L	I-3L	0.0269	-0.04165	0.2075	4	2	1	-0.1322	-0.09986	0.01656	0.3231
1	-3	I	M	I-3M	-0.00337	-0.01023	0.1628	4	5.5	1	-0.1768	-0.09484	0.07438	0.1837
1	-3	I	N	I-3N	-0.03209	-0.08106	0.298	4	3.5	1	0.3565	-0.1955	0.03342	-0.3227
1	-3	I	P	I-3P	-0.1991	-0.2203	0.2792	4	3	1	0.1101	-0.03848	-0.4659	-0.4021
1	-3	I	Q	I-3Q	-0.04403	0.07552	0.2724	4	2.75	1	0.1228	0.1025	0.0485	-0.45
1	-3	I	R	I-3R	0.0759	0.05401	0.2657	4	2	1	0.37	0.2298	-0.1217	-0.1744
1	-3	I	S	I-3S	0.1866	0.19	0.03338	4	4.5	1	0.1902	0.1899	0.1426	0.2237
1	-3	I	T	I-3T	0.07873	0.006028	0.3061	4	6	1	0.5104	-0.2075	-0.02814	0.04019
1	-3	I	V	I-3V	-0.0446	-0.03707	0.1129	4	3.75	1	-0.1643	-0.1173	0.05999	0.04316
1	-3	I	W	I-3W	-0.2051	-0.04952	0.4679	4	2.5	1	-0.8854	-0.1176	0.01854	0.1639
1	-3	I	Y	I-3Y	0.0237	0.06178	0.1158	4	2.75	1	-0.1455	0.1168	0.06532	0.05824
1	-2	V	A	V-2A	0.1641	0.1813	0.06333	4	4.5	1	0.2182	0.2002	0.07575	0.1624
1	-2	V	C	V-2C	0.06116	0.09014	0.148	4	1.5	1	-0.1316	0.1559	0.196	0.02434
1	-2	V	F	V-2F	-0.2793	-0.2666	0.248	4	1.5	1	-0.1931	-0.5862	0.002255	-0.3401
1	-2	V	G	V-2G	-0.07967	-0.03976	0.2278	4	4.75	1	-0.1552	-0.3673	0.07564	0.1281
1	-2	V	H	V-2H	0.1115	0.06685	0.187	4	2.5	1	0.04558	0.08811	-0.06306	0.3753
1	-2	V	I	V-2I	0.179	0.1368	0.3972	4	6	1	0.6885	0.2579	0.01564	-0.2461
1	-2	V	K	V-2K	0.1317	-0.004022	0.3187	4	2	1	0.607	0.01165	-0.0197	-0.07215
1	-2	V	L	V-2L	0.1574	-0.01923	0.3625	4	2.25	1	-0.02611	0.701	-0.03304	-0.01236
1	-2	V	M	V-2M	0.1138	0.1823	0.1691	4	2	1	0.1569	-0.136	0.2266	0.2078
1	-2	V	N	V-2N	0.2431	0.1837	0.1864	4	2.5	1	0.5091	0.09594	0.1348	0.2325
1	-2	V	P	V-2P	0.3049	0.221	0.3006	4	2.25	1	0.06113	0.7164	0.1021	0.3399
1	-2	V	Q	V-2Q	0.2018	0.2723	0.1959	4	4.5	1	0.2861	-0.08655	0.3491	0.2586
1	-2	V	R	V-2R	0.08895	0.1056	0.228	4	3	1	0.3458	-0.2011	0.05389	0.1572
1	-2	V	S	V-2S	0.06044	0.02207	0.09757	4	3	1	0.03067	0.01347	-0.007315	0.2049
1	-2	V	T	V-2T	-0.0405	-0.02971	0.1765	4	3.5	1	-0.235	0.1324	-0.1426	0.08321
1	-2	V	W	V-2W	0.09918	0.05882	0.1505	4	3.75	1	0.3143	-0.03524	0.07246	0.04519
1	-2	V	Y	V-2Y	-0.1975	-0.1845	0.1746	4	4	1	0.0002369	-0.2158	-0.4213	-0.1533
1	-1	L	A	L-1A	0.297	0.297	0.1866	2	3	0.5	0.1651	0.4289
1	-1	L	C	L-1C	-0.03623	-0.05658	0.1076	4	3	1	-0.05221	-0.06095	0.1126	-0.1444
1	-1	L	D	L-1D	-0.2351	-0.1068	0.2722	3	1	0.75		-0.05076	-0.1068	-0.5477
1	-1	L	E	L-1E	-0.1074	-0.1517	0.106	4	2.5	1	-0.1761	-0.1623	0.05018	-0.1412
1	-1	L	F	L-1F	-0.02857	-0.007816	0.05893	4	3	1	0.01068	-0.1126	0.01398	-0.02632
1	-1	L	G	L-1G	0.09915	0.1054	0.1719	4	2.5	1	0.118	0.09283	-0.117	0.3028
1	-1	L	H	L-1H	0.1202	0.08994	0.2517	4	2.5	1	0.454	0.1229	-0.1529	0.05695
1	-1	L	I	L-1I	0.01958	-0.001278	0.1357	4	1.5	1	-0.1192	0.2	-0.03691	0.03436
1	-1	L	K	L-1K	0.06048	0.1139	0.1669	4	2.5	1	0.08437	-0.1805	0.1435	0.1946
1	-1	L	M	L-1M	0.0417	0.05357	0.07069	4	1.5	1	0.114	0.06511	-0.05432	0.04203
1	-1	L	N	L-1N	0.5705	0.4922	0.4273	4	1.5	1	0.57	0.1433	0.4144	1.154
1	-1	L	P	L-1P	0.1422	0.1097	0.3268	4	2	1	0.5634	-0.2141	0.02661	0.1927
1	-1	L	Q	L-1Q	-0.2117	-0.1709	0.3588	4	2.75	1	0.1009	0.08375	-0.4256	-0.606
1	-1	L	R	L-1R	0.07137	0.01301	0.1435	4	2.5	1	-0.02501	0.2844	0.02396	0.00206
1	-1	L	S	L-1S	0.02023	0.01414	0.08914	4	4	1	-0.009105	0.03739	-0.08001	0.1326
1	-1	L	T	L-1T	0.03621	0.0267	0.1006	4	3.5	1	0.05468	0.165	-0.001289	-0.07356
1	-1	L	V	L-1V	-0.03776	0.005385	0.08792	4	2.5	1	-0.1696	0.004895	0.005876	0.0078
1	-1	L	W	L-1W	-0.07435	-0.122	0.1833	4	4.5	1	-0.1209	-0.1232	0.1874	-0.2407
1	-1	L	Y	L-1Y	-0.00829	-0.006166	0.01427	4	3	1	-0.00822	-0.004113	-0.0275	0.006676
1	1	L	A	L1A	-0.1706	-0.05696	0.2647	4	1.25	1	-0.01882	-0.5631	-0.09509	-0.005211
1	1	L	C	L1C	0.03483	0.07981	0.1147	4	2.5	1	0.06126	-0.1341	0.1138	0.09836
1	1	L	F	L1F	0.03265	0.03265	0.04213	2	2	0.5	0.06244	0.002859
1	1	L	G	L1G	0.00792	0.004099	0.01227	4	3.75	1	0.007335	0.0008631	-0.001899	0.02538
1	1	L	H	L1H	0.1075	0.1193	0.3061	4	4.5	1	0.3868	-0.1956	0.3548	-0.1161
1	1	L	I	L1I	-0.06334	-0.02174	0.1371	4	2.5	1	0.04579	-0.2556	0.02298	-0.06647
1	1	L	M	L1M	-0.1406	-0.1762	0.2154	4	4.5	1	-0.3152	-0.3234	-0.0372	0.1136
1	1	L	P	L1P	-0.1196	-0.07376	0.2751	4	1.25	1	0.1533	0.01421	-0.1617	-0.4841
1	1	L	Q	L1Q	-0.08991	-0.105	0.2052	4	1.5	1	0.0422	-0.2773	0.1277	-0.2522
1	1	L	S	L1S	-0.1646	-0.2048	0.1995	4	3.75	1	-0.1266	-0.2829	0.1	-0.3489
1	1	L	T	L1T	-0.2733	-0.2789	0.1132	4	2.5	1	-0.3579	-0.1998	-0.1541	-0.3812
1	1	L	V	L1V	-0.04603	-0.07376	0.2518	4	3.5	1	0.2641	0.04389	-0.1914	-0.3007
1	1	L	W	L1W	-0.04151	-0.04776	0.0436	4	2.5	1	0.01206	-0.07086	-0.02465	-0.08259
1	1	L	Y	L1Y	-0.07439	-0.0008013	0.1801	4	3	1	0.04595	-0.3419	-0.01577	0.01417
1	2	L	A	L2A	-0.06232	0.01525	0.2229	4	2	1	-0.3871	-0.02249	0.05298	0.1073
1	2	L	C	L2C	-0.2185	-0.1038	0.2121	3	1.667	0.75	-0.08856	-0.1038		-0.4633
1	2	L	F	L2F	0.2002	0.1152	0.4449	4	3	1	0.815	-0.2445	0.1575	0.07286
1	2	L	G	L2G	-0.009835	0.03131	0.1315	4	2.5	1	0.09878	-0.2007	0.04203	0.02059
1	2	L	H	L2H	0.03843	0.1468	0.2538	4	3	1	0.1578	0.2004	0.1357	-0.3402
1	2	L	I	L2I	-0.08807	-0.0681	0.08702	4	1.5	1	-0.1033	-0.2046	-0.01148	-0.03291
1	2	L	M	L2M	-0.0458	-0.03761	0.08766	4	4	1	0.00712	-0.08235	0.04292	-0.1509
1	2	L	N	L2N	0.08051	0.08051	0.1505	2	2	0.5			-0.02588	0.1869
1	2	L	Q	L2Q	0.5134	0.4905	0.4212	4	2	1	0.9779	0.2259	0.7552	0.09464
1	2	L	S	L2S	-0.1166	-0.1409	0.1092	4	4.5	1	-0.08011	-0.2017	0.02177	-0.2064
1	2	L	T	L2T	-0.2647	-0.2604	0.2342	4	1.5	1	-0.04681	-0.07916	-0.4416	-0.4913
1	2	L	V	L2V	0.1535	0.1761	0.1901	4	3	1	0.3432	-0.08144	0.2663	0.08592
1	2	L	W	L2W	0.04109	0.04728	0.1337	4	5.25	1	0.195	0.08032	-0.1252	0.01424
1	2	L	Y	L2Y	0.1654	0.2091	0.1184	4	3	1	-0.005742	0.1782	0.2494	0.24
1	3	A	C	A3C	0.01223	0.06865	0.2095	4	2.5	1	0.188	0.1433	-0.2764	-0.005948
1	3	A	E	A3E	-0.3874	-0.3355	0.5922	4	1	1	-0.7361	-1.039	0.1609	0.06517
1	3	A	F	A3F	-0.1215	-0.1141	0.0914	4	3	1	-0.01914	-0.2387	-0.1335	-0.09483
1	3	A	G	A3G	-0.003873	0.03533	0.1554	4	4	1	0.139	-0.2251	0.03375	0.03691
1	3	A	H	A3H	0.1925	0.2049	0.1495	4	1.75	1	0.2869	0.3429	0.1229	0.01739
1	3	A	I	A3I	-0.04739	-0.03833	0.06911	4	3	1	-0.137	0.02407	-0.01559	-0.06107
1	3	A	K	A3K	-0.1415	-0.1415		1	1	0.25	-0.1415
1	3	A	L	A3L	0.08021	0.08021	0.5899	2	3	0.5	0.4973	-0.3369
1	3	A	M	A3M	-0.04601	-0.05565	0.04343	4	2.5	1	-0.04285	0.01342	-0.06845	-0.08617
1	3	A	N	A3N	0.007799	-0.08714	0.2039	4	2	1	0.3133	-0.1079	-0.0899	-0.08439
1	3	A	P	A3P	-0.1586	-0.2009	0.266	4	3	1	-0.04063	-0.3611	0.161	-0.3936
1	3	A	Q	A3Q	0.116	0.116	0.08466	2	4	0.5			0.05617	0.1759
1	3	A	S	A3S	-0.08779	-0.06587	0.09766	4	1.5	1	0.000203	-0.03031	-0.2196	-0.1014
1	3	A	T	A3T	-0.07408	-0.06476	0.1501	4	3.75	1	-0.1455	-0.248	0.01598	0.08119
1	3	A	V	A3V	0.2138	-0.1644	0.868	4	2.5	1	-0.1704	1.511	-0.1584	-0.3266
1	3	A	W	A3W	-0.07732	-0.1137	0.1516	4	3	1	-0.1017	-0.1258	-0.2188	0.1371
1	3	A	Y	A3Y	-0.04692	-0.0184	0.1966	4	5	1	0.05121	0.1515	-0.088	-0.3024
1	4	I	A	I4A	0.06454	0.06454	0.0788	2	4	0.5	0.008824	0.1203
1	4	I	C	I4C	-0.07442	-0.05605	0.07269	4	3	1	-0.06868	-0.04342	-0.177	-0.008592
1	4	I	F	I4F	-0.02986	-0.06577	0.1018	4	1.5	1	-0.04631	-0.08522	0.1182	-0.1061
1	4	I	G	I4G	-0.392	-0.4168	0.3223	4	1.5	1	-0.6703	-0.06431	-0.1662	-0.6674
1	4	I	H	I4H	0.3073	0.04291	0.5616	4	2.75	1	1.149	-0.005675	0.04544	0.04038
1	4	I	L	I4L	0.05272	0.06137	0.07772	4	1.5	1	-0.04047	0.01936	0.1034	0.1286
1	4	I	M	I4M	-0.1032	-0.09636	0.07611	4	3.75	1	-0.04389	-0.1488	-0.1865	-0.03369
1	4	I	Q	I4Q	-0.3098	-0.2199	0.4809	3	1.333	0.75		-0.8292	0.1198	-0.2199
1	4	I	S	I4S	-0.1099	-0.06773	0.1782	4	1.25	1	0.05665	-0.09012	-0.04534	-0.3608
1	4	I	T	I4T	0.1216	0.1216	0.326	2	1	0.5	-0.1089	0.3521
1	4	I	V	I4V	0.03876	0.02036	0.1828	3	1	0.75	0.23		0.02036	-0.1341
1	4	I	W	I4W	0.1722	0.1139	0.1694	4	2	1	0.04085	0.09755	0.4202	0.1302
1	4	I	Y	I4Y	-0.1643	-8.516e-05	0.3936	4	1.5	1	-0.03143	-0.7497	0.09285	0.03126
1	5	V	A	V5A	0.02663	-0.02745	0.1901	4	4.5	1	-0.06083	-0.1367	0.00593	0.2981
1	5	V	C	V5C	-0.1623	-0.1623	0.07708	2	3	0.5			-0.2168	-0.1078
1	5	V	D	V5D	0.1894	0.1223	0.2088	3	1.667	0.75	0.1223	0.02242		0.4236
1	5	V	E	V5E	0.2203	0.2203	0.00675	2	3	0.5			0.2251	0.2155
1	5	V	F	V5F	-0.0696	-0.03165	0.2265	4	2	1	0.02667	0.1583	-0.3734	-0.08997
1	5	V	G	V5G	0.1543	0.1461	0.06004	4	3.5	1	0.2347	0.1529	0.1393	0.0901
1	5	V	H	V5H	0.3855	0.2769	0.4123	4	2.5	1	0.9677	0.0204	0.3609	0.1929
1	5	V	I	V5I	-0.3568	-0.3568		1	1	0.25				-0.3568
1	5	V	K	V5K	-0.1556	-0.1556	0.06995	2	2.5	0.5	-0.1061	-0.205
1	5	V	L	V5L	-0.1023	-0.09287	0.1888	4	5	1	-0.3394	0.1159	-0.1313	-0.05439
1	5	V	M	V5M	0.003843	-0.04198	0.1354	4	6.5	1	-0.03112	0.2019	-0.05285	-0.1026
1	5	V	N	V5N	0.2121	0.09839	0.3963	4	1	1	0.757	0.2527	-0.1053	-0.05592
1	5	V	P	V5P	-0.01267	-0.01267	0.1583	2	1.5	0.5	0.09928	-0.1246
1	5	V	Q	V5Q	0.3388	0.3896	0.194	4	2	1	0.3157	0.07393	0.4635	0.5022
1	5	V	R	V5R	0.1552	0.1604	0.1582	4	1	1	0.222	-0.03349	0.09871	0.3337
1	5	V	S	V5S	-0.06087	-0.1002	0.1256	4	1.5	1	-0.1641	0.1211	-0.08488	-0.1156
1	5	V	T	V5T	-0.0001587	0.02177	0.2472	4	2	1	-0.305	-0.0817	0.2608	0.1252
1	5	V	W	V5W	0.1955	0.2195	0.1523	4	2	1	0.252	-0.008916	0.352	0.187
1	5	V	Y	V5Y	0.01669	-0.02268	0.2597	4	4.5	1	0.3672	0.01285	-0.05822	-0.255
1	6	S	A	S6A	-0.1152	-0.1081	0.292	4	2	1	0.03021	0.2075	-0.2465	-0.4518
1	6	S	C	S6C	0.02785	0.04683	0.1547	4	4	1	0.1827	-0.1649	0.1176	-0.0239
1	6	S	D	S6D	0.07592	0.07099	0.208	4	3	1	-0.0719	-0.1299	0.2916	0.2139
1	6	S	E	S6E	-0.06773	-0.1001	0.1048	4	6.5	1	0.07789	-0.1485	-0.1394	-0.06087
1	6	S	G	S6G	-0.2627	-0.2627	0.2664	2	4	0.5	-0.451	-0.07425
1	6	S	H	S6H	0.02604	0.0477	0.2111	4	2.5	1	-0.2266	-0.06441	0.2354	0.1598
1	6	S	I	S6I	0.7197	0.7197	0.224	2	1	0.5	0.8781	0.5613
1	6	S	K	S6K	-0.1069	-0.07111	0.0795	4	4	1	-0.07771	-0.2256	-0.05975	-0.0645
1	6	S	L	S6L	0.4784	0.4784	0.1824	2	1	0.5			0.3495	0.6073
1	6	S	M	S6M	0.1181	0.07065	0.1997	4	3	1	-0.01018	-0.05534	0.3865	0.1515
1	6	S	N	S6N	-0.2423	-0.2893	0.148	4	1.5	1	-0.2344	-0.3441	-0.03579	-0.3549
1	6	S	P	S6P	-0.1607	-0.07062	0.272	4	3	1	0.0513	-0.01204	-0.5529	-0.1292
1	6	S	Q	S6Q	0.07643	0.04285	0.1736	4	5	1	0.3162	0.02259	0.06312	-0.09622
1	6	S	R	S6R	-0.03695	-0.04909	0.1211	4	5	1	-0.1585	-0.1109	0.1089	0.01271
1	6	S	T	S6T	0.01288	0.02959	0.1938	4	1.25	1	0.03027	0.2324	-0.24	0.0289
1	6	S	V	S6V	0.008862	0.009058	0.134	4	4.5	1	-0.1376	-0.06522	0.155	0.08333
1	6	S	W	S6W	0.0609	0.0609	0.04554	2	1	0.5	0.0931	0.0287
1	6	S	Y	S6Y	-0.1173	-0.1642	0.1182	4	1.5	1	-0.1577	0.05814	-0.199	-0.1707
1	7	L	A	L7A	-0.08435	-0.02161	0.1658	4	3.75	1	-0.3298	-0.0245	-0.01872	0.03559
1	7	L	C	L7C	-0.2687	-0.2717	0.2474	4	3	1	0.007633	-0.141	-0.4024	-0.539
1	7	L	D	L7D	-0.5662	-0.5662	0.7433	2	1.5	0.5			-0.04063	-1.092
1	7	L	E	L7E	-0.08817	-0.0936	0.1205	4	1.5	1	0.06462	-0.2301	-0.09526	-0.09194
1	7	L	F	L7F	0.08161	0.09716	0.1153	4	4	1	0.1175	0.2041	-0.07194	0.07678
1	7	L	G	L7G	-0.04247	-0.007529	0.1662	4	2.5	1	-0.2735	0.1187	0.01506	-0.03011
1	7	L	H	L7H	0.2543	0.2033	0.2941	4	3.5	1	0.6542	0.1504	0.2562	-0.04375
1	7	L	I	L7I	-0.04827	-0.03	0.06914	4	3.5	1	-0.05568	-0.004311	0.009882	-0.143
1	7	L	K	L7K	0.124	0.07231	0.2127	4	2	1	0.01737	0.4196	0.1273	-0.06829
1	7	L	M	L7M	0.01231	0.02408	0.1987	4	7	1	0.2411	0.05654	-0.2401	-0.008393
1	7	L	N	L7N	0.1223	0.1223	0.4338	2	4	0.5	0.4291	-0.1844
1	7	L	P	L7P	-0.02117	-0.2041	0.5543	4	3.5	1	0.7816	-0.3032	-0.1051	-0.458
1	7	L	Q	L7Q	-0.187	-0.1844	0.08688	4	3.5	1	-0.09294	-0.1403	-0.2865	-0.2285
1	7	L	R	L7R	0.105	0.04555	0.1244	4	4.5	1	0.2914	0.03761	0.0385	0.0526
1	7	L	S	L7S	0.06917	0.0321	0.2446	4	4	1	0.008358	-0.1877	0.4002	0.05584
1	7	L	T	L7T	-0.1517	-0.1246	0.1204	4	2.25	1	-0.3094	-0.06808	-0.04808	-0.1811
1	7	L	V	L7V	0.007761	-0.001796	0.09778	4	1	1	0.0339	-0.03749	0.1308	-0.09619
1	7	L	W	L7W	-0.09413	-0.1255	0.2588	4	3.5	1	0.1955	0.05267	-0.3038	-0.321
1	7	L	Y	L7Y	0.02646	0.02646	0.03947	2	5	0.5	0.05437	-0.00145
1	8	V	A	V8A	0.1183	-0.0347	0.4257	4	5	1	0.7457	-0.02948	-0.03993	-0.2029
1	8	V	C	V8C	-0.07795	-0.1027	0.08867	4	4.5	1	0.04866	-0.155	-0.08866	-0.1168
1	8	V	G	V8G	-0.07195	-0.0577	0.17	4	3.5	1	0.07445	-0.2469	-0.1886	0.07322
1	8	V	I	V8I	0.6685	0.6025	0.3178	4	3.5	1	1.103	0.5188	0.6863	0.366
1	8	V	M	V8M	0.4887	0.4887	0.4348	2	1	0.5			0.1813	0.7961
1	8	V	S	V8S	-0.1142	-0.1046	0.2202	4	3.75	1	0.1446	-0.3924	-0.1258	-0.08336
1	8	V	T	V8T	0.1168	0.1022	0.08874	4	4	1	0.03282	0.06142	0.143	0.23
1	8	V	W	V8W	-0.04335	-0.04335	0.1295	2	1.5	0.5	0.04824	-0.1349
1	9	K	A	K9A	0.1685	0.07935	0.3111	4	3	1	0.6055	-0.09026	-0.01189	0.1706
1	9	K	C	K9C	0.2183	0.2119	0.138	4	5.75	1	0.3886	0.0607	0.2519	0.1718
1	9	K	D	K9D	-0.03619	-0.007597	0.07415	4	5.25	1	0.01543	-0.145	-0.02098	0.00579
1	9	K	E	K9E	-0.1845	-0.1357	0.2514	4	5.25	1	0.06067	-0.07576	-0.1956	-0.5274
1	9	K	F	K9F	0.346	0.2527	0.3916	4	4	1	0.9004	0.2464	0.259	-0.02186
1	9	K	G	K9G	0.07441	0.03606	0.1144	4	3.75	1	0.2392	0.06216	0.00997	-0.01373
1	9	K	H	K9H	-0.03445	-0.04254	0.03295	4	2.5	1	0.01038	-0.03034	-0.05475	-0.06307
1	9	K	M	K9M	0.2378	0.1446	0.3388	4	5.5	1	0.7098	0.251	0.03831	-0.04775
1	9	K	N	K9N	0.02696	0.01256	0.05658	4	8.75	1	-0.0007889	0.02591	0.1062	-0.02352
1	9	K	Q	K9Q	0.1265	0.1659	0.1193	4	4.5	1	0.2217	0.1541	-0.04754	0.1776
1	9	K	R	K9R	0.03708	0.02961	0.1049	4	4	1	-0.073	0.1621	-0.02105	0.08028
1	9	K	S	K9S	-0.01584	-0.04373	0.0885	4	3.25	1	-0.05186	0.1127	-0.08859	-0.0356
1	9	K	T	K9T	-0.1349	-0.08802	0.1591	4	3	1	-0.001248	-0.1199	-0.3621	-0.0561
1	9	K	V	K9V	0.2562	0.1748	0.2456	4	2.5	1	0.6138	0.1436	0.06139	0.2061
1	9	K	W	K9W	0.07825	0.1293	0.2499	4	3.75	1	0.02291	-0.2505	0.305	0.2356
1	9	K	Y	K9Y	-0.06198	-0.06198	0.007475	2	7	0.5	-0.0567	-0.06727
1	10	S	A	S10A	0.1246	0.1041	0.1401	4	3.5	1	0.02981	-0.006957	0.2971	0.1783
1	10	S	C	S10C	0.04427	0.004559	0.133	4	2.5	1	0.05185	-0.04274	0.2294	-0.06147
1	10	S	G	S10G	-0.1209	-0.1058	0.09436	4	5	1	-0.02653	-0.1364	-0.07521	-0.2453
1	10	S	L	S10L	2.953	2.953		1	1	0.25				2.953
1	10	S	M	S10M	-0.04581	-0.04581	0.08307	2	1	0.5	0.01292	-0.1045
1	10	S	N	S10N	0.4734	0.4266	0.2757	4	3.75	1	0.819	0.2839	0.5694	0.2215
1	10	S	P	S10P	0.007472	0.008822	0.08659	4	5	1	0.0834	-0.06378	-0.07116	0.08142
1	10	S	T	S10T	0.01701	-0.09065	0.3423	4	1.5	1	-0.04572	0.5127	-0.1356	-0.2634
1	11	D	A	D11A	0.07951	0.1589	0.4509	4	2	1	0.5216	0.01572	0.302	-0.5212
1	11	D	C	D11C	0.3604	0.3123	0.2845	4	1	1	0.1072	0.1513	0.4733	0.7099
1	11	D	G	D11G	-0.1935	-0.1935	0.1968	2	1	0.5			-0.05431	-0.3327
1	11	D	N	D11N	0.3596	0.3596	0.07599	2	2	0.5	0.4133	0.3059
1	11	D	S	D11S	0.04812	0.04812		1	1	0.25		0.04812
1	11	D	Y	D11Y	-0.5062	-0.5062	0.1972	2	1	0.5	-0.3668	-0.6456
1	12	Q	A	Q12A	-0.006331	0.03734	0.1664	4	1.5	1	0.08355	-0.008874	0.1387	-0.2387
1	12	Q	C	Q12C	0.007714	-0.01981	0.1157	4	3.5	1	-0.09066	0.1611	-0.07202	0.03239
1	12	Q	D	Q12D	-0.4474	-0.4474	0.3657	2	2	0.5	-0.706	-0.1888
1	12	Q	E	Q12E	0.04513	0.04224	0.1002	4	4	1	-0.0594	0.1016	0.1554	-0.01708
1	12	Q	F	Q12F	0.01724	0.01268	0.1227	4	2	1	0.1676	0.04854	-0.124	-0.02319
1	12	Q	G	Q12G	0.05054	0.05054	0.122	2	2.5	0.5			-0.03571	0.1368
1	12	Q	H	Q12H	0.1387	0.07456	0.2886	4	3.25	1	-0.01273	-0.1274	0.1618	0.5332
1	12	Q	I	Q12I	-0.08856	-0.09094	0.1148	4	2	1	-0.2174	0.04504	-0.1413	-0.04054
1	12	Q	K	Q12K	-0.03591	-0.0393	0.1282	4	2.5	1	-0.1315	0.09451	0.05293	-0.1596
1	12	Q	L	Q12L	-0.2006	-0.2379	0.2756	4	1.75	1	-0.06659	0.1226	-0.4494	-0.4091
1	12	Q	M	Q12M	-0.06002	-0.003961	0.3164	4	2.25	1	0.2129	-0.1928	-0.445	0.1848
1	12	Q	N	Q12N	-0.03067	0.02981	0.1567	4	2.25	1	0.04757	-0.262	0.07969	0.01205
1	12	Q	R	Q12R	0.04842	0.02842	0.08491	4	3	1	0.1629	0.06137	-0.02608	-0.004526
1	12	Q	S	Q12S	0.2043	0.2035	0.1715	4	2	1	0.0452	0.06733	0.365	0.3397
1	12	Q	V	Q12V	-0.14	-0.1572	0.08902	4	3	1	-0.2165	-0.2075	-0.1069	-0.02925
1	12	Q	W	Q12W	-0.0632	-0.0632	0.0213	2	6	0.5			-0.04814	-0.07826
1	12	Q	Y	Q12Y	-0.1672	-0.1364	0.1958	4	4.5	1	-0.1673	0.0359	-0.1056	-0.4317
1	13	I	F	I13F	0.4179	0.4411	0.314	4	3	1	0.02385	0.3444	0.5378	0.7653
1	13	I	L	I13L	-0.04086	-0.05799	0.06774	4	2	1	-0.09883	-0.03243	0.05139	-0.08355
1	13	I	M	I13M	0.08866	0.1055	0.3837	4	3	1	0.1877	0.02323	-0.3902	0.5339
1	13	I	V	I13V	0.03488	0.02582	0.1168	4	2.5	1	-0.08458	-0.03577	0.0874	0.1725
1	14	C	Y	C14Y	0.1332	0.1332	0.2658	2	1	0.5	-0.05481	0.3211
1	15	I	A	I15A	0.5426	0.5426	0.1825	2	2	0.5			0.4135	0.6717
1	15	I	C	I15C	0.1504	0.1202	0.109	4	3.5	1	0.0596	0.1566	0.3017	0.08368
1	15	I	L	I15L	0.2593	0.2184	0.3104	4	3.5	1	0.6628	0.3167	0.1202	-0.06253
1	15	I	Q	I15Q	-0.3693	-0.3693		1	1	0.25				-0.3693
1	15	I	T	I15T	0.3683	0.3032	0.2404	4	3	1	0.6865	0.422	0.1843	0.1804
1	15	I	V	I15V	0.02895	0.0007024	0.1912	4	2	1	-0.1499	-0.1011	0.1025	0.2643
1	16	G	F	G16F	0.2587	0.2587	0.1348	2	1	0.5	0.1634	0.354
1	16	G	L	G16L	0.156	0.156	0.1478	2	1	0.5	0.2606	0.05147
1	16	G	S	G16S	-0.2928	-0.2928		1	1	0.25				-0.2928
1	16	G	*	G16*	-0.3526	-0.3526	0.3805	2	1	0.5			-0.0836	-0.6217
1	17	Y	C	Y17C	1.35	1.342	0.5462	4	3	1	1.009	0.7779	1.675	1.938
1	17	Y	F	Y17F	0.1312	0.1815	0.1539	4	2.5	1	-0.09335	0.1923	0.2552	0.1707
1	17	Y	H	Y17H	0.2668	0.3193	0.1286	3	1.667	0.75		0.3609	0.1203	0.3193
1	17	Y	I	Y17I	0.5511	0.596	0.2994	4	1	1	0.8636	0.5443	0.1488	0.6477
1	17	Y	L	Y17L	0.6931	0.6931	0.9459	2	1	0.5			0.0242	1.362
1	17	Y	M	Y17M	0.3197	0.3477	0.2703	4	2.75	1	0.1619	0.5628	0.0206	0.5335
1	17	Y	Q	Y17Q	0.6363	0.6155	0.5605	4	1.25	1	-0.0184	0.7343	0.4967	1.333
1	17	Y	R	Y17R	0.8098	0.8098	0.2151	2	1	0.5			0.6577	0.9619
1	17	Y	T	Y17T	1.158	0.8419	1.057	4	1.75	1	0.2928	0.558	1.126	2.656
1	17	Y	V	Y17V	0.8183	0.8183	0.3211	2	3	0.5			0.5912	1.045
1	17	Y	W	Y17W	0.7829	0.8511	0.355	4	4	1	0.3485	0.6374	1.081	1.065
1	18	H	A	H18A	-0.1922	-0.1733	0.1854	4	1.5	1	-0.3896	-0.03548	-0.3112	-0.03267
1	18	H	C	H18C	0.1576	0.1798	0.1781	4	2.25	1	0.3272	-0.05643	0.08072	0.2789
1	18	H	E	H18E	0.1619	0.1619	0.1674	2	1	0.5			0.2803	0.04359
1	18	H	F	H18F	0.2484	0.2379	0.0684	4	4	1	0.341	0.2463	0.2296	0.1769
1	18	H	G	H18G	-0.1974	-0.2117	0.1588	4	3.5	1	1.676e-06	-0.366	-0.2744	-0.149
1	18	H	I	H18I	-0.05309	-0.05309	0.05739	2	2	0.5			-0.09367	-0.01251
1	18	H	K	H18K	0.01988	0.01988	0.2466	2	3	0.5	-0.1545	0.1943
1	18	H	L	H18L	0.1532	0.1211	0.208	4	1.75	1	-0.05799	0.06124	0.4288	0.181
1	18	H	M	H18M	0.1378	0.139	0.1265	4	4.75	1	0.272	0.0637	0.001221	0.2144
1	18	H	N	H18N	0.0256	-0.04789	0.2648	4	2.5	1	0.38	-0.1818	-0.1722	0.0764
1	18	H	Q	H18Q	0.3896	0.3902	0.425	4	2.5	1	0.0344	0.009078	0.7459	0.769
1	18	H	R	H18R	0.0311	0.01239	0.1212	4	2.5	1	0.1959	-0.09629	0.0107	0.01407
1	18	H	S	H18S	-0.02968	0.1066	0.3112	4	4	1	-0.4924	0.1606	0.06696	0.1462
1	18	H	T	H18T	0.0274	0.08376	0.2876	4	2.25	1	-0.3368	-0.06773	0.2352	0.2789
1	18	H	V	H18V	-0.111	-0.07434	0.1319	4	1.5	1	-0.09447	0.003883	-0.0542	-0.2993
1	18	H	Y	H18Y	-0.0926	-0.06947	0.2145	4	4.5	1	0.01133	-0.1503	0.1321	-0.3636
1	19	A	C	A19C	0.07908	0.04841	0.1236	4	1	1	0.03048	-0.03422	0.06634	0.2537
1	19	A	E	A19E	-0.08602	-0.07265	0.1442	4	2	1	-0.2602	-0.1433	-0.001998	0.06141
1	19	A	G	A19G	0.1509	0.02728	0.2566	4	1.25	1	0.5355	0.03374	0.01335	0.02081
1	19	A	I	A19I	-0.1643	0.1191	0.5151	3	1	0.75	-0.7589	0.1468		0.1191
1	19	A	K	A19K	-0.7722	-0.7722	0.02921	2	1	0.5			-0.7516	-0.7929
1	19	A	M	A19M	-0.1452	-0.08536	0.2374	4	1.5	1	-0.1184	0.07121	-0.05232	-0.4813
1	19	A	N	A19N	1.27	1.232	0.3871	4	3.25	1	1.722	0.8924	1.009	1.456
1	19	A	Q	A19Q	0.1075	0.1544	0.1838	4	4	1	-0.1545	0.151	0.2756	0.1577
1	19	A	R	A19R	0.2559	0.2849	0.745	4	1.5	1	-0.4519	-0.3234	0.8932	0.9059
1	19	A	S	A19S	-0.1934	-0.1315	0.2078	4	1.75	1	-0.1316	-0.01644	-0.1313	-0.4943
1	19	A	T	A19T	0.04842	0.0264	0.3057	4	4.5	1	-0.1712	-0.246	0.3868	0.224
1	19	A	V	A19V	0.07767	0.07767	0.783	2	1	0.5			0.6313	-0.476
1	19	A	W	A19W	-0.03994	-0.02264	0.3014	4	2	1	0.3004	-0.1109	-0.4149	0.06559
1	20	N	F	N20F	-0.435	-0.435		1	1	0.25	-0.435
1	20	N	H	N20H	0.1129	0.1129	0.1092	2	1	0.5	0.03569	0.1901
1	20	N	S	N20S	-0.2269	-0.2232	0.3505	4	1.75	1	-0.4784	-0.5758	0.1144	0.03201
1	20	N	T	N20T	0.00151	-0.03874	0.1899	4	2.5	1	0.004102	-0.1796	0.2631	-0.08159
1	21	N	A	N21A	0.4508	0.4508	0.1302	2	3	0.5			0.5428	0.3587
1	21	N	D	N21D	0.09593	0.1114	0.1654	4	1.25	1	-0.007984	0.2426	-0.08171	0.2308
1	21	N	E	N21E	0.05703	0.05703	0.1005	2	4	0.5	-0.01401	0.1281
1	21	N	F	N21F	0.5796	0.5796	0.507	2	1	0.5	0.2211	0.9382
1	21	N	G	N21G	0.1954	0.1092	0.3599	4	2.5	1	0.6615	0.2964	-0.09842	-0.07792
1	21	N	H	N21H	0.3109	0.3109	0.3868	2	1	0.5	0.03739	0.5844
1	21	N	K	N21K	0.1993	0.1111	0.2697	4	2.5	1	0.2006	-0.005041	0.5799	0.02172
1	21	N	L	N21L	0.3345	0.2976	0.2262	4	2.5	1	0.1414	0.1522	0.4429	0.6014
1	21	N	Q	N21Q	0.02666	0.02666	0.08313	2	3.5	0.5	-0.03212	0.08545
1	21	N	R	N21R	1.165	1.165	0.7542	2	3.5	0.5	1.699	0.6321
1	21	N	S	N21S	0.3856	0.2209	0.5058	4	1.5	1	-0.02076	0.1623	0.2795	1.121
1	21	N	T	N21T	0.3871	0.3871	0.2898	2	2	0.5			0.592	0.1822
1	21	N	W	N21W	0.4329	0.3992	0.3052	4	1.5	1	0.5306	0.2679	0.8132	0.1199
1	22	S	A	S22A	-0.1429	-0.08576	0.2512	4	2.5	1	-0.4728	-0.2026	0.03108	0.07286
1	22	S	C	S22C	0.2118	0.116	0.2738	4	1.5	1	0.6076	0.18	0.05208	0.007691
1	22	S	E	S22E	-0.1845	-0.1555	0.1837	4	2	1	-0.01901	-0.05	-0.2609	-0.408
1	22	S	F	S22F	0.7016	0.7016	0.2408	2	1	0.5	0.8718	0.5313
1	22	S	G	S22G	0.01186	0.01603	0.05157	4	4.5	1	0.06927	0.0288	-0.05388	0.003256
1	22	S	H	S22H	-0.0216	-0.0323	0.1526	4	3.25	1	-0.1931	0.1713	-0.07064	0.006044
1	22	S	K	S22K	0.2402	0.1722	0.3772	4	3.25	1	0.2659	-0.1338	0.07857	0.7503
1	22	S	L	S22L	0.7859	0.7859	0.7668	2	2	0.5			1.328	0.2437
1	22	S	M	S22M	-0.05227	-0.05227	0.3514	2	1	0.5	0.1962	-0.3007
1	22	S	N	S22N	0.01645	-0.01237	0.09811	4	5.5	1	0.02117	0.1532	-0.06266	-0.04591
1	22	S	Q	S22Q	0.09	0.1056	0.08525	4	5	1	0.05621	-0.0149	0.1638	0.1549
1	22	S	R	S22R	-0.1616	-0.1453	0.03239	3	2	0.75		-0.1405	-0.1989	-0.1453
1	22	S	T	S22T	0.05316	0.04106	0.141	4	3.5	1	0.2225	-0.09199	0.1105	-0.02836
1	22	S	V	S22V	0.2822	0.2537	0.07146	4	2	1	0.3884	0.2514	0.2559	0.2331
1	22	S	Y	S22Y	0.2437	0.2797	0.1835	4	1.75	1	-0.0004382	0.416	0.3474	0.212
1	23	T	A	T23A	0.555	0.555	0.6409	2	2	0.5			0.1018	1.008
1	23	T	C	T23C	1.097	1.097		1	1	0.25				1.097
1	23	T	D	T23D	0.08165	0.09439	0.1238	4	2.5	1	-0.07882	0.06568	0.1231	0.2166
1	23	T	E	T23E	0.1376	0.1775	0.1067	4	3.25	1	-0.01845	0.1974	0.2138	0.1575
1	23	T	G	T23G	0.3422	0.3405	0.1771	4	1.5	1	0.4595	0.5253	0.2216	0.1626
1	23	T	H	T23H	0.2415	0.6038	0.7339	3	1	0.75		-0.603	0.7238	0.6038
1	23	T	I	T23I	0.3561	0.3561	0.6823	2	1.5	0.5		0.8385		-0.1263
1	23	T	K	T23K	0.04589	0.03786	0.1166	4	2	1	0.02938	0.196	0.04635	-0.08814
1	23	T	M	T23M	0.9944	0.9944	1.048	2	1	0.5	1.736	0.2532
1	23	T	N	T23N	0.1628	0.1541	0.125	4	3.5	1	0.2214	0.08687	0.3084	0.03449
1	23	T	P	T23P	0.1046	0.1046	0.1203	2	1.5	0.5			0.1896	0.01953
1	23	T	Q	T23Q	0.3187	0.3187	0.2379	2	2	0.5	0.487	0.1505
1	23	T	R	T23R	0.252	0.3236	0.3726	4	1.5	1	0.56	0.09159	0.5557	-0.1993
1	23	T	S	T23S	-0.09496	-0.1345	0.1413	4	4.5	1	-0.09259	0.1029	-0.1764	-0.2138
1	24	E	A	E24A	0.07469	0.06371	0.1166	4	1.75	1	0.0008084	0.2129	-0.04156	0.1266
1	24	E	C	E24C	0.1053	0.06383	0.2433	4	2.25	1	-0.1453	0.06016	0.439	0.06749
1	24	E	D	E24D	-0.03515	-0.0391	0.07654	4	5	1	-0.02584	-0.1238	-0.05236	0.06143
1	24	E	F	E24F	-0.1585	-0.1287	0.1184	4	1	1	-0.3266	-0.04996	-0.1177	-0.1398
1	24	E	G	E24G	-0.1922	-0.2221	0.2681	4	1	1	0.1599	-0.2701	-0.1741	-0.4843
1	24	E	H	E24H	-0.1109	3.9e-05	0.3214	4	2	1	-0.577	-0.06433	0.06441	0.1336
1	24	E	I	E24I	0.01665	-0.03147	0.1115	4	4.5	1	-0.05326	-0.03987	0.1828	-0.02306
1	24	E	K	E24K	0.005713	0.03304	0.1414	4	4	1	-0.1674	-0.05214	0.1241	0.1182
1	24	E	L	E24L	0.004906	0.04895	0.1378	4	1.5	1	0.07524	0.02266	0.1155	-0.1938
1	24	E	M	E24M	0.03094	0.03904	0.213	4	2	1	-0.1042	0.2406	-0.1949	0.1823
1	24	E	N	E24N	0.1182	0.1115	0.02334	4	3	1	0.09881	0.1512	0.1177	0.1053
1	24	E	Q	E24Q	-0.08481	-0.005377	0.2789	4	1	1	0.01922	0.1574	-0.02998	-0.4859
1	24	E	R	E24R	0.1565	0.1126	0.301	4	1.5	1	0.0318	-0.1539	0.1935	0.5547
1	24	E	S	E24S	-0.1432	-0.1091	0.1321	4	1.5	1	-0.07555	-0.02668	-0.1427	-0.328
1	24	E	T	E24T	0.1418	0.1864	0.2274	4	2.25	1	-0.1741	0.1909	0.3683	0.182
1	24	E	V	E24V	-0.0403	-0.04952	0.1885	4	3.75	1	-0.2592	0.197	-0.01686	-0.08218
1	24	E	W	E24W	0.003229	-0.007133	0.0531	4	4.25	1	-0.02409	0.07465	-0.04747	0.009826
1	24	E	Y	E24Y	-0.05053	-0.07077	0.1049	4	7	1	-0.1122	-0.02932	-0.1485	0.08787
1	25	Q	A	Q25A	-0.002917	0.03707	0.1734	4	1.5	1	0.1575	0.07854	-0.004407	-0.2433
1	25	Q	C	Q25C	0.0141	0.01179	0.1189	4	2	1	0.1558	0.05386	-0.03027	-0.123
1	25	Q	D	Q25D	-0.1786	-0.08648	0.2057	3	1	0.75	-0.08648	-0.03507		-0.4143
1	25	Q	E	Q25E	0.1517	0.07871	0.2556	4	3.5	1	0.4955	0.1971	-0.04601	-0.03968
1	25	Q	F	Q25F	-0.03413	-0.03413	0.07919	2	2	0.5	-0.09013	0.02187
1	25	Q	G	Q25G	0.4497	0.4497	0.3137	2	1	0.5	0.6715	0.2279
1	25	Q	H	Q25H	-0.145	-0.145	0.1553	2	4	0.5	-0.2548	-0.03521
1	25	Q	I	Q25I	0.07995	0.08924	0.1283	4	1.5	1	0.04526	-0.07956	0.1332	0.2209
1	25	Q	K	Q25K	0.2402	0.06401	0.3992	4	3	1	0.8354	0.02709	-0.002508	0.1009
1	25	Q	L	Q25L	0.05699	0.04398	0.0396	4	1.75	1	0.1127	0.02727	0.03028	0.05768
1	25	Q	M	Q25M	0.138	0.179	0.2529	4	1	1	0.391	0.2575	0.1005	-0.197
1	25	Q	N	Q25N	0.05108	0.02954	0.1952	4	2	1	0.009363	-0.1636	0.04972	0.3088
1	25	Q	P	Q25P	0.5547	0.5547		1	1	0.25		0.5547
1	25	Q	R	Q25R	0.02157	0.02805	0.01417	4	3.5	1	0.0004064	0.02928	0.02683	0.02978
1	25	Q	S	Q25S	-0.04484	-0.04484	0.119	2	1	0.5			0.03933	-0.129
1	25	Q	T	Q25T	0.2028	0.1615	0.2794	4	2.25	1	0.5339	-0.01089	0.3339	-0.04572
1	25	Q	V	Q25V	-0.09795	-0.09266	0.1046	4	2	1	-0.05159	-0.1337	0.01788	-0.2244
1	25	Q	W	Q25W	-0.04659	-0.03496	0.1996	4	2.75	1	-0.1174	-0.2878	0.04752	0.1713
1	25	Q	Y	Q25Y	0.03192	0.007081	0.1366	4	3.5	1	-0.002612	0.01677	0.22	-0.1065
1	26	V	I	V26I	0.1202	0.1196	0.1009	4	4.5	1	0.175	0.01047	0.06412	0.2313
1	26	V	L	V26L	-0.3896	-0.3896		1	1	0.25			-0.3896
1	26	V	M	V26M	-0.3617	-0.3617	0.2228	2	1	0.5			-0.2042	-0.5192
1	27	D	A	D27A	0.09016	0.09016	0.3333	2	1.5	0.5	0.3258	-0.1455
1	27	D	E	D27E	0.08082	0.05671	0.05739	4	3.5	1	0.166	0.06395	0.0439	0.04946
1	27	D	H	D27H	-0.1484	-0.1167	0.1634	4	2.5	1	-0.02023	-0.01064	-0.3497	-0.2132
1	27	D	N	D27N	0.0637	0.09347	0.1252	4	2.5	1	-0.1092	0.1771	0.1288	0.05815
1	27	D	Q	D27Q	0.2179	0.2179	0.1354	2	3	0.5			0.3137	0.1222
1	27	D	S	D27S	0.4076	0.5078	0.2902	4	2	1	0.5201	0.6332	-0.01829	0.4955
1	28	T	A	T28A	0.9756	0.9756	0.1369	2	1	0.5			1.072	0.8789
1	28	T	C	T28C	0.1966	0.09924	0.182	3	1	0.75	0.09924	0.08391		0.4066
1	28	T	S	T28S	0.1858	0.2068	0.2566	4	1.5	1	0.3678	0.4331	0.04588	-0.1034
1	29	I	C	I29C	0.3499	0.3499	0.2217	2	1	0.5			0.1932	0.5067
1	29	I	F	I29F	0.1996	0.05601	0.4229	4	3	1	0.7993	-0.08219	-0.1127	0.1942
1	29	I	H	I29H	0.4824	0.4907	0.4117	4	1	1	-0.01331	0.9614	0.6194	0.362
1	29	I	K	I29K	-0.3179	-0.3179	0.435	2	1	0.5			-0.0103	-0.6255
1	29	I	L	I29L	-0.04476	-0.04476	0.05455	2	4	0.5	-0.08333	-0.006184
1	29	I	M	I29M	0.9248	1.11	0.7872	4	2.5	1	1.612	0.7931	1.427	-0.1325
1	29	I	N	I29N	0.6397	0.5288	1.109	4	1	1	2.002	1.032	-0.5004	0.02549
1	29	I	P	I29P	0.27	0.27	0.9604	2	2	0.5	0.9491	-0.4091
1	29	I	Q	I29Q	0.2325	0.09481	0.6426	4	2.5	1	1.097	0.3267	-0.1371	-0.3563
1	29	I	R	I29R	1.006	1.074	0.1321	3	1	0.75	1.09	0.8539		1.074
1	29	I	S	I29S	1.342	1.207	0.5776	4	3.25	1	2.127	0.8276	1.412	1.002
1	29	I	T	I29T	1.391	1.291	0.5393	4	1	1	2.094	0.8882	1.52	1.061
1	29	I	V	I29V	0.3378	0.4203	0.254	4	4	1	0.3573	-0.02609	0.5367	0.4833
1	29	I	W	I29W	0.3838	0.3623	0.3689	4	2.5	1	-0.002622	0.5542	0.8131	0.1704
1	29	I	Y	I29Y	2.082	2.082	1.165	2	3.5	0.5	2.906	1.258
1	30	M	C	M30C	0.3449	0.3449	0.3029	2	3	0.5	0.5591	0.1307
1	30	M	F	M30F	0.06454	0.06454		1	1	0.25		0.06454
1	30	M	H	M30H	1.09	1.217	0.7297	4	1.25	1	1.802	1.464	0.9706	0.1223
1	30	M	I	M30I	0.0302	0.07405	0.2495	4	4	1	-0.2911	-0.03794	0.186	0.2638
1	30	M	K	M30K	-0.199	-0.199	0.004822	2	2	0.5			-0.2024	-0.1956
1	30	M	L	M30L	0.06013	0.03629	0.0995	4	4.5	1	-0.02482	-0.007061	0.07965	0.1927
1	30	M	N	M30N	0.03987	0.03987		1	1	0.25		0.03987
1	30	M	Q	M30Q	0.04797	0.08883	0.1729	4	1.75	1	0.1971	0.1623	-0.183	0.01539
1	30	M	R	M30R	-0.0975	-0.1005	0.1556	4	2	1	-0.2833	-0.1261	-0.07484	0.09419
1	30	M	S	M30S	0.03083	0.03083	0.1033	2	3	0.5	0.1039	-0.04221
1	30	M	T	M30T	0.1663	0.07646	0.6046	4	2.75	1	-0.4453	-0.1238	0.2767	0.9577
1	30	M	V	M30V	0.2649	0.3148	0.3307	4	3	1	0.3356	-0.1833	0.2939	0.6134
1	30	M	W	M30W	0.02007	0.3329	1.005	4	1.5	1	-0.09794	-1.358	0.7724	0.7637
1	30	M	Y	M30Y	0.1131	0.09936	0.1315	4	4	1	-0.009382	0.263	0.01558	0.1831
1	31	E	A	E31A	0.1259	0.08745	0.16	4	2.5	1	0.0002199	0.3312	-0.002365	0.1747
1	31	E	C	E31C	0.2134	0.1268	0.2711	4	2.5	1	0.07217	-0.003748	0.6038	0.1814
1	31	E	D	E31D	0.2019	0.05925	0.3696	4	2.5	1	-0.004103	0.1226	-0.05573	0.7448
1	31	E	F	E31F	0.03713	0.04398	0.03023	4	1.5	1	0.05427	-0.003943	0.0645	0.03369
1	31	E	G	E31G	0.3129	0.2759	0.1473	4	2.5	1	0.3223	0.2295	0.5162	0.1835
1	31	E	H	E31H	-0.08319	-0.05804	0.09092	4	2	1	-0.03968	-0.2123	-0.004422	-0.0764
1	31	E	K	E31K	0.04587	0.04309	0.06433	4	7.25	1	0.02254	0.1246	0.06364	-0.02731
1	31	E	L	E31L	0.1768	0.1596	0.1998	4	3	1	0.2652	-0.02533	0.4135	0.05394
1	31	E	M	E31M	0.079	-0.02088	0.4005	4	1	1	-0.2908	-0.01999	-0.02177	0.6486
1	31	E	N	E31N	0.09379	0.07126	0.1178	4	2	1	0.06098	-0.02402	0.08154	0.2567
1	31	E	P	E31P	-0.03669	-0.03669	0.06236	2	1	0.5			0.007403	-0.08079
1	31	E	Q	E31Q	0.05568	0.05071	0.0679	4	5	1	0.03501	0.06642	-0.02072	0.142
1	31	E	R	E31R	0.03952	0.04194	0.1304	4	3	1	0.1781	0.1168	-0.03291	-0.1039
1	31	E	S	E31S	0.05488	0.1178	0.2484	4	3.25	1	-0.2986	0.1342	0.1014	0.2825
1	31	E	T	E31T	0.1511	0.1511	0.1859	2	4	0.5			0.01962	0.2826
1	31	E	V	E31V	0.1245	-0.009338	0.4069	4	2.5	1	-0.04236	-0.2016	0.02368	0.7181
1	31	E	W	E31W	0.4196	0.4248	0.04602	4	5	1	0.3678	0.4556	0.3941	0.4611
1	31	E	Y	E31Y	0.1893	0.1084	0.3576	4	3	1	0.1198	-0.1524	0.09701	0.6928
1	32	K	A	K32A	-0.04922	0.02694	0.5953	4	2	1	-0.02833	-0.8443	0.08222	0.5935
1	32	K	C	K32C	-0.003559	0.03305	0.1032	4	2	1	0.007322	-0.1526	0.05877	0.07223
1	32	K	E	K32E	-0.104	-0.104	0.1487	2	1	0.5			0.001125	-0.2091
1	32	K	F	K32F	-0.3935	-0.3935	0.382	2	2	0.5	-0.6637	-0.1234
1	32	K	G	K32G	-0.08528	-0.1107	0.1332	4	1	1	-0.0326	0.07879	-0.1889	-0.1984
1	32	K	H	K32H	-0.001554	0.01391	0.1277	4	2	1	-0.1667	-0.02546	0.05328	0.1327
1	32	K	I	K32I	0.03372	0.02168	0.1124	4	4	1	-0.07974	-0.03213	0.1713	0.07549
1	32	K	L	K32L	-0.01674	-0.01696	0.06419	4	1	1	-0.05891	0.02499	-0.08301	0.04998
1	32	K	M	K32M	-0.2335	-0.1673	0.195	4	4	1	-0.5168	-0.201	-0.1335	-0.08271
1	32	K	N	K32N	0.1286	0.1153	0.1036	4	4.5	1	0.05969	0.2545	0.02943	0.1709
1	32	K	P	K32P	-0.01836	-0.04034	0.09219	4	6	1	-0.0236	0.1109	-0.1036	-0.05708
1	32	K	Q	K32Q	-0.1554	-0.1416	0.1019	4	2.75	1	-0.0471	-0.2912	-0.124	-0.1592
1	32	K	R	K32R	0.1061	0.08768	0.09239	4	3	1	0.05987	0.2311	0.01803	0.1155
1	32	K	S	K32S	-0.1573	-0.1828	0.2181	4	3.25	1	-0.2386	-0.3906	-0.1269	0.1268
1	32	K	T	K32T	0.3716	0.3871	0.3028	4	2	1	0.653	0.166	0.05914	0.6082
1	32	K	V	K32V	-0.3576	-0.2616	0.2808	4	1.5	1	-0.7692	-0.2749	-0.1379	-0.2484
1	32	K	W	K32W	-0.05906	-0.007616	0.2485	4	1.75	1	-0.01539	-0.4059	0.0001532	0.1849
1	32	K	Y	K32Y	-0.007079	-0.04547	0.2769	4	4	1	0.3262	0.1131	-0.2636	-0.204
1	33	N	A	N33A	0.003598	-0.06107	0.2058	4	2	1	-0.004844	0.2963	-0.1598	-0.1173
1	33	N	C	N33C	0.1557	0.1557	0.2088	2	2	0.5	0.008101	0.3034
1	33	N	D	N33D	0.02473	0.02473	0.03538	2	2	0.5			0.04974	-0.0002883
1	33	N	E	N33E	-0.05797	-0.05797	0.01472	2	3	0.5	-0.06838	-0.04757
1	33	N	F	N33F	0.2583	0.2583	0.2272	2	3	0.5			0.09767	0.419
1	33	N	H	N33H	-0.1961	-0.1958	0.01044	4	3	1	-0.1857	-0.2073	-0.1889	-0.2026
1	33	N	K	N33K	0.1099	0.119	0.08287	4	3.5	1	0.07279	0.1652	0.1903	0.01139
1	33	N	L	N33L	0.4481	0.2425	0.511	4	1.25	1	0.2095	0.2756	1.207	0.1004
1	33	N	M	N33M	0.07222	0.03215	0.1162	4	3.5	1	-0.01516	0.06017	0.004124	0.2398
1	33	N	Q	N33Q	-0.03733	-0.0512	0.08082	4	3	1	-0.1181	0.07116	-0.02972	-0.07268
1	33	N	R	N33R	0.09386	0.03906	0.1268	4	3	1	0.04875	0.02937	0.01442	0.2829
1	33	N	S	N33S	-0.07121	-0.04943	0.1277	4	3	1	0.04225	0.02284	-0.2282	-0.1217
1	33	N	Y	N33Y	-0.2593	-0.2593	0.2635	2	1	0.5	-0.4456	-0.07295
1	34	V	C	V34C	-0.2345	-0.1763	0.6992	4	1.25	1	0.5592	-0.1508	-1.145	-0.2018
1	34	V	I	V34I	0.09459	0.08895	0.1433	4	1.5	1	0.1878	-0.009932	-0.04453	0.245
1	34	V	L	V34L	0.02039	0.03613	0.1202	4	1.75	1	0.03561	0.03665	-0.1409	0.1502
1	35	T	A	T35A	-0.211	-0.2082	0.09791	4	3.25	1	-0.3335	-0.09431	-0.2162	-0.2002
1	35	T	C	T35C	-0.2526	-0.08168	0.604	4	1.5	1	-0.1864	0.02301	-1.115	0.2677
1	35	T	D	T35D	0.2584	0.2863	0.1557	4	3.25	1	0.05788	0.2157	0.357	0.4032
1	35	T	E	T35E	0.153	0.1314	0.2151	4	1	1	-0.03818	0.2838	0.3873	-0.02085
1	35	T	F	T35F	0.01243	0.02229	0.07027	4	4	1	-0.0735	0.07863	0.06004	-0.01546
1	35	T	H	T35H	-0.1164	-0.03064	0.2292	4	2	1	0.006368	-0.06765	0.04823	-0.4526
1	35	T	I	T35I	0.04232	0.02308	0.2183	4	2.5	1	0.326	-0.004925	0.05108	-0.2029
1	35	T	K	T35K	-0.06274	-0.02005	0.1854	4	6	1	-0.3242	-0.02758	0.1134	-0.01253
1	35	T	L	T35L	0.1848	0.2027	0.5148	4	3	1	0.685	0.561	-0.3513	-0.1555
1	35	T	M	T35M	-0.06644	-0.08279	0.08703	4	3.75	1	0.04925	-0.1137	-0.05185	-0.1494
1	35	T	N	T35N	-0.001045	0.01587	0.06876	4	3.5	1	0.04399	-0.09365	-0.01225	0.05773
1	35	T	P	T35P	0.09502	0.08717	0.1274	4	2.5	1	0.2584	0.08346	-0.05266	0.09087
1	35	T	Q	T35Q	0.01669	0.01669	0.1439	2	2	0.5			-0.0851	0.1185
1	35	T	R	T35R	0.0215	0.0215	0.06818	2	4	0.5	-0.02671	0.06971
1	35	T	S	T35S	0.08875	0.1165	0.2471	4	2.5	1	-0.2252	0.2066	0.02642	0.3472
1	35	T	V	T35V	-0.06249	-0.06249	0.0318	2	3	0.5	-0.04	-0.08498
1	35	T	W	T35W	-0.1176	-0.1176	0.1572	2	5	0.5	-0.2287	-0.006428
1	35	T	Y	T35Y	-0.1053	-0.1048	0.1061	4	3	1	-0.2261	-0.1539	0.01438	-0.05565
1	36	V	H	V36H	0.02696	0.02696	0.05829	2	1	0.5	-0.01426	0.06818
1	36	V	I	V36I	0.1096	0.1115	0.06583	4	3.25	1	0.1666	0.0567	0.1664	0.04853
1	36	V	L	V36L	-0.0332	0.1913	0.8653	3	1.333	0.75	0.6978		-0.9887	0.1913
1	36	V	M	V36M	-0.03447	-0.03447	0.03733	2	1	0.5			-0.008075	-0.06086
1	36	V	P	V36P	0.1322	0.1322	0.1047	2	1	0.5			0.05812	0.2062
1	36	V	Q	V36Q	-0.0141	-0.0141		1	1	0.25			-0.0141
1	38	H	A	H38A	0.1674	0.1327	0.1567	4	1	1	0.02336	0.3811	0.08356	0.1817
1	38	H	C	H38C	-0.04791	-0.00942	0.2347	4	1.5	1	-0.3613	-0.07334	0.1884	0.0545
1	38	H	D	H38D	0.05685	0.02227	0.09699	4	3	1	0.01787	0.02667	0.1996	-0.01673
1	38	H	E	H38E	0.1889	0.2011	0.2376	4	1.5	1	0.1814	-0.113	0.2207	0.4666
1	38	H	F	H38F	0.3764	0.3764	0.2231	2	1	0.5			0.2186	0.5341
1	38	H	G	H38G	0.07054	0.07048	0.1367	4	3	1	-0.07669	-0.009043	0.15	0.2179
1	38	H	I	H38I	0.09017	0.1134	0.1575	4	1.5	1	0.248	0.05563	0.1711	-0.1141
1	38	H	K	H38K	0.05907	0.07561	0.06019	4	3	1	-0.02365	0.09811	0.1087	0.05311
1	38	H	L	H38L	0.06444	0.0751	0.0979	4	3.75	1	-0.05663	0.03086	0.1193	0.1642
1	38	H	M	H38M	0.1081	0.0986	0.1888	4	5.5	1	-0.0303	-0.07389	0.2275	0.3091
1	38	H	N	H38N	0.05336	0.1022	0.2131	4	2.75	1	-0.2289	0.1964	0.2379	0.008012
1	38	H	Q	H38Q	-0.01971	-0.0217	0.04719	4	2	1	0.03592	-0.07137	-0.0003766	-0.04303
1	38	H	R	H38R	-0.1081	-0.1003	0.07781	4	5	1	-0.1539	-0.04667	-0.1939	-0.03784
1	38	H	S	H38S	0.09752	0.07817	0.1384	4	3.75	1	-0.02253	-0.01427	0.1706	0.2563
1	38	H	T	H38T	-0.003547	-0.03771	0.1945	4	1.5	1	0.2626	-0.01345	-0.06196	-0.2014
1	38	H	V	H38V	0.1087	0.1481	0.1804	4	2.25	1	0.05156	-0.1215	0.2446	0.2601
1	38	H	W	H38W	-0.01587	-0.007415	0.2677	4	2	1	0.1363	-0.1511	-0.3188	0.2701
1	38	H	Y	H38Y	0.09878	0.09836	0.05254	4	3.5	1	0.113	0.03653	0.08375	0.1619
1	39	A	C	A39C	-0.108	-0.108	0.07171	2	2	0.5			-0.05725	-0.1587
1	39	A	D	A39D	0.07002	0.07002	0.08847	2	1	0.5	0.007468	0.1326
1	39	A	F	A39F	0.2593	0.3054	0.153	4	2	1	0.04595	0.359	0.2519	0.3805
1	39	A	G	A39G	0.109	0.1077	0.05757	4	3	1	0.04111	0.1211	0.09427	0.1795
1	39	A	I	A39I	0.09924	0.1596	0.2157	4	3.5	1	-0.1895	0.2614	0.2673	0.05776
1	39	A	K	A39K	0.5811	0.5811	0.5241	2	1	0.5	0.2105	0.9517
1	39	A	L	A39L	0.3946	0.3309	0.3037	3	2.333	0.75	0.3309	0.1279		0.7251
1	39	A	M	A39M	0.3336	0.3469	0.1756	4	1.5	1	0.3454	0.5345	0.106	0.3484
1	39	A	N	A39N	0.5636	0.6607	0.5257	4	1	1	0.7976	0.5239	-0.1476	1.08
1	39	A	Q	A39Q	0.5689	0.5234	0.3896	4	1.5	1	1.087	0.5367	0.1417	0.5101
1	39	A	R	A39R	0.2382	0.2557	0.1679	4	1.75	1	0.0206	0.2151	0.2964	0.4207
1	39	A	S	A39S	-0.07417	-0.07417	0.119	2	2	0.5			0.009999	-0.1583
1	39	A	T	A39T	0.1016	0.1837	0.2467	4	4	1	-0.2558	0.139	0.2283	0.295
1	39	A	V	A39V	-0.01688	-0.03593	0.09766	4	3.25	1	-0.004512	-0.11	0.1144	-0.06736
1	39	A	W	A39W	0.01609	0.01674	0.1044	4	3.5	1	-0.1122	0.1431	0.01111	0.02237
1	39	A	Y	A39Y	-0.02109	-0.01052	0.1916	4	2.5	1	-0.02898	-0.2651	0.007954	0.2018
1	40	Q	A	Q40A	0.09694	0.1053	0.1346	4	1	1	-0.07164	0.0684	0.1422	0.2488
1	40	Q	C	Q40C	-0.01857	-0.03489	0.05517	4	3.25	1	0.06111	-0.06562	-0.039	-0.03079
1	40	Q	D	Q40D	0.219	0.219	0.1867	2	1.5	0.5		0.08694		0.351
1	40	Q	E	Q40E	-0.05751	-0.06267	0.111	4	2.5	1	-0.05268	-0.1877	-0.07266	0.08304
1	40	Q	F	Q40F	0.5806	0.6104	0.1821	4	1.5	1	0.3326	0.5923	0.7691	0.6284
1	40	Q	H	Q40H	-0.1651	-0.176	0.228	4	2.25	1	-0.01737	-0.3835	0.07503	-0.3347
1	40	Q	I	Q40I	0.009492	0.009492	0.03859	2	2.5	0.5	0.03678	-0.0178
1	40	Q	K	Q40K	-0.06628	0.02226	0.331	4	2	1	-0.5362	0.07923	-0.0347	0.2265
1	40	Q	L	Q40L	0.3986	0.3986	0.2208	2	2	0.5			0.5548	0.2425
1	40	Q	M	Q40M	0.02151	0.02151	0.02297	2	2	0.5	0.005274	0.03776
1	40	Q	N	Q40N	-0.001866	-0.001909	0.04612	4	1.5	1	-0.04119	0.03738	-0.04241	0.03876
1	40	Q	R	Q40R	0.5041	0.3851	0.5404	4	2.5	1	-0.01697	0.3873	0.383	1.263
1	40	Q	S	Q40S	-0.2991	-0.225	0.3605	4	2.75	1	-0.3855	0.02467	-0.771	-0.06461
1	40	Q	T	Q40T	0.1114	0.1114	0.0627	2	1	0.5			0.06703	0.1557
1	40	Q	V	Q40V	-0.06591	-0.07287	0.05723	4	3.5	1	-0.08856	-0.05718	-0.1266	0.008653
1	40	Q	W	Q40W	-0.04723	-0.07242	0.2571	4	2.5	1	-0.3263	0.2822	-0.1455	0.0006239
1	40	Q	Y	Q40Y	0.02293	0.02293	0.03835	2	2	0.5			0.05005	-0.004182
1	41	D	A	D41A	0.2608	0.2608	0.2589	2	1.5	0.5	0.07772	0.4439
1	41	D	C	D41C	0.0199	0.0199	0.07843	2	3	0.5			0.07536	-0.03555
1	41	D	E	D41E	0.1591	0.1135	0.147	4	6	1	0.04482	0.3645	0.1657	0.06131
1	41	D	F	D41F	-1.583	-1.583		1	1	0.25		-1.583
1	41	D	G	D41G	0.2743	0.2591	0.1128	4	7.5	1	0.1598	0.3013	0.2169	0.4193
1	41	D	H	D41H	-0.04144	-0.04919	0.03952	4	1.5	1	-0.07207	-0.0749	0.007539	-0.02632
1	41	D	I	D41I	-0.2689	-0.2689	0.5187	2	1	0.5			-0.6357	0.09786
1	41	D	K	D41K	0.1524	0.1614	0.151	4	4.25	1	-0.001756	0.04742	0.2883	0.2755
1	41	D	L	D41L	0.1019	0.1062	0.2015	4	2	1	0.3339	0.1774	-0.1386	0.03496
1	41	D	M	D41M	-0.08167	0.03996	0.3066	4	3	1	-0.01686	-0.5322	0.09678	0.1256
1	41	D	N	D41N	0.01156	0.01247	0.04536	4	3.5	1	0.05244	0.04905	-0.0241	-0.03116
1	41	D	P	D41P	0.2077	0.1723	0.3756	4	3.5	1	0.7005	-0.2141	0.1779	0.1666
1	41	D	Q	D41Q	0.1853	0.1912	0.07636	4	3	1	0.2376	0.2601	0.09861	0.1447
1	41	D	R	D41R	0.02722	0.01322	0.03282	4	3.75	1	0.01176	0.01468	0.006279	0.07617
1	41	D	S	D41S	1.138	1.138	0.1355	2	3	0.5	1.234	1.043
1	41	D	T	D41T	0.4773	0.4439	0.3367	4	4.25	1	0.8459	0.6794	0.2085	0.1753
1	41	D	V	D41V	0.007352	0.003047	0.111	4	1	1	-0.1239	-0.004565	0.01066	0.1472
1	41	D	W	D41W	0.3454	0.4265	0.1847	4	4.75	1	0.4177	0.4353	0.06957	0.459
1	41	D	Y	D41Y	0.04651	0.04109	0.1068	4	3.5	1	-0.02722	-0.05935	0.1632	0.1094
1	42	I	L	I42L	0.6461	0.6461	0.3873	2	1	0.5			0.3722	0.9199
1	42	I	V	I42V	-0.03317	0.007797	0.1071	4	1.5	1	0.008105	0.04358	-0.1919	0.00749
1	43	L	C	L43C	-0.8903	-0.8903		1	1	0.25	-0.8903
1	43	L	M	L43M	-0.06989	-0.05145	0.1143	4	3	1	-0.2259	-0.05008	-0.05282	0.04922
1	43	L	P	L43P	-0.2997	-0.2997	0.1812	2	1	0.5	-0.1715	-0.4278
1	44	E	A	E44A	-0.1493	-0.2196	0.4184	4	1.5	1	-0.002227	0.3743	-0.437	-0.5323
1	44	E	C	E44C	0.027	0.07822	0.1347	4	3.5	1	-0.1687	0.1114	0.1203	0.04504
1	44	E	D	E44D	0.05378	0.06107	0.09669	4	4	1	0.1644	-0.07145	0.05816	0.06398
1	44	E	F	E44F	0.2549	0.2549	0.2428	2	1	0.5	0.08324	0.4265
1	44	E	G	E44G	0.5621	0.5425	0.7481	4	1.5	1	1.08	1.323	-0.1598	0.005102
1	44	E	H	E44H	0.2681	0.1728	0.2045	4	4	1	0.1531	0.1912	0.1544	0.5736
1	44	E	I	E44I	0.2113	0.2113	0.3543	2	1	0.5	-0.03928	0.4618
1	44	E	K	E44K	0.2929	0.4111	1.005	4	1	1	-0.3233	-0.7995	1.149	1.145
1	44	E	L	E44L	0.2858	0.2099	0.2326	4	3.5	1	0.6211	0.2585	0.1022	0.1613
1	44	E	M	E44M	0.06137	0.07679	0.09336	4	2.5	1	0.05547	0.1561	0.09812	-0.06425
1	44	E	N	E44N	-0.08305	-0.08305	0.03818	2	1	0.5			-0.05606	-0.1101
1	44	E	Q	E44Q	0.215	0.2008	0.09715	4	3.75	1	0.1216	0.2475	0.154	0.3367
1	44	E	S	E44S	0.2891	0.1919	0.3015	4	2	1	0.04554	0.1554	0.2284	0.7271
1	44	E	T	E44T	0.5781	0.6005	0.143	4	2.5	1	0.5086	0.7014	0.4101	0.6925
1	44	E	V	E44V	1.062	1.284	0.5827	4	1.25	1	0.2019	1.226	1.478	1.343
1	44	E	W	E44W	-0.3607	-0.3815	0.7002	4	2.5	1	0.05889	0.3953	-1.075	-0.8219
1	44	E	Y	E44Y	0.6748	0.691	0.5315	4	2	1	1.152	1.115	0.1648	0.2673
1	45	K	A	K45A	-0.0752	-0.09002	0.05176	4	3.5	1	-0.08671	-0.0006584	-0.1201	-0.09332
1	45	K	C	K45C	0.06201	0.05427	0.03832	4	3	1	0.07349	0.03504	0.1111	0.02836
1	45	K	D	K45D	0.2191	0.231	0.03401	4	4.25	1	0.2185	0.1713	0.2434	0.2434
1	45	K	E	K45E	0.01531	0.03158	0.2464	4	1.5	1	0.2934	-0.03087	0.09402	-0.2953
1	45	K	F	K45F	-0.1109	-0.08345	0.2513	4	2	1	0.1445	0.03163	-0.4212	-0.1985
1	45	K	G	K45G	-0.1589	-0.1589	0.09261	2	5	0.5			-0.2243	-0.09338
1	45	K	H	K45H	-0.01963	0.001817	0.1341	4	4	1	0.1031	0.07432	-0.1853	-0.07069
1	45	K	I	K45I	-0.05085	-0.0465	0.1862	4	4	1	-0.04148	-0.05152	0.1727	-0.2831
1	45	K	L	K45L	-0.09669	-0.02061	0.1685	4	4.25	1	0.003133	-0.02889	-0.3487	-0.01232
1	45	K	M	K45M	0.003632	-0.04253	0.09983	4	2.5	1	0.153	-0.05344	-0.03717	-0.04789
1	45	K	N	K45N	0.07367	0.08501	0.1384	4	3.25	1	0.1986	-0.07392	0.1846	-0.01459
1	45	K	P	K45P	0.3901	0.2961	0.3213	4	1	1	0.3789	0.1231	0.2134	0.8451
1	45	K	Q	K45Q	-0.04736	-0.1084	0.184	4	3.5	1	-0.1628	-0.1872	-0.05402	0.2145
1	45	K	R	K45R	-0.06055	-0.08418	0.1974	4	3	1	0.1997	-0.2736	-0.1207	-0.04766
1	45	K	S	K45S	-0.05441	-0.06531	0.1494	4	3	1	-0.2155	-0.00474	-0.1259	0.1285
1	45	K	T	K45T	-0.03242	-0.05935	0.0626	4	3	1	-0.07197	0.061	-0.06217	-0.05653
1	45	K	V	K45V	-0.01124	-0.06176	0.2683	4	3.75	1	0.3419	0.04473	-0.1683	-0.2633
1	45	K	W	K45W	-0.0858	-0.0858	0.03088	2	3	0.5			-0.1076	-0.06397
1	45	K	Y	K45Y	0.03499	0.07158	0.1277	4	1	1	0.1418	-0.145	0.1067	0.03648
1	46	T	A	T46A	0.02895	0.02895	0.1389	2	3	0.5			-0.06927	0.1272
1	46	T	C	T46C	-0.08218	-0.098	0.1468	4	2.5	1	-0.02782	-0.2304	-0.1682	0.09765
1	46	T	D	T46D	-0.02396	-0.02887	0.2266	4	3.5	1	-0.2086	-0.2304	0.1923	0.1509
1	46	T	E	T46E	-0.07663	-0.07663	0.09229	2	2	0.5			-0.01138	-0.1419
1	46	T	F	T46F	-0.06424	-0.07271	0.08406	4	2.75	1	-0.08197	-0.1576	0.04606	-0.06345
1	46	T	G	T46G	-0.2056	-0.2056	0.1224	2	3	0.5	-0.2922	-0.1191
1	46	T	H	T46H	-0.1503	-0.06676	0.1697	4	1.5	1	-0.4048	-0.06267	-0.06324	-0.07029
1	46	T	I	T46I	-0.1077	-0.01867	0.2631	4	2.75	1	-0.4908	-0.05818	0.09717	0.02083
1	46	T	K	T46K	0.03763	-0.1017	0.4846	4	2.5	1	-0.2577	0.05424	0.7147	-0.3607
1	46	T	L	T46L	0.001431	0.01121	0.05265	3	1	0.75	0.01121		0.04851	-0.05543
1	46	T	M	T46M	0.07241	0.08512	0.04437	4	4	1	0.1089	0.07049	0.09974	0.01055
1	46	T	N	T46N	0.06711	0.09853	0.1833	4	4.5	1	0.03242	0.1646	-0.1743	0.2457
1	46	T	Q	T46Q	0.02126	0.0587	0.1505	4	1.5	1	-0.1927	0.05561	0.06179	0.1604
1	46	T	R	T46R	-0.1013	0.03587	0.3527	4	2.75	1	-0.6174	-0.03751	0.1403	0.1093
1	46	T	S	T46S	-0.0592	-0.0003737	0.1812	4	2	1	-0.3228	0.01936	-0.0201	0.08672
1	46	T	V	T46V	0.08473	0.0486	0.1473	4	1.75	1	0.06234	0.03486	0.2933	-0.05157
1	46	T	W	T46W	-0.1148	-0.1278	0.1912	4	3.5	1	0.1302	-0.1024	-0.3338	-0.1532
1	46	T	Y	T46Y	-0.07238	-0.07095	0.3008	4	2	1	0.04874	-0.1906	0.2746	-0.4222
1	47	H	A	H47A	0.3544	0.2785	0.2189	4	3	1	0.6708	0.3292	0.2278	0.19
1	47	H	C	H47C	0.4919	0.4919	0.01299	2	2	0.5			0.4827	0.5011
1	47	H	D	H47D	0.5225	0.5243	0.7766	3	1	0.75		1.298	0.5243	-0.255
1	47	H	F	H47F	0.346	0.3334	0.1124	4	3	1	0.4934	0.2239	0.3555	0.3113
1	47	H	G	H47G	0.7881	0.5651	0.5472	4	2	1	0.4245	0.4896	1.598	0.6406
1	47	H	I	H47I	0.8463	0.8463	0.1031	2	1	0.5	0.9192	0.7734
1	47	H	M	H47M	0.4288	0.3479	0.533	4	1.75	1	1.057	0.6851	0.01066	-0.03747
1	47	H	N	H47N	0.3094	0.3267	0.1968	4	3	1	0.05515	0.3632	0.5291	0.2901
1	47	H	P	H47P	0.4795	0.4294	0.3728	4	1	1	0.07881	0.4125	0.9803	0.4463
1	47	H	Q	H47Q	0.5847	0.3556	0.5931	4	3.25	1	1.446	0.5087	0.2024	0.182
1	47	H	S	H47S	0.1517	0.1032	0.1752	4	2	1	0.1008	-0.003028	0.1056	0.4035
1	47	H	T	H47T	0.6205	0.5536	0.2091	4	3.75	1	0.9231	0.4515	0.5858	0.5214
1	47	H	V	H47V	0.5399	0.5255	0.1372	4	4	1	0.6915	0.4172	0.6204	0.4305
1	47	H	W	H47W	-0.0234	-0.0234	0.03336	2	1	0.5	-0.04699	0.0001918
1	47	H	Y	H47Y	0.09423	0.07972	0.1153	4	2.75	1	-0.02501	0.03921	0.1202	0.2425
1	48	N	A	N48A	1.09	1.09	0.7001	2	1.5	0.5	1.585	0.5947
1	48	N	D	N48D	0.1384	0.1322	0.133	4	3	1	0.21	0.001832	0.2875	0.0544
1	48	N	E	N48E	-0.4994	-0.4994		1	1	0.25		-0.4994
1	48	N	F	N48F	0.485	0.4002	0.3497	4	3	1	0.1844	0.2566	0.955	0.5437
1	48	N	G	N48G	0.008165	0.104	0.3019	4	3	1	-0.4272	0.04857	0.2518	0.1595
1	48	N	H	N48H	1.15	1.053	0.4604	4	4.25	1	1.79	0.7037	1.117	0.9892
1	48	N	I	N48I	0.09439	0.09439	0.1589	2	2	0.5	0.2068	-0.01798
1	48	N	L	N48L	0.08751	0.0731	0.05264	4	2.5	1	0.06461	0.1625	0.04136	0.0816
1	48	N	M	N48M	0.4963	0.4993	0.3988	4	1.5	1	0.02684	0.3543	0.9597	0.6442
1	48	N	Q	N48Q	0.4088	0.3983	0.1195	4	2	1	0.4759	0.5425	0.2959	0.3208
1	48	N	S	N48S	0.1872	0.1872	0.003121	2	2.5	0.5	0.1894	0.1849
1	48	N	T	N48T	-0.1432	-0.1444	0.1456	4	2	1	-0.276	-0.008111	-0.02673	-0.262
1	48	N	V	N48V	0.492	0.3572	0.3916	4	2	1	0.423	0.1915	1.062	0.2915
1	48	N	W	N48W	0.6513	0.7371	0.4469	3	1	0.75		0.1677	1.049	0.7371
1	48	N	Y	N48Y	0.579	0.4969	0.3735	4	3.5	1	1.1	0.5516	0.222	0.4423
1	49	G	A	G49A	0.1406	0.2015	0.1358	4	4	1	0.1823	-0.06138	0.2207	0.2207
1	49	G	C	G49C	0.1966	0.05343	0.2998	4	2.25	1	0.03358	0.6461	0.05645	0.0504
1	49	G	D	G49D	0.8289	0.8286	0.1107	4	4.25	1	0.8657	0.6989	0.7915	0.9596
1	49	G	E	G49E	0.7634	0.6729	0.5284	4	2	1	1.419	0.9618	0.384	0.2891
1	49	G	F	G49F	0.6447	0.6014	0.2551	4	3	1	0.3849	0.5564	0.6464	0.991
1	49	G	H	G49H	0.1178	0.1178		1	1	0.25			0.1178
1	49	G	K	G49K	0.5975	0.6299	0.09272	4	4	1	0.6367	0.6231	0.6689	0.4615
1	49	G	L	G49L	1.333	1.149	0.937	4	1.5	1	0.5268	0.6295	1.669	2.506
1	49	G	M	G49M	0.6021	0.5994	0.5987	4	1	1	-0.04185	0.2535	1.251	0.9453
1	49	G	N	G49N	0.2208	0.2208	0.1889	2	2	0.5	0.08724	0.3544
1	49	G	P	G49P	0.2263	0.1723	0.2436	4	3	1	0.5606	-0.000211	0.2401	0.1046
1	49	G	Q	G49Q	0.5717	0.6373	0.1217	3	2.333	0.75	0.4312		0.6465	0.6373
1	49	G	R	G49R	0.6653	0.6392	0.08309	4	3	1	0.6023	0.6064	0.6721	0.7803
1	49	G	S	G49S	0.3626	0.4161	0.2936	4	3.5	1	0.6296	0.2718	0.5605	-0.01137
1	49	G	T	G49T	0.5255	0.5465	0.1891	4	2.5	1	0.7301	0.5038	0.5893	0.2787
1	49	G	V	G49V	1.057	0.9906	0.4574	4	2	1	1.675	0.9509	1.03	0.5732
1	49	G	W	G49W	0.4615	0.7234	0.4582	3	1	0.75	0.7234	0.7286		-0.06756
1	49	G	Y	G49Y	0.3646	0.3646	0.5346	2	2	0.5	0.7426	-0.01345
1	50	K	A	K50A	0.3872	0.2507	0.4052	4	3.75	1	0.9748	0.3252	0.1762	0.07264
1	50	K	C	K50C	0.03942	0.04278	0.175	4	1.5	1	-0.1777	0.05656	0.2498	0.029
1	50	K	E	K50E	-0.06626	-0.009506	0.3133	4	1.5	1	-0.01946	-0.4981	0.0004498	0.2521
1	50	K	F	K50F	0.0584	0.0009822	0.2067	4	1.5	1	0.09043	0.3383	-0.1067	-0.08847
1	50	K	G	K50G	0.5908	0.5908	0.6426	2	3.5	0.5	1.045	0.1364
1	50	K	H	K50H	0.09819	0.09819	0.1056	2	2	0.5	0.0235	0.1729
1	50	K	I	K50I	-0.1541	-0.1244	0.2989	4	3	1	-0.5064	-0.2923	0.04338	0.1388
1	50	K	L	K50L	-0.2426	-0.2396	0.1508	4	3.75	1	-0.06929	-0.1846	-0.4218	-0.2947
1	50	K	M	K50M	0.3376	0.3376	0.05362	2	2	0.5			0.3755	0.2997
1	50	K	N	K50N	0.2794	0.2986	0.244	4	2.5	1	0.02919	0.1109	0.4913	0.4862
1	50	K	Q	K50Q	0.01078	0.05635	0.2101	4	2.5	1	-0.05424	0.1669	0.1885	-0.2581
1	50	K	R	K50R	0.06299	-0.0006055	0.1765	4	2.75	1	0.02007	-0.02128	0.322	-0.06886
1	50	K	V	K50V	-0.07206	-0.08969	0.1657	4	3	1	-0.2482	0.1394	-0.1447	-0.03469
1	50	K	W	K50W	0.06174	0.04371	0.1156	4	1.5	1	-0.05894	0.0566	0.03082	0.2185
1	50	K	Y	K50Y	-0.1213	0.04742	0.4235	4	3	1	0.05351	0.1705	-0.7506	0.04133
1	51	L	A	L51A	0.8166	1.049	0.5779	3	1	0.75	1.242	1.049		0.1586
1	51	L	F	L51F	0.9324	0.9403	0.1164	4	2.5	1	0.8021	1.047	1.012	0.8682
1	51	L	G	L51G	-1.161	-1.161		1	1	0.25			-1.161
1	51	L	I	L51I	0.3635	0.3964	0.1858	4	2	1	0.5532	0.3997	0.3931	0.1079
1	51	L	K	L51K	-0.09642	-0.09642	0.1296	2	1	0.5	-0.004758	-0.1881
1	51	L	M	L51M	1.325	0.5726	1.319	3	2.333	0.75	0.5535	0.5726		2.848
1	51	L	V	L51V	0.6685	0.393	0.8322	4	1.5	1	1.885	0.002883	0.3558	0.4301
1	51	L	Y	L51Y	2.244	2.244	0.9196	2	1	0.5			1.594	2.894
1	52	C	P	C52P	0.03376	0.03376	0.05094	2	1	0.5	-0.002259	0.06978
[truncated: 6,515 more rows]

## Sheet: mouse-1-02_mut_effect
epitope	site	wildtype	mutant	mutation	escape_mean	escape_median	escape_std	n_models	times_seen	frac_models	Lib1-230630-sera-1-02	Lib2-230630-sera-1-02
[truncated: 7,060 more rows]

[truncated: 6 more sheets: mouse-1-03_mut_effect, mouse-1-04_mut_effect, mouse-1-05_mut_effect, mouse-2-01_mut_effect, mouse-2-04_mut_effect, mouse-2-05_mut_effect]
