# Supplementary material for: Deep mutational scanning of H5 hemagglutinin to inform influenza virus surveillance
Source: PLoS Biol. 2024 Nov 12;22(11):e3002916. doi: 10.1371/journal.pbio.3002916 (PMC11584116; doi:10.1371/journal.pbio.3002916)
Supplement: S6 Data — Fraction infectivity values used to calculate mice sera neutralization values for different conditionally replicative influenza virus variants. (CSV) [file pbio.3002916.s016.csv]

	serum	virus	replicate	concentration	fraction infectivity
0	mouse-serum-1-01	H5_WT	1	0.04	0.006551019
1	mouse-serum-1-01	H5_WT	1	0.013333333	0.01937877
2	mouse-serum-1-01	H5_WT	1	0.004444444	0.061220332
3	mouse-serum-1-01	H5_WT	1	0.001481481	0.318228371
4	mouse-serum-1-01	H5_WT	1	0.000493827	0.646440541
5	mouse-serum-1-01	H5_WT	1	0.000164609	0.880110456
6	mouse-serum-1-01	H5_WT	1	5.49E-05	0.980307531
7	mouse-serum-1-01	H5_WT	1	1.83E-05	0.982663311
8	mouse-serum-1-01	H5_WT	2	0.04	0.000646367
9	mouse-serum-1-01	H5_WT	2	0.013333333	0.020661444
10	mouse-serum-1-01	H5_WT	2	0.004444444	0.066653085
11	mouse-serum-1-01	H5_WT	2	0.001481481	0.32820134
12	mouse-serum-1-01	H5_WT	2	0.000493827	0.632929162
13	mouse-serum-1-01	H5_WT	2	0.000164609	0.851310278
14	mouse-serum-1-01	H5_WT	2	5.49E-05	0.959232479
15	mouse-serum-1-01	H5_WT	2	1.83E-05	0.961325848
16	mouse-serum-1-02	H5_WT	1	0.04	0.005432979
17	mouse-serum-1-02	H5_WT	1	0.013333333	0.013866741
18	mouse-serum-1-02	H5_WT	1	0.004444444	0.008250993
19	mouse-serum-1-02	H5_WT	1	0.001481481	0.019240778
20	mouse-serum-1-02	H5_WT	1	0.000493827	0.118163154
21	mouse-serum-1-02	H5_WT	1	0.000164609	0.495144372
22	mouse-serum-1-02	H5_WT	1	5.49E-05	0.76985595
23	mouse-serum-1-02	H5_WT	1	1.83E-05	0.933965714
24	mouse-serum-1-02	H5_WT	2	0.04	0.006271509
25	mouse-serum-1-02	H5_WT	2	0.013333333	0.01376274
26	mouse-serum-1-02	H5_WT	2	0.004444444	0.008726359
27	mouse-serum-1-02	H5_WT	2	0.001481481	0.01645372
28	mouse-serum-1-02	H5_WT	2	0.000493827	0.091245679
29	mouse-serum-1-02	H5_WT	2	0.000164609	0.420938508
30	mouse-serum-1-02	H5_WT	2	5.49E-05	0.716122041
31	mouse-serum-1-02	H5_WT	2	1.83E-05	0.876191091
32	mouse-serum-1-03	H5_WT	1	0.04	1.99E-02
33	mouse-serum-1-03	H5_WT	1	0.013333333	2.26E-02
34	mouse-serum-1-03	H5_WT	1	0.004444444	0.05511973
35	mouse-serum-1-03	H5_WT	1	0.001481481	0.173678047
36	mouse-serum-1-03	H5_WT	1	0.000493827	0.390428058
37	mouse-serum-1-03	H5_WT	1	0.000164609	0.645663105
38	mouse-serum-1-03	H5_WT	1	5.49E-05	0.847243937
39	mouse-serum-1-03	H5_WT	1	1.83E-05	9.55E-01
40	mouse-serum-1-03	H5_WT	2	0.04	0.010871441
41	mouse-serum-1-03	H5_WT	2	0.013333333	0.014004899
42	mouse-serum-1-03	H5_WT	2	0.004444444	0.038232128
43	mouse-serum-1-03	H5_WT	2	0.001481481	0.159994033
44	mouse-serum-1-03	H5_WT	2	0.000493827	0.422533874
45	mouse-serum-1-03	H5_WT	2	0.000164609	0.624963874
46	mouse-serum-1-03	H5_WT	2	5.49E-05	0.876539802
47	mouse-serum-1-03	H5_WT	2	1.83E-05	0.980499863
48	mouse-serum-1-05	H5_WT	1	0.04	0.013084569
49	mouse-serum-1-05	H5_WT	1	0.013333333	0.017680094
50	mouse-serum-1-05	H5_WT	1	0.004444444	0.009337544
51	mouse-serum-1-05	H5_WT	1	0.001481481	0.065747721
52	mouse-serum-1-05	H5_WT	1	0.000493827	0.313850041
53	mouse-serum-1-05	H5_WT	1	0.000164609	0.6882946
54	mouse-serum-1-05	H5_WT	1	5.49E-05	0.913196196
55	mouse-serum-1-05	H5_WT	1	1.83E-05	0.997418855
56	mouse-serum-1-05	H5_WT	2	0.04	0.003057142
57	mouse-serum-1-05	H5_WT	2	0.013333333	0.013832074
58	mouse-serum-1-05	H5_WT	2	0.004444444	0.006519303
59	mouse-serum-1-05	H5_WT	2	0.001481481	0.053491379
60	mouse-serum-1-05	H5_WT	2	0.000493827	0.258786783
61	mouse-serum-1-05	H5_WT	2	0.000164609	0.59781682
62	mouse-serum-1-05	H5_WT	2	5.49E-05	0.895969957
63	mouse-serum-1-05	H5_WT	2	1.83E-05	1.02241294
64	mouse-serum-1-01	R90K	1	0.04	0.054187401
65	mouse-serum-1-01	R90K	1	0.013333333	0.056518788
66	mouse-serum-1-01	R90K	1	0.004444444	0.133783087
67	mouse-serum-1-01	R90K	1	0.001481481	0.416764349
68	mouse-serum-1-01	R90K	1	0.000493827	0.739439993
69	mouse-serum-1-01	R90K	1	0.000164609	0.984765975
70	mouse-serum-1-01	R90K	1	5.49E-05	1.003757015
71	mouse-serum-1-01	R90K	1	1.83E-05	0.935048457
72	mouse-serum-1-01	R90K	2	0.04	0.074896771
73	mouse-serum-1-01	R90K	2	0.013333333	0.073795274
74	mouse-serum-1-01	R90K	2	0.004444444	0.14440684
75	mouse-serum-1-01	R90K	2	0.001481481	0.429509175
76	mouse-serum-1-01	R90K	2	0.000493827	0.714574987
77	mouse-serum-1-01	R90K	2	0.000164609	0.984030698
78	mouse-serum-1-01	R90K	2	5.49E-05	1.01798671
79	mouse-serum-1-01	R90K	2	1.83E-05	1.057716708
80	mouse-serum-1-02	R90K	1	0.04	0.080190577
81	mouse-serum-1-02	R90K	1	0.013333333	0.036856502
82	mouse-serum-1-02	R90K	1	0.004444444	0.024004303
83	mouse-serum-1-02	R90K	1	0.001481481	0.035101554
84	mouse-serum-1-02	R90K	1	0.000493827	0.102138129
85	mouse-serum-1-02	R90K	1	0.000164609	0.350451506
86	mouse-serum-1-02	R90K	1	5.49E-05	0.660835466
87	mouse-serum-1-02	R90K	1	1.83E-05	0.871068758
88	mouse-serum-1-02	R90K	2	0.04	0.042159873
89	mouse-serum-1-02	R90K	2	0.013333333	0.040188396
90	mouse-serum-1-02	R90K	2	0.004444444	0.031848847
91	mouse-serum-1-02	R90K	2	0.001481481	0.040173909
92	mouse-serum-1-02	R90K	2	0.000493827	0.102442954
93	mouse-serum-1-02	R90K	2	0.000164609	0.351508467
94	mouse-serum-1-02	R90K	2	5.49E-05	0.631530749
95	mouse-serum-1-02	R90K	2	1.83E-05	0.870204897
96	mouse-serum-1-03	R90K	1	0.04	0.015972854
97	mouse-serum-1-03	R90K	1	0.013333333	0.036465177
98	mouse-serum-1-03	R90K	1	0.004444444	0.041200525
99	mouse-serum-1-03	R90K	1	0.001481481	0.147407233
100	mouse-serum-1-03	R90K	1	0.000493827	0.307095432
101	mouse-serum-1-03	R90K	1	0.000164609	0.624322952
102	mouse-serum-1-03	R90K	1	5.49E-05	0.836489439
103	mouse-serum-1-03	R90K	1	1.83E-05	1.006172147
104	mouse-serum-1-03	R90K	2	0.04	0.051158125
105	mouse-serum-1-03	R90K	2	0.013333333	0.036648028
106	mouse-serum-1-03	R90K	2	0.004444444	0.052789218
107	mouse-serum-1-03	R90K	2	0.001481481	0.14788308
108	mouse-serum-1-03	R90K	2	0.000493827	0.313954311
109	mouse-serum-1-03	R90K	2	0.000164609	0.551802153
110	mouse-serum-1-03	R90K	2	5.49E-05	0.822561692
111	mouse-serum-1-03	R90K	2	1.83E-05	0.943308137
112	mouse-serum-1-05	R90K	1	0.04	0.049528851
113	mouse-serum-1-05	R90K	1	0.013333333	0.03985932
114	mouse-serum-1-05	R90K	1	0.004444444	0.014725329
115	mouse-serum-1-05	R90K	1	0.001481481	0.056584472
116	mouse-serum-1-05	R90K	1	0.000493827	0.216316844
117	mouse-serum-1-05	R90K	1	0.000164609	0.592127938
118	mouse-serum-1-05	R90K	1	5.49E-05	0.803320262
119	mouse-serum-1-05	R90K	1	1.83E-05	0.94465891
120	mouse-serum-1-05	R90K	2	0.04	0.022975119
121	mouse-serum-1-05	R90K	2	0.013333333	0.032537381
122	mouse-serum-1-05	R90K	2	0.004444444	0.017011453
123	mouse-serum-1-05	R90K	2	0.001481481	0.048272628
124	mouse-serum-1-05	R90K	2	0.000493827	0.247931545
125	mouse-serum-1-05	R90K	2	0.000164609	0.571540176
126	mouse-serum-1-05	R90K	2	5.49E-05	0.780073731
127	mouse-serum-1-05	R90K	2	1.83E-05	1.03099101
128	mouse-serum-1-01	S125bN	1	0.04	0.065909802
129	mouse-serum-1-01	S125bN	1	0.013333333	0.03497899
130	mouse-serum-1-01	S125bN	1	0.004444444	0.147570495
131	mouse-serum-1-01	S125bN	1	0.001481481	0.462876254
132	mouse-serum-1-01	S125bN	1	0.000493827	0.804627249
133	mouse-serum-1-01	S125bN	1	0.000164609	0.94940051
134	mouse-serum-1-01	S125bN	1	5.49E-05	0.972363822
135	mouse-serum-1-01	S125bN	1	1.83E-05	1.046602021
136	mouse-serum-1-01	S125bN	2	0.04	0.065631628
137	mouse-serum-1-01	S125bN	2	0.013333333	0.039651508
138	mouse-serum-1-01	S125bN	2	0.004444444	0.163692847
139	mouse-serum-1-01	S125bN	2	0.001481481	0.495309568
140	mouse-serum-1-01	S125bN	2	0.000493827	0.812373608
141	mouse-serum-1-01	S125bN	2	0.000164609	0.966761307
142	mouse-serum-1-01	S125bN	2	5.49E-05	1.017186135
143	mouse-serum-1-01	S125bN	2	1.83E-05	1.031095291
144	mouse-serum-1-02	S125bN	1	0.04	0.016603498
145	mouse-serum-1-02	S125bN	1	0.013333333	0.013790418
146	mouse-serum-1-02	S125bN	1	0.004444444	0.007025649
147	mouse-serum-1-02	S125bN	1	0.001481481	0.022840362
148	mouse-serum-1-02	S125bN	1	0.000493827	0.224061697
149	mouse-serum-1-02	S125bN	1	0.000164609	0.64450151
150	mouse-serum-1-02	S125bN	1	5.49E-05	0.840846199
151	mouse-serum-1-02	S125bN	1	1.83E-05	0.923284645
152	mouse-serum-1-02	S125bN	2	0.04	0.01865503
153	mouse-serum-1-02	S125bN	2	0.013333333	0.014017554
154	mouse-serum-1-02	S125bN	2	0.004444444	0.008586905
155	mouse-serum-1-02	S125bN	2	0.001481481	0.024504446
156	mouse-serum-1-02	S125bN	2	0.000493827	0.222107969
157	mouse-serum-1-02	S125bN	2	0.000164609	0.615277501
158	mouse-serum-1-02	S125bN	2	5.49E-05	0.865605884
159	mouse-serum-1-02	S125bN	2	1.83E-05	0.963422119
160	mouse-serum-1-03	S125bN	1	0.04	0.013454689
161	mouse-serum-1-03	S125bN	1	0.013333333	0.095765346
162	mouse-serum-1-03	S125bN	1	0.004444444	0.436448326
163	mouse-serum-1-03	S125bN	1	0.001481481	0.838293023
164	mouse-serum-1-03	S125bN	1	0.000493827	0.959512616
165	mouse-serum-1-03	S125bN	1	0.000164609	1.046578786
166	mouse-serum-1-03	S125bN	1	5.49E-05	0.920840065
167	mouse-serum-1-03	S125bN	1	1.83E-05	0.989904762
168	mouse-serum-1-03	S125bN	2	0.04	0.016074586
169	mouse-serum-1-03	S125bN	2	0.013333333	0.180046889
170	mouse-serum-1-03	S125bN	2	0.004444444	0.565716912
171	mouse-serum-1-03	S125bN	2	0.001481481	0.841367957
172	mouse-serum-1-03	S125bN	2	0.000493827	0.975984599
173	mouse-serum-1-03	S125bN	2	0.000164609	1.039315387
174	mouse-serum-1-03	S125bN	2	5.49E-05	1.055680024
175	mouse-serum-1-03	S125bN	2	1.83E-05	0.981918851
176	mouse-serum-1-05	S125bN	1	0.04	0.023627386
177	mouse-serum-1-05	S125bN	1	0.013333333	0.018690073
178	mouse-serum-1-05	S125bN	1	0.004444444	0.011996177
179	mouse-serum-1-05	S125bN	1	0.001481481	0.06659597
180	mouse-serum-1-05	S125bN	1	0.000493827	0.248603256
181	mouse-serum-1-05	S125bN	1	0.000164609	0.604535508
182	mouse-serum-1-05	S125bN	1	5.49E-05	0.841647247
183	mouse-serum-1-05	S125bN	1	1.83E-05	0.954216276
184	mouse-serum-1-05	S125bN	2	0.04	0.01361313
185	mouse-serum-1-05	S125bN	2	0.013333333	0.014731411
186	mouse-serum-1-05	S125bN	2	0.004444444	0.007917795
187	mouse-serum-1-05	S125bN	2	0.001481481	0.054947386
188	mouse-serum-1-05	S125bN	2	0.000493827	0.2502485
189	mouse-serum-1-05	S125bN	2	0.000164609	0.562507912
190	mouse-serum-1-05	S125bN	2	5.49E-05	0.823842121
191	mouse-serum-1-05	S125bN	2	1.83E-05	0.959412463
192	mouse-serum-1-01	P128S	1	0.04	0.009811321
193	mouse-serum-1-01	P128S	1	0.013333333	0.018326651
194	mouse-serum-1-01	P128S	1	0.004444444	0.058098531
195	mouse-serum-1-01	P128S	1	0.001481481	0.231269723
196	mouse-serum-1-01	P128S	1	0.000493827	0.575719288
197	mouse-serum-1-01	P128S	1	0.000164609	0.901073397
198	mouse-serum-1-01	P128S	1	5.49E-05	0.949297591
199	mouse-serum-1-01	P128S	1	1.83E-05	0.96529436
200	mouse-serum-1-01	P128S	2	0.04	0.005822102
201	mouse-serum-1-01	P128S	2	0.013333333	0.023294184
202	mouse-serum-1-01	P128S	2	0.004444444	0.067087295
203	mouse-serum-1-01	P128S	2	0.001481481	0.282824522
204	mouse-serum-1-01	P128S	2	0.000493827	0.609255984
205	mouse-serum-1-01	P128S	2	0.000164609	0.892563582
206	mouse-serum-1-01	P128S	2	5.49E-05	1.004474317
207	mouse-serum-1-01	P128S	2	1.83E-05	0.996335941
208	mouse-serum-1-02	P128S	1	0.04	0.00690027
209	mouse-serum-1-02	P128S	1	0.013333333	0.012613987
210	mouse-serum-1-02	P128S	1	0.004444444	0.026603284
211	mouse-serum-1-02	P128S	1	0.001481481	0.131173989
212	mouse-serum-1-02	P128S	1	0.000493827	0.402079347
213	mouse-serum-1-02	P128S	1	0.000164609	0.736833962
214	mouse-serum-1-02	P128S	1	5.49E-05	0.906781814
215	mouse-serum-1-02	P128S	1	1.83E-05	0.943474681
216	mouse-serum-1-02	P128S	2	0.04	0.009451932
217	mouse-serum-1-02	P128S	2	0.013333333	0.013181705
218	mouse-serum-1-02	P128S	2	0.004444444	0.020726016
219	mouse-serum-1-02	P128S	2	0.001481481	0.128550154
220	mouse-serum-1-02	P128S	2	0.000493827	0.396014584
221	mouse-serum-1-02	P128S	2	0.000164609	0.69842375
222	mouse-serum-1-02	P128S	2	5.49E-05	0.782751412
223	mouse-serum-1-02	P128S	2	1.83E-05	0.937628654
224	mouse-serum-1-03	P128S	1	0.04	0.009732533
225	mouse-serum-1-03	P128S	1	0.013333333	0.015581002
226	mouse-serum-1-03	P128S	1	0.004444444	0.06398661
227	mouse-serum-1-03	P128S	1	0.001481481	0.251223544
228	mouse-serum-1-03	P128S	1	0.000493827	0.498690563
229	mouse-serum-1-03	P128S	1	0.000164609	0.742787206
230	mouse-serum-1-03	P128S	1	5.49E-05	0.876939161
231	mouse-serum-1-03	P128S	1	1.83E-05	0.91003866
232	mouse-serum-1-03	P128S	2	0.04	0.01778924
233	mouse-serum-1-03	P128S	2	0.013333333	0.016599372
234	mouse-serum-1-03	P128S	2	0.004444444	0.089575062
235	mouse-serum-1-03	P128S	2	0.001481481	0.237969862
236	mouse-serum-1-03	P128S	2	0.000493827	0.510916783
237	mouse-serum-1-03	P128S	2	0.000164609	0.702745995
238	mouse-serum-1-03	P128S	2	5.49E-05	0.872758326
239	mouse-serum-1-03	P128S	2	1.83E-05	0.918226353
240	mouse-serum-1-05	P128S	1	0.04	0.01049416
241	mouse-serum-1-05	P128S	1	0.013333333	0.027055317
242	mouse-serum-1-05	P128S	1	0.004444444	0.096923077
243	mouse-serum-1-05	P128S	1	0.001481481	0.35990852
244	mouse-serum-1-05	P128S	1	0.000493827	0.705750695
245	mouse-serum-1-05	P128S	1	0.000164609	0.942113915
246	mouse-serum-1-05	P128S	1	5.49E-05	0.972196714
247	mouse-serum-1-05	P128S	1	1.83E-05	0.986784685
248	mouse-serum-1-05	P128S	2	0.04	0.00460018
249	mouse-serum-1-05	P128S	2	0.013333333	0.016729944
250	mouse-serum-1-05	P128S	2	0.004444444	0.079809853
251	mouse-serum-1-05	P128S	2	0.001481481	0.331471829
252	mouse-serum-1-05	P128S	2	0.000493827	0.692935273
253	mouse-serum-1-05	P128S	2	0.000164609	0.899680882
254	mouse-serum-1-05	P128S	2	5.49E-05	0.945077275
255	mouse-serum-1-05	P128S	2	1.83E-05	1.015932483
256	mouse-serum-1-01	K157H	1	0.04	0.021859199
257	mouse-serum-1-01	K157H	1	0.013333333	0.035016198
258	mouse-serum-1-01	K157H	1	0.004444444	0.049559867
259	mouse-serum-1-01	K157H	1	0.001481481	0.199053986
260	mouse-serum-1-01	K157H	1	0.000493827	0.530077404
261	mouse-serum-1-01	K157H	1	0.000164609	0.765548745
262	mouse-serum-1-01	K157H	1	5.49E-05	0.911659616
263	mouse-serum-1-01	K157H	1	1.83E-05	0.976254844
264	mouse-serum-1-01	K157H	2	0.04	0.042668222
265	mouse-serum-1-01	K157H	2	0.013333333	0.046955192
266	mouse-serum-1-01	K157H	2	0.004444444	0.052967345
267	mouse-serum-1-01	K157H	2	0.001481481	0.168662359
268	mouse-serum-1-01	K157H	2	0.000493827	0.512317787
269	mouse-serum-1-01	K157H	2	0.000164609	0.833053528
270	mouse-serum-1-01	K157H	2	5.49E-05	0.905868824
271	mouse-serum-1-01	K157H	2	1.83E-05	1.003874921
272	mouse-serum-1-02	K157H	1	0.04	0.018903151
273	mouse-serum-1-02	K157H	1	0.013333333	0.029811087
274	mouse-serum-1-02	K157H	1	0.004444444	0.034680549
275	mouse-serum-1-02	K157H	1	0.001481481	0.073055364
276	mouse-serum-1-02	K157H	1	0.000493827	0.261207811
277	mouse-serum-1-02	K157H	1	0.000164609	0.521649163
278	mouse-serum-1-02	K157H	1	5.49E-05	0.736293072
279	mouse-serum-1-02	K157H	1	1.83E-05	0.948139137
280	mouse-serum-1-02	K157H	2	0.04	0.018708674
281	mouse-serum-1-02	K157H	2	0.013333333	0.03315983
282	mouse-serum-1-02	K157H	2	0.004444444	0.03430194
283	mouse-serum-1-02	K157H	2	0.001481481	0.09268329
284	mouse-serum-1-02	K157H	2	0.000493827	0.253349574
285	mouse-serum-1-02	K157H	2	0.000164609	0.486315543
286	mouse-serum-1-02	K157H	2	5.49E-05	0.818514107
287	mouse-serum-1-02	K157H	2	1.83E-05	0.960890331
288	mouse-serum-1-03	K157H	1	0.04	0.004588775
289	mouse-serum-1-03	K157H	1	0.013333333	0.034816833
290	mouse-serum-1-03	K157H	1	0.004444444	0.113530778
291	mouse-serum-1-03	K157H	1	0.001481481	0.316447971
292	mouse-serum-1-03	K157H	1	0.000493827	0.502212389
293	mouse-serum-1-03	K157H	1	0.000164609	0.661481231
294	mouse-serum-1-03	K157H	1	5.49E-05	0.860445912
295	mouse-serum-1-03	K157H	1	1.83E-05	1.026845638
296	mouse-serum-1-03	K157H	2	0.04	0.001937234
297	mouse-serum-1-03	K157H	2	0.013333333	0.04291498
298	mouse-serum-1-03	K157H	2	0.004444444	0.133598841
299	mouse-serum-1-03	K157H	2	0.001481481	0.234034699
300	mouse-serum-1-03	K157H	2	0.000493827	0.441290824
301	mouse-serum-1-03	K157H	2	0.000164609	0.625693894
302	mouse-serum-1-03	K157H	2	5.49E-05	0.832014072
303	mouse-serum-1-03	K157H	2	1.83E-05	0.984202968
304	mouse-serum-1-05	K157H	1	0.04	0.546441074
305	mouse-serum-1-05	K157H	1	0.013333333	0.605867579
306	mouse-serum-1-05	K157H	1	0.004444444	0.76834832
307	mouse-serum-1-05	K157H	1	0.001481481	0.995865845
308	mouse-serum-1-05	K157H	1	0.000493827	1.090998389
309	mouse-serum-1-05	K157H	1	0.000164609	1.086362394
310	mouse-serum-1-05	K157H	1	5.49E-05	1.028337919
311	mouse-serum-1-05	K157H	1	1.83E-05	1.028160764
312	mouse-serum-1-05	K157H	2	0.04	0.41621937
313	mouse-serum-1-05	K157H	2	0.013333333	0.570268991
314	mouse-serum-1-05	K157H	2	0.004444444	0.757671557
315	mouse-serum-1-05	K157H	2	0.001481481	0.923350528
316	mouse-serum-1-05	K157H	2	0.000493827	1.082472201
317	mouse-serum-1-05	K157H	2	0.000164609	1.054152188
318	mouse-serum-1-05	K157H	2	5.49E-05	1.082056758
319	mouse-serum-1-05	K157H	2	1.83E-05	1.017166802
320	mouse-serum-1-01	E255K	1	0.04	0.089858486
321	mouse-serum-1-01	E255K	1	0.013333333	0.090249229
322	mouse-serum-1-01	E255K	1	0.004444444	0.177134033
323	mouse-serum-1-01	E255K	1	0.001481481	0.440935626
324	mouse-serum-1-01	E255K	1	0.000493827	0.734728629
325	mouse-serum-1-01	E255K	1	0.000164609	0.950022311
326	mouse-serum-1-01	E255K	1	5.49E-05	0.948609885
327	mouse-serum-1-01	E255K	1	1.83E-05	0.93473513
328	mouse-serum-1-01	E255K	2	0.04	0.087463324
329	mouse-serum-1-01	E255K	2	0.013333333	0.0933753
330	mouse-serum-1-01	E255K	2	0.004444444	0.216736058
331	mouse-serum-1-01	E255K	2	0.001481481	0.423880775
332	mouse-serum-1-01	E255K	2	0.000493827	0.825386903
333	mouse-serum-1-01	E255K	2	0.000164609	0.999152164
334	mouse-serum-1-01	E255K	2	5.49E-05	0.974558694
335	mouse-serum-1-01	E255K	2	1.83E-05	0.978415428
336	mouse-serum-1-02	E255K	1	0.04	0.047224606
337	mouse-serum-1-02	E255K	1	0.013333333	0.048711031
338	mouse-serum-1-02	E255K	1	0.004444444	0.034246174
339	mouse-serum-1-02	E255K	1	0.001481481	0.090036062
340	mouse-serum-1-02	E255K	1	0.000493827	0.326011984
341	mouse-serum-1-02	E255K	1	0.000164609	0.771664436
342	mouse-serum-1-02	E255K	1	5.49E-05	0.882987643
343	mouse-serum-1-02	E255K	1	1.83E-05	0.954716543
344	mouse-serum-1-02	E255K	2	0.04	0.050338317
345	mouse-serum-1-02	E255K	2	0.013333333	0.0488395
346	mouse-serum-1-02	E255K	2	0.004444444	0.045974315
347	mouse-serum-1-02	E255K	2	0.001481481	0.11557849
348	mouse-serum-1-02	E255K	2	0.000493827	0.341617451
349	mouse-serum-1-02	E255K	2	0.000164609	0.739089692
350	mouse-serum-1-02	E255K	2	5.49E-05	0.914894086
351	mouse-serum-1-02	E255K	2	1.83E-05	1.018238848
352	mouse-serum-1-03	E255K	1	0.04	0.027876407
353	mouse-serum-1-03	E255K	1	0.013333333	0.158608033
354	mouse-serum-1-03	E255K	1	0.004444444	0.397490415
355	mouse-serum-1-03	E255K	1	0.001481481	0.738071834
356	mouse-serum-1-03	E255K	1	0.000493827	0.900195236
357	mouse-serum-1-03	E255K	1	0.000164609	1.01219802
358	mouse-serum-1-03	E255K	1	5.49E-05	1.050632911
359	mouse-serum-1-03	E255K	1	1.83E-05	1.078743741
360	mouse-serum-1-03	E255K	2	0.04	0.035698925
361	mouse-serum-1-03	E255K	2	0.013333333	0.216667785
362	mouse-serum-1-03	E255K	2	0.004444444	0.530730051
363	mouse-serum-1-03	E255K	2	0.001481481	0.688081999
364	mouse-serum-1-03	E255K	2	0.000493827	0.910592411
365	mouse-serum-1-03	E255K	2	0.000164609	0.97654954
366	mouse-serum-1-03	E255K	2	5.49E-05	1.015530047
367	mouse-serum-1-03	E255K	2	1.83E-05	0.961703791
368	mouse-serum-1-05	E255K	1	0.04	0.063751223
369	mouse-serum-1-05	E255K	1	0.013333333	0.038776122
370	mouse-serum-1-05	E255K	1	0.004444444	0.025332786
371	mouse-serum-1-05	E255K	1	0.001481481	0.118407683
372	mouse-serum-1-05	E255K	1	0.000493827	0.276393499
373	mouse-serum-1-05	E255K	1	0.000164609	0.613208389
374	mouse-serum-1-05	E255K	1	5.49E-05	0.895035305
375	mouse-serum-1-05	E255K	1	1.83E-05	0.968889405
376	mouse-serum-1-05	E255K	2	0.04	0.032374603
377	mouse-serum-1-05	E255K	2	0.013333333	0.037577081
378	mouse-serum-1-05	E255K	2	0.004444444	0.028225728
379	mouse-serum-1-05	E255K	2	0.001481481	0.074973601
380	mouse-serum-1-05	E255K	2	0.000493827	0.263676337
381	mouse-serum-1-05	E255K	2	0.000164609	0.475055779
382	mouse-serum-1-05	E255K	2	5.49E-05	0.786694616
383	mouse-serum-1-05	E255K	2	1.83E-05	0.92427974
