# Supplementary material for: Deep mutational scanning of H5 hemagglutinin to inform influenza virus surveillance
Source: PLoS Biol. 2024 Nov 12;22(11):e3002916. doi: 10.1371/journal.pbio.3002916 (PMC11584116; doi:10.1371/journal.pbio.3002916)
Supplement: S7 Data — Fraction infectivity values used to calculate ferret sera neutralization for conditionally replicative influenza virus with HA from different H5 strains. (CSV) [file pbio.3002916.s017.csv]

	serum	virus	replicate	concentration	fraction infectivity
1	ferret-7	A/American Wigeon/South Carolina/USDA-000345-001/2021	1	0.04	0.0095922
2	ferret-7	A/American Wigeon/South Carolina/USDA-000345-001/2021	1	0.013333333	0.006817633
3	ferret-7	A/American Wigeon/South Carolina/USDA-000345-001/2021	1	0.004444444	0
4	ferret-7	A/American Wigeon/South Carolina/USDA-000345-001/2021	1	0.001481481	0
5	ferret-7	A/American Wigeon/South Carolina/USDA-000345-001/2021	1	0.000493827	0.014469926
6	ferret-7	A/American Wigeon/South Carolina/USDA-000345-001/2021	1	0.000164609	0.322409947
7	ferret-7	A/American Wigeon/South Carolina/USDA-000345-001/2021	1	5.49E-05	0.881651524
8	ferret-7	A/American Wigeon/South Carolina/USDA-000345-001/2021	1	1.83E-05	0.746526008
9	ferret-7	A/American Wigeon/South Carolina/USDA-000345-001/2021	2	0.04	0
10	ferret-7	A/American Wigeon/South Carolina/USDA-000345-001/2021	2	0.013333333	0
11	ferret-7	A/American Wigeon/South Carolina/USDA-000345-001/2021	2	0.004444444	0.009899183
12	ferret-7	A/American Wigeon/South Carolina/USDA-000345-001/2021	2	0.001481481	0.004224243
13	ferret-7	A/American Wigeon/South Carolina/USDA-000345-001/2021	2	0.000493827	0.009072581
14	ferret-7	A/American Wigeon/South Carolina/USDA-000345-001/2021	2	0.000164609	0.379122965
15	ferret-7	A/American Wigeon/South Carolina/USDA-000345-001/2021	2	5.49E-05	0.890219739
16	ferret-7	A/American Wigeon/South Carolina/USDA-000345-001/2021	2	1.83E-05	0.946795299
17	ferret-10	A/American Wigeon/South Carolina/USDA-000345-001/2021	1	0.04	0.013909216
18	ferret-10	A/American Wigeon/South Carolina/USDA-000345-001/2021	1	0.013333333	0
19	ferret-10	A/American Wigeon/South Carolina/USDA-000345-001/2021	1	0.004444444	0
20	ferret-10	A/American Wigeon/South Carolina/USDA-000345-001/2021	1	0.001481481	0
21	ferret-10	A/American Wigeon/South Carolina/USDA-000345-001/2021	1	0.000493827	0.003213206
22	ferret-10	A/American Wigeon/South Carolina/USDA-000345-001/2021	1	0.000164609	0.315765744
23	ferret-10	A/American Wigeon/South Carolina/USDA-000345-001/2021	1	5.49E-05	1.083718606
24	ferret-10	A/American Wigeon/South Carolina/USDA-000345-001/2021	1	1.83E-05	0.89973463
25	ferret-10	A/American Wigeon/South Carolina/USDA-000345-001/2021	2	0.04	0
26	ferret-10	A/American Wigeon/South Carolina/USDA-000345-001/2021	2	0.013333333	0
27	ferret-10	A/American Wigeon/South Carolina/USDA-000345-001/2021	2	0.004444444	0.00050713
28	ferret-10	A/American Wigeon/South Carolina/USDA-000345-001/2021	2	0.001481481	0
29	ferret-10	A/American Wigeon/South Carolina/USDA-000345-001/2021	2	0.000493827	0.003402218
30	ferret-10	A/American Wigeon/South Carolina/USDA-000345-001/2021	2	0.000164609	0.208509326
31	ferret-10	A/American Wigeon/South Carolina/USDA-000345-001/2021	2	5.49E-05	1.156191428
32	ferret-10	A/American Wigeon/South Carolina/USDA-000345-001/2021	2	1.83E-05	1.100003922
33	ferret-19	A/American Wigeon/South Carolina/USDA-000345-001/2021	1	0.04	0.016688954
34	ferret-19	A/American Wigeon/South Carolina/USDA-000345-001/2021	1	0.013333333	0
35	ferret-19	A/American Wigeon/South Carolina/USDA-000345-001/2021	1	0.004444444	0
36	ferret-19	A/American Wigeon/South Carolina/USDA-000345-001/2021	1	0.001481481	0.009542902
37	ferret-19	A/American Wigeon/South Carolina/USDA-000345-001/2021	1	0.000493827	0.054498488
38	ferret-19	A/American Wigeon/South Carolina/USDA-000345-001/2021	1	0.000164609	0.506311993
39	ferret-19	A/American Wigeon/South Carolina/USDA-000345-001/2021	1	5.49E-05	1.438942539
40	ferret-19	A/American Wigeon/South Carolina/USDA-000345-001/2021	1	1.83E-05	1.033596089
41	ferret-19	A/American Wigeon/South Carolina/USDA-000345-001/2021	2	0.04	0.017784002
42	ferret-19	A/American Wigeon/South Carolina/USDA-000345-001/2021	2	0.013333333	0.012730271
43	ferret-19	A/American Wigeon/South Carolina/USDA-000345-001/2021	2	0.004444444	0.007911232
44	ferret-19	A/American Wigeon/South Carolina/USDA-000345-001/2021	2	0.001481481	0
45	ferret-19	A/American Wigeon/South Carolina/USDA-000345-001/2021	2	0.000493827	0.072265625
46	ferret-19	A/American Wigeon/South Carolina/USDA-000345-001/2021	2	0.000164609	0.587703479
47	ferret-19	A/American Wigeon/South Carolina/USDA-000345-001/2021	2	5.49E-05	1.312204352
48	ferret-19	A/American Wigeon/South Carolina/USDA-000345-001/2021	2	1.83E-05	1.185236022
49	ferret-7	A/domesticcat/Oklahoma/24009118002/2024	1	0.04	0.002631515
50	ferret-7	A/domesticcat/Oklahoma/24009118002/2024	1	0.013333333	0
51	ferret-7	A/domesticcat/Oklahoma/24009118002/2024	1	0.004444444	0.018599012
52	ferret-7	A/domesticcat/Oklahoma/24009118002/2024	1	0.001481481	0.250172938
53	ferret-7	A/domesticcat/Oklahoma/24009118002/2024	1	0.000493827	0.682528716
54	ferret-7	A/domesticcat/Oklahoma/24009118002/2024	1	0.000164609	0.766725746
55	ferret-7	A/domesticcat/Oklahoma/24009118002/2024	1	5.49E-05	0.781616549
56	ferret-7	A/domesticcat/Oklahoma/24009118002/2024	1	1.83E-05	0.715071571
57	ferret-7	A/domesticcat/Oklahoma/24009118002/2024	2	0.04	0.009632795
58	ferret-7	A/domesticcat/Oklahoma/24009118002/2024	2	0.013333333	0
59	ferret-7	A/domesticcat/Oklahoma/24009118002/2024	2	0.004444444	0.025991307
60	ferret-7	A/domesticcat/Oklahoma/24009118002/2024	2	0.001481481	0.326748283
61	ferret-7	A/domesticcat/Oklahoma/24009118002/2024	2	0.000493827	0.733655756
62	ferret-7	A/domesticcat/Oklahoma/24009118002/2024	2	0.000164609	0.945754337
63	ferret-7	A/domesticcat/Oklahoma/24009118002/2024	2	5.49E-05	0.935167413
64	ferret-7	A/domesticcat/Oklahoma/24009118002/2024	2	1.83E-05	0.859956999
65	ferret-10	A/domesticcat/Oklahoma/24009118002/2024	1	0.04	0.004731899
66	ferret-10	A/domesticcat/Oklahoma/24009118002/2024	1	0.013333333	0.00149556
67	ferret-10	A/domesticcat/Oklahoma/24009118002/2024	1	0.004444444	0.033265324
68	ferret-10	A/domesticcat/Oklahoma/24009118002/2024	1	0.001481481	0.075497498
69	ferret-10	A/domesticcat/Oklahoma/24009118002/2024	1	0.000493827	0.486656879
70	ferret-10	A/domesticcat/Oklahoma/24009118002/2024	1	0.000164609	0.733068371
71	ferret-10	A/domesticcat/Oklahoma/24009118002/2024	1	5.49E-05	1.012369375
72	ferret-10	A/domesticcat/Oklahoma/24009118002/2024	1	1.83E-05	0.907606485
73	ferret-10	A/domesticcat/Oklahoma/24009118002/2024	2	0.04	0.009487941
74	ferret-10	A/domesticcat/Oklahoma/24009118002/2024	2	0.013333333	0.00486057
75	ferret-10	A/domesticcat/Oklahoma/24009118002/2024	2	0.004444444	0.010970165
76	ferret-10	A/domesticcat/Oklahoma/24009118002/2024	2	0.001481481	0.082608066
77	ferret-10	A/domesticcat/Oklahoma/24009118002/2024	2	0.000493827	0.499093186
78	ferret-10	A/domesticcat/Oklahoma/24009118002/2024	2	0.000164609	0.766725746
79	ferret-10	A/domesticcat/Oklahoma/24009118002/2024	2	5.49E-05	1.010663254
80	ferret-10	A/domesticcat/Oklahoma/24009118002/2024	2	1.83E-05	0.927750983
81	ferret-19	A/domesticcat/Oklahoma/24009118002/2024	1	0.04	0
82	ferret-19	A/domesticcat/Oklahoma/24009118002/2024	1	0.013333333	0.013553513
83	ferret-19	A/domesticcat/Oklahoma/24009118002/2024	1	0.004444444	0.155090334
84	ferret-19	A/domesticcat/Oklahoma/24009118002/2024	1	0.001481481	0.511429996
85	ferret-19	A/domesticcat/Oklahoma/24009118002/2024	1	0.000493827	0.933327576
86	ferret-19	A/domesticcat/Oklahoma/24009118002/2024	1	0.000164609	0.920332277
87	ferret-19	A/domesticcat/Oklahoma/24009118002/2024	1	5.49E-05	1.087012156
88	ferret-19	A/domesticcat/Oklahoma/24009118002/2024	1	1.83E-05	1.104790129
89	ferret-19	A/domesticcat/Oklahoma/24009118002/2024	2	0.04	0.017092779
90	ferret-19	A/domesticcat/Oklahoma/24009118002/2024	2	0.013333333	0.008911045
91	ferret-19	A/domesticcat/Oklahoma/24009118002/2024	2	0.004444444	0.183506313
92	ferret-19	A/domesticcat/Oklahoma/24009118002/2024	2	0.001481481	0.519473625
93	ferret-19	A/domesticcat/Oklahoma/24009118002/2024	2	0.000493827	0.876327835
94	ferret-19	A/domesticcat/Oklahoma/24009118002/2024	2	0.000164609	0.889181302
95	ferret-19	A/domesticcat/Oklahoma/24009118002/2024	2	5.49E-05	1.11942845
96	ferret-19	A/domesticcat/Oklahoma/24009118002/2024	2	1.83E-05	1.201251283
97	ferret-7	A/dairycattle/Texas/24009028003/2024	1	0.04	0.013142935
98	ferret-7	A/dairycattle/Texas/24009028003/2024	1	0.013333333	0.152173913
99	ferret-7	A/dairycattle/Texas/24009028003/2024	1	0.004444444	0.781700946
100	ferret-7	A/dairycattle/Texas/24009028003/2024	1	0.001481481	1.138272448
101	ferret-7	A/dairycattle/Texas/24009028003/2024	1	0.000493827	0.785337867
102	ferret-7	A/dairycattle/Texas/24009028003/2024	1	0.000164609	0.754474394
103	ferret-7	A/dairycattle/Texas/24009028003/2024	1	5.49E-05	0.874119055
104	ferret-7	A/dairycattle/Texas/24009028003/2024	1	1.83E-05	0.902190475
105	ferret-7	A/dairycattle/Texas/24009028003/2024	2	0.04	0.003501751
106	ferret-7	A/dairycattle/Texas/24009028003/2024	2	0.013333333	0.225477999
107	ferret-7	A/dairycattle/Texas/24009028003/2024	2	0.004444444	0.870651984
108	ferret-7	A/dairycattle/Texas/24009028003/2024	2	0.001481481	1.176254694
109	ferret-7	A/dairycattle/Texas/24009028003/2024	2	0.000493827	0.871073794
110	ferret-7	A/dairycattle/Texas/24009028003/2024	2	0.000164609	1.13526551
111	ferret-7	A/dairycattle/Texas/24009028003/2024	2	5.49E-05	1.006648641
112	ferret-7	A/dairycattle/Texas/24009028003/2024	2	1.83E-05	0.942821567
113	ferret-10	A/dairycattle/Texas/24009028003/2024	1	0.04	0
114	ferret-10	A/dairycattle/Texas/24009028003/2024	1	0.013333333	0.023146936
115	ferret-10	A/dairycattle/Texas/24009028003/2024	1	0.004444444	0.003437627
116	ferret-10	A/dairycattle/Texas/24009028003/2024	1	0.001481481	0.597985661
117	ferret-10	A/dairycattle/Texas/24009028003/2024	1	0.000493827	0.857858858
118	ferret-10	A/dairycattle/Texas/24009028003/2024	1	0.000164609	1.047845006
119	ferret-10	A/dairycattle/Texas/24009028003/2024	1	5.49E-05	0.988475688
120	ferret-10	A/dairycattle/Texas/24009028003/2024	1	1.83E-05	1.044726969
121	ferret-10	A/dairycattle/Texas/24009028003/2024	2	0.04	0
122	ferret-10	A/dairycattle/Texas/24009028003/2024	2	0.013333333	0.00847957
123	ferret-10	A/dairycattle/Texas/24009028003/2024	2	0.004444444	0.023519587
124	ferret-10	A/dairycattle/Texas/24009028003/2024	2	0.001481481	0.558296347
125	ferret-10	A/dairycattle/Texas/24009028003/2024	2	0.000493827	0.939082368
126	ferret-10	A/dairycattle/Texas/24009028003/2024	2	0.000164609	1.054145583
127	ferret-10	A/dairycattle/Texas/24009028003/2024	2	5.49E-05	0.926421701
128	ferret-10	A/dairycattle/Texas/24009028003/2024	2	1.83E-05	1.14597703
129	ferret-19	A/dairycattle/Texas/24009028003/2024	1	0.04	0
130	ferret-19	A/dairycattle/Texas/24009028003/2024	1	0.013333333	0.08050681
131	ferret-19	A/dairycattle/Texas/24009028003/2024	1	0.004444444	0.589426868
132	ferret-19	A/dairycattle/Texas/24009028003/2024	1	0.001481481	1.156623421
133	ferret-19	A/dairycattle/Texas/24009028003/2024	1	0.000493827	0.913619442
134	ferret-19	A/dairycattle/Texas/24009028003/2024	1	0.000164609	1.123845715
135	ferret-19	A/dairycattle/Texas/24009028003/2024	1	5.49E-05	1.211870041
136	ferret-19	A/dairycattle/Texas/24009028003/2024	1	1.83E-05	1.392712617
137	ferret-19	A/dairycattle/Texas/24009028003/2024	2	0.04	0.002713478
138	ferret-19	A/dairycattle/Texas/24009028003/2024	2	0.013333333	0.081030644
139	ferret-19	A/dairycattle/Texas/24009028003/2024	2	0.004444444	0.617394006
140	ferret-19	A/dairycattle/Texas/24009028003/2024	2	0.001481481	1.186497098
141	ferret-19	A/dairycattle/Texas/24009028003/2024	2	0.000493827	1.065430049
142	ferret-19	A/dairycattle/Texas/24009028003/2024	2	0.000164609	1.123451929
143	ferret-19	A/dairycattle/Texas/24009028003/2024	2	5.49E-05	1.190594389
144	ferret-19	A/dairycattle/Texas/24009028003/2024	2	1.83E-05	1.324557236
