# Supplementary material for: Deep mutational scanning of H5 hemagglutinin to inform influenza virus surveillance
Source: PLoS Biol. 2024 Nov 12;22(11):e3002916. doi: 10.1371/journal.pbio.3002916 (PMC11584116; doi:10.1371/journal.pbio.3002916)
Supplement: S8 Data — Fraction infectivity retained at different pH values measured for conditionally replicative influenza virus with HA from different virus strains. (CSV) [file pbio.3002916.s018.csv]

strain	Infectivity_retained	pH
A/chicken/Khabarovsk/244V/2022	1	6.9
A/chicken/Khabarovsk/244V/2022	1	6.9
A/chicken/Khabarovsk/244V/2022	1	6.9
A/chicken/Khabarovsk/244V/2022	0.421212121	5.7
A/chicken/Khabarovsk/244V/2022	0.599250936	5.7
A/chicken/Khabarovsk/244V/2022	0.298876404	5.7
A/chicken/Khabarovsk/244V/2022	0.199393939	5.5
A/chicken/Khabarovsk/244V/2022	0.26741573	5.5
A/chicken/Khabarovsk/244V/2022	0.179775281	5.5
A/chicken/Khabarovsk/244V/2022	0.00969697	5.3
A/chicken/Khabarovsk/244V/2022	0.021722846	5.3
A/chicken/Khabarovsk/244V/2022	0.023595506	5.3
A/Larusargentatus/Belgium/085710001/2023	1	6.9
A/Larusargentatus/Belgium/085710001/2023	1	6.9
A/Larusargentatus/Belgium/085710001/2023	1	6.9
A/Larusargentatus/Belgium/085710001/2023	0.815699659	5.7
A/Larusargentatus/Belgium/085710001/2023	0.617210682	5.7
A/Larusargentatus/Belgium/085710001/2023	0.549723757	5.7
A/Larusargentatus/Belgium/085710001/2023	0.470989761	5.5
A/Larusargentatus/Belgium/085710001/2023	0.480712166	5.5
A/Larusargentatus/Belgium/085710001/2023	0.422651934	5.5
A/Larusargentatus/Belgium/085710001/2023	0.043003413	5.3
A/Larusargentatus/Belgium/085710001/2023	0.045994065	5.3
A/Larusargentatus/Belgium/085710001/2023	0.030939227	5.3
A/American Wigeon/South Carolina/USDA-000345-001/2021	1	6.9
A/American Wigeon/South Carolina/USDA-000345-001/2021	1	6.9
A/American Wigeon/South Carolina/USDA-000345-001/2021	1	6.9
A/American Wigeon/South Carolina/USDA-000345-001/2021	0.191698113	5.7
A/American Wigeon/South Carolina/USDA-000345-001/2021	0.185314685	5.7
A/American Wigeon/South Carolina/USDA-000345-001/2021	0.125230769	5.7
A/American Wigeon/South Carolina/USDA-000345-001/2021	0.039622642	5.5
A/American Wigeon/South Carolina/USDA-000345-001/2021	0.033216783	5.5
A/American Wigeon/South Carolina/USDA-000345-001/2021	0.043692308	5.5
A/American Wigeon/South Carolina/USDA-000345-001/2021	0.008301887	5.3
A/American Wigeon/South Carolina/USDA-000345-001/2021	0.008741259	5.3
A/American Wigeon/South Carolina/USDA-000345-001/2021	0.006153846	5.3
