# Supplementary material for: Deep mutational scanning of H5 hemagglutinin to inform influenza virus surveillance
Source: PLoS Biol. 2024 Nov 12;22(11):e3002916. doi: 10.1371/journal.pbio.3002916 (PMC11584116; doi:10.1371/journal.pbio.3002916)
Supplement: S9 Data — (CSV) [file pbio.3002916.s019.csv]

target	library	barcode	variant_call_support	codon_substitutions	aa_substitutions	n_codon_substitutions	n_aa_substitutions
gene	Lib1	AAAAAAAAAAACAGAG	5	CTG78TTG GCC265TCC ATG281TGG	A265S M281W	3	2
gene	Lib1	AAAAAAAAACCAATCC	4	GCC381CAG ATG494ACG	A381Q M494T	2	2
gene	Lib1	AAAAAAAAACCCTGAG	2	CTG7TGC AAC417AAG	L7C N417K	2	2
gene	Lib1	AAAAAAAAACCTGCAA	12	ACA231TAC	T231Y	1	1
gene	Lib1	AAAAAAAAACCTGTTC	5	AAC39CAC	N39H	1	1
gene	Lib1	AAAAAAAAAGAGCATT	3	AAC291GTG	N291V	1	1
gene	Lib1	AAAAAAAAAGGTTGTC	4	CAC126ACC	H126T	1	1
gene	Lib1	AAAAAAAAATTATAAA	2			0	0
gene	Lib1	AAAAAAAAATTCAATT	9	GAC47GGC AAC424GAG	D47G N424E	2	2
gene	Lib1	AAAAAAAACTTCCAGA	2			0	0
gene	Lib1	AAAAAAAACTTCGAGA	14			0	0
gene	Lib1	AAAAAAAATCAACCAA	14	AAC26TAC TCC399CAC	N26Y S399H	2	2
gene	Lib1	AAAAAAACAATAATAC	15	AGA224ATG	R224M	1	1
gene	Lib1	AAAAAAACACAAGAAT	20	AGA88GGC	R88G	1	1
gene	Lib1	AAAAAAACAGTGGACA	58	CTG453GAC AAC499AAT	L453D	2	1
gene	Lib1	AAAAAAACATCCTGCC	11	AAG15CCC	K15P	1	1
gene	Lib1	AAAAAAACCACTCCGT	35	AAC424GCC	N424A	1	1
gene	Lib1	AAAAAAACCACTTAAA	12	CAG154AAG	Q154K	1	1
gene	Lib1	AAAAAAACGTGAAAAG	2	GGA261GAA GGA481AGA TGG554AGC	G261E G481R W554S	3	3
gene	Lib1	AAAAAAACTAGTAAAC	12	TAC367TGC	Y367C	1	1
gene	Lib1	AAAAAAACTTTAGAGG	5			0	0
gene	Lib1	AAAAAAACTTTCTCCG	2	TGT318GAG	C318E	1	1
gene	Lib1	AAAAAAACTTTTCGGA	4	ACA43TTC	T43F	1	1
gene	Lib1	AAAAAAAGAAGATAAA	5	GAG128AGA	E128R	1	1
gene	Lib1	AAAAAAAGATGAATAC	3			0	0
gene	Lib1	AAAAAAAGGGTATCTA	2			0	0
gene	Lib1	AAAAAAATAACTAACT	6	GAG258CAC	E258H	1	1
gene	Lib1	AAAAAAATAATAGACA	4	ACA43AAC AAC440TTC	T43N N440F	2	2
gene	Lib1	AAAAAAATAGAAATCT	37	GAT104GAG ACC386TAG TTC485GGG	D104E T386* F485G	3	3
gene	Lib1	AAAAAAATGTAACAAC	3	GAT187CAG	D187Q	1	1
gene	Lib1	AAAAAAATGTCTAAGA	6	CAG154GCC	Q154A	1	1
gene	Lib1	AAAAAAATTCAACCAA	6	GCC25ACC AAC405TGG	A25T N405W	2	2
gene	Lib1	AAAAAACAAAGTTCTC	5			0	0
gene	Lib1	AAAAAACAACATCACT	3	AGA88TGC	R88C	1	1
gene	Lib1	AAAAAACACACATCTA	32	AAG228TAC GCC475GAG	K228Y A475E	2	2
gene	Lib1	AAAAAACACCCGGCGA	2	TCT179GGC GAG509GCC	S179G E509A	2	2
gene	Lib1	AAAAAACACGAAACTG	9	AGC72CTG TCC303GTG	S72L S303V	2	2
gene	Lib1	AAAAAACACGCGCTGT	6	CAG238CAC	Q238H	1	1
gene	Lib1	AAAAAACACTAAAGCT	7	CTG333TAC GAA448AAA	L333Y E448K	2	2
gene	Lib1	AAAAAACACTATAAGA	5	CTG444CCC	L444P	1	1
gene	Lib1	AAAAAACCACACATAT	18	AAC462CAC ATG548ATA	N462H M548I	2	2
gene	Lib1	AAAAAACCAGACTAGT	2	AAC182GAC GGC357AGC	N182D G357S	2	2
gene	Lib1	AAAAAACCAGGACAAT	4	TAC114AGA	Y114R	1	1
gene	Lib1	AAAAAACCATGACGAA	9	CCT319GAC	P319D	1	1
gene	Lib1	AAAAAACCGAGTCATG	12	GTT63TTC	V63F	1	1
gene	Lib1	AAAAAACCTAATTATT	4	AAT112AAG TTC415GAC	N112K F415D	2	2
gene	Lib1	AAAAAACGAAAATACT	15	GAC70TTC	D70F	1	1
gene	Lib1	AAAAAACGCCAAACTT	3			0	0
gene	Lib1	AAAAAACGCCACTTAA	12	AGC144AAC TAC504GCC	S144N Y504A	2	2
gene	Lib1	AAAAAACGGAAACGTC	12	TTT455TAC	F455Y	1	1
gene	Lib1	AAAAAACGGCAAATGA	33	AAC80CAC AAC416CTG	N80H N416L	2	2
gene	Lib1	AAAAAACTATAGTTTG	12	TGT58GTG GGC392TGC	C58V G392C	2	2
gene	Lib1	AAAAAACTCATACGCC	3	TCT179CGG AAC335CGC GAC382GCC ACC386TTC TTC485GTG	S179R N335R D382A T386F F485V	5	5
gene	Lib1	AAAAAACTGCTCATTA	9	CTG60CAC TGG554GGC	L60H W554G	2	2
gene	Lib1	AAAAAACTTACAACCT	8	ATC248CCC ACA296ATA	I248P T296I	2	2
gene	Lib1	AAAAAAGAATACTTCC	2	CTG68AGA TAC213ATG	L68R Y213M	2	2
gene	Lib1	AAAAAAGACCCCGGGT	21	GAA286GTG TAC464CAC	E286V Y464H	2	2
gene	Lib1	AAAAAAGAGTCTATTA	15			0	0
gene	Lib1	AAAAAAGCCGATTGAG	14	GTG73GTT AAC474GAG	N474E	2	1
gene	Lib1	AAAAAAGCGATAAATG	2	AGC122AGA	S122R	1	1
gene	Lib1	AAAAAAGCTAACATAA	6	AAT61ACC	N61T	1	1
gene	Lib1	AAAAAAGGCGTTATTA	3	AGC540GAC	S540D	1	1
gene	Lib1	AAAAAAGGTTCGAGCA	5	AAG271AGA GTG521ATG	K271R V521M	2	2
gene	Lib1	AAAAAAGTAAAGCCGC	32	CAC44TGA	H44*	1	1
gene	Lib1	AAAAAAGTATTGTTGC	2	GAG91ATG	E91M	1	1
gene	Lib1	AAAAAAGTTCGTTACA	9	GTG96TGG AGC136AGT	V96W	2	1
gene	Lib1	AAAAAATAAAAAGTAC	12	GCT352TGC	A352C	1	1
gene	Lib1	AAAAAATAAGCACAAT	16			0	0
gene	Lib1	AAAAAATACGTGGACC	6	TCT179GGC ACC386GTC	S179G T386V	2	2
gene	Lib1	AAAAAATACTATTACG	5	GAC402GGC	D402G	1	1
gene	Lib1	AAAAAATATAAATGAT	8			0	0
gene	Lib1	AAAAAATATAAGACGA	6	CCC81AAC GTG497CTG	P81N V497L	2	2
gene	Lib1	AAAAAATATATCGGAT	4	AGC377TAC	S377Y	1	1
gene	Lib1	AAAAAATCTATACCCA	2	GGC55ATG	G55M	1	1
gene	Lib1	AAAAAATCTGATCACA	3	CAC311GCC	H311A	1	1
gene	Lib1	AAAAAATGAATATATA	3			0	0
gene	Lib1	AAAAAATGACCAAATG	17	AAG38CAC GAA495AGC	K38H E495S	2	2
gene	Lib1	AAAAAATGGAAGGTTA	9	GAG85ATC	E85I	1	1
gene	Lib1	AAAAAATGTGATGCAT	3			0	0
gene	Lib1	AAAAAATGTTAGTTTA	7	TAT173AAC CTG347TGC	Y173N L347C	2	2
gene	Lib1	AAAAAATTGTCCCTTC	31	ATC48CCC AGA334TCG ACC386TCC TTC485CTG	I48P R334S T386S F485L	4	4
gene	Lib1	AAAAAATTTCGTGCTA	5			0	0
gene	Lib1	AAAAAATTTGCAAGGT	10	CTG8ATG ACC394TTC	L8M T394F	2	2
gene	Lib1	AAAAACAAAAGCTAGC	10	CCC134AAG	P134K	1	1
gene	Lib1	AAAAACAACAGCTACT	12	AAC262CAG	N262Q	1	1
gene	Lib1	AAAAACAAGACACACT	6	AAC54CCC	N54P	1	1
gene	Lib1	AAAAACAATAATTATA	9	GTG298ATC	V298I	1	1
gene	Lib1	AAAAACAATGGAGAAA	9	GGC368ATG	G368M	1	1
gene	Lib1	AAAAACAATGTTGGTG	5	TTT127CAC AGC540TAC	F127H S540Y	2	2
gene	Lib1	AAAAACACAAGATTAT	23			0	0
gene	Lib1	AAAAACACAGCTACCC	26			0	0
gene	Lib1	AAAAACACAGTAAGAA	8	CGG498GGC	R498G	1	1
gene	Lib1	AAAAACACAGTTAAAA	11			0	0
gene	Lib1	AAAAACACATCATGAC	3	CAA234GAG	Q234E	1	1
gene	Lib1	AAAAACACCGACCAAG	7	CTG513GAG	L513E	1	1
gene	Lib1	AAAAACACTATAAGTC	3	GAC59AAC TAC504GCC	D59N Y504A	2	2
gene	Lib1	AAAAACAGCGTTATGA	2			0	0
gene	Lib1	AAAAACAGTATACTAT	3			0	0
gene	Lib1	AAAAACATCACAACAT	27	CTG347CCG	L347P	1	1
gene	Lib1	AAAAACATGAGCAAAA	4	GCC475AAC	A475N	1	1
gene	Lib1	AAAAACCAAAAAACAT	5			0	0
gene	Lib1	AAAAACCATAAGGCTA	2	TTC160ATC TAC379CTG	F160I Y379L	2	2
gene	Lib1	AAAAACCCTAGGATAG	6	AAC405GAC	N405D	1	1
gene	Lib1	AAAAACCGAACCCCAT	6	GCT9GTG	A9V	1	1
gene	Lib1	AAAAACCGATGTGAGA	8	GGC79GTC CTG225GAC	G79V L225D	2	2
gene	Lib1	AAAAACCGTAACAATA	2	AAG169AAC TCT259TAC GGA353AGA	K169N S259Y G353R	3	3
gene	Lib1	AAAAACCGTAACGGTT	15	CTC6ACC	L6T	1	1
gene	Lib1	AAAAACCTAAAAAATA	7	GAC70TAC	D70Y	1	1
gene	Lib1	AAAAACCTAAACCCCA	23	ATC132AGC GAG414GAC	I132S E414D	2	2
gene	Lib1	AAAAACCTACGCAGAT	16	CAC196CGC AGA241TGG	H196R R241W	2	2
gene	Lib1	AAAAACCTACTATTTG	2	AAA129GAG	K129E	1	1
gene	Lib1	AAAAACCTCAGAGGAC	26	ACC438GTG	T438V	1	1
gene	Lib1	AAAAACCTTAAGGCGA	8	ATC21TTC	I21F	1	1
gene	Lib1	AAAAACCTTCTAGGTA	4	AAC236TAC GTG521GTA	N236Y	2	1
gene	Lib1	AAAAACGAATCTTCCA	6	ATC280AAC AAC398AGC	I280N N398S	2	2
gene	Lib1	AAAAACGCATTACAGG	9			0	0
gene	Lib1	AAAAACGCCAGTAATC	10	GAG50CAC AAG271GCC	E50H K271A	2	2
gene	Lib1	AAAAACGCCTCGTGTC	11			0	0
gene	Lib1	AAAAACGCTTTTACCG	11	GTC89GAC TAC268AAC	V89D Y268N	2	2
gene	Lib1	AAAAACGTTAAAACCT	2	AAG326GCC CTG446CTA GAA448AAA	K326A E448K	3	2
gene	Lib1	AAAAACGTTTAGTCTA	45	CCC81CAG TTC263TAC	P81Q F263Y	2	2
gene	Lib1	AAAAACTAAAACATAT	2	CCT157ATC GAG509CAC	P157I E509H	2	2
gene	Lib1	AAAAACTACACATATC	2	TGC20CAC GCC200ACC	C20H A200T	2	2
gene	Lib1	AAAAACTAGCCAGATT	11	ATC95GTG	I95V	1	1
gene	Lib1	AAAAACTAGGATCAAT	45	CAC53ATG TAC529ACC	H53M Y529T	2	2
gene	Lib1	AAAAACTAGTATATAT	3	ATC167TGG GCC269ATG	I167W A269M	2	2
gene	Lib1	AAAAACTATAAAGGGA	2			0	0
gene	Lib1	AAAAACTATTTAGCAA	8	CAG46ATC	Q46I	1	1
gene	Lib1	AAAAACTCAATACCGA	2	CCC505GGC	P505G	1	1
gene	Lib1	AAAAACTCGAGCAAAT	14			0	0
gene	Lib1	AAAAACTCTAGGACAA	3	GGC109GAC GAA419AAG	G109D E419K	2	2
gene	Lib1	AAAAACTCTCCAGACT	85	AGA345GAC	R345D	1	1
gene	Lib1	AAAAACTCTTACCAAA	17	AAC80TAC	N80Y	1	1
gene	Lib1	AAAAACTTAAGATCCG	4	GAT435AAT AGC525GAG	D435N S525E	2	2
gene	Lib1	AAAAACTTAGCGTACA	2	CCT319GGC	P319G	1	1
gene	Lib1	AAAAACTTAGGATCAG	11	GCC150TAC	A150Y	1	1
gene	Lib1	AAAAAGAAAACACATA	15	GAC47ACC	D47T	1	1
gene	Lib1	AAAAAGAAAATGCTGT	4	GCC389GGC	A389G	1	1
gene	Lib1	AAAAAGAAACTCGGCA	13	GTG363TTC TGC493AAC	V363F C493N	2	2
gene	Lib1	AAAAAGAAGCAACTCA	5	TAC114GTG GTG497ATG	Y114V V497M	2	2
gene	Lib1	AAAAAGAATGGACACG	34	GGA237GCC	G237A	1	1
gene	Lib1	AAAAAGACATCAATAA	3	GAT503AGA GGC520GGT	D503R	2	1
gene	Lib1	AAAAAGACCTGGACAG	8			0	0
gene	Lib1	AAAAAGAGCGTCTAAG	4	AAC222CAC AAC302TGG	N222H N302W	2	2
gene	Lib1	AAAAAGAGTAGAACTG	28	AAC26ATG	N26M	1	1
gene	Lib1	AAAAAGAGTTACTGAT	20	GAT187CAG GAC252AAC	D187Q D252N	2	2
gene	Lib1	AAAAAGATGAAATGAT	3	CTG561AAC	L561N	1	1
gene	Lib1	AAAAAGATGAGAGGCA	3	GCC380AAC	A380N	1	1
gene	Lib1	AAAAAGCAATGAATTG	2	GTG467GAG	V467E	1	1
gene	Lib1	AAAAAGCATACACCGA	12			0	0
gene	Lib1	AAAAAGCATTTTTACA	8	AAA466AGC	K466S	1	1
gene	Lib1	AAAAAGCCAAACATAA	3	ACA143AAG ATG547AGA	T143K M547R	2	2
gene	Lib1	AAAAAGCCAGTCAAAT	15			0	0
gene	Lib1	AAAAAGCCTCTTAATC	12	GGC55GAG	G55E	1	1
gene	Lib1	AAAAAGCCTGGTAATC	2			0	0
gene	Lib1	AAAAAGCGTGATACGT	9	ATG36GCC AAG118CAG	M36A K118Q	2	2
gene	Lib1	AAAAAGCTCATGTAGT	6	AAC125CCC	N125P	1	1
gene	Lib1	AAAAAGGAGTAGGGGC	36			0	0
gene	Lib1	AAAAAGGCCGTCAATC	13	TCT259TTC	S259F	1	1
gene	Lib1	AAAAAGGCCTTATTGC	2			0	0
gene	Lib1	AAAAAGGCGCCGTCTA	9	GGC193TTC GGA481GAG	G193F G481E	2	2
gene	Lib1	AAAAAGGGCAAACCAT	3	TTT483GAC	F483D	1	1
gene	Lib1	AAAAAGGTCGAAGCTT	6	CTG513ATC	L513I	1	1
gene	Lib1	AAAAAGGTGACCTTGC	21	AAG15CAG GTG163CCC	K15Q V163P	2	2
gene	Lib1	AAAAAGGTTCAAGCAG	28	GAG30TGG	E30W	1	1
gene	Lib1	AAAAAGTAAAAAGTAC	3	TAT502ATC	Y502I	1	1
gene	Lib1	AAAAAGTAAGGAGGCT	12			0	0
gene	Lib1	AAAAAGTACTGTAACA	30	GTC328TAC	V328Y	1	1
gene	Lib1	AAAAAGTAGAAAGAAA	25	GAC465AAG	D465K	1	1
gene	Lib1	AAAAAGTAGTTCAACA	2			0	0
gene	Lib1	AAAAAGTAGTTTTATT	3	GCC389CAG	A389Q	1	1
gene	Lib1	AAAAAGTCGTGCCGTA	20	CTG453GAG	L453E	1	1
gene	Lib1	AAAAAGTGCCACACAC	6	AGC536GGC	S536G	1	1
gene	Lib1	AAAAAGTGCTCTTAAA	27			0	0
gene	Lib1	AAAAAGTGTCACAAAT	2	CTG453GCC	L453A	1	1
gene	Lib1	AAAAAGTGTCTAGTAA	14	GAT104AAC	D104N	1	1
gene	Lib1	AAAAAGTTATGGAACT	2	ACC452AGA	T452R	1	1
gene	Lib1	AAAAAGTTCTAATAAC	7	GCC269GAC	A269D	1	1
gene	Lib1	AAAAAGTTGTGAGCGG	3	TTC415TGG ACC501ACA	F415W	2	1
gene	Lib1	AAAAAGTTTCTACATC	2			0	0
gene	Lib1	AAAAAGTTTTCCCAAA	14	GCT352AGC	A352S	1	1
gene	Lib1	AAAAATAAAAAAAAAC	13	AAC262CAC	N262H	1	1
gene	Lib1	AAAAATAAAAGAAACA	44	CCT266TAC TCT560TGC	P266Y S560C	2	2
gene	Lib1	AAAAATAAAATCGCCC	2	ATC21GCC	I21A	1	1
gene	Lib1	AAAAATAACAAATTGT	3			0	0
gene	Lib1	AAAAATAACGCCAGAA	9			0	0
gene	Lib1	AAAAATAACTACCCTG	5	CCT139ATG	P139M	1	1
gene	Lib1	AAAAATAATAAATCTC	5	AAC309TTC	N309F	1	1
gene	Lib1	AAAAATACACAGATCG	4	GAC113GAT TGC151ACC	C151T	2	1
gene	Lib1	AAAAATACAGACGCTT	3	ATC4TGA	I4*	1	1
gene	Lib1	AAAAATACTCGCTTTG	5	ATC546GTG	I546V	1	1
gene	Lib1	AAAAATACTGATTCGG	2			0	0
gene	Lib1	AAAAATACTTAAATAC	4	GTC89GAC	V89D	1	1
gene	Lib1	AAAAATACTTTTATCT	3	GAG258TAG AAT260TGC	E258* N260C	2	2
gene	Lib1	AAAAATAGCCATTTAA	4			0	0
gene	Lib1	AAAAATAGTGTTCGAG	3			0	0
gene	Lib1	AAAAATATAAATATAT	9	GCC149AGC GAC391CCC	A149S D391P	2	2
gene	Lib1	AAAAATATAGCATAAT	5	AAG118CCC	K118P	1	1
gene	Lib1	AAAAATATCATAGCTG	16	TAC379GGC	Y379G	1	1
gene	Lib1	AAAAATATCCACCAAA	25	AAA129CCC GTG411TAC ATG447ATA	K129P V411Y M447I	3	3
gene	Lib1	AAAAATATGAGACGAA	19	TCT560TGC	S560C	1	1
gene	Lib1	AAAAATATGCACCTGA	23	CAG295CTG GAC364AAC	Q295L D364N	2	2
gene	Lib1	AAAAATATTAACATGT	4	ATT10ATG ACC501GAG	I10M T501E	2	2
gene	Lib1	AAAAATCAAATACAAG	18	GAG258TGC	E258C	1	1
gene	Lib1	AAAAATCAATAACGTA	7	GCT102TGG CCA297CTA	A102W P297L	2	2
gene	Lib1	AAAAATCACACACGGC	17	TTC86TGC	F86C	1	1
gene	Lib1	AAAAATCACCCTACAA	22	TGC83TTC	C83F	1	1
gene	Lib1	AAAAATCATCTTTAAC	6	GAT104AGA CTG471GAC	D104R L471D	2	2
gene	Lib1	AAAAATCCAATAATGA	4	ACC29GAC	T29D	1	1
gene	Lib1	AAAAATCCCAATGACA	5	GAA495GTG	E495V	1	1
gene	Lib1	AAAAATCCTTTTCTTG	4	AGC144TAC	S144Y	1	1
gene	Lib1	AAAAATCTAAATGGCG	15	GAC59TTC	D59F	1	1
gene	Lib1	AAAAATCTAACGCATA	13	GGC527CCC	G527P	1	1
gene	Lib1	AAAAATCTCCGAGGAC	70	CTG13CAC AGC536AGT	L13H	2	1
gene	Lib1	AAAAATCTGAGCACTA	13	CTG66ATG	L66M	1	1
gene	Lib1	AAAAATCTTAGGTGAA	25	AAG271ACC GAA286AAA ACC292GAG TGC556TAC	K271T E286K T292E C556Y	4	4
gene	Lib1	AAAAATCTTATGAAGA	16	AAC491GAC	N491D	1	1
gene	Lib1	AAAAATCTTCGATAAC	6	GGC146GGT CAG407GAG GGC412GTC	Q407E G412V	3	2
gene	Lib1	AAAAATGAAATAATTA	12	AAC426CTG	N426L	1	1
gene	Lib1	AAAAATGAATAAATGG	37	GGA155AGC	G155S	1	1
gene	Lib1	AAAAATGCACGCACGT	2	TCT283TAC ATC301ATT	S283Y	2	1
gene	Lib1	AAAAATGCCACCCTAA	5	AAA341CAC	K341H	1	1
gene	Lib1	AAAAATGCTTAAAGTA	8	TAC213GCC	Y213A	1	1
gene	Lib1	AAAAATGGAATAAGCA	6	GAC59ATG	D59M	1	1
gene	Lib1	AAAAATGGATAACAAA	3			0	0
gene	Lib1	AAAAATGGCCCCTCTT	6	TTC245CAC	F245H	1	1
gene	Lib1	AAAAATGGTAGTACCC	4	GTG411CAG	V411Q	1	1
gene	Lib1	AAAAATGGTATGGTGG	2	TAC464GAG	Y464E	1	1
gene	Lib1	AAAAATGTCAGTTATA	33	GTG460ATG	V460M	1	1
gene	Lib1	AAAAATGTGATGATTC	8	GAG201CAC GGC357GAC	E201H G357D	2	2
gene	Lib1	AAAAATGTGTTAGAAT	4	CGG420GGC	R420G	1	1
gene	Lib1	AAAAATGTTAGCAGTA	24	GTG11GTA GGC284GAC	G284D	2	1
gene	Lib1	AAAAATTAACCTATAG	25	TTC348CTC CCC505GGC	F348L P505G	2	2
gene	Lib1	AAAAATTAATATACAC	4			0	0
gene	Lib1	AAAAATTACTAGGAAA	18	GAC59CCC CAA234TGG	D59P Q234W	2	2
gene	Lib1	AAAAATTAGACTGAAT	7	GAG517AAC	E517N	1	1
gene	Lib1	AAAAATTATCAGTTAG	8	AGA512AAG	R512K	1	1
gene	Lib1	AAAAATTCTAGAAAAA	2	CAG562ATC	Q562I	1	1
gene	Lib1	AAAAATTGCCTTCCAA	29	GAC364GAA AGC372GAC	D364E S372D	2	2
gene	Lib1	AAAAATTGGCTCACAC	11	CAC308CTG	H308L	1	1
gene	Lib1	AAAAATTGGGAAACGA	11	CAA387AAG	Q387K	1	1
gene	Lib1	AAAAATTGTATACAGC	8	AAT170GGC	N170G	1	1
gene	Lib1	AAAAATTGTATCCGGG	3	ACC218TGC	T218C	1	1
gene	Lib1	AAAAATTTAGCAAAGA	54			0	0
gene	Lib1	AAAAATTTCACGACCT	20	CAG530CTG	Q530L	1	1
gene	Lib1	AAAAATTTGCTTCACT	2			0	0
gene	Lib1	AAAAATTTGTAGAAAT	7	AAC474TGG	N474W	1	1
gene	Lib1	AAAACAAAAAAATAAT	7	AGC519ATC	S519I	1	1
gene	Lib1	AAAACAAAAACGCGGC	10	TAC94TGC	Y94C	1	1
gene	Lib1	AAAACAAATAATACCA	3	ATG281GAG	M281E	1	1
gene	Lib1	AAAACAAATATACGCA	7	TTC86AGA GAG91TAG ACC406CAG	F86R E91* T406Q	3	3
gene	Lib1	AAAACAAATCACCACC	7	GAT431CAC GAC473GGC	D431H D473G	2	2
gene	Lib1	AAAACAAATCCGCGAC	10			0	0
gene	Lib1	AAAACAAATGTACTTC	8	TAC486GAG	Y486E	1	1
gene	Lib1	AAAACAAATTCGCTAC	4			0	0
gene	Lib1	AAAACAACACTCACAA	29	AAG403TGG	K403W	1	1
gene	Lib1	AAAACAACAGGCGTAC	2			0	0
gene	Lib1	AAAACAACCAAACCAG	2			0	0
gene	Lib1	AAAACAACCATAGAAT	6	CTG8AGC	L8S	1	1
gene	Lib1	AAAACAACCGTCATCA	5	GGA353ATC	G353I	1	1
gene	Lib1	AAAACAACGACATATG	8	CCT319CCA CAT370TGG	H370W	2	1
gene	Lib1	AAAACAAGAAGTTAAC	23	GAG142TGG	E142W	1	1
gene	Lib1	AAAACAAGACTAACAA	8	ATG362TGC	M362C	1	1
gene	Lib1	AAAACAATAAAGAGTG	12	CAC24CAT AGC508AAC	S508N	2	1
gene	Lib1	AAAACAATTAAAAACA	28	TTC263GAG	F263E	1	1
gene	Lib1	AAAACACAACCAGTAC	14	ATG362AGA	M362R	1	1
gene	Lib1	AAAACACAATCACACT	10	GGC392AAC CCC505CAC	G392N P505H	2	2
gene	Lib1	AAAACACACAACTCAA	13	TTC160ATC ACC279AGA GAT503AAG	F160I T279R D503K	3	3
gene	Lib1	AAAACACACCACCACT	14			0	0
gene	Lib1	AAAACACACTACAATA	25	GCC549GTG	A549V	1	1
gene	Lib1	AAAACACAGCATATGT	13	TCC304AAC	S304N	1	1
gene	Lib1	AAAACACATTGATCGG	20	AAT27GGC	N27G	1	1
gene	Lib1	AAAACACCATGCGCAA	31			0	0
gene	Lib1	AAAACACCGAAACAGA	6	TTC348CTC CAC487TTC	F348L H487F	2	2
gene	Lib1	AAAACACCTAAAGACA	5	GGC520CCC	G520P	1	1
gene	Lib1	AAAACACCTCAAGGAA	6	AGC136GAG	S136E	1	1
gene	Lib1	AAAACACGACTTGGCA	8	ATG547GTG	M547V	1	1
gene	Lib1	AAAACACGCCAAAATA	5	CAG360AGA	Q360R	1	1
gene	Lib1	AAAACACGTATGATGA	3	AGC324AAC	S324N	1	1
gene	Lib1	AAAACACGTTATTGAG	24	GAA510TGC	E510C	1	1
gene	Lib1	AAAACACTACCTCTAA	35	CAG238CAA		1	0
gene	Lib1	AAAACACTATCTAGAG	2	AAC198ATC	N198I	1	1
gene	Lib1	AAAACACTCTTATGCG	27			0	0
gene	Lib1	AAAACACTTATGTTTG	16	AGC336GTG	S336V	1	1
gene	Lib1	AAAACACTTCTAACAT	6	GTG273CCC	V273P	1	1
gene	Lib1	AAAACAGAAGTTTTTC	13	CCT337ATC	P337I	1	1
gene	Lib1	AAAACAGACAAATACC	30	ATC400GAG	I400E	1	1
gene	Lib1	AAAACAGACAATCCAC	15	ATT10GAG GAG414CTG	I10E E414L	2	2
gene	Lib1	AAAACAGACATTGTAT	6	TAC23ACC	Y23T	1	1
gene	Lib1	AAAACAGACCATAATC	5	AAG396CAC	K396H	1	1
gene	Lib1	AAAACAGCAACTGCCC	19	ACC394AAG	T394K	1	1
gene	Lib1	AAAACAGCAGTCTTTA	2	GGA261ATG CGG498GTG	G261M R498V	2	2
gene	Lib1	AAAACAGGATTTAATA	11	AAC222CTG	N222L	1	1
gene	Lib1	AAAACAGTCGCGGGCA	6	ACA212CTG GCC539TGG	T212L A539W	2	2
gene	Lib1	AAAACAGTCTCAATAT	2	AAA341CAC	K341H	1	1
gene	Lib1	AAAACATAACTACCAG	2	AAC198CAG	N198Q	1	1
gene	Lib1	AAAACATAAGAGCGAC	4	CCT312TTC	P312F	1	1
gene	Lib1	AAAACATACACGAGAC	4	AGC215CAG CTG469TGC	S215Q L469C	2	2
gene	Lib1	AAAACATACCTGAACA	14	GCC150ATG	A150M	1	1
gene	Lib1	AAAACATATGAATGTT	7	AAC39CAC CAG562CAT	N39H Q562H	2	2
gene	Lib1	AAAACATATGGTATGA	6	TCT233CAG	S233Q	1	1
gene	Lib1	AAAACATCAAACAATA	10	AGC158TTC	S158F	1	1
gene	Lib1	AAAACATCGTGTTGCT	8	ACC218TTC AAC417AAT	T218F	2	1
gene	Lib1	AAAACATCTAATGTCA	4			0	0
gene	Lib1	AAAACATGATCCAGGT	10	ACC501CAG	T501Q	1	1
gene	Lib1	AAAACATGGCACATAA	7	TGT566TAC	C566Y	1	1
gene	Lib1	AAAACATTAAAAAAAC	2	GCC74TTC CAC195GAG AAC335ACC	A74F H195E N335T	3	3
gene	Lib1	AAAACATTAATATTCG	8	GAT104GGC	D104G	1	1
gene	Lib1	AAAACATTATAAAGGC	4	ATT67CCC AGA512ATC	I67P R512I	2	2
gene	Lib1	AAAACATTCACGTTGC	3	GCC381AAG	A381K	1	1
gene	Lib1	AAAACATTCCAAGACT	3	GAC253AGA ATG447ATA	D253R M447I	2	2
gene	Lib1	AAAACATTCCAATATA	8	CTG8ATC	L8I	1	1
gene	Lib1	AAAACATTCCAGAATA	3	GCC254ACC	A254T	1	1
gene	Lib1	AAAACCAAACATCCAG	2	ATG447GGC	M447G	1	1
gene	Lib1	AAAACCAAATAATTAA	10	AAC491GTG	N491V	1	1
gene	Lib1	AAAACCAAATCGAACA	16	CTG166CGG TCT179GTG GAG186GAA GGC376ATC	L166R S179V G376I	4	3
gene	Lib1	AAAACCAAATGTGCTA	2	ACA212AGA	T212R	1	1
gene	Lib1	AAAACCAACAGCTCGG	4			0	0
gene	Lib1	AAAACCAACCCTCAAA	12	GTG363TGG	V363W	1	1
gene	Lib1	AAAACCAACCGCACTT	4			0	0
gene	Lib1	AAAACCAAGGATACCC	19			0	0
gene	Lib1	AAAACCAATATAATAA	16	CCA108TGG	P108W	1	1
gene	Lib1	AAAACCAATCCGGGGT	10	GGA62GAG	G62E	1	1
gene	Lib1	AAAACCACATTTAAAA	6	ATG305TGC GTG397TGC AAC474GAC	M305C V397C N474D	3	3
gene	Lib1	AAAACCACCACAAGAG	5	CTG418CTA AAG514ACC	K514T	2	1
gene	Lib1	AAAACCACTTAAAAAA	2	ACA247GGC	T247G	1	1
gene	Lib1	AAAACCAGTAACTGAC	4	TGG359GTG ATT565ATC	W359V	2	1
gene	Lib1	AAAACCATGCATAAGA	9	TCC385TGC	S385C	1	1
gene	Lib1	AAAACCATGCATATGA	5	TAC529CAG	Y529Q	1	1
gene	Lib1	AAAACCCAAATAAATA	2	CCT266TGG CGG420TGG	P266W R420W	2	2
gene	Lib1	AAAACCCCATAGCACG	2	AGA161ACC	R161T	1	1
gene	Lib1	AAAACCCCTTTGCCCC	5			0	0
gene	Lib1	AAAACCCGAAATCGAA	5			0	0
gene	Lib1	AAAACCCGCAGTACGC	26	TAC114CAG	Y114Q	1	1
gene	Lib1	AAAACCCGCGGAATCA	2			0	0
gene	Lib1	AAAACCCTACCCGCCC	18	GTG96ATG GAT431TTC	V96M D431F	2	2
gene	Lib1	AAAACCCTGGAAACAA	5	CTG121GTG	L121V	1	1
gene	Lib1	AAAACCCTTTTAACAG	14	AGC28CAG GAA516ACC	S28Q E516T	2	2
gene	Lib1	AAAACCGAACTAGCCG	3	GTG467ATG	V467M	1	1
gene	Lib1	AAAACCGAACTTTGCA	12	CTG111AGC	L111S	1	1
gene	Lib1	AAAACCGAAGCATTAC	14	ACC292GAG	T292E	1	1
gene	Lib1	AAAACCGATTACGCTT	9	TAT270CAC	Y270H	1	1
gene	Lib1	AAAACCGCAGATAAAT	38	GTG322GCC	V322A	1	1
gene	Lib1	AAAACCGCTTATAATT	2	AGC197CAG	S197Q	1	1
gene	Lib1	AAAACCGGCCACCGCG	2			0	0
gene	Lib1	AAAACCGTCCATTCGG	15	CAC289TGC	H289C	1	1
gene	Lib1	AAAACCGTGTTGTGCA	2	TCT179ACC AGA334ATC TCC385AAC	S179T R334I S385N	3	3
gene	Lib1	AAAACCTAACTCCATT	139	ACC314GTG GAG374CAG	T314V E374Q	2	2
gene	Lib1	AAAACCTAAGAGGTGG	20	GAT457CCC	D457P	1	1
gene	Lib1	AAAACCTAAGCGAATT	10	GGC146TGC	G146C	1	1
gene	Lib1	AAAACCTACCGTCATA	9	GAC47TGG	D47W	1	1
gene	Lib1	AAAACCTACGGGACTC	2	AAC181TCC AGA334CAG ACC386TTC TTC485CAC	N181S R334Q T386F F485H	4	4
gene	Lib1	AAAACCTAGCATTCAA	22			0	0
gene	Lib1	AAAACCTCAACCAAAT	29			0	0
gene	Lib1	AAAACCTCCACTCACG	2	ATG36TGG	M36W	1	1
gene	Lib1	AAAACCTGAGCTAACG	6	CTG7AAG AGC377ATC	L7K S377I	2	2
gene	Lib1	AAAACCTGGTCCAATC	2	AGC137TAC TTC485GGC	S137Y F485G	2	2
gene	Lib1	AAAACCTGTGTATCTG	24	AAC198CAG	N198Q	1	1
gene	Lib1	AAAACCTTCAAAAGAC	8	TTC415GTG	F415V	1	1
gene	Lib1	AAAACCTTCAAGATCC	2	GGC316AGC GGC412TGC	G316S G412C	2	2
gene	Lib1	AAAACGAAAACTCACT	14	TTC244GGC ATC351ATT	F244G	2	1
gene	Lib1	AAAACGAAATAGTTTT	2			0	0
gene	Lib1	AAAACGAATACGTATT	21	ACC183ATC	T183I	1	1
gene	Lib1	AAAACGAATATCGATC	17	AAA428GGC	K428G	1	1
gene	Lib1	AAAACGACATCGATAA	20	ATC248GAG	I248E	1	1
gene	Lib1	AAAACGAGGCTGAGCA	14	ACC292GCC	T292A	1	1
gene	Lib1	AAAACGAGTAAACTTA	58	CAC487GAG	H487E	1	1
gene	Lib1	AAAACGATCCTATCGA	22	ATC95GAG	I95E	1	1
gene	Lib1	AAAACGCAGCGGTACA	5	CAA203GAC	Q203D	1	1
gene	Lib1	AAAACGCCAAATTGTT	2	CTG453GCC	L453A	1	1
gene	Lib1	AAAACGCCCTGACCGA	8	AAG135GCC	K135A	1	1
gene	Lib1	AAAACGCCTGATCAAT	3	AGA185AGC GAG258AAG	R185S E258K	2	2
gene	Lib1	AAAACGCGGGTGACCA	62	TAC153CAC ATG447CCC	Y153H M447P	2	2
gene	Lib1	AAAACGCTGATATCCA	3	ATC35AGC AAG326GGC	I35S K326G	2	2
gene	Lib1	AAAACGGAAGCATACC	4	GGC368GGT GTG526CTG	V526L	2	1
gene	Lib1	AAAACGGACGTACGGG	6	GAG50TGA CTG418CCG	E50* L418P	2	2
gene	Lib1	AAAACGGAGTACGTAG	26	CCT157TGG GGA481TGA	P157W G481*	2	2
gene	Lib1	AAAACGGATAGATGCC	7	ACG41GAG ATC351TAC	T41E I351Y	2	2
gene	Lib1	AAAACGGTACTTCGGA	7			0	0
gene	Lib1	AAAACGGTATTGATAA	10	CTG60TGA GAG423CAG	L60* E423Q	2	2
gene	Lib1	AAAACGTAACGACCTT	41	CTG68ATG AGA345GGC	L68M R345G	2	2
gene	Lib1	AAAACGTAGATTGACG	4	CCT65AAC ACC528ATC	P65N T528I	2	2
gene	Lib1	AAAACGTATAGACACA	7	GAA286GTG	E286V	1	1
gene	Lib1	AAAACGTCTGCTTCTC	13	TTC159TGG	F159W	1	1
gene	Lib1	AAAACGTGAAAGCACG	2	GAT431CAC	D431H	1	1
gene	Lib1	AAAACGTGAACGTTCT	2			0	0
gene	Lib1	AAAACGTGTCATGAGC	29	ATG494CAG	M494Q	1	1
gene	Lib1	AAAACGTTAAAAGTAA	2	AAA466CCC	K466P	1	1
gene	Lib1	AAAACGTTAAACAGCG	15	GCC269CTG	A269L	1	1
gene	Lib1	AAAACGTTATAACTAC	3	AAT184AAG AAG228CAG	N184K K228Q	2	2
gene	Lib1	AAAACGTTTCCAATGG	12	GCC25CAC	A25H	1	1
gene	Lib1	AAAACTAATTAAGAAA	3	AAG69CTG	K69L	1	1
gene	Lib1	AAAACTACAAAGGATA	32	AAT170GGC	N170G	1	1
gene	Lib1	AAAACTACAAAGGTGG	10			0	0
gene	Lib1	AAAACTACGATTGGAG	6	GTG73AGA	V73R	1	1
gene	Lib1	AAAACTACGGATTAGC	20			0	0
gene	Lib1	AAAACTACTAGATACA	3	AAT184CCC	N184P	1	1
gene	Lib1	AAAACTAGACAAATAA	3	ATC351CAG	I351Q	1	1
gene	Lib1	AAAACTAGATACAACA	6	CGG498ACC	R498T	1	1
gene	Lib1	AAAACTATAGCAAAAT	3			0	0
gene	Lib1	AAAACTATAGTGATTC	6	CTG66GAG ACC406ATC	L66E T406I	2	2
gene	Lib1	AAAACTATGGCTGCAA	4			0	0
gene	Lib1	AAAACTATTATGACAA	35			0	0
gene	Lib1	AAAACTCAAAACCCAA	2	GAA116TAC ACC292TTC	E116Y T292F	2	2
gene	Lib1	AAAACTCAAAATACGA	2	CAC24ATG	H24M	1	1
gene	Lib1	AAAACTCCAAATTAAT	3	GTG163CAC	V163H	1	1
gene	Lib1	AAAACTCCGCCTACAG	13	TAT502AAC	Y502N	1	1
gene	Lib1	AAAACTCGATAAATCA	6	GGC284CAC	G284H	1	1
gene	Lib1	AAAACTCGATATACAA	3	AAG388ACC	K388T	1	1
gene	Lib1	AAAACTCGCTAATGTC	8			0	0
gene	Lib1	AAAACTCTTAATGGAA	9	CCC81ACC	P81T	1	1
gene	Lib1	AAAACTCTTGCTAGCT	18	GTG164CAG	V164Q	1	1
gene	Lib1	AAAACTGAAAGTCCAG	10	AAG274GCC	K274A	1	1
gene	Lib1	AAAACTGACTGTTAAG	11	ATC19AAC GGA217CAG	I19N G217Q	2	2
gene	Lib1	AAAACTGATTATAACG	12	GAC465AAC	D465N	1	1
gene	Lib1	AAAACTGCGGCTCTGT	11	CGG468TGG	R468W	1	1
gene	Lib1	AAAACTGCTAGACGTT	14	TAC153TGC	Y153C	1	1
gene	Lib1	AAAACTGCTGAAAATC	74	GAA286AAA	E286K	1	1
gene	Lib1	AAAACTGGCAGTCCGA	15	TGC493ATC	C493I	1	1
gene	Lib1	AAAACTGGGATTACTA	2	CTG7TTG		1	0
gene	Lib1	AAAACTGTAAGCCCTA	2	AGA451CTG	R451L	1	1
gene	Lib1	AAAACTGTTGACTTCA	51	TGC290CAG	C290Q	1	1
gene	Lib1	AAAACTGTTGTAAGGA	21	TGG76AGC ATT565ACC	W76S I565T	2	2
gene	Lib1	AAAACTTAATATTAAA	19			0	0
gene	Lib1	AAAACTTAATTCTCAG	9	GAA430CTG	E430L	1	1
gene	Lib1	AAAACTTTTTACACGT	36			0	0
gene	Lib1	AAAAGAAAAATAAGCA	2	GAC454CCC CAG530ACC	D454P Q530T	2	2
gene	Lib1	AAAAGAAAAATTAGTC	2	AGA512TAC	R512Y	1	1
gene	Lib1	AAAAGAAAACCTCCCG	7	GGC332ATC	G332I	1	1
gene	Lib1	AAAAGAAACAATGAGA	7			0	0
gene	Lib1	AAAAGAAATGATGCTA	2	GAA430AAA TGT566TAT	E430K C566Y	2	2
gene	Lib1	AAAAGAACCGATGGTA	4	ATC87ATG	I87M	1	1
gene	Lib1	AAAAGAACTCTTACAA	8	GGC500TGG	G500W	1	1
gene	Lib1	AAAAGAAGCGACTCAG	2	TAC529TTC	Y529F	1	1
gene	Lib1	AAAAGAATAGGGACTA	8	AAG69AAC	K69N	1	1
gene	Lib1	AAAAGAATCGAGCGAG	2	AAC162GAG AGA451TTC	N162E R451F	2	2
gene	Lib1	AAAAGACAACATCCCA	2	AGC336CTG	S336L	1	1
gene	Lib1	AAAAGACAATGCCTTT	16	TGC556CAC	C556H	1	1
gene	Lib1	AAAAGACACAAACACT	27	TGC294GAG	C294E	1	1
gene	Lib1	AAAAGACACTAACAGA	3	AGA232ATA TTC485ATG	R232I F485M	2	2
gene	Lib1	AAAAGACAGAAAACCG	4	TCT179CCG CGG239GCC	S179P R239A	2	2
gene	Lib1	AAAAGACATCCCTAAG	3	ATC4TGA	I4*	1	1
gene	Lib1	AAAAGACCGACTGTCA	4	TGG92TGC	W92C	1	1
gene	Lib1	AAAAGACCGCCAAGAA	5	GCC511TGC AAA522AGA	A511C K522R	2	2
gene	Lib1	AAAAGACCGGAACAAA	2			0	0
gene	Lib1	AAAAGACGATAGAAAG	7	ACA204GCC	T204A	1	1
gene	Lib1	AAAAGACGCGCTCATC	8	GTG436CAC	V436H	1	1
gene	Lib1	AAAAGACTAATCATAC	3	CAG18GAG	Q18E	1	1
gene	Lib1	AAAAGACTAATCCGAT	9	GTG436CAG	V436Q	1	1
gene	Lib1	AAAAGACTCGATATTA	10	GTG298GGC	V298G	1	1
gene	Lib1	AAAAGACTCTTCTAAG	7	TTC86GGC GAC364AAC AGA564AAA	F86G D364N R564K	3	3
gene	Lib1	AAAAGACTGAAAAATT	2	AAT184TGC	N184C	1	1
gene	Lib1	AAAAGAGACCCCATCG	2	TAC153AAC	Y153N	1	1
gene	Lib1	AAAAGAGACCTTCTTG	3	TGG359CGG GAA419CTG	W359R E419L	2	2
gene	Lib1	AAAAGAGCATACATAT	29	GCC381GAC TAC439CAG	A381D Y439Q	2	2
gene	Lib1	AAAAGAGCGAAGGAAC	9	AAT61TAC	N61Y	1	1
gene	Lib1	AAAAGAGCTCGAGGTA	3			0	0
gene	Lib1	AAAAGAGGTATAACAA	5	GCC25ACC	A25T	1	1
gene	Lib1	AAAAGAGTGAAAATGT	10	GCT352GTG	A352V	1	1
gene	Lib1	AAAAGATAAAAGGCAC	3	GTC328TGC	V328C	1	1
gene	Lib1	AAAAGATAACAACTGT	2			0	0
gene	Lib1	AAAAGATCCACATGGG	10			0	0
gene	Lib1	AAAAGATCCTATACCT	44	ATG36TGA AAC373CAC	M36* N373H	2	2
gene	Lib1	AAAAGATTAGTACAAA	39	CAC311CCC	H311P	1	1
gene	Lib1	AAAAGATTATACATGC	7	TTC485CAG	F485Q	1	1
gene	Lib1	AAAAGATTCTACCGTC	16	AGC122TGG	S122W	1	1
gene	Lib1	AAAAGATTGAGTTGCA	6	CAG46TGA CTG463ACC	Q46* L463T	2	2
gene	Lib1	AAAAGATTGTTCGCTA	3			0	0
gene	Lib1	AAAAGATTTATACAGG	7	ACC501TGC	T501C	1	1
gene	Lib1	AAAAGCAAAGAACACA	5	CTG131TTC	L131F	1	1
gene	Lib1	AAAAGCAAGGAAACTT	17	ACC314CCC	T314P	1	1
gene	Lib1	AAAAGCAATACAATGT	4	CTG131AAC AAG488GGC	L131N K488G	2	2
gene	Lib1	AAAAGCACCCAAAGAC	2	CGG342TAC	R342Y	1	1
gene	Lib1	AAAAGCACGACGGGGA	12	CTG532TGC	L532C	1	1
gene	Lib1	AAAAGCACGGGTTTAC	7	TTC408ATG GAA495GCA	F408M E495A	2	2
gene	Lib1	AAAAGCACTATGGTTA	18	GAG258AGA GAA448AGC	E258R E448S	2	2
gene	Lib1	AAAAGCAGAACTACAT	45	GAC391CCC	D391P	1	1
gene	Lib1	AAAAGCATAAAATTAC	6	GCC74ACC GAG128CAG	A74T E128Q	2	2
gene	Lib1	AAAAGCATAAATGTAC	3	TGG138TAC	W138Y	1	1
gene	Lib1	AAAAGCATCGAATAAA	18	GAA340CAC	E340H	1	1
gene	Lib1	AAAAGCATGCCAGCCT	13	TCT179CGG AAC426TGC ATT565AAT	S179R N426C I565N	3	3
gene	Lib1	AAAAGCCACTTAACTT	8			0	0
gene	Lib1	AAAAGCCCGTAAATCA	11	ATC400GTG	I400V	1	1
gene	Lib1	AAAAGCCTAATCATTG	12			0	0
gene	Lib1	AAAAGCCTAGGGATGC	7	TAT173AAT GCC545CTG	Y173N A545L	2	2
gene	Lib1	AAAAGCCTGTACACGG	7	GAT503CTG	D503L	1	1
gene	Lib1	AAAAGCGAACCTGAGT	2	ATC214TGC AGC377ATC	I214C S377I	2	2
gene	Lib1	AAAAGCGACTTGGTCG	6	ACC29AAC	T29N	1	1
gene	Lib1	AAAAGCGATGAACCCC	2	CTC6TGA	L6*	1	1
gene	Lib1	AAAAGCGCAAGCGCGT	12	AGC324CCC	S324P	1	1
gene	Lib1	AAAAGCGCCTTCGCCG	19	CAG375TAC ACC528GAC	Q375Y T528D	2	2
gene	Lib1	AAAAGCTAAAAACAAA	48	GCT102TTC	A102F	1	1
gene	Lib1	AAAAGCTACTCCAAGA	5	ACC52AGA	T52R	1	1
gene	Lib1	AAAAGCTAGATCTTTA	4	GGC55GAG AAC474AAG	G55E N474K	2	2
gene	Lib1	AAAAGCTCAGTCCCAA	6	ATC310GAG	I310E	1	1
gene	Lib1	AAAAGCTTGAACATTA	25	CTG121GAG	L121E	1	1
gene	Lib1	AAAAGCTTGCCCCACT	12	AAG15TGC GAA202GAT	K15C E202D	2	2
gene	Lib1	AAAAGGAAAACGTTAT	3			0	0
gene	Lib1	AAAAGGAAATCACCAC	14	GCC441AAG	A441K	1	1
gene	Lib1	AAAAGGAATAGATTTC	7	ATC248CAG	I248Q	1	1
gene	Lib1	AAAAGGAATAGGGCGC	12	TAC94ACC CAC311GCC	Y94T H311A	2	2
gene	Lib1	AAAAGGACACTTACTT	5	GAG30TGC	E30C	1	1
gene	Lib1	AAAAGGACCCTCCAGC	9	GAG517TGG	E517W	1	1
gene	Lib1	AAAAGGACTAGAGCCA	16	AGC28AGA AGC536TAC	S28R S536Y	2	2
gene	Lib1	AAAAGGACTATGAGTA	2			0	0
gene	Lib1	AAAAGGAGATGCTTGA	2	AGC144AGT GCC511CTG	A511L	2	1
gene	Lib1	AAAAGGAGCTGCGCAA	6	AAC3CTG CCT101TGG GCC300ACC	N3L P101W A300T	3	3
gene	Lib1	AAAAGGATAGACGAGT	3			0	0
gene	Lib1	AAAAGGATCCGTAATT	6	ATC4ATT AAA168TGC	K168C	2	1
gene	Lib1	AAAAGGATCTAATGTA	3	AAG135TTC GCC200GCA TCT259TTT TCC304TAC GAG374AAG	K135F S259F S304Y E374K	5	4
gene	Lib1	AAAAGGATTGTAGATA	15	GAG517AGC	E517S	1	1
gene	Lib1	AAAAGGCAATATAAAT	7	GAA286AGC	E286S	1	1
gene	Lib1	AAAAGGCAATTAAACA	9	GAC252CAC	D252H	1	1
gene	Lib1	AAAAGGCATTCATCCC	13	CTG77GAG GAC391GGC	L77E D391G	2	2
gene	Lib1	AAAAGGCCGAGGTACT	2	CTG66TTG CTG453TGG	L453W	2	1
gene	Lib1	AAAAGGCCGATAAGCC	7	TTC244CAG	F244Q	1	1
gene	Lib1	AAAAGGCGAGTGGTAA	8	ATG242GAC	M242D	1	1
gene	Lib1	AAAAGGCTGGGTACTT	2	GTG11CAG CTG117GCC GAG409ACC	V11Q L117A E409T	3	3
gene	Lib1	AAAAGGGAACTTGCTA	2	CTG105AAG AGA123GAG	L105K R123E	2	2
gene	Lib1	AAAAGGGAGTGTAAAA	7	TAC114CTG	Y114L	1	1
gene	Lib1	AAAAGGGCGAACAAAG	3	TTC257GGC	F257G	1	1
gene	Lib1	AAAAGGGTCTTCGATT	2	GCC543AAC	A543N	1	1
gene	Lib1	AAAAGGTATAGCATGC	8	AAC125TAC GAG317ATC	N125Y E317I	2	2
gene	Lib1	AAAAGGTGATGAAGAC	2	AGG343CTG	R343L	1	1
gene	Lib1	AAAAGGTGTGCTTGAA	7	GAG374TTC	E374F	1	1
gene	Lib1	AAAAGGTTGTAGGAGG	11	GAG186GTG AAC291ATC	E186V N291I	2	2
gene	Lib1	AAAAGGTTTGTTGCCG	27	AGC525TGC	S525C	1	1
gene	Lib1	AAAAGTAACGAACTAT	20	GGC500GAC	G500D	1	1
gene	Lib1	AAAAGTAAGTTCGCTA	2	AAC335AAG AAG383TTG ACC386CAC TTC485ATG	N335K K383L T386H F485M	4	4
gene	Lib1	AAAAGTAATCAACGCT	15	TTC159CAC	F159H	1	1
gene	Lib1	AAAAGTACATCATAAT	8	ATG547CTG	M547L	1	1
gene	Lib1	AAAAGTACCTGACCCC	6	TCT93CAC GGC392ATG	S93H G392M	2	2
gene	Lib1	AAAAGTAGTCAAAAGC	14	CTG532CCC	L532P	1	1
gene	Lib1	AAAAGTATCCAGATTT	3	GTC89GCC GCT102CAC GGC288GCC	V89A A102H G288A	3	3
gene	Lib1	AAAAGTATTAAACGTT	8	TCT179TCC GGC316TTC	G316F	2	1
gene	Lib1	AAAAGTATTTGACGAG	20	CTG463AAC	L463N	1	1
gene	Lib1	AAAAGTCAAAATTAAA	5	GCC74CTG AAC325ACC	A74L N325T	2	2
gene	Lib1	AAAAGTCAAAGTGAAC	10	AGC540AAG	S540K	1	1
gene	Lib1	AAAAGTCAAGGGGCCT	11	GGA261CAG	G261Q	1	1
gene	Lib1	AAAAGTCAGGGACATT	6	GGC432GGA		1	0
gene	Lib1	AAAAGTCTAGACCAAT	2			0	0
gene	Lib1	AAAAGTGCAACCAACC	11	GAC70CAC	D70H	1	1
gene	Lib1	AAAAGTGGAATCTCAT	9	CTG7CCG TCT179ATC AGA334TAG ACC386AAG GAA510ATC	L7P S179I R334* T386K E510I	5	5
gene	Lib1	AAAAGTGGTGAAACAG	2	CTG561AAG	L561K	1	1
gene	Lib1	AAAAGTGTACTATACG	2			0	0
gene	Lib1	AAAAGTGTCATACAGC	25	TGC106ACC CTG446AAC	C106T L446N	2	2
gene	Lib1	AAAAGTTAAATGCCTG	4	GAC84CTG	D84L	1	1
gene	Lib1	AAAAGTTAACTCTAAA	3	ACC34GAG ACC406TGG	T34E T406W	2	2
gene	Lib1	AAAAGTTAAGACAGAG	4	ATC190GAG	I190E	1	1
gene	Lib1	AAAAGTTAATTTTTAT	6	GCC380TGC	A380C	1	1
gene	Lib1	AAAAGTTACGTATACC	3	AAC480GAG	N480E	1	1
gene	Lib1	AAAAGTTCTACTATTA	8	TGG165CAG	W165Q	1	1
gene	Lib1	AAAAGTTGAAAATGAA	14	GCC330CTG TCC399CCC TGC556TGG	A330L S399P C556W	3	3
gene	Lib1	AAAAGTTTCGTATACA	2	CCC505AGC	P505S	1	1
gene	Lib1	AAAAGTTTGAAGTCTG	3	TTC485ATC	F485I	1	1
gene	Lib1	AAAAGTTTGCCTCAGA	36	GGA481ATG	G481M	1	1
gene	Lib1	AAAAGTTTTAAAAGTT	4	ATG494AAC	M494N	1	1
gene	Lib1	AAAATAAAAAAAAAAC	2			0	0
gene	Lib1	AAAATAAAAGGAAATC	12	ACC52TTC CGG468CAC	T52F R468H	2	2
gene	Lib1	AAAATAAAAGTATAAG	9			0	0
gene	Lib1	AAAATAAAATAACTAT	2	CAC119ATC CTG313CCC	H119I L313P	2	2
gene	Lib1	AAAATAAACACATTAC	23	AAC302ATG	N302M	1	1
gene	Lib1	AAAATAAACATGTACA	5			0	0
gene	Lib1	AAAATAAACGAGCTCT	53			0	0
gene	Lib1	AAAATAAATATCTAAA	3	ACA231GAC	T231D	1	1
gene	Lib1	AAAATAACACGTCCGA	89	TGG165GGC	W165G	1	1
gene	Lib1	AAAATAACAGTGCTAA	2			0	0
gene	Lib1	AAAATAACATAAAGAC	2	CAG360TAC	Q360Y	1	1
gene	Lib1	AAAATAACCAAGCTCT	25	AGT16CAC GAG442CCC	S16H E442P	2	2
gene	Lib1	AAAATAACCCAAAGGC	17			0	0
gene	Lib1	AAAATAACGGGAACAA	28	TAT270GAG GAC402TAC	Y270E D402Y	2	2
gene	Lib1	AAAATAAGAATCAGAC	5	GAG317TTC	E317F	1	1
gene	Lib1	AAAATAATACCCAATA	4	AGC148GGC GCC269GAC GAA477ATG	S148G A269D E477M	3	3
gene	Lib1	AAAATAATCAATGAAA	3	AGA88GGC	R88G	1	1
gene	Lib1	AAAATAATCCAAAATG	17	TGG359AAC	W359N	1	1
gene	Lib1	AAAATAATCCTACAAG	6	GCC99GAG	A99E	1	1
gene	Lib1	AAAATACAACTAAAGG	4			0	0
gene	Lib1	AAAATACAATGGAGAA	12			0	0
gene	Lib1	AAAATACACTTGAATA	3			0	0
gene	Lib1	AAAATACAGCTGGGTC	33	CAC53ATG AGC508CAG	H53M S508Q	2	2
gene	Lib1	AAAATACATATGCCAT	21	GAG374CAG	E374Q	1	1
gene	Lib1	AAAATACATGGAAACT	3	TCT179CAG	S179Q	1	1
gene	Lib1	AAAATACCAAGCATAG	8	GTT393ATG	V393M	1	1
gene	Lib1	AAAATACCATTATTTA	7	ATC531ATG	I531M	1	1
gene	Lib1	AAAATACCGTCTCAGC	4	GCC25CAC	A25H	1	1
gene	Lib1	AAAATACCTGGTTAAC	7	GTA5ATA GAA510ATC	V5I E510I	2	2
gene	Lib1	AAAATACGTTACTCGC	4	TAC94GCC GCC475GAC ATT565CAG	Y94A A475D I565Q	3	3
gene	Lib1	AAAATACTAAGCGAAT	4			0	0
gene	Lib1	AAAATACTATGTCTAA	3	TCT179ATG ACC386GTC TTC485TAC	S179M T386V F485Y	3	3
gene	Lib1	AAAATACTCTTAGAAA	7			0	0
gene	Lib1	AAAATACTTCAATCAG	33	AAC480CTT	N480L	1	1
gene	Lib1	AAAATAGAAAGAGAGG	4			0	0
gene	Lib1	AAAATAGACATGACCA	49	TGG138GAG GAA495AAG	W138E E495K	2	2
gene	Lib1	AAAATAGACCAACAAC	7	CTG77GAC	L77D	1	1
gene	Lib1	AAAATAGATAACCCCG	3	ATG494GTG	M494V	1	1
gene	Lib1	AAAATAGATAGACCAC	6	ATC355TAC	I355Y	1	1
gene	Lib1	AAAATAGATATTCAGA	3	ATC518TGC	I518C	1	1
gene	Lib1	AAAATAGCATCAGAAG	2	GGC520TGC	G520C	1	1
gene	Lib1	AAAATAGCCGTGGGAG	40	GCT350ACC	A350T	1	1
gene	Lib1	AAAATAGCGTACACTA	6	AAG69GAG	K69E	1	1
gene	Lib1	AAAATAGCTTAAAATT	2	TCT179GAC AGA334ATC	S179D R334I	2	2
gene	Lib1	AAAATAGGCAAAACAC	2	TGT318ATC	C318I	1	1
gene	Lib1	AAAATAGGGGGAACAG	3	GGC288TGC	G288C	1	1
gene	Lib1	AAAATAGTAAATATGT	3	GCG410ATG	A410M	1	1
gene	Lib1	AAAATAGTACATCCAC	5			0	0
gene	Lib1	AAAATAGTACCATTAA	4	GCT9TGC GGC392ATG	A9C G392M	2	2
gene	Lib1	AAAATAGTAGGTTACA	5	TCC303ACC	S303T	1	1
gene	Lib1	AAAATATAAATCTCAA	2			0	0
gene	Lib1	AAAATATAGGAAAGAA	3	AAC426ATC	N426I	1	1
gene	Lib1	AAAATATAGTAGCCAT	7	CCC81GCC	P81A	1	1
gene	Lib1	AAAATATATATACTGG	6	ATC133GAG	I133E	1	1
gene	Lib1	AAAATATATATGTCCA	13	ATC264TTC	I264F	1	1
gene	Lib1	AAAATATATGCCAAAC	31	CTG131CAC	L131H	1	1
gene	Lib1	AAAATATCACTTCTCC	4	TCT179TGG TTC485ATC	S179W F485I	2	2
gene	Lib1	AAAATATCCAGAAGCA	9	ATC176TAC	I176Y	1	1
gene	Lib1	AAAATATCCCAGTCAA	2	GAC243ATG	D243M	1	1
gene	Lib1	AAAATATCGACGTCAT	23	CTG117GGC	L117G	1	1
gene	Lib1	AAAATATCTAATAAGA	5	AAC54ACC	N54T	1	1
gene	Lib1	AAAATATCTAATGGCT	30	TAT180GAG	Y180E	1	1
gene	Lib1	AAAATATCTGTTTTTA	8	ACC406AAC	T406N	1	1
gene	Lib1	AAAATATGCTAAACTA	26	GAG267GTG	E267V	1	1
gene	Lib1	AAAATATGCTCGATAA	15	CAC119CAG	H119Q	1	1
gene	Lib1	AAAATATGGATGTGAC	4	CTG166CCC TGG359GAG	L166P W359E	2	2
gene	Lib1	AAAATATGGGACTCAC	16	AAC162AAT GTG497TTC	V497F	2	1
gene	Lib1	AAAATATGTTCCATCA	2			0	0
gene	Lib1	AAAATATGTTGCAATT	32	GAC252CAG	D252Q	1	1
gene	Lib1	AAAATATTAATACCCC	6	AGC28CAC	S28H	1	1
gene	Lib1	AAAATATTATGTAAAG	18			0	0
gene	Lib1	AAAATATTTCCAATAA	30	CCT312AAG	P312K	1	1
gene	Lib1	AAAATCAAATTCAATG	23			0	0
gene	Lib1	AAAATCAACAAGAATT	11	TCT179TGG AAC395GAC	S179W N395D	2	2
gene	Lib1	AAAATCAACACATCCA	12	GCT156ACT CAC195GTG GAA524AGC	A156T H195V E524S	3	3
gene	Lib1	AAAATCAATTGCCCTC	8	AAG344AGC	K344S	1	1
gene	Lib1	AAAATCACATAAAAAC	8			0	0
gene	Lib1	AAAATCAGCCATAAGT	4	GGC357CTG AAC440AAA	G357L N440K	2	2
gene	Lib1	AAAATCATAAGCAAAT	12			0	0
gene	Lib1	AAAATCATACCTATCT	19	TGC294CAG	C294Q	1	1
gene	Lib1	AAAATCATGAGCTCTA	6	TGC489GGC	C489G	1	1
gene	Lib1	AAAATCCAACAGAAAT	7	GCC265AAG	A265K	1	1
gene	Lib1	AAAATCCAGTCACGCA	3	AGC536ATC	S536I	1	1
gene	Lib1	AAAATCCCTCTGCCCC	28	CTG77GTG	L77V	1	1
gene	Lib1	AAAATCCGCCTAACTA	19	GCC539GAG	A539E	1	1
gene	Lib1	AAAATCCGCTGTAATG	2			0	0
gene	Lib1	AAAATCCGGACATCAG	7	GCC389CAG	A389Q	1	1
gene	Lib1	AAAATCCGTTGCACGG	18	ACC183AGA	T183R	1	1
gene	Lib1	AAAATCCGTTTACTGC	4			0	0
gene	Lib1	AAAATCCTAGTGTTCC	4			0	0
gene	Lib1	AAAATCCTCAAACAGA	4			0	0
gene	Lib1	AAAATCCTTACCTTAG	2	AAA250TTC	K250F	1	1
gene	Lib1	AAAATCGATCCTTGAT	8			0	0
gene	Lib1	AAAATCGATGTTTTGT	3	AAC205GAC	N205D	1	1
gene	Lib1	AAAATCGGACGAATAG	11	CCC81GTG CGG420CTG AGC541GAC	P81V R420L S541D	3	3
gene	Lib1	AAAATCTCCCAAAAAC	7			0	0
gene	Lib1	AAAATCTCGCTCGAAA	63	ATC214CCC CGG472CAG GTG521ATG	I214P R472Q V521M	3	3
gene	Lib1	AAAATCTCGTAGACTC	5	TCT179CTG AAC335TGC	S179L N335C	2	2
gene	Lib1	AAAATCTGAGATACAA	39	AAC309TGG	N309W	1	1
gene	Lib1	AAAATCTTCGAATCGG	5	AAG427GAG	K427E	1	1
gene	Lib1	AAAATCTTCGAATGCA	3	GTC328GTA GGC479TTC	G479F	2	1
gene	Lib1	AAAATGAAAAGCTAAC	6	CTG418TGG	L418W	1	1
gene	Lib1	AAAATGAAGAAGTGTT	20	AGC519ATC	S519I	1	1
gene	Lib1	AAAATGAAGAATACAC	8	CTG60GAG AAC291TGC	L60E N291C	2	2
gene	Lib1	AAAATGAATTCCCCGT	7	CTG551CCG	L551P	1	1
gene	Lib1	AAAATGAGAACTCACA	12	GGC368AAC GAG450GAA	G368N	2	1
gene	Lib1	AAAATGAGCCCAAAAG	3			0	0
gene	Lib1	AAAATGATATTACAAC	4	TAC23GGC AAG135GAG	Y23G K135E	2	2
gene	Lib1	AAAATGCATGAAAAAC	2	GAG492GTG	E492V	1	1
gene	Lib1	AAAATGCGTACCGAAC	11			0	0
gene	Lib1	AAAATGCTCGTAGAGC	15	CAC119TGC	H119C	1	1
gene	Lib1	AAAATGCTGAAAAAGA	6	AAC125AGA ACC331AGA ACC438ACT	N125R T331R	3	2
gene	Lib1	AAAATGGAAAAAACAA	7			0	0
gene	Lib1	AAAATGGAAGATCATT	3			0	0
gene	Lib1	AAAATGGACCAGGTTA	29	GTG467CAC	V467H	1	1
gene	Lib1	AAAATGGACGCTAAAC	14	CCT266AGA	P266R	1	1
gene	Lib1	AAAATGGATTATAAAT	15	TGT566GGT	C566G	1	1
gene	Lib1	AAAATGGCAAGCGGGC	7	GGC146GTG GGC368ATC GCC538GGC	G146V G368I A538G	3	3
gene	Lib1	AAAATGTAAAACTAGA	18			0	0
gene	Lib1	AAAATGTAGCGCTTAG	6	CGG239GGC	R239G	1	1
gene	Lib1	AAAATGTATGGCAAAA	11	TGC83TAC	C83Y	1	1
gene	Lib1	AAAATGTCATCTAAAA	2	AGC148ACC	S148T	1	1
gene	Lib1	AAAATGTCATGATAAC	2	GAC59GAG	D59E	1	1
gene	Lib1	AAAATGTCGAACGGAT	13	CTG478GAC	L478D	1	1
gene	Lib1	AAAATGTCGCTTAGTA	5	AGC197ATC GAG201GAA	S197I	2	1
gene	Lib1	AAAATGTGTAATAAAA	4	TCT179CTG GAC402AAG	S179L D402K	2	2
gene	Lib1	AAAATGTTTAAAGACC	20			0	0
gene	Lib1	AAAATTAAAACGACTC	12	CAC289AAC ACA296AGA TCT496GCT	H289N T296R S496A	3	3
gene	Lib1	AAAATTAAAGGGTCTA	4	TCT259TGG	S259W	1	1
gene	Lib1	AAAATTAAATCTTTAA	12	GTG411CCC AGC541AAC	V411P S541N	2	2
gene	Lib1	AAAATTAACCTTGCGC	5	GTC328ACC	V328T	1	1
gene	Lib1	AAAATTAAGAGATATA	3	ATG447ATA	M447I	1	1
gene	Lib1	AAAATTAAGCATTGAC	5	TGT58AGC AAC325ATC TTC485GGC	C58S N325I F485G	3	3
gene	Lib1	AAAATTAAGCTTCGGA	5	TGG554AAG AGA564ATA	W554K R564I	2	2
gene	Lib1	AAAATTAAGTACAATC	2			0	0
gene	Lib1	AAAATTAATCCCGCTA	19	TGG165GCC	W165A	1	1
gene	Lib1	AAAATTAATCGAATAA	3	GCC150GTG ACA212ACT	A150V	2	1
gene	Lib1	AAAATTAATTACTAAG	2	ATC401AGA	I401R	1	1
gene	Lib1	AAAATTACATCGCAGT	4	ATC390CAG	I390Q	1	1
gene	Lib1	AAAATTACCCAATTCA	2	ATC130CAC AGA564AGG	I130H	2	1
gene	Lib1	AAAATTACTTACAGGC	2	GTG163ACC	V163T	1	1
gene	Lib1	AAAATTAGAGATGATA	20	ACA204TAC CAG470GGC	T204Y Q470G	2	2
gene	Lib1	AAAATTAGATATTTGT	13	AAC474GAG	N474E	1	1
gene	Lib1	AAAATTAGCTGCTATA	8	TTC348ACC	F348T	1	1
gene	Lib1	AAAATTATAAGAGAAC	5			0	0
gene	Lib1	AAAATTATGCAAGGCA	12	ATC248ACC GCC539GCT	I248T	2	1
gene	Lib1	AAAATTATTTAGAACC	6	CCC90TTC	P90F	1	1
gene	Lib1	AAAATTCAAAATGTAC	43	CGG342CCC	R342P	1	1
gene	Lib1	AAAATTCCAATCCCTG	59	CGC339CTG	R339L	1	1
gene	Lib1	AAAATTCCGCGCTCGC	65	GAA116ATG	E116M	1	1
gene	Lib1	AAAATTCGAACCAATC	7	AAC198AGC TAC321GAG	N198S Y321E	2	2
gene	Lib1	AAAATTCGAATTTGGC	2	CCT157CTT CGG420CGT	P157L	2	1
gene	Lib1	AAAATTCGAGGAAGCG	33	TGC556TTC	C556F	1	1
gene	Lib1	AAAATTCGCAGTGTCC	25	TAT173TGC ATG447ATA	Y173C M447I	2	2
gene	Lib1	AAAATTCGTCTTTTCC	4	TCT179CCC AGA334GGG ACC386GAG	S179P R334G T386E	3	3
gene	Lib1	AAAATTCGTGCTATAT	3	AAC440AAG	N440K	1	1
gene	Lib1	AAAATTCTAAGCGGTA	9	AAG271GAC	K271D	1	1
gene	Lib1	AAAATTCTAATTATTT	12	TTT354AAC CGG498ATG	F354N R498M	2	2
gene	Lib1	AAAATTCTACACAAAA	9	GGC146AAC	G146N	1	1
gene	Lib1	AAAATTCTTTCAAAAA	3	AAG320TGC	K320C	1	1
gene	Lib1	AAAATTGAACTATACC	16	GGC240GTC	G240V	1	1
gene	Lib1	AAAATTGGCCACTAAC	4	CCT139CTG TGG366CTG	P139L W366L	2	2
gene	Lib1	AAAATTGGTTCACTTC	3			0	0
gene	Lib1	AAAATTGTCGTAAGCG	2	TCC304CCC GGC365GTC	S304P G365V	2	2
gene	Lib1	AAAATTTAAAACACGC	3	GAG414GAC	E414D	1	1
gene	Lib1	AAAATTTACTGTAGAA	8	GAC252AAG	D252K	1	1
gene	Lib1	AAAATTTAGACCACAA	6	AAG228CAG	K228Q	1	1
gene	Lib1	AAAATTTAGATCCATC	10			0	0
gene	Lib1	AAAATTTATAAACATG	2	AAC440GAG	N440E	1	1
gene	Lib1	AAAATTTCAGCACACC	2	GAC277AGC	D277S	1	1
gene	Lib1	AAAATTTCAGGTGATC	3	CAC195AGC	H195S	1	1
gene	Lib1	AAAATTTCGTAAGAAC	11			0	0
gene	Lib1	AAAATTTGACATATAT	3	AAC181TCG AAC335AGG TCC385TTG TTC485AAG	N181S N335R S385L F485K	4	4
gene	Lib1	AAAATTTGACCATACT	9	AAG403AAC	K403N	1	1
gene	Lib1	AAAATTTGATTGAGGA	8	GCC149CTG	A149L	1	1
gene	Lib1	AAAATTTGGAAAATTT	2	CTG478TTC	L478F	1	1
gene	Lib1	AAACAAAACCACCAGA	17	TGT482GAT CGG498AGC	C482D R498S	2	2
gene	Lib1	AAACAAAACCGACTTG	17	AAG344ATG	K344M	1	1
gene	Lib1	AAACAAAACTATTAGT	4	ACA231TTC	T231F	1	1
gene	Lib1	AAACAAAATCTAGTCC	6			0	0
gene	Lib1	AAACAAACATACTGGT	6	GTG73TTG AGA232ATC	V73L R232I	2	2
gene	Lib1	AAACAAACATGTTACG	5			0	0
gene	Lib1	AAACAAACGTCCGCGG	2	TAC268ACC	Y268T	1	1
gene	Lib1	AAACAAACTTAGTTAT	4	GGC79GGT TAC287AAG	Y287K	2	1
gene	Lib1	AAACAAACTTTACTCA	7	TGG246ATC	W246I	1	1
gene	Lib1	AAACAAAGAAGACCAG	2			0	0
gene	Lib1	AAACAAAGCGTCAATG	5	CAG154CCC	Q154P	1	1
gene	Lib1	AAACAAATAAAATTAA	6	CTG313GAG	L313E	1	1
gene	Lib1	AAACAAATCAATCAGG	30	AAC26CAC GAG423ATC	N26H E423I	2	2
gene	Lib1	AAACAAATTAGGAAAC	5	CTG333ATC	L333I	1	1
gene	Lib1	AAACAACAACATAAAA	16	CCT210AAG CAA387CCA	P210K Q387P	2	2
gene	Lib1	AAACAACACCTATTGG	6	GAA516ATC	E516I	1	1
gene	Lib1	AAACAACAGAAAAGAT	15	AAC480GGC	N480G	1	1
gene	Lib1	AAACAACATACGTTCC	2			0	0
gene	Lib1	AAACAACCAATATACA	9	CCT266AAG	P266K	1	1
gene	Lib1	AAACAACCCCAATCGC	2	CTG443CAG	L443Q	1	1
gene	Lib1	AAACAACGATCAAAAA	8	CCT319GAC GGC361GAC CGG515CAG	P319D G361D R515Q	3	3
gene	Lib1	AAACAACGCTTTAAAA	3	AGC336CAG AGC536AGT	S336Q	2	1
gene	Lib1	AAACAACTAAATTCAT	4	ACA204AAC	T204N	1	1
gene	Lib1	AAACAACTACCCTGAC	2			0	0
gene	Lib1	AAACAACTATAGTATA	4	GAT503AGA	D503R	1	1
gene	Lib1	AAACAACTCTCTATGC	3	GCT352CAC ATG429ATA	A352H M429I	2	2
gene	Lib1	AAACAACTGACATACT	9	AAG118CAG	K118Q	1	1
gene	Lib1	AAACAACTTACATCCA	22	CCA297AAC	P297N	1	1
gene	Lib1	AAACAAGAAATCGTCT	4	CTG544AAC	L544N	1	1
gene	Lib1	AAACAAGAACAGACAG	13	GTG216GGC	V216G	1	1
gene	Lib1	AAACAAGAGATAAAAA	2			0	0
gene	Lib1	AAACAAGAGCCCCAAT	11	AGA161TGC GAG423GGC	R161C E423G	2	2
gene	Lib1	AAACAAGATAAATTGC	5			0	0
gene	Lib1	AAACAAGCAATTAGCA	10	AGC144ATC CAA387CCA	S144I Q387P	2	2
gene	Lib1	AAACAAGGCGACAAAG	4	ACA231GAC	T231D	1	1
gene	Lib1	AAACAAGGTATAAGAT	10	AAC499CAG	N499Q	1	1
gene	Lib1	AAACAAGGTCAAAACT	2			0	0
gene	Lib1	AAACAAGGTTCCTCAA	5	TAA568ACC	*568T	1	1
gene	Lib1	AAACAAGTGTGCGCAT	3	CCT65AGA	P65R	1	1
gene	Lib1	AAACAATAAAGTCAGT	2	GTG42GCC	V42A	1	1
gene	Lib1	AAACAATAACACCTTT	4	GTC328ATG	V328M	1	1
gene	Lib1	AAACAATAAGCATTGA	12	TAC439CAC ATG447CCC	Y439H M447P	2	2
gene	Lib1	AAACAATACCCGCCCA	7	ATC280CTG	I280L	1	1
gene	Lib1	AAACAATACGACACAA	17	ACA204GTG	T204V	1	1
gene	Lib1	AAACAATAGAGGCCTA	3			0	0
gene	Lib1	AAACAATATGAACTGA	4	AAG15TGC	K15C	1	1
gene	Lib1	AAACAATCAGACGTTC	13	ACG41AAC	T41N	1	1
gene	Lib1	AAACAATCGAACAGTG	5	AAC222CAG	N222Q	1	1
gene	Lib1	AAACAATCGGCGATTA	2	ATG555TGC	M555C	1	1
gene	Lib1	AAACAATCTAGGTTTT	21			0	0
gene	Lib1	AAACAATGATACCCTC	2	CTG561TAC	L561Y	1	1
gene	Lib1	AAACAATGGTCTTGTA	6			0	0
gene	Lib1	AAACAATTAAGACCAC	6	CTG443ATG	L443M	1	1
gene	Lib1	AAACAATTAAGTCAAA	14	AGC540TAC	S540Y	1	1
gene	Lib1	AAACAATTGAATAAAC	6	GAA97AAA ATG281GAG GGA358GGG	E97K M281E	3	2
gene	Lib1	AAACAATTTAAATTAA	3	GCC539TAC	A539Y	1	1
gene	Lib1	AAACAATTTAGGTACA	67	CCT174ACC	P174T	1	1
gene	Lib1	AAACACAAAACACTAA	7	AAC26GAG	N26E	1	1
gene	Lib1	AAACACAAAACTTCTA	13	CAG407CTG	Q407L	1	1
gene	Lib1	AAACACACCGAAATAA	3	TTC307TAC ATC355GAG	F307Y I355E	2	2
gene	Lib1	AAACACACGAGAGACC	16	CAC196GCC	H196A	1	1
gene	Lib1	AAACACACGCAAGTAG	4			0	0
gene	Lib1	AAACACACTATGCGTT	13			0	0
gene	Lib1	AAACACAGAAATGCGA	8	AAC181TAC ACA212TTC GAG492AAG	N181Y T212F E492K	3	3
gene	Lib1	AAACACAGGAACGGTA	2			0	0
gene	Lib1	AAACACAGGATGGAAC	25	AAC26GAG	N26E	1	1
gene	Lib1	AAACACATAACTAATC	7	GAA524ATC	E524I	1	1
gene	Lib1	AAACACATGAAGTCTA	3	ATG36CTG	M36L	1	1
gene	Lib1	AAACACCAAGGAGACG	2			0	0
gene	Lib1	AAACACCACATAAACG	2	CAG407TTC	Q407F	1	1
gene	Lib1	AAACACCCTACCATAT	67	ATC546ACC	I546T	1	1
gene	Lib1	AAACACCTCCTAGAAG	9	TGC20GAC	C20D	1	1
gene	Lib1	AAACACCTGGCAAAAG	22	ATG362GGC CGG472CGT	M362G	2	1
gene	Lib1	AAACACCTTCCCGCGC	10	GAT104TTC GCC265ATG	D104F A265M	2	2
gene	Lib1	AAACACGCATTGACAC	48			0	0
gene	Lib1	AAACACGCGGAAGCCA	10			0	0
gene	Lib1	AAACACTATCCTACTG	11	CAG46TGG	Q46W	1	1
gene	Lib1	AAACACTCAGCGTTAT	2	CCC251ATG	P251M	1	1
gene	Lib1	AAACACTCCAAACTTG	5	GAC253CCC	D253P	1	1
gene	Lib1	AAACACTCCATCCTGT	15	GAC364CTG	D364L	1	1
gene	Lib1	AAACACTCCTCTAGAG	13	CTG206CCC TGC493AAG	L206P C493K	2	2
gene	Lib1	AAACACTGACATTCGA	3	AAC373GTG	N373V	1	1
gene	Lib1	AAACACTGATTCACGA	3	AGA334ATA	R334I	1	1
gene	Lib1	AAACACTTTACGAGCG	4			0	0
gene	Lib1	AAACACTTTGGCTTAA	15	CTG121AGC AGC324GAC	L121S S324D	2	2
gene	Lib1	AAACAGAAACAAGAAA	8	ATC133GAC CTG418AAG	I133D L418K	2	2
gene	Lib1	AAACAGAAACCATCTT	3	ACA296CCC	T296P	1	1
gene	Lib1	AAACAGAAATAGTGGC	8			0	0
gene	Lib1	AAACAGAACACCATCT	2			0	0
gene	Lib1	AAACAGACAGTTAGTG	46	ACC52AAG	T52K	1	1
gene	Lib1	AAACAGACCGACAATT	3	TCT179CCC	S179P	1	1
gene	Lib1	AAACAGATATATGGCC	4	ATC48TTC ATG547GAC	I48F M547D	2	2
gene	Lib1	AAACAGCAACGATTCA	3	TGC71TGT AGC148CCC CTG249CCG AAC325GAC	S148P L249P N325D	4	3
gene	Lib1	AAACAGCAATTACATA	6	CTG221ACC CAC456TTC	L221T H456F	2	2
gene	Lib1	AAACAGCCAGCCCAGC	38	CAT370CAC ATC390AAG	I390K	2	1
gene	Lib1	AAACAGCCCGTTGCTA	10			0	0
gene	Lib1	AAACAGCCTACTCGTA	10	ATG548TAC	M548Y	1	1
gene	Lib1	AAACAGCCTTAACGTT	5	TAC153CTG	Y153L	1	1
gene	Lib1	AAACAGCGACAAAAGT	8	AAG169ACC	K169T	1	1
gene	Lib1	AAACAGCGCAAATACC	2	CTG221GTG CAG470AAC	L221V Q470N	2	2
gene	Lib1	AAACAGCGTACGGGTC	9	GGC276CTG	G276L	1	1
gene	Lib1	AAACAGGACACAACTA	45	GGC316CAG	G316Q	1	1
gene	Lib1	AAACAGGACCGGAATA	11	ATC133ACC CTG453GTG	I133T L453V	2	2
gene	Lib1	AAACAGGAGTCCCTGT	7	AAG476TGC	K476C	1	1
gene	Lib1	AAACAGGATCATGCTG	9	AGT16AAG	S16K	1	1
gene	Lib1	AAACAGGATGCTTTAT	10			0	0
gene	Lib1	AAACAGGCGCCGTTAG	2			0	0
gene	Lib1	AAACAGGGTCGCTGTT	3	CTG444ATG ATG447GGC	L444M M447G	2	2
gene	Lib1	AAACAGGTCTTCTTTG	11	GGA237ATC	G237I	1	1
gene	Lib1	AAACAGTAAGAAAAAA	2			0	0
gene	Lib1	AAACAGTAAGAGATGG	5			0	0
gene	Lib1	AAACAGTCACACTAGT	2	GAT431AAG	D431K	1	1
gene	Lib1	AAACAGTCAGACACCA	2			0	0
gene	Lib1	AAACATAAAGTTTTAA	12	TAC287CCC	Y287P	1	1
gene	Lib1	AAACATAAATTAATCA	2	GAG50CAG	E50Q	1	1
gene	Lib1	AAACATAAATTACTGT	63	CAC371ATG TAC486TAT	H371M	2	1
gene	Lib1	AAACATAAATTATCAA	17			0	0
gene	Lib1	AAACATAAGACTGATG	22			0	0
gene	Lib1	AAACATAATAAGAGCG	7	ATC518GAC	I518D	1	1
gene	Lib1	AAACATAATCACACAG	13	GCC441GGC	A441G	1	1
gene	Lib1	AAACATAATGATACAG	10	ATG555GAC	M555D	1	1
gene	Lib1	AAACATAATTGCCAGG	9	AGA334ACG TTC485CCC	R334T F485P	2	2
gene	Lib1	AAACATACAGTAAAGT	15	CTG329ATG	L329M	1	1
gene	Lib1	AAACATAGAGATTTAC	7			0	0
gene	Lib1	AAACATAGTCAACTTA	29	ATC422AAC	I422N	1	1
gene	Lib1	AAACATATATAGTTAT	7	GAC113TTC	D113F	1	1
gene	Lib1	AAACATATCGTTAAAT	3			0	0
gene	Lib1	AAACATATGGGATTCA	4	GAC70GCC	D70A	1	1
gene	Lib1	AAACATATTTCAACAC	15			0	0
gene	Lib1	AAACATCAAACTGGTT	2	TTT455AGC	F455S	1	1
gene	Lib1	AAACATCAACAGACAA	2	CAC24TAC AAC291CCC	H24Y N291P	2	2
gene	Lib1	AAACATCCATATCTCC	12	GAC243AAC	D243N	1	1
gene	Lib1	AAACATCCCGAACTGA	74	ACC29TGG	T29W	1	1
gene	Lib1	AAACATCGTTACTTAC	23	TGC556TAC	C556Y	1	1
gene	Lib1	AAACATCTAATATCCG	24	ATC390TGG	I390W	1	1
gene	Lib1	AAACATCTCAGAATCC	3	AAC459CAC	N459H	1	1
gene	Lib1	AAACATGACTCCATAC	4	CAG530CCC	Q530P	1	1
gene	Lib1	AAACATGCACTCATGG	19	ATC95ATA AAT103ATG	N103M	2	1
gene	Lib1	AAACATGCCCGCAAAA	14	TCT93CCC	S93P	1	1
gene	Lib1	AAACATGCTAACTGAA	26	GAC473CAC	D473H	1	1
gene	Lib1	AAACATGGCAAAGTGG	5	AAC398TAC	N398Y	1	1
gene	Lib1	AAACATGGCCGTAGCG	2	GAA116ATG ACC528GCC	E116M T528A	2	2
gene	Lib1	AAACATGTAACAAAAA	11	TTC160CAG	F160Q	1	1
gene	Lib1	AAACATGTAACAATAA	5	AAC459CTG	N459L	1	1
gene	Lib1	AAACATGTAATAAAAT	4	ACA211AGC TAC379TAT	T211S	2	1
gene	Lib1	AAACATGTCATTTATG	25	GCC200TGG	A200W	1	1
gene	Lib1	AAACATTAAACCAATA	9	TGG138CTG TGT566AGA	W138L C566R	2	2
gene	Lib1	AAACATTAACAGACAA	2	CCT174GAG AAG344GTG	P174E K344V	2	2
gene	Lib1	AAACATTAATGTCCCT	24			0	0
gene	Lib1	AAACATTAGCGCAAAA	27	TAC535GTG	Y535V	1	1
gene	Lib1	AAACATTATAAATGAG	7	AGC72TGG	S72W	1	1
gene	Lib1	AAACATTCAAAGTAGT	22	GCC545GAG	A545E	1	1
gene	Lib1	AAACATTCCCTTTCGT	6	ACC452CAG	T452Q	1	1
gene	Lib1	AAACATTTAATGTATC	22	CAC456TGG	H456W	1	1
gene	Lib1	AAACATTTATATTCGC	5	CAC44GAG	H44E	1	1
gene	Lib1	AAACATTTCTCTAGCC	10	TCT179AGG	S179R	1	1
gene	Lib1	AAACATTTTACTAACA	15	AAT199GCC	N199A	1	1
gene	Lib1	AAACATTTTATCCCTT	6	TTC348CAG	F348Q	1	1
gene	Lib1	AAACCAAAAATTAAAT	13	GGA261ATG	G261M	1	1
gene	Lib1	AAACCAAAGATACAGA	7			0	0
gene	Lib1	AAACCAAAGCACACTG	8	CCT312TGG	P312W	1	1
gene	Lib1	AAACCAAATACACAAG	18	ACC528AAG	T528K	1	1
gene	Lib1	AAACCAACCTCGGCTC	2			0	0
gene	Lib1	AAACCAAGAATCGTAT	4	GGC240ATG CGG420GCC	G240M R420A	2	2
gene	Lib1	AAACCAAGTGACATAC	4	GTG42GGC	V42G	1	1
gene	Lib1	AAACCAATATTACATG	29	CAG360ATG	Q360M	1	1
gene	Lib1	AAACCAATCACTTGTG	21	TTT483GTG	F483V	1	1
gene	Lib1	AAACCAATGGGTCGTA	9	TGC290GAG	C290E	1	1
gene	Lib1	AAACCAATGTCCCAAA	4	TTC263CAC	F263H	1	1
gene	Lib1	AAACCAATGTCCGAAA	16	CAC119ATC GTG397AGC	H119I V397S	2	2
gene	Lib1	AAACCACCGCACCCAA	17	GAA419TTC	E419F	1	1
gene	Lib1	AAACCACGAGCATAAG	35			0	0
gene	Lib1	AAACCAGATAAGACGA	4	GGA358AAG CTG478CCC	G358K L478P	2	2
gene	Lib1	AAACCAGGTGACAAAA	24			0	0
gene	Lib1	AAACCATAAATAATAC	5	AAG56GCC GTG526GCC	K56A V526A	2	2
gene	Lib1	AAACCATAAATGAAAC	3	CTG249CTA GTG285AGA GAA419AAA GAA430AAA	V285R E419K E430K	4	3
gene	Lib1	AAACCATATCATGAAG	51	GTG467GAC	V467D	1	1
gene	Lib1	AAACCATCCCTCACTG	2			0	0
gene	Lib1	AAACCATCGAATGAAA	11	GTC147TTC	V147F	1	1
gene	Lib1	AAACCATGCGTTCGAG	3	TGC563GCC	C563A	1	1
gene	Lib1	AAACCATGGATCTGAC	50	ATC21ATA ACC218TTC	T218F	2	1
gene	Lib1	AAACCATGTATTTGCT	2	CAG470TAC	Q470Y	1	1
gene	Lib1	AAACCATTGCTTTATT	12	TGC294TAC GCC511AAG	C294Y A511K	2	2
gene	Lib1	AAACCATTGGAACGCA	11			0	0
gene	Lib1	AAACCATTGTAAAAGC	8	ATG281GTG CGG515AAG	M281V R515K	2	2
gene	Lib1	AAACCCAATAAAAGAG	23	GGA358AGC	G358S	1	1
gene	Lib1	AAACCCAGGTCGATTC	10	AAC373ATG	N373M	1	1
gene	Lib1	AAACCCATCATCACAA	13			0	0
gene	Lib1	AAACCCATTAAATCCT	7	TCT179TAC AGA334TCG ACC386GAG TTC485TAC	S179Y R334S T386E F485Y	4	4
gene	Lib1	AAACCCCAAGAAAATA	21	ATC310CCC	I310P	1	1
gene	Lib1	AAACCCCCCAATTAAC	3	TAC23CAC	Y23H	1	1
gene	Lib1	AAACCCCCTCAACTAG	4	CCT174TTC AAT199GAT	P174F N199D	2	2
gene	Lib1	AAACCCCGCGCAGTCT	34	GCC511AAG	A511K	1	1
gene	Lib1	AAACCCCTTAAAATCG	8	GTG285AAC GAA448AAA	V285N E448K	2	2
gene	Lib1	AAACCCGCAACGTTTG	5	AGA334GCC ACC386GTC	R334A T386V	2	2
gene	Lib1	AAACCCGTAAACTCCG	6	GGC109GGT TAC486GAG	Y486E	2	1
gene	Lib1	AAACCCGTCTATGGCG	7	GTG73AAG	V73K	1	1
gene	Lib1	AAACCCGTTAATCCTT	122			0	0
gene	Lib1	AAACCCGTTACGATCT	12	CAC44AAC GCC200GTG	H44N A200V	2	2
gene	Lib1	AAACCCGTTGTATAAT	4	CTG191TGG	L191W	1	1
gene	Lib1	AAACCCTCAACTCTCT	4	CTG425CCC	L425P	1	1
gene	Lib1	AAACCCTCCTCAATCT	12	CAC196GTG	H196V	1	1
gene	Lib1	AAACCCTGCTATGAGA	5			0	0
gene	Lib1	AAACCCTGTTTAAAAC	4	AAT103GTG GCC265AGA	N103V A265R	2	2
gene	Lib1	AAACCCTTCTAGCACC	65			0	0
gene	Lib1	AAACCCTTGAACATAC	2	AAG293AGA	K293R	1	1
gene	Lib1	AAACCCTTTAAAACGT	6	ACC34CAC	T34H	1	1
gene	Lib1	AAACCGAACCTACATG	20	GCC265TGG	A265W	1	1
gene	Lib1	AAACCGAACTACCCGA	17	CTG523AAG	L523K	1	1
gene	Lib1	AAACCGAATAGCCCGG	29	ATC194GCC	I194A	1	1
gene	Lib1	AAACCGAGGGATAAAA	11	GAA516CAG	E516Q	1	1
gene	Lib1	AAACCGAGTCGAGCAC	12			0	0
gene	Lib1	AAACCGATCTTTTGGA	9	AAC222CCC	N222P	1	1
gene	Lib1	AAACCGCAATGTCCAT	19	GTG298TTC GCC539AGA	V298F A539R	2	2
gene	Lib1	AAACCGCATGAGAGGT	12	CCT227AAG AAG403ATG	P227K K403M	2	2
gene	Lib1	AAACCGCGAACCGCAC	8	GTG216ACC	V216T	1	1
gene	Lib1	AAACCGCGTTGATAAT	16	GTG497GGC	V497G	1	1
gene	Lib1	AAACCGGGCGATACTA	26			0	0
gene	Lib1	AAACCGGGGGGGAATA	6	GCC265CAG	A265Q	1	1
gene	Lib1	AAACCGGTGACAGAAA	3			0	0
gene	Lib1	AAACCGGTTATACAAT	21	GGC276AGA	G276R	1	1
gene	Lib1	AAACCGTAAAATGGTA	11			0	0
gene	Lib1	AAACCGTAGCCTGTCT	11	CCC90GGC	P90G	1	1
gene	Lib1	AAACCGTAGTTTATCA	16	GAT104ATC AGC122AGT	D104I	2	1
gene	Lib1	AAACCGTCAACCACAT	11			0	0
gene	Lib1	AAACCGTCCTCCGGAA	27	GAA202TTC TCT496TCA	E202F	2	1
gene	Lib1	AAACCGTGACTTATAA	7	GCC269TGC	A269C	1	1
gene	Lib1	AAACCGTTTAGAACCA	29	GCC549TGC	A549C	1	1
gene	Lib1	AAACCTAAAATCATTG	15	AAT199GCC	N199A	1	1
gene	Lib1	AAACCTAAATACACAG	36			0	0
gene	Lib1	AAACCTAACCAGACAT	6			0	0
gene	Lib1	AAACCTAGTATTTAGA	10	CCT306AGC	P306S	1	1
gene	Lib1	AAACCTATAAGCAAGT	7			0	0
gene	Lib1	AAACCTATAATAGTAA	3	AGC336CCC TGC563ATC	S336P C563I	2	2
gene	Lib1	AAACCTATTACAAATT	9	GTC89TGC AAC198GAG	V89C N198E	2	2
gene	Lib1	AAACCTCACTGCAAGA	5	CAG223GTG TAC268TAT	Q223V	2	1
gene	Lib1	AAACCTCAGCTACCCA	8	GTC328GGC	V328G	1	1
gene	Lib1	AAACCTCATCAGATCG	9	TCC304GGC	S304G	1	1
gene	Lib1	AAACCTCCGTTAAACA	4	GCC200GAC	A200D	1	1
gene	Lib1	AAACCTCGAAAAAAAC	4			0	0
gene	Lib1	AAACCTCGTGGAAGCG	31	GTG42TAC TGC290AAG GAT457ACC	V42Y C290K D457T	3	3
gene	Lib1	AAACCTGAATAACCAG	14			0	0
gene	Lib1	AAACCTGACACCAGGT	12	TAC153AAC	Y153N	1	1
gene	Lib1	AAACCTGATCACTATA	5	GAT187TTC CTG532TTG	D187F	2	1
gene	Lib1	AAACCTGATGATACAG	2			0	0
gene	Lib1	AAACCTGCCTCCCATT	6	CTG453TGC	L453C	1	1
gene	Lib1	AAACCTGGATTAAAAG	11	CTG425CAG	L425Q	1	1
gene	Lib1	AAACCTTAAAAAAAGA	55	CTG68AGA	L68R	1	1
gene	Lib1	AAACCTTACGCCTTGA	2	AAG118GGC AAC395CAC	K118G N395H	2	2
gene	Lib1	AAACCTTATGTACACT	15	TCT179CCC	S179P	1	1
gene	Lib1	AAACCTTCGACCAATA	2	AAG15AAC GTG363GTA	K15N	2	1
gene	Lib1	AAACCTTCGTCTTTGC	7	TCC399TGC	S399C	1	1
gene	Lib1	AAACCTTTACAAATCG	2	AGC148GTG	S148V	1	1
gene	Lib1	AAACGAAAAATGGCGC	13	TCT283GCC	S283A	1	1
gene	Lib1	AAACGAAAAGAAATTC	15	GAT503AGC	D503S	1	1
gene	Lib1	AAACGAAACACCGAAA	2	AGA421CCC	R421P	1	1
gene	Lib1	AAACGAAATGTACACA	3	TGC493CCC	C493P	1	1
gene	Lib1	AAACGAACCAGTTAAA	37	TCT179GGC ACC386CTC	S179G T386L	2	2
gene	Lib1	AAACGAACGACTGGAT	4	AAC395ACC	N395T	1	1
gene	Lib1	AAACGAAGTCATGTTG	49	AAG51GTG	K51V	1	1
gene	Lib1	AAACGAATAAGAAGCT	3	CCC152ACC	P152T	1	1
gene	Lib1	AAACGAATAATACCAC	2	AAC373AAA AGC377GAC	N373K S377D	2	2
gene	Lib1	AAACGAATAGAAGAAG	11	GAA448ACC	E448T	1	1
gene	Lib1	AAACGAATATAGTTTG	5	GGA62CCC CTG68CTT CCC134GAC	G62P P134D	3	2
gene	Lib1	AAACGAATGTTACCTA	49	GAG267AGC	E267S	1	1
gene	Lib1	AAACGACAAATCATAA	9	GGC432GCC	G432A	1	1
gene	Lib1	AAACGACCCGAACCTC	5	AAC125TGG	N125W	1	1
gene	Lib1	AAACGACGTCGTGGGC	8	GCC25TGC ATC301AAG	A25C I301K	2	2
gene	Lib1	AAACGACTCACACTTT	2	TAT173CAC CTG347ACC	Y173H L347T	2	2
gene	Lib1	AAACGACTTGTACCGC	3	GGA358AGA ATG447ATA ATG548AGA	G358R M447I M548R	3	3
gene	Lib1	AAACGAGACAATTGTA	6	ACC220TGC	T220C	1	1
gene	Lib1	AAACGAGCGTATCGTC	7			0	0
gene	Lib1	AAACGAGCTAAAATGA	2	CAC44GGC TTC415GCC	H44G F415A	2	2
gene	Lib1	AAACGAGCTACGCGGG	5	GTG14TGA	V14*	1	1
gene	Lib1	AAACGAGTCCGGCCGT	4	AAC291AGA AAC398AGC	N291R N398S	2	2
gene	Lib1	AAACGAGTTATAATTT	5	CAG18TAG	Q18*	1	1
gene	Lib1	AAACGAGTTGCGAAAC	26	AGC336GAG	S336E	1	1
gene	Lib1	AAACGATAAAGCAACC	27	CAG295CAC ATG404GCC	Q295H M404A	2	2
gene	Lib1	AAACGATAAGCATTGA	3	AAG271AAC AGC377ATC	K271N S377I	2	2
gene	Lib1	AAACGATACTGAAAGA	5	GTG521AAG	V521K	1	1
gene	Lib1	AAACGATAGCTTTCGT	22			0	0
gene	Lib1	AAACGATCCCACAAAT	2			0	0
gene	Lib1	AAACGATCTAGACCCA	2	AAC291GAC	N291D	1	1
gene	Lib1	AAACGATTGATAGTGT	39	GGC240CAC CTG453TTC	G240H L453F	2	2
gene	Lib1	AAACGCATTGACACCT	32	GCC380GAC TTT455CCC	A380D F455P	2	2
gene	Lib1	AAACGCCTCAAACAAA	35	GCC99GTG	A99V	1	1
gene	Lib1	AAACGCGAACATGGGA	2			0	0
gene	Lib1	AAACGCGCGTCACAAC	3	AAG56TAC GTG164GCC	K56Y V164A	2	2
gene	Lib1	AAACGCGGGCAAAATA	2	CTG425ATA	L425I	1	1
gene	Lib1	AAACGCGGGTGAAACC	6	GTG285CAG TAA568TTC	V285Q *568F	2	2
gene	Lib1	AAACGCGTCTTACTCC	10	TCT233AAG	S233K	1	1
gene	Lib1	AAACGCTACAATAGTC	20	TCT233AAG	S233K	1	1
gene	Lib1	AAACGCTAGGGCACTA	5	ATC400TAC	I400Y	1	1
gene	Lib1	AAACGCTCGAGACACA	15	CGG515AAC	R515N	1	1
gene	Lib1	AAACGCTTAACTTAGC	2			0	0
gene	Lib1	AAACGGACATAAACAC	4	GTC89ATC	V89I	1	1
gene	Lib1	AAACGGACCATTTGAA	5	GAC364AGC	D364S	1	1
gene	Lib1	AAACGGACCTAGATAC	5	GAC33TAC	D33Y	1	1
gene	Lib1	AAACGGAGGGTTTCGG	32	GAG50AAC GGA358GAG	E50N G358E	2	2
gene	Lib1	AAACGGCAACTGACAT	5			0	0
gene	Lib1	AAACGGCACTAAGAGA	18	AAT61ATC	N61I	1	1
gene	Lib1	AAACGGCAGGAAGGAT	6	AGA413GAC	R413D	1	1
gene	Lib1	AAACGGCCATCTGAAA	3	AGA88GGC	R88G	1	1
gene	Lib1	AAACGGCCGCCCACAA	16	AGA123AAG	R123K	1	1
gene	Lib1	AAACGGCGAGCAAAAA	5	AAA129TGC ATG447ATA	K129C M447I	2	2
gene	Lib1	AAACGGCGATTAACGT	6	AAC236GGC AAC558GAC	N236G N558D	2	2
gene	Lib1	AAACGGGCTTATTCTA	14	CGC339CTC	R339L	1	1
gene	Lib1	AAACGGTCCCGAACAA	8	AGC278GAC CCC505---	S278D P505-	2	2
gene	Lib1	AAACGTAAAACACGGA	6	AAG275AGA	K275R	1	1
gene	Lib1	AAACGTAAAATACACG	3	TTC263TGC	F263C	1	1
gene	Lib1	AAACGTAAAGAATGTA	22			0	0
gene	Lib1	AAACGTAATGAAACAA	11	CTG338AAC	L338N	1	1
gene	Lib1	AAACGTAGGCTGGGTT	2	GGA481GAA TGC489GAG	G481E C489E	2	2
gene	Lib1	AAACGTATGGCACCAA	36	CTG78GTG GGC79GAC	L78V G79D	2	2
gene	Lib1	AAACGTCCCCTGGCAA	30	AAA323CAG GGC412GGT ATC422ATG	K323Q I422M	3	2
gene	Lib1	AAACGTCTTCGATATG	3	ACC279ACA		1	0
gene	Lib1	AAACGTGAATAACGGA	9			0	0
gene	Lib1	AAACGTGACACAATCA	40	AAC325ATC	N325I	1	1
gene	Lib1	AAACGTGAGACTAGTA	4			0	0
gene	Lib1	AAACGTGCGCATCTCT	16	ACC292CCC	T292P	1	1
gene	Lib1	AAACGTGCTAAGTTTT	11	ATC35AGC	I35S	1	1
gene	Lib1	AAACGTGGAGTAACCC	6	GAA97AGA	E97R	1	1
gene	Lib1	AAACGTGTATAGACAA	8	TAA568GAC	*568D	1	1
gene	Lib1	AAACGTGTATAGTCAT	7	GAG91CTG TAT270ATC	E91L Y270I	2	2
gene	Lib1	AAACGTTCAAAAAAAT	7	GCC380GCA		1	0
gene	Lib1	AAACGTTCCGTCATCC	3	AGC377ATG	S377M	1	1
gene	Lib1	AAACGTTCGAAACTCA	2	AGC148AGA	S148R	1	1
gene	Lib1	AAACGTTGTTGGCTAC	12	GAA495ATG	E495M	1	1
gene	Lib1	AAACTAAACTTCCGAC	12	ACC175AAG	T175K	1	1
gene	Lib1	AAACTAAAGCACAACC	3	GAA448AAA GAG492ACC	E448K E492T	2	2
gene	Lib1	AAACTAAATTAAAAAA	39	AAC162AGC	N162S	1	1
gene	Lib1	AAACTAACGAATATTA	6	CAG31AGC CTG117CCG	Q31S L117P	2	2
gene	Lib1	AAACTAATAATAAGGA	5	TGC493AGC	C493S	1	1
gene	Lib1	AAACTAATAGAATCGA	6	GAC33TAC TAT502CAC	D33Y Y502H	2	2
gene	Lib1	AAACTAATATCAACAC	3	GAA430ATC	E430I	1	1
gene	Lib1	AAACTAATCGAAAACA	10	CTG131GAC	L131D	1	1
gene	Lib1	AAACTAATTATATCTC	6			0	0
gene	Lib1	AAACTACAAAGCCGAC	2	GGC284AAC	G284N	1	1
gene	Lib1	AAACTACATACTGAGT	19	CAG375CCC	Q375P	1	1
gene	Lib1	AAACTACATCATTAAA	5	GGC299GCC	G299A	1	1
gene	Lib1	AAACTACCCCACAACA	10	CCC81CCA AGC215CAG	S215Q	2	1
gene	Lib1	AAACTACGAGGAATGT	3	TAC367AGA	Y367R	1	1
gene	Lib1	AAACTACGATTCCTGC	3			0	0
gene	Lib1	AAACTACGGGTTGCCT	7			0	0
gene	Lib1	AAACTACTTAGGAAGA	18	AGA88GAC	R88D	1	1
gene	Lib1	AAACTAGAGACTTCGC	12			0	0
gene	Lib1	AAACTAGATATTTCTC	7	GAA448GCC AGC536TAC	E448A S536Y	2	2
gene	Lib1	AAACTAGCTTTTGGAA	13	CTG117GAC AAC325GTG	L117D N325V	2	2
gene	Lib1	AAACTAGGATGACGTG	23	CCT266GCC	P266A	1	1
gene	Lib1	AAACTAGGATGCACTT	2			0	0
gene	Lib1	AAACTAGGATTGTACA	2	ATG1TTC AAC395TAC AAT449GAT	M1F N395Y N449D	3	3
gene	Lib1	AAACTAGTAAAATGTA	2			0	0
gene	Lib1	AAACTAGTAACTAATT	8	CAC456AAC TGC556AGC	H456N C556S	2	2
gene	Lib1	AAACTAGTATCTTTGG	22	AAG388CAG CGG498GCC	K388Q R498A	2	2
gene	Lib1	AAACTATAATCAGTTA	2	GTG216GCC	V216A	1	1
gene	Lib1	AAACTATACTCCCGAG	3	GAG30ATC AAC80AAA	E30I N80K	2	2
gene	Lib1	AAACTATCAACAGCTA	9	GGA481TGC	G481C	1	1
gene	Lib1	AAACTATTCCTACAAC	4	ATG120ATC	M120I	1	1
gene	Lib1	AAACTATTTAAGAAGC	25	TCC303ACC	S303T	1	1
gene	Lib1	AAACTATTTTGCATAA	4	TGC493GAC	C493D	1	1
gene	Lib1	AAACTCATATTTAACA	5			0	0
gene	Lib1	AAACTCCAAATCAACC	22			0	0
gene	Lib1	AAACTCCGATGCCGAA	43	GCT172ATC AAG427AAT	A172I K427N	2	2
gene	Lib1	AAACTCGCAGGACACT	3	GTG445GTA		1	0
gene	Lib1	AAACTCGCATTGACCG	7	CTG532CAC	L532H	1	1
gene	Lib1	AAACTCGTACGCTGCG	3			0	0
gene	Lib1	AAACTCGTAGTAGTGG	21	CAA203GAG	Q203E	1	1
gene	Lib1	AAACTCTGATATAAAA	13	GCC254GGC	A254G	1	1
gene	Lib1	AAACTCTTATCTGGCC	4	GCG410ATC	A410I	1	1
gene	Lib1	AAACTCTTCATAAATA	11	AAC302GAC AAA323GGC	N302D K323G	2	2
gene	Lib1	AAACTGAAAACAGGCC	13	AGC536GAC	S536D	1	1
gene	Lib1	AAACTGAACCCCAAGA	5	AAG15ATG	K15M	1	1
gene	Lib1	AAACTGAAGACCTGTC	12	TGC151TTC CTG532AGA	C151F L532R	2	2
gene	Lib1	AAACTGAAGCATAATG	6	GAG50CTG	E50L	1	1
gene	Lib1	AAACTGAATTTAGAAT	82	CCT157CTG	P157L	1	1
gene	Lib1	AAACTGACCCAAGTAA	2	CCC152ACC	P152T	1	1
gene	Lib1	AAACTGACTCTTATCA	7	GCC269ACC	A269T	1	1
gene	Lib1	AAACTGATAGTAATAT	40			0	0
gene	Lib1	AAACTGCAAACTCTCA	11	ATC133ATG	I133M	1	1
gene	Lib1	AAACTGCAACAAATGG	52	GCC149ACC AAC440TGG	A149T N440W	2	2
gene	Lib1	AAACTGCAATCATAGG	3	AAG228TAC GGC392ACC	K228Y G392T	2	2
gene	Lib1	AAACTGCAGATCGGTA	3	GGC288CCC	G288P	1	1
gene	Lib1	AAACTGCAGTTAGATT	2	TGC493CAC	C493H	1	1
gene	Lib1	AAACTGCATGGTCACA	16	AAC26AGA TCT179CAC TCT283AAC GAC454AAC	N26R S179H S283N D454N	4	4
gene	Lib1	AAACTGCGTAAGAAGA	39	GTT63TGG GAA510AGA	V63W E510R	2	2
gene	Lib1	AAACTGCTAATTCACT	5	GAA340TAC	E340Y	1	1
gene	Lib1	AAACTGCTACAGGACC	35			0	0
gene	Lib1	AAACTGGAAAACATAT	26	TTT483ATG	F483M	1	1
gene	Lib1	AAACTGGAATCAAACT	10	AGC536CTG	S536L	1	1
gene	Lib1	AAACTGGAGGGAGCGG	7	GCC200TGC GCC380GGC	A200C A380G	2	2
gene	Lib1	AAACTGGCCAAAGAGC	12			0	0
gene	Lib1	AAACTGGTGAACCCTT	9	TAC369GAG AAC462GGC	Y369E N462G	2	2
gene	Lib1	AAACTGTATTGCATAA	8	CAG46GTG	Q46V	1	1
gene	Lib1	AAACTGTCAGGCGCAA	13			0	0
gene	Lib1	AAACTGTGCACAAATT	3	AAC125ATG	N125M	1	1
gene	Lib1	AAACTTAATACAAGAA	5	GAT503CAC	D503H	1	1
gene	Lib1	AAACTTACTAATTAAT	2	GAC70GTG	D70V	1	1
gene	Lib1	AAACTTACTGATCACA	9	AAG135ATC	K135I	1	1
gene	Lib1	AAACTTAGATGAGTAT	7	GTG40TTC	V40F	1	1
gene	Lib1	AAACTTAGGTAAAAGA	14	TTT483AGA	F483R	1	1
gene	Lib1	AAACTTATAGGAAATA	17	CAC126ATC AGA334ACC GAC382CCC ACC386AAG	H126I R334T D382P T386K	4	4
gene	Lib1	AAACTTATTACCATAA	7	ATC21TGG	I21W	1	1
gene	Lib1	AAACTTCAAGCTCCTA	112	AAG15TGG	K15W	1	1
gene	Lib1	AAACTTCAGAACATTA	7	TCC12AAC GGC368CAC	S12N G368H	2	2
gene	Lib1	AAACTTCATTTATCAC	28	CTG145AAG	L145K	1	1
gene	Lib1	AAACTTCCAGCAAATA	5	GAG115GTG	E115V	1	1
gene	Lib1	AAACTTCCGAATACGC	21	TGC294ATG	C294M	1	1
gene	Lib1	AAACTTCCTTCGTGAC	15	CAG238TTC	Q238F	1	1
gene	Lib1	AAACTTCGCGATTTGT	6			0	0
gene	Lib1	AAACTTCGTTTCGGCG	29	GAA510TGC	E510C	1	1
gene	Lib1	AAACTTGCAAGTGAAA	3			0	0
gene	Lib1	AAACTTGCATTCAGGG	7	AGC72GCC ATC255TGC	S72A I255C	2	2
gene	Lib1	AAACTTGGAAGGATCC	3			0	0
gene	Lib1	AAACTTGGACATAGGG	11	AGA451AAA GAA510TTC	R451K E510F	2	2
gene	Lib1	AAACTTGGTCCTTAAA	18	ATC19ATG AAG388GCC	I19M K388A	2	2
gene	Lib1	AAACTTTACAGTAAGC	28	TTC485AAG	F485K	1	1
gene	Lib1	AAACTTTATATTAGTT	2	GGC316GGT		1	0
gene	Lib1	AAACTTTCACCTAGAA	11	ATG281GGC	M281G	1	1
gene	Lib1	AAACTTTCTAAACAAC	51	CTG463GAC	L463D	1	1
gene	Lib1	AAACTTTTCCGAAGCT	4	GAG128CTG	E128L	1	1
gene	Lib1	AAACTTTTGAGTTCCC	4	AAC302TTC TGG554TAG	N302F W554*	2	2
gene	Lib1	AAAGAAAAAGATAACC	5	CCC134AAG GGC349AGC	P134K G349S	2	2
gene	Lib1	AAAGAAAAAGCAGGTT	6	TGC71TAC CCT306TGG	C71Y P306W	2	2
gene	Lib1	AAAGAAAAATGGAAAA	3	ACC29GAG	T29E	1	1
gene	Lib1	AAAGAAAACCCAAAGA	8	GAA516ATG	E516M	1	1
gene	Lib1	AAAGAAAACGTAAATT	5	GAG442CTG	E442L	1	1
gene	Lib1	AAAGAAAAGGTTAAGG	7	TCT496ACC	S496T	1	1
gene	Lib1	AAAGAAAATAAACCCT	4	TGG165CCC GCC475TAC	W165P A475Y	2	2
gene	Lib1	AAAGAAAATGATCATT	9	GCC475TTC	A475F	1	1
gene	Lib1	AAAGAAACACAACCAG	58	ATC176ACC	I176T	1	1
gene	Lib1	AAAGAAACTCTAAACA	17	AAC395ACC	N395T	1	1
gene	Lib1	AAAGAAAGACAATTGG	3	CTG544CTA		1	0
gene	Lib1	AAAGAAAGGTGGTCAA	3	GTC147ATG	V147M	1	1
gene	Lib1	AAAGAAATGTGACCGA	5			0	0
gene	Lib1	AAAGAAATTATGTGAC	2			0	0
gene	Lib1	AAAGAAATTCAATATC	15	CTG8TGA GAA419AAA AGA451AAA	L8* E419K R451K	3	3
gene	Lib1	AAAGAAATTTGCCTAA	8			0	0
gene	Lib1	AAAGAACAATTGTCCC	17	AAC181CGG AGA334AAC ACC386CCG	N181R R334N T386P	3	3
gene	Lib1	AAAGAACACAGATCAA	11	CTC6GAC	L6D	1	1
gene	Lib1	AAAGAACACTAACTAT	5	AAG282TAC	K282Y	1	1
gene	Lib1	AAAGAACAGAATAGTC	27	AAT112AAG	N112K	1	1
gene	Lib1	AAAGAACAGACTCAAC	24	ATC194TTC	I194F	1	1
gene	Lib1	AAAGAACAGGTTTTCA	57	GTG73ACC	V73T	1	1
gene	Lib1	AAAGAACATGGTTCGG	9	TGC290CTG	C290L	1	1
gene	Lib1	AAAGAACATTAGTTGA	16	GGC432ATC	G432I	1	1
gene	Lib1	AAAGAACATTCGAACG	3	GAG37GGC	E37G	1	1
gene	Lib1	AAAGAACCAAGATGTA	20	ATC130ACC	I130T	1	1
gene	Lib1	AAAGAACCTGGGTATA	7	AGC336TGG	S336W	1	1
gene	Lib1	AAAGAACTCAGGATTA	18	ATC546TGC	I546C	1	1
gene	Lib1	AAAGAACTTGTTTAAC	13	GAG423TGC ACC528GAC	E423C T528D	2	2
gene	Lib1	AAAGAACTTTAAGTTT	12	CTG77ATG ACC292AGC	L77M T292S	2	2
gene	Lib1	AAAGAACTTTTCAAGT	2	AGA334GAG TCC385TCG	R334E	2	1
gene	Lib1	AAAGAAGAAAGGAGCA	2	TAC369GAC	Y369D	1	1
gene	Lib1	AAAGAAGACACTGATC	2	AGA241TGG	R241W	1	1
gene	Lib1	AAAGAAGACCATTTTC	3	CTG471GGC	L471G	1	1
gene	Lib1	AAAGAAGCAGTTGCAG	5	AAG282GCC	K282A	1	1
gene	Lib1	AAAGAAGCATAAGTAT	28	TCT179TAC AGA334ACG ACC386TAG TTC485GTG	S179Y R334T T386* F485V	4	4
gene	Lib1	AAAGAAGCCAAAAGTG	10			0	0
gene	Lib1	AAAGAAGCGGAACCAC	14	CTG166AAG	L166K	1	1
gene	Lib1	AAAGAAGGGGTACGCA	12	AAG274ATG	K274M	1	1
gene	Lib1	AAAGAAGTTAACATCC	10	GGC365TGG	G365W	1	1
gene	Lib1	AAAGAAGTTAAGTAAC	15	GTG460CAG	V460Q	1	1
gene	Lib1	AAAGAAGTTAGTAAAC	4	CAC44AGA	H44R	1	1
gene	Lib1	AAAGAATACAATAAAC	22	GAA477GGC	E477G	1	1
gene	Lib1	AAAGAATATGGACTAA	69	TTC86AAG	F86K	1	1
gene	Lib1	AAAGAATCCCTACATG	7	AGT16TAC	S16Y	1	1
gene	Lib1	AAAGAATCTGGACACA	4	CAG46ATG	Q46M	1	1
gene	Lib1	AAAGAATGCCCCGTAT	5	GGC432CAG GCC545TCC	G432Q A545S	2	2
gene	Lib1	AAAGAATGTACAGACT	9	TAC486AAG	Y486K	1	1
gene	Lib1	AAAGAATTACAGATAA	8			0	0
gene	Lib1	AAAGAATTCGATAGGA	17	ATC264CAC	I264H	1	1
gene	Lib1	AAAGAATTTTATCATT	7			0	0
gene	Lib1	AAAGACAAAAAAGTTC	14	GAA2GGC GTC147ATC	E2G V147I	2	2
gene	Lib1	AAAGACACCAGGGTTC	6	CAC196TGC	H196C	1	1
gene	Lib1	AAAGACACGCCCATAC	3	AGC215CCC	S215P	1	1
gene	Lib1	AAAGACAGCATAGCGT	15	GCT102GTG	A102V	1	1
gene	Lib1	AAAGACATGAAAGAAA	7			0	0
gene	Lib1	AAAGACATGTCTTGTA	11	TTT455TGC	F455C	1	1
gene	Lib1	AAAGACATTAAGGTGG	20	GTG96GAG	V96E	1	1
gene	Lib1	AAAGACCACTCTGGGC	3	CTG338ATG	L338M	1	1
gene	Lib1	AAAGACCAGAAGTCAC	27	CCT319ATC	P319I	1	1
gene	Lib1	AAAGACCATTTCTTCT	4	CAA234CTG CGG239CGT	Q234L	2	1
gene	Lib1	AAAGACCCAAACCACG	12	TCT179TTC TTC485GTC	S179F F485V	2	2
gene	Lib1	AAAGACCCAATCAATC	9	GGC22CTG GGC361ATG	G22L G361M	2	2
gene	Lib1	AAAGACCCCTACGCAC	9	AAC426AGC	N426S	1	1
gene	Lib1	AAAGACCCCTATTGAT	10			0	0
gene	Lib1	AAAGACCCGCAACCTA	2	CAG360CCC	Q360P	1	1
gene	Lib1	AAAGACCGATATAACA	4	CCT101CAC	P101H	1	1
gene	Lib1	AAAGACCGTAATGAGT	5			0	0
gene	Lib1	AAAGACCGTCGAGTTT	6	CTT49CCT AGC144GCC	L49P S144A	2	2
gene	Lib1	AAAGACGACAAAGCAT	6			0	0
gene	Lib1	AAAGACGATAACTCGT	6	AAC491AAG	N491K	1	1
gene	Lib1	AAAGACGATACTAATA	14	CAC24AAC CAG31GAG	H24N Q31E	2	2
gene	Lib1	AAAGACGGAACATCGT	8	ATA178CTG	I178L	1	1
gene	Lib1	AAAGACGGACAAATAA	5			0	0
gene	Lib1	AAAGACGTAATTTAAA	6	ATG36GTG GAG142AAG	M36V E142K	2	2
gene	Lib1	AAAGACTAACCTTAAT	72	TGC71CTG AAA168GTG	C71L K168V	2	2
gene	Lib1	AAAGACTACCACACCT	2	GAG115TAC	E115Y	1	1
gene	Lib1	AAAGACTATAAAAATC	4	GGC55GGA GTG298GAG	V298E	2	1
gene	Lib1	AAAGACTATACTATAT	5	AAC291TGG	N291W	1	1
gene	Lib1	AAAGACTATTATCCAT	32			0	0
gene	Lib1	AAAGACTGTACATTCA	7	ATC272AGA CTG544GAC	I272R L544D	2	2
gene	Lib1	AAAGACTGTTTAATCA	44	CAC371GAG	H371E	1	1
gene	Lib1	AAAGACTTGAGATGCC	5	AGC215CCC ATG362GGC ATG548AGC	S215P M362G M548S	3	3
gene	Lib1	AAAGACTTGGGAGAAC	19	AAC198CCC	N198P	1	1
gene	Lib1	AAAGACTTTACAAACT	19	GCC230GGC	A230G	1	1
gene	Lib1	AAAGAGACATACCTCT	9	GCT9ATC	A9I	1	1
gene	Lib1	AAAGAGACATTACACG	19	GAA2TGC	E2C	1	1
gene	Lib1	AAAGAGACGAACATTG	7	ACC220AGC	T220S	1	1
gene	Lib1	AAAGAGAGCTCGCGCC	8	AAC181ACG AAC335GGG AGA564AAA	N181T N335G R564K	3	3
gene	Lib1	AAAGAGATAAATCCTG	60	GAT171CTG	D171L	1	1
gene	Lib1	AAAGAGATGTGCGCTA	24			0	0
gene	Lib1	AAAGAGCATCGTCCAT	6			0	0
gene	Lib1	AAAGAGCCACGAATAA	14	ATC35AGC	I35S	1	1
gene	Lib1	AAAGAGCCCAAATACC	6	GGA353TGC	G353C	1	1
gene	Lib1	AAAGAGCCCCTGAGAC	2	GAT187ACC TAC207TAT GGC365AGA	D187T G365R	3	2
gene	Lib1	AAAGAGCCCTGGGAAG	21	AAG56GTG	K56V	1	1
gene	Lib1	AAAGAGCCGTTTCACA	31	GGC357CTG	G357L	1	1
gene	Lib1	AAAGAGCGTAACAGTC	6	AGA421CAG	R421Q	1	1
gene	Lib1	AAAGAGCTAAATCACG	29	ATC194GAG CAC195TAC GGC346ACC	I194E H195Y G346T	3	3
gene	Lib1	AAAGAGCTGCCCATTG	10	AAC373CAG	N373Q	1	1
gene	Lib1	AAAGAGGAATAGCACC	39	CCC90TTC AAG396ATC	P90F K396I	2	2
gene	Lib1	AAAGAGGCTTTCGCTT	7	GGC55ATC ATC534TGG	G55I I534W	2	2
gene	Lib1	AAAGAGGGGCCGGGCA	2	GAA286CTG	E286L	1	1
gene	Lib1	AAAGAGGTCTAAACGC	5			0	0
gene	Lib1	AAAGAGGTCTCGAGAT	4	GTG521AGC	V521S	1	1
gene	Lib1	AAAGAGTAAATGATTA	3	ATG547AAG	M547K	1	1
gene	Lib1	AAAGAGTATAAGGGTC	5	GTT63ACC	V63T	1	1
gene	Lib1	AAAGAGTCTTAAAGGG	5	CAG295GAG ATC567GAC	Q295E I567D	2	2
gene	Lib1	AAAGAGTTAACACAAT	2			0	0
gene	Lib1	AAAGAGTTAGAATATC	7	ATG82TAC CCT306GAG	M82Y P306E	2	2
gene	Lib1	AAAGAGTTATGTACGA	13	ACA231GCC ATC401TGC	T231A I401C	2	2
gene	Lib1	AAAGAGTTCCATGAAC	6	ACA212TTC	T212F	1	1
gene	Lib1	AAAGAGTTTAAGTTTA	22	AAC335TGC ACC386TCG TTC485TAC	N335C T386S F485Y	3	3
gene	Lib1	AAAGATAAAATCCCCC	9			0	0
gene	Lib1	AAAGATAAAGATGAAA	2	AGA185GAC	R185D	1	1
gene	Lib1	AAAGATAATTATAACT	2			0	0
gene	Lib1	AAAGATACCATGAAAA	6			0	0
gene	Lib1	AAAGATACCTGAACAG	6	GGA155TGG	G155W	1	1
gene	Lib1	AAAGATAGACTCAACA	11	AAG177ATC	K177I	1	1
gene	Lib1	AAAGATAGGAGCCCAC	3	GGC109TGC	G109C	1	1
gene	Lib1	AAAGATATGTTTGGGG	24	CGG515AAC	R515N	1	1
gene	Lib1	AAAGATCAAAAGCCAA	3	GCT226ACC	A226T	1	1
gene	Lib1	AAAGATCATAAAATCC	22	GCC441GTG	A441V	1	1
gene	Lib1	AAAGATCCACCAATTA	17	GAA202TAC	E202Y	1	1
gene	Lib1	AAAGATCGAGCATAAG	3	GTG285ACC	V285T	1	1
gene	Lib1	AAAGATCGCTTTTGAG	11	AGA224TTC	R224F	1	1
gene	Lib1	AAAGATCTCACATTCC	2	CAG223CAC	Q223H	1	1
gene	Lib1	AAAGATCTGGGGAAAC	9	AAC162AGA	N162R	1	1
gene	Lib1	AAAGATCTGTGCTGAG	26	CAC24AGA TAA568TGC	H24R *568C	2	2
gene	Lib1	AAAGATCTTCTCTATT	18			0	0
gene	Lib1	AAAGATGCGACTGCAA	10			0	0
gene	Lib1	AAAGATGCGGCCAAAT	2			0	0
gene	Lib1	AAAGATGTATCAGAAC	12	GAG91GAC	E91D	1	1
gene	Lib1	AAAGATGTCTAAAAGA	20	GAG509GAC	E509D	1	1
gene	Lib1	AAAGATTAACCCCCTC	32	GAT17AGA GAA510CAC	D17R E510H	2	2
gene	Lib1	AAAGATTAGTAAGTCA	6	CAC487AGA	H487R	1	1
gene	Lib1	AAAGATTATGAACGCG	6	AAC373AGA	N373R	1	1
gene	Lib1	AAAGATTGGCAGCCAC	9	AAC125TTC TAT502ATG	N125F Y502M	2	2
gene	Lib1	AAAGATTGTACTTCAA	9	ATC301AGC	I301S	1	1
gene	Lib1	AAAGATTTGGATGACA	17	ACC406GTG	T406V	1	1
gene	Lib1	AAAGCAAAACTACCAA	34	ATC214TGG	I214W	1	1
gene	Lib1	AAAGCAAATAAATGTA	5	CCT210GAC CCT319CCA AAA341AGA	P210D K341R	3	2
gene	Lib1	AAAGCAAATGCATTGC	4	TCT259ACC	S259T	1	1
gene	Lib1	AAAGCAAATGCGGCCG	4	ACA231GCC CGG342CTG	T231A R342L	2	2
gene	Lib1	AAAGCAATCTATTGGA	21	ACC314TGG	T314W	1	1
gene	Lib1	AAAGCAATGAAGTACT	17	GTG285TTC	V285F	1	1
gene	Lib1	AAAGCACAAGTCGTCA	13	AGC336TGC	S336C	1	1
gene	Lib1	AAAGCACAATACTGGG	8	CAC289CAG	H289Q	1	1
gene	Lib1	AAAGCACCGTAAACCC	34	AGC28CAG	S28Q	1	1
gene	Lib1	AAAGCACCTCCACTCT	21	TCT179ATC AGA334GTC TCC385TAC TTC485TTG	S179I R334V S385Y F485L	4	4
gene	Lib1	AAAGCACTAATGGCGG	2	GTG497TTG GAG517CCC	V497L E517P	2	2
gene	Lib1	AAAGCAGAAAGCATAG	14			0	0
gene	Lib1	AAAGCAGAAGATTTGA	11	GAC364CAG	D364Q	1	1
gene	Lib1	AAAGCAGAGCTTAACC	9	TTC245AAC	F245N	1	1
gene	Lib1	AAAGCAGCTAGGAAAA	2	TGG92TAC GGC500AGC	W92Y G500S	2	2
gene	Lib1	AAAGCAGTAAGAGCCT	2	AAG274TGG	K274W	1	1
gene	Lib1	AAAGCATAACGGACTG	3	GAC252AAG GTT393GGC	D252K V393G	2	2
gene	Lib1	AAAGCATATCATGTAT	4	AAC474GTG ATT565CCC	N474V I565P	2	2
gene	Lib1	AAAGCATGAATTCGCA	8	TTC433AGA	F433R	1	1
gene	Lib1	AAAGCATGGTCCTACA	9	GCC150TAC	A150Y	1	1
gene	Lib1	AAAGCATGTTAACGCA	6			0	0
gene	Lib1	AAAGCATTTGCGGAAA	14			0	0
gene	Lib1	AAAGCCAAATCCGCGC	13	AAG344CCC	K344P	1	1
gene	Lib1	AAAGCCAGGCTTCAGA	4	GAG85GGC	E85G	1	1
gene	Lib1	AAAGCCATCGTCAACA	14	GCC265ATG GCC330CAG	A265M A330Q	2	2
gene	Lib1	AAAGCCATGGGATTTG	3	GCT352GAG	A352E	1	1
gene	Lib1	AAAGCCCACCCAAAAG	2			0	0
gene	Lib1	AAAGCCCCATAAACTA	4	AAT61AGA AAG320GTG	N61R K320V	2	2
gene	Lib1	AAAGCCCCTGATAAAC	5	GAC473ACC	D473T	1	1
gene	Lib1	AAAGCCCGAAACAACC	5	GTG497AGG	V497R	1	1
gene	Lib1	AAAGCCCTAATTGTTG	7	AAT61ATG TTC415ATC	N61M F415I	2	2
gene	Lib1	AAAGCCCTATTTGAGC	8	TGG76TTG CTG347GTG	W76L L347V	2	2
gene	Lib1	AAAGCCCTCAAAGTGC	4	TGG554CCC	W554P	1	1
gene	Lib1	AAAGCCGAACTCACGC	3	ATC190GAC AGC525ACC	I190D S525T	2	2
gene	Lib1	AAAGCCGAAGAAAAAA	46	TAC114GAC AAC181TGC AAG383ATC	Y114D N181C K383I	3	3
gene	Lib1	AAAGCCGCCAAGCGGT	35	GCC74GTC GGC432TTC	A74V G432F	2	2
gene	Lib1	AAAGCCGCTTTTACCA	8	AAG388GCC TAC507GTG	K388A Y507V	2	2
gene	Lib1	AAAGCCTCGGCAAATG	8	AGC110CAC	S110H	1	1
gene	Lib1	AAAGCCTGACTCAACA	25	AAG383AGG CTG443TAC	K383R L443Y	2	2
gene	Lib1	AAAGCCTGATAACTTA	21	CTG117TTC	L117F	1	1
gene	Lib1	AAAGCCTGTTAGTTTG	5	AAT170CCC	N170P	1	1
gene	Lib1	AAAGCCTTAAAGTAGC	3	TCT496GGC	S496G	1	1
gene	Lib1	AAAGCGAACAACTTGA	3	CAG18ATG AAG403CAG	Q18M K403Q	2	2
gene	Lib1	AAAGCGAACCCATACA	3			0	0
gene	Lib1	AAAGCGAGAGCGCAAA	2	GTG526AAC	V526N	1	1
gene	Lib1	AAAGCGAGGAAACCTT	11	GTT393AGC	V393S	1	1
gene	Lib1	AAAGCGATGACCGCAC	3	AAC3GAC	N3D	1	1
gene	Lib1	AAAGCGCCCACTACGG	36	CCT266ACT CTG478CAC	P266T L478H	2	2
gene	Lib1	AAAGCGCGTTCTTGCC	9	CAG295GGC	Q295G	1	1
gene	Lib1	AAAGCGGAATAGGGGA	4	AGC72AGA TCC399GAG TTC408TTT	S72R S399E	3	2
gene	Lib1	AAAGCGGGATAGGCAC	4			0	0
gene	Lib1	AAAGCGTTATGAAATT	2	GAG267TTC	E267F	1	1
gene	Lib1	AAAGCTAAAGTCTAGC	3	GTG164ATC TTT483GCC	V164I F483A	2	2
gene	Lib1	AAAGCTAAGATTTACA	5			0	0
gene	Lib1	AAAGCTAAGTGCAACA	2	CGG515TGG	R515W	1	1
gene	Lib1	AAAGCTAATATAGGCC	2	GCC265CCC AAG403ATC	A265P K403I	2	2
gene	Lib1	AAAGCTAATCGAGATG	8	CAC311TTC	H311F	1	1
gene	Lib1	AAAGCTATACAACTAA	28	GCC381TGG	A381W	1	1
gene	Lib1	AAAGCTATTACAAACA	34	CCC81CCA AAT112CAG GGC365TTC	N112Q G365F	3	2
gene	Lib1	AAAGCTATTAGAAAAT	13	AAC39TGC GAC113ATG AAC491GAG	N39C D113M N491E	3	3
gene	Lib1	AAAGCTCAGATTGCGT	31	GAC253AAC	D253N	1	1
gene	Lib1	AAAGCTCATATGGATT	4	CTG453TAC CTG523GTG	L453Y L523V	2	2
gene	Lib1	AAAGCTCATTTGTTGT	9	AAG118AAC AAC459AAT	K118N	2	1
gene	Lib1	AAAGCTCCCGACAGAT	2	TAC287AGA	Y287R	1	1
gene	Lib1	AAAGCTGATACCCACG	14	GAG37TGG GCC254GCT	E37W	2	1
gene	Lib1	AAAGCTGCCGATTAAC	26	TGC20AAG	C20K	1	1
gene	Lib1	AAAGCTTAAATAGTTT	3	TAC369ATC CAT370GAT	Y369I H370D	2	2
gene	Lib1	AAAGCTTACAGTGAAT	2	ATG305AAC	M305N	1	1
gene	Lib1	AAAGCTTACATCATCA	10	CTG121ATC AGC533GGC	L121I S533G	2	2
gene	Lib1	AAAGCTTCACAAAGAT	10			0	0
gene	Lib1	AAAGCTTTGCACCATC	9	ACA231TAC	T231Y	1	1
gene	Lib1	AAAGGAAAACCATCTC	3			0	0
gene	Lib1	AAAGGAAACGGAGTAA	3	CTG446AAC	L446N	1	1
gene	Lib1	AAAGGAAGGACATAAA	18	CCT210CTG	P210L	1	1
gene	Lib1	AAAGGAAGTCAACTAG	2			0	0
gene	Lib1	AAAGGAATCAAAAGGT	19	TCT233TTC	S233F	1	1
gene	Lib1	AAAGGAATCCCGATCC	2	GGC109CAC AAG169GAC	G109H K169D	2	2
gene	Lib1	AAAGGAATCTGATAGT	31	GAT431ATG	D431M	1	1
gene	Lib1	AAAGGAATTAGAGCCA	4	CTG105AGA CTG418TAC	L105R L418Y	2	2
gene	Lib1	AAAGGACAGTATAAAC	11	AAG177GCC	K177A	1	1
gene	Lib1	AAAGGACCCCAAAACA	20	AGT16TGA	S16*	1	1
gene	Lib1	AAAGGACCCGAAAATA	3	GTC147TGG	V147W	1	1
gene	Lib1	AAAGGACTACTCGCCA	21	TTC415ATC	F415I	1	1
gene	Lib1	AAAGGACTATAGCACA	7	ATC301GAC	I301D	1	1
gene	Lib1	AAAGGACTCAAATAAT	15	TGT566ACC	C566T	1	1
gene	Lib1	AAAGGAGAAGCAATAA	6	GTG285AGA	V285R	1	1
gene	Lib1	AAAGGAGATACCACTC	17	GCT172ATG	A172M	1	1
gene	Lib1	AAAGGAGCAACGTAAC	37	AGA564TGC	R564C	1	1
gene	Lib1	AAAGGAGTACTTACAA	9	AAC80AAG	N80K	1	1
gene	Lib1	AAAGGAGTCGACACCT	5			0	0
gene	Lib1	AAAGGAGTTCACAACT	7	CGG468AAG	R468K	1	1
gene	Lib1	AAAGGATACACGGGAA	13	ACC292TAC	T292Y	1	1
gene	Lib1	AAAGGATATTCTATGT	7			0	0
gene	Lib1	AAAGGATCAAATGTCA	2			0	0
gene	Lib1	AAAGGCAAGGCTCTCA	5	GGC276CAC	G276H	1	1
gene	Lib1	AAAGGCAATATCCCTA	2	TCT179GAC TCC385GGG	S179D S385G	2	2
gene	Lib1	AAAGGCATCGCCCAGT	6	TTC408ATC	F408I	1	1
gene	Lib1	AAAGGCGACCCGAAAC	59	CTG13ATC	L13I	1	1
gene	Lib1	AAAGGCGTCCCCTCAC	7	GGC527TGG	G527W	1	1
gene	Lib1	AAAGGCGTGTAAGTCG	24	GGC22AGA	G22R	1	1
gene	Lib1	AAAGGCGTTGTCCATA	4			0	0
gene	Lib1	AAAGGCTCAACGACCC	49	TGC20TAC	C20Y	1	1
gene	Lib1	AAAGGCTGACAGTCAA	43	GGA237CTG	G237L	1	1
gene	Lib1	AAAGGCTTGAGAAATC	13	GTG445AGC	V445S	1	1
gene	Lib1	AAAGGGACATGGTCTC	5	CTG313GAC	L313D	1	1
gene	Lib1	AAAGGGAGGAACAACT	5	AGT16TGC	S16C	1	1
gene	Lib1	AAAGGGATGCCTATTC	2	ACC314TAC	T314Y	1	1
gene	Lib1	AAAGGGCAAAATTGAT	4	CTG338ACC GAA430ATC	L338T E430I	2	2
gene	Lib1	AAAGGGTTTCCTTGAA	5			0	0
gene	Lib1	AAAGGGTTTTTCCTAG	4	ATC19GTG TCT283TGG	I19V S283W	2	2
gene	Lib1	AAAGGTAAAATCTATA	5	ATC567AGA	I567R	1	1
gene	Lib1	AAAGGTAAATCACCTA	11	GCC300GTC	A300V	1	1
gene	Lib1	AAAGGTAAATGTTACT	16			0	0
gene	Lib1	AAAGGTACAAAGTGAG	28			0	0
gene	Lib1	AAAGGTAGAGAGGGCC	7	TGC151GAC GGC346ATG	C151D G346M	2	2
gene	Lib1	AAAGGTAGCGAAGATA	17	TTC485TAC	F485Y	1	1
gene	Lib1	AAAGGTATAATCTTTC	2	GGC349TTC	G349F	1	1
gene	Lib1	AAAGGTATGCAACATG	3	GTG163GGG GCC381ACC	V163G A381T	2	2
gene	Lib1	AAAGGTCAATAGTTCC	22			0	0
gene	Lib1	AAAGGTCAGAATCCCA	2	GCC475ACC	A475T	1	1
gene	Lib1	AAAGGTCTGAATTCCA	43	GCC99GTC CTG561ATC	A99V L561I	2	2
gene	Lib1	AAAGGTGAGACCATAG	2	AAC440GCC	N440A	1	1
gene	Lib1	AAAGGTGTAATAAAAT	14	TGC489GAG	C489E	1	1
gene	Lib1	AAAGGTTCGCTAGGCT	4	GAA448TTC	E448F	1	1
gene	Lib1	AAAGGTTCTGCTTTCA	9	ATG447ATA	M447I	1	1
gene	Lib1	AAAGGTTGTCAGTAAC	8	AGC519TTC	S519F	1	1
gene	Lib1	AAAGTAAAAACCTAAA	17			0	0
gene	Lib1	AAAGTAAAAGAAGAAT	3	AGC148AAC ATC351ATT	S148N	2	1
gene	Lib1	AAAGTAAACTCCAAAT	36	GCC330ACC GGC479CTG	A330T G479L	2	2
gene	Lib1	AAAGTAAATCGTACCA	23	GCC45AGA	A45R	1	1
gene	Lib1	AAAGTAACACCTATGA	4	GAC70TGC ACC386GCG TTC485ATC	D70C T386A F485I	3	3
gene	Lib1	AAAGTAACTAAAATAC	3	ACA143AAG ATC301CAC	T143K I301H	2	2
gene	Lib1	AAAGTAACTATTTATA	6	AGC458ATC	S458I	1	1
gene	Lib1	AAAGTAAGAACTCAGA	35	AGC377TAC ATG404ATA	S377Y M404I	2	2
gene	Lib1	AAAGTAAGGTTATACT	2	CCT157GCC	P157A	1	1
gene	Lib1	AAAGTAATAACTCAAA	21	TAC107GGC	Y107G	1	1
gene	Lib1	AAAGTAATCAGTAGCC	35	TGG359CAC	W359H	1	1
gene	Lib1	AAAGTAATCCGTATCT	7			0	0
gene	Lib1	AAAGTACAGGAAAAAG	9	GTG14TGC TAC153GAC	V14C Y153D	2	2
gene	Lib1	AAAGTACTAATAACGC	9	CTG425TAC	L425Y	1	1
gene	Lib1	AAAGTACTATTATGGC	16	ATC35TAC	I35Y	1	1
gene	Lib1	AAAGTAGAGATCCAGC	87	ACA537ATG	T537M	1	1
gene	Lib1	AAAGTAGATACCAATT	2	CAC119ACC GAG517ATG	H119T E517M	2	2
gene	Lib1	AAAGTAGGTCTCAGAG	26	CCT210CCC ACC218TAC	T218Y	2	1
gene	Lib1	AAAGTAGGTGATCCAC	4	CCA108GCC	P108A	1	1
gene	Lib1	AAAGTAGTCGCGATAG	2	TAC107GCC	Y107A	1	1
gene	Lib1	AAAGTATAAGCTCGCA	9	GAC277AGA	D277R	1	1
gene	Lib1	AAAGTATGTCAGATAA	7			0	0
gene	Lib1	AAAGTATTTAAGACAA	3			0	0
gene	Lib1	AAAGTATTTTTCAGAA	12	AAC426GCC	N426A	1	1
gene	Lib1	AAAGTCAAACTAAAGG	19	GCT226ATC GAA286AAA	A226I E286K	2	2
gene	Lib1	AAAGTCAATCCTAAGT	3	ACC183AGA	T183R	1	1
gene	Lib1	AAAGTCAATTAAAGGT	6	GAA419TGG	E419W	1	1
gene	Lib1	AAAGTCACAACCAAAT	13	AAT184ATG	N184M	1	1
gene	Lib1	AAAGTCACTTTGAAGC	8	AAG403AAC	K403N	1	1
gene	Lib1	AAAGTCATAATAGGAA	9	TGG359CAG	W359Q	1	1
gene	Lib1	AAAGTCATATCCACCG	3	AAC181AGC	N181S	1	1
gene	Lib1	AAAGTCATTTACCAGG	3	GAT457TGC	D457C	1	1
gene	Lib1	AAAGTCCACAAATAAT	3	CGG420ATC AGA451AAA	R420I R451K	2	2
gene	Lib1	AAAGTCCCTGATAACA	36	AAG476GTG	K476V	1	1
gene	Lib1	AAAGTCCGACCCTAAA	11	CTG121GAC ATG281ATA CTG446CTA	L121D M281I	3	2
gene	Lib1	AAAGTCCGGTAGCCAT	17	AAT112AGA AAG476ACC	N112R K476T	2	2
gene	Lib1	AAAGTCCTAAAAGAGT	2	TGG366CAG	W366Q	1	1
gene	Lib1	AAAGTCCTAATGGTGT	29	GTG445ATG TAC504GTG	V445M Y504V	2	2
gene	Lib1	AAAGTCCTCGGATAAG	22	GCC538AGC	A538S	1	1
gene	Lib1	AAAGTCGACAATAAAT	3	AGC136GGC	S136G	1	1
gene	Lib1	AAAGTCGCTTACACAG	3	ATC190AAG CGG342ATC	I190K R342I	2	2
gene	Lib1	AAAGTCGTATTCAACA	23	AAG274TGG	K274W	1	1
gene	Lib1	AAAGTCGTTTGATACC	3	AAT103GGC	N103G	1	1
gene	Lib1	AAAGTCTGAACGATAA	2	CCC90GAG	P90E	1	1
gene	Lib1	AAAGTCTGAATCCTTT	14			0	0
gene	Lib1	AAAGTCTTACTCGCAG	28	TGG138TGA AGC197TGC	W138* S197C	2	2
gene	Lib1	AAAGTGAACCTAGGGG	8	TAC153CCC GGC500ATG	Y153P G500M	2	2
gene	Lib1	AAAGTGAATGTGCGTG	4	CTG60AGC	L60S	1	1
gene	Lib1	AAAGTGACACGCCCAG	2	GTG235GAG GTG285GTT	V235E	2	1
gene	Lib1	AAAGTGAGCAAAGTTT	7	CTG7AGC CCT65AGA GTG445GAG GAC454GAT	L7S P65R V445E	4	3
gene	Lib1	AAAGTGATAAACATAG	18	GGA217ATC	G217I	1	1
gene	Lib1	AAAGTGATGATCCTAT	9	AAG135CAG	K135Q	1	1
gene	Lib1	AAAGTGCCCAAAAACC	36	GAC33TGC AGA185TGC	D33C R185C	2	2
gene	Lib1	AAAGTGCGTTCATCTT	20	TTC307GAC GAA430GAC	F307D E430D	2	2
gene	Lib1	AAAGTGCTAAAGAGTA	10	GCC543AAG	A543K	1	1
gene	Lib1	AAAGTGTAGTGTCAAC	16	AAC291GCC	N291A	1	1
gene	Lib1	AAAGTGTATTCCTTCC	7	GGA155AAC	G155N	1	1
gene	Lib1	AAAGTGTGTATATCTG	4	AAA466TAC	K466Y	1	1
gene	Lib1	AAAGTGTGTATTTGCG	13	CGG239TAC	R239Y	1	1
gene	Lib1	AAAGTTAAAGTATACG	13	GGA353CAG TAT502AGC	G353Q Y502S	2	2
gene	Lib1	AAAGTTAATCTAATAA	2	ATC255ACC CAC456ACC	I255T H456T	2	2
gene	Lib1	AAAGTTACAAAAAATC	3	AAC140CAG GCC150GTC	N140Q A150V	2	2
gene	Lib1	AAAGTTAGCAGTTAGA	46	GAA2TGA AGC110AAC	E2* S110N	2	2
gene	Lib1	AAAGTTAGTCATATTT	6	ATC4AAG	I4K	1	1
gene	Lib1	AAAGTTATTACATGTA	20	TGG165TAC	W165Y	1	1
gene	Lib1	AAAGTTCACAGCCGAC	2			0	0
gene	Lib1	AAAGTTCATTGTAAGG	16	TGC294ATG	C294M	1	1
gene	Lib1	AAAGTTCGCATTCAGC	3	ATG242GGC	M242G	1	1
gene	Lib1	AAAGTTCTGAACAGCA	17	TGT58ATC TAC107ACC	C58I Y107T	2	2
gene	Lib1	AAAGTTGAAACTGATA	26	AAG56AAA		1	0
gene	Lib1	AAAGTTGACCCACTGA	6	GTG163TTC	V163F	1	1
gene	Lib1	AAAGTTGATGAGAACA	3			0	0
gene	Lib1	AAAGTTGGACTTGTGC	2	GCC25CCC	A25P	1	1
gene	Lib1	AAAGTTTACAACTGTG	7	AAT184CAG	N184Q	1	1
gene	Lib1	AAAGTTTACCCTTACT	18			0	0
gene	Lib1	AAAGTTTCAAACAGGT	11	CCA297GGC	P297G	1	1
gene	Lib1	AAAGTTTCGGTACAGA	3	CTG111TGC	L111C	1	1
gene	Lib1	AAATAAAAAAATAATT	15	CTG68ATG	L68M	1	1
gene	Lib1	AAATAAAAAAATGCCG	2	TAC153GAC	Y153D	1	1
gene	Lib1	AAATAAAAAATAGAAA	31	AAC80GAG TGC493TGA	N80E C493*	2	2
gene	Lib1	AAATAAAAAATCAAGA	6	GCC45ATC	A45I	1	1
gene	Lib1	AAATAAAAACCATATA	4	CGG515CAG	R515Q	1	1
gene	Lib1	AAATAAAAATGAGTTC	2	GCC254TAC	A254Y	1	1
gene	Lib1	AAATAAAACGCCGTAA	13	ACA204AGC ATC534TGC	T204S I534C	2	2
gene	Lib1	AAATAAAAGACAAGCA	12	GTG526GAG	V526E	1	1
gene	Lib1	AAATAAAAGACCTAGT	17			0	0
gene	Lib1	AAATAAAAGACTTATC	34	AAA168ATG CAG407AAG	K168M Q407K	2	2
gene	Lib1	AAATAAAAGGCACCAG	4	TAT502GGC	Y502G	1	1
gene	Lib1	AAATAAAAGTACCACA	8	GAC402ATC	D402I	1	1
gene	Lib1	AAATAAAATCGACTGG	31	GAC402GTG	D402V	1	1
gene	Lib1	AAATAAAATGCTTACT	6			0	0
gene	Lib1	AAATAAAATTAGACCA	20	GAA516AAC	E516N	1	1
gene	Lib1	AAATAAACAAGCACCG	4			0	0
gene	Lib1	AAATAAACATAATGCC	2	AAG208ATC	K208I	1	1
gene	Lib1	AAATAAACGCCGACCA	32	AAC181AAT AAC426GTG	N426V	2	1
gene	Lib1	AAATAAACGGAATAAC	49	GAC454AGA CAG562CCG	D454R Q562P	2	2
gene	Lib1	AAATAAACTAACGGTG	10			0	0
gene	Lib1	AAATAAACTACAGCCG	8	GTG445TAC	V445Y	1	1
gene	Lib1	AAATAAAGAAAACTGG	44	AAT449TAC	N449Y	1	1
gene	Lib1	AAATAAAGAAACCAAA	6	GCC380GCT ATG494TGG	M494W	2	1
gene	Lib1	AAATAAAGCAAGAGAC	12	GTT393AGC	V393S	1	1
gene	Lib1	AAATAAAGCAGAAGAT	2			0	0
gene	Lib1	AAATAAAGCTTCTAAT	10			0	0
gene	Lib1	AAATAAAGGCATAATA	23	ATG120ATC GTG467GGC	M120I V467G	2	2
gene	Lib1	AAATAAATAGGATAAG	9	TTT483GGC	F483G	1	1
gene	Lib1	AAATAAATAGTCGAAA	3	GTG397CCC	V397P	1	1
gene	Lib1	AAATAAATATAGGGAG	12	GGA481TAC	G481Y	1	1
gene	Lib1	AAATAAATATATGGAA	4	TCT93CAG	S93Q	1	1
gene	Lib1	AAATAAATCCAAGAAA	8	AAG118TAC	K118Y	1	1
gene	Lib1	AAATAAATGATGCCTG	8			0	0
gene	Lib1	AAATAAATGTAACCAA	8	GGC240ATC	G240I	1	1
gene	Lib1	AAATAACAAATGAACG	2	AAC325GCC	N325A	1	1
gene	Lib1	AAATAACAAGTACCTA	8	ACA537AGA	T537R	1	1
gene	Lib1	AAATAACAGGGATTTA	9			0	0
gene	Lib1	AAATAACAGTGGCCCC	50	ACA296CAG	T296Q	1	1
gene	Lib1	AAATAACATTACCATG	3	GGC349TTC	G349F	1	1
gene	Lib1	AAATAACCTCGAATTA	6	CTG523GGC	L523G	1	1
gene	Lib1	AAATAACGAGACTAGA	28	TAC321AGA	Y321R	1	1
gene	Lib1	AAATAACGTGAAAACA	11	GGC479CAC	G479H	1	1
gene	Lib1	AAATAACTATATCACT	5	TCT560CTG	S560L	1	1
gene	Lib1	AAATAACTGCTAATCG	9	TGG138GAC	W138D	1	1
gene	Lib1	AAATAACTGTTAGCTT	8	TAT270ATG	Y270M	1	1
gene	Lib1	AAATAACTGTTCTCGG	61	ATC176TGG	I176W	1	1
gene	Lib1	AAATAACTTAAAAATA	9	CTG111GAG	L111E	1	1
gene	Lib1	AAATAACTTTCAAAAG	8			0	0
gene	Lib1	AAATAAGACCGATCAC	2	TGG359GAG	W359E	1	1
gene	Lib1	AAATAAGACGGACACC	36	GAG356ATG	E356M	1	1
gene	Lib1	AAATAAGAGCGATGAT	2	CAG18TGA	Q18*	1	1
gene	Lib1	AAATAAGCACTATAGA	16	GTG445GTA GAA448CAC	E448H	2	1
gene	Lib1	AAATAAGCCTCAGCAC	46	GAG450TAC	E450Y	1	1
gene	Lib1	AAATAAGCTTTTAATA	18	AGC278ATC	S278I	1	1
gene	Lib1	AAATAAGGGCTAAAAG	3	TCC303GAG	S303E	1	1
gene	Lib1	AAATAAGGTAGATTTA	4	GCC511AAG	A511K	1	1
gene	Lib1	AAATAAGTCCCTACGA	3	CGG498GGC	R498G	1	1
gene	Lib1	AAATAATAAAATTGGA	8	TGC20AAG	C20K	1	1
gene	Lib1	AAATAATAAACAAAGC	70	AAC222ACC	N222T	1	1
gene	Lib1	AAATAATAAACTAACC	15	GTC89AGC	V89S	1	1
gene	Lib1	AAATAATAACAGAGAA	14			0	0
gene	Lib1	AAATAATAAGGAATTT	2	GGC79AAC	G79N	1	1
gene	Lib1	AAATAATAAGGTACGT	5	CTG425GTG	L425V	1	1
gene	Lib1	AAATAATAAGTATATA	16	GCC300ATG	A300M	1	1
gene	Lib1	AAATAATAATAGAAAT	8			0	0
gene	Lib1	AAATAATAGTGAATTA	26	GCC25GCT ACC218GGC	T218G	2	1
gene	Lib1	AAATAATCAATTACCA	42	GTG14GTT ATG429ATA	M429I	2	1
gene	Lib1	AAATAATCACAGCGCT	14	TAC207GGC	Y207G	1	1
gene	Lib1	AAATAATCAGTTCAAA	24	AAC416GAG	N416E	1	1
gene	Lib1	AAATAATCATGAGTAG	3	CAA234TGC	Q234C	1	1
gene	Lib1	AAATAATGAGCAGATC	6	AGC540AAC	S540N	1	1
gene	Lib1	AAATAATGATTGTAAC	10			0	0
gene	Lib1	AAATAATGGAATAATG	5	GCC74GCT AGC110GAC CTG444ATG	S110D L444M	3	2
gene	Lib1	AAATAATGTCGCCGCC	6	AAT103GTG	N103V	1	1
gene	Lib1	AAATAATGTTTGTCGT	5	CAC53TAC CTG249CTA AAG271AAA CTG425TGC	H53Y L425C	4	2
gene	Lib1	AAATAATTAGGCCACT	14	GAT431TTC TTT483AAG	D431F F483K	2	2
gene	Lib1	AAATAATTCAAGTTCA	4	GAC391GTG	D391V	1	1
gene	Lib1	AAATAATTGTATATTA	25	CCC134CTG	P134L	1	1
gene	Lib1	AAATACAAAAGACGGC	19	GGC193GCC AGC372CAG	G193A S372Q	2	2
gene	Lib1	AAATACAAGATGCAAA	9	CAA203TGG	Q203W	1	1
gene	Lib1	AAATACAAGTCGCAGT	4	GCC230GAC	A230D	1	1
gene	Lib1	AAATACAATATAAAAG	6	ACC406ATG	T406M	1	1
gene	Lib1	AAATACAATGCTTTAT	16	GAG356AAC	E356N	1	1
gene	Lib1	AAATACACTGATATTC	8	ATC518GGC	I518G	1	1
gene	Lib1	AAATACAGAAAAAAAT	2			0	0
gene	Lib1	AAATACAGTCAATAGT	26			0	0
gene	Lib1	AAATACAGTTTGTTTT	103	CTG121GGC	L121G	1	1
gene	Lib1	AAATACATCACCAGAA	4	GGC332GCC	G332A	1	1
gene	Lib1	AAATACATGTTAAACT	15	TGG246GCC	W246A	1	1
gene	Lib1	AAATACATTAGTATGA	7	GAC253GGC	D253G	1	1
gene	Lib1	AAATACCAAAGGCATA	8	AGA88ACC ACC438GCC	R88T T438A	2	2
gene	Lib1	AAATACCATATCTAGC	8	ACA211TAC	T211Y	1	1
gene	Lib1	AAATACCCAAACTAGA	5			0	0
gene	Lib1	AAATACCCACGCCCCT	3	AGC540GCC	S540A	1	1
gene	Lib1	AAATACCCATGTAACC	2			0	0
gene	Lib1	AAATACCGCATTAGAC	7	CAC308GTG	H308V	1	1
gene	Lib1	AAATACCGGGTTAAGT	4	CTG7CTA GGC22ACC GGC520GGT	G22T	3	1
gene	Lib1	AAATACCGTGTGAGAA	7	CGG468TGC	R468C	1	1
gene	Lib1	AAATACCTAACGCCCA	3	AGC144AAC	S144N	1	1
gene	Lib1	AAATACCTACAAATAA	7	AGA98ATG	R98M	1	1
gene	Lib1	AAATACCTTGACAGAA	2	GTG14CAC	V14H	1	1
gene	Lib1	AAATACGAGTTTCAAT	4	GTT393AGA GTG397GTT	V393R	2	1
gene	Lib1	AAATACGATTGGGCCT	2	TGG359ACC	W359T	1	1
gene	Lib1	AAATACGCACTATGAG	44	CCC251TGC	P251C	1	1
gene	Lib1	AAATACGCATAAAATA	46	TTC485ATC	F485I	1	1
gene	Lib1	AAATACGCCTTTAAGT	5	AAC474AGA	N474R	1	1
gene	Lib1	AAATACGCGTGAAGCT	5	TCT179CTG AGA334GAC ACC386CCC TTC485TGG	S179L R334D T386P F485W	4	4
gene	Lib1	AAATACGCTACCACAA	9	TGG92ATC	W92I	1	1
gene	Lib1	AAATACGTATCACAGA	3	AGC72AGA	S72R	1	1
gene	Lib1	AAATACGTTAAGACTT	5			0	0
gene	Lib1	AAATACTAATAGTACA	2			0	0
gene	Lib1	AAATACTAGATTCGCA	2			0	0
gene	Lib1	AAATACTATAAAGACC	15	GGC75ATC GGC79GTC	G75I G79V	2	2
gene	Lib1	AAATACTCGTTAAATC	4	CTG188CTA GAG267TGG	E267W	2	1
gene	Lib1	AAATACTCTTAAGATC	6	ATC401AGA	I401R	1	1
gene	Lib1	AAATACTTACTTCTAA	14	CTG66GAC	L66D	1	1
gene	Lib1	AAATACTTCATTTGCC	28	ACC183GGC	T183G	1	1
gene	Lib1	AAATACTTCTGACCCT	43	GTG32ATC ACC175ACA	V32I	2	1
gene	Lib1	AAATACTTCTGATTCA	40	ACG41ATG TAC153GAG	T41M Y153E	2	2
gene	Lib1	AAATAGAACAATCCAG	11	GGC146ATG	G146M	1	1
gene	Lib1	AAATAGAACAATTGGA	5	GTC147GAC	V147D	1	1
gene	Lib1	AAATAGAACTGATACG	16	GAG492CAG	E492Q	1	1
gene	Lib1	AAATAGAAGCATAGAA	17			0	0
gene	Lib1	AAATAGAAGGCGCACT	11	AAC405TAC	N405Y	1	1
gene	Lib1	AAATAGAATTTATCTG	2	AAC302CCC	N302P	1	1
gene	Lib1	AAATAGACGAGAATCA	28	AAG15TAC GAG492AAC	K15Y E492N	2	2
gene	Lib1	AAATAGAGAACGATGC	4			0	0
gene	Lib1	AAATAGAGACCAAGTC	7			0	0
gene	Lib1	AAATAGAGACGAATAA	4			0	0
gene	Lib1	AAATAGATATTTAAAC	2	AGC137CAC	S137H	1	1
gene	Lib1	AAATAGATCAAATCTA	8	ATC176AAG	I176K	1	1
gene	Lib1	AAATAGCAAAGTATAC	24	AGC148CTG GGC193GAC GCC330ACC	S148L G193D A330T	3	3
gene	Lib1	AAATAGCAATCTACCG	7	CCC152GAC	P152D	1	1
gene	Lib1	AAATAGCAGGTACAGG	2			0	0
gene	Lib1	AAATAGCCATAATATA	7	GCC545ACC	A545T	1	1
gene	Lib1	AAATAGCCATGGATGT	30	ATC167AAG	I167K	1	1
gene	Lib1	AAATAGCCGCTGCAAA	22	GTG216GAG AGA334AGC TCC385CCG	V216E R334S S385P	3	3
gene	Lib1	AAATAGCCGTAACCCT	4	AAA341GTG	K341V	1	1
gene	Lib1	AAATAGCTCTTGATTG	12	TGG437GCC	W437A	1	1
gene	Lib1	AAATAGGAAGATCGAC	6	ATG242CCC CTG434CCC	M242P L434P	2	2
gene	Lib1	AAATAGGACACTAGAG	20	GGC79AGA	G79R	1	1
gene	Lib1	AAATAGGACGAAAAAA	18	CAC53TTC	H53F	1	1
gene	Lib1	AAATAGGAGTAAGGGG	18			0	0
gene	Lib1	AAATAGGAGTGGCAGA	9			0	0
gene	Lib1	AAATAGGCCGGTGGAC	3	CAC196GTG ACA296CCC	H196V T296P	2	2
gene	Lib1	AAATAGGCGAAAGGAA	3	CGG420ATG	R420M	1	1
gene	Lib1	AAATAGGGTTATCCCG	12	CTG145TAC	L145Y	1	1
gene	Lib1	AAATAGGTAAGTTTAT	8	CTG166CAC GGC299TGC	L166H G299C	2	2
gene	Lib1	AAATAGGTGGAGTTGT	19	CTG66TGC CAG295CGG	L66C Q295R	2	2
gene	Lib1	AAATAGTAAAGACTAC	3	ATC4TGA CCT306CTG	I4* P306L	2	2
gene	Lib1	AAATAGTATATAAGTG	30	CAG375GTG	Q375V	1	1
gene	Lib1	AAATAGTATATACTAT	9	AGA232ACC	R232T	1	1
gene	Lib1	AAATAGTCTTTCGCAC	11	GAA516CAG	E516Q	1	1
gene	Lib1	AAATAGTTCGTTACTG	9	GGC392TGC	G392C	1	1
gene	Lib1	AAATATAAAACCGTCT	3	CTG425GCC	L425A	1	1
gene	Lib1	AAATATAAAACTAGCC	31	GCT156AAC	A156N	1	1
gene	Lib1	AAATATAAAAGAGCGG	12	CAG470AAG	Q470K	1	1
gene	Lib1	AAATATAACCAACCAA	8	GCC200AAG	A200K	1	1
gene	Lib1	AAATATAACCATTTCG	3	AGC158ACC	S158T	1	1
gene	Lib1	AAATATAATGCAATCG	3	AAG69CAG AGA185CCC	K69Q R185P	2	2
gene	Lib1	AAATATACCCTTAGTA	66	ATC355GAG	I355E	1	1
gene	Lib1	AAATATACCTCGATAG	8	TAT173AAT AAC236AGA GAG450GGG	Y173N N236R E450G	3	3
gene	Lib1	AAATATAGAATGATTA	5	TAC207CAG	Y207Q	1	1
gene	Lib1	AAATATATAGGCTATA	2	CTC6TGA AAC459AGA	L6* N459R	2	2
gene	Lib1	AAATATATCTAATGTA	31	ATG36CTG	M36L	1	1
gene	Lib1	AAATATATTACTCGCC	4	CTG8ACC GAA477AAC	L8T E477N	2	2
gene	Lib1	AAATATATTATCAACG	6	GAC391GAG	D391E	1	1
gene	Lib1	AAATATCAAAGCGTAT	3	GTG235GCG GAA419CCC	V235A E419P	2	2
gene	Lib1	AAATATCCCCACCAGT	2	ACC29ATC	T29I	1	1
gene	Lib1	AAATATCCTATTAATT	2			0	0
gene	Lib1	AAATATCGCACCTTAG	11	ATT565CCC	I565P	1	1
gene	Lib1	AAATATGACCTCCTAA	4	GCC149TGG	A149W	1	1
gene	Lib1	AAATATGCACCGTCGT	5	GTG14TTC	V14F	1	1
gene	Lib1	AAATATGCTAATCAAT	11	TGG92GCC AAG208ATG	W92A K208M	2	2
gene	Lib1	AAATATGTACCCAGGG	10	ATC390AAC	I390N	1	1
gene	Lib1	AAATATGTAGACCGGA	3	CTG469CAC	L469H	1	1
gene	Lib1	AAATATGTTCTAACAT	18			0	0
gene	Lib1	AAATATTAAAATCAAT	11	GAA430TGC	E430C	1	1
gene	Lib1	AAATATTAAATTCAGG	4	ACC52AAC	T52N	1	1
gene	Lib1	AAATATTACTCATACA	16			0	0
gene	Lib1	AAATATTCCTGATTAT	2	ATC355TGG	I355W	1	1
gene	Lib1	AAATATTGCCGTGCAA	10	GGC284TGC GTG298GTT	G284C	2	1
gene	Lib1	AAATATTTCTTAAGAA	21	TAC367CAG	Y367Q	1	1
gene	Lib1	AAATATTTTTATATAC	3	ACC52GAC	T52D	1	1
gene	Lib1	AAATCAAAAATACCTG	2	ATC310ATG	I310M	1	1
gene	Lib1	AAATCAAAAATCCCCA	17	GAC277AAC AAG403TAC	D277N K403Y	2	2
gene	Lib1	AAATCAAACATGAGAA	7	CAC53CAA	H53Q	1	1
gene	Lib1	AAATCAAACGCGGCAC	24	CTG513GAC	L513D	1	1
gene	Lib1	AAATCAAAGACACGGA	13	GGC75ACC ATT565CCC	G75T I565P	2	2
gene	Lib1	AAATCAAATCCTACGC	10	ACC279GGC GGC316GAC	T279G G316D	2	2
gene	Lib1	AAATCAAATGGTACAT	10	CTG249CCG TTC307GGC	L249P F307G	2	2
gene	Lib1	AAATCAACATACTAAC	3	TAC379TGG AAC405GAC	Y379W N405D	2	2
gene	Lib1	AAATCAACCTAATAAA	4	AGT16TGG GAG91GTG	S16W E91V	2	2
gene	Lib1	AAATCAACTGACCCGT	28	AAC302GTG	N302V	1	1
gene	Lib1	AAATCAAGAAGATAAT	10	TAC268GAG	Y268E	1	1
gene	Lib1	AAATCAATAACTCCTT	2			0	0
gene	Lib1	AAATCAATATTGTGTA	6			0	0
gene	Lib1	AAATCAATTAAGTAAT	22	AAT260CAG	N260Q	1	1
gene	Lib1	AAATCAATTCGTAATC	19			0	0
gene	Lib1	AAATCACAAACGGTAG	9	GCC150AGA	A150R	1	1
gene	Lib1	AAATCACATGCAAGAG	25	GGA217AGA	G217R	1	1
gene	Lib1	AAATCACCTACTTAGT	3	ACC438GGC	T438G	1	1
gene	Lib1	AAATCACCTTTAACAC	27			0	0
gene	Lib1	AAATCACGCGAGAACC	29	AAG69CAG	K69Q	1	1
gene	Lib1	AAATCACGCTTTCAAT	10	TAC23TGG	Y23W	1	1
gene	Lib1	AAATCACGTTTTATTC	15			0	0
gene	Lib1	AAATCAGAATTCCCAT	2	GAC252TGC	D252C	1	1
gene	Lib1	AAATCAGACATTACAA	16	AGA241GAC AAG427AAA GAA448AAA	R241D E448K	3	2
gene	Lib1	AAATCAGACTGAATCT	6	GGA217AGA AAC222CAG	G217R N222Q	2	2
gene	Lib1	AAATCAGCACAGCTAG	36	ATC214AAG	I214K	1	1
gene	Lib1	AAATCAGTATCTTTAT	6	TAC213TTC	Y213F	1	1
gene	Lib1	AAATCAGTGCCAGAGT	31	TTC257ACC	F257T	1	1
gene	Lib1	AAATCAGTGTTCATCG	9	GAA510GGC	E510G	1	1
gene	Lib1	AAATCAGTTTAAATAT	15	AAA323ACC	K323T	1	1
gene	Lib1	AAATCATAAGCAACGA	42	ACC29AAG ATC194ATT	T29K	2	1
gene	Lib1	AAATCATAGGTCCTTA	4	GAA116CCC ATC176CAC	E116P I176H	2	2
gene	Lib1	AAATCATATACGCTCA	11	GGC432TGG	G432W	1	1
gene	Lib1	AAATCATATATATCAA	5	CTG13TGC	L13C	1	1
gene	Lib1	AAATCATATGAACTTG	3	GGC22AAG CTG188AGC TTC485AGG	G22K L188S F485R	3	3
gene	Lib1	AAATCATGAACCAAAA	13	GAC47GCC TCT93AGA	D47A S93R	2	2
gene	Lib1	AAATCATTAAATTCGA	20	GTC147TTC	V147F	1	1
gene	Lib1	AAATCATTAGGAAAAC	13	CAC195AAC	H195N	1	1
gene	Lib1	AAATCATTATTAATGG	3	AAC181AAG AGC536TAC	N181K S536Y	2	2
gene	Lib1	AAATCATTGACACAGT	19	AAG51ATC	K51I	1	1
gene	Lib1	AAATCATTGTTATAAT	6	GGA217AAC GAG509TAG	G217N E509*	2	2
gene	Lib1	AAATCCAAACGTGCCA	27	AGC110ACC ACC386CGC	S110T T386R	2	2
gene	Lib1	AAATCCAAAGAGCGCC	2			0	0
gene	Lib1	AAATCCAAAGATAGCG	61	GAG517GTG	E517V	1	1
gene	Lib1	AAATCCAACCATCCAA	19	ATG242TTC	M242F	1	1
gene	Lib1	AAATCCAAGAAATAGC	33			0	0
gene	Lib1	AAATCCAAGTTTTATA	16	CCT101TTC	P101F	1	1
gene	Lib1	AAATCCAATAAGTGAT	18	ATC19AGA ACC183ACA GGC193AGA	I19R G193R	3	2
gene	Lib1	AAATCCAATGAGCCGT	24	GCC511GGC	A511G	1	1
gene	Lib1	AAATCCACAATGCGAT	21	ATT67AAG CCC90CCA CTG561CCC	I67K L561P	3	2
gene	Lib1	AAATCCACAGTACGAT	9	GAA516TGG	E516W	1	1
gene	Lib1	AAATCCAGACCAAGTC	11	CTG77ATC	L77I	1	1
gene	Lib1	AAATCCAGCTGGGTAC	4	GAC402GCC	D402A	1	1
gene	Lib1	AAATCCCACACCAAAA	4			0	0
gene	Lib1	AAATCCCACTTATAGT	7			0	0
gene	Lib1	AAATCCCCAGACTTCT	2	TGC20GGC	C20G	1	1
gene	Lib1	AAATCCCGTACACTTT	2	GAC402CTG GAT435AAT	D402L D435N	2	2
gene	Lib1	AAATCCCGTTGCAAGA	8	AGA241TTC ATG242ACG	R241F M242T	2	2
gene	Lib1	AAATCCCTCTAAGTGA	2	AAC417TGC	N417C	1	1
gene	Lib1	AAATCCGCCTTTTCTA	18	TAC114AAG CAG360CAA	Y114K	2	1
gene	Lib1	AAATCCGGATCGCTTA	8	TAC114AAC	Y114N	1	1
gene	Lib1	AAATCCTAACTAAATC	11	AAG461CAG	K461Q	1	1
gene	Lib1	AAATCCTAATTGATAA	4	AGC336AGT ACC501AGC	T501S	2	1
gene	Lib1	AAATCCTCAGTCAAGG	46	ACA211GGC	T211G	1	1
gene	Lib1	AAATCCTCTGCAAAGT	16			0	0
gene	Lib1	AAATCCTGCCCACGGG	10			0	0
gene	Lib1	AAATCCTTATCTAGGA	2			0	0
gene	Lib1	AAATCCTTTAAAGGAC	24	GTG14GCG CAC289GAC GAT431AAT	V14A H289D D431N	3	3
gene	Lib1	AAATCGAACACTTAAC	13	CTG7AGC	L7S	1	1
gene	Lib1	AAATCGAACTACAATC	5	GTG273AAG	V273K	1	1
gene	Lib1	AAATCGAGCTCTATTT	56			0	0
gene	Lib1	AAATCGATAACCAAAA	4			0	0
gene	Lib1	AAATCGATACACCAGG	9	ATC531AGC	I531S	1	1
gene	Lib1	AAATCGATAGTCGAGA	4	CAG223GAG	Q223E	1	1
gene	Lib1	AAATCGCGAAGAAATA	13			0	0
gene	Lib1	AAATCGCTCCTTTGGT	12			0	0
gene	Lib1	AAATCGGAAGGAGAGC	27	GAC47AAC ATC194AAG	D47N I194K	2	2
gene	Lib1	AAATCGGTGCGAATTA	8	GTC328AGA	V328R	1	1
gene	Lib1	AAATCGTAAACACCCT	6			0	0
gene	Lib1	AAATCGTCACATCTGA	7	CTG131AGA CAG407TGG	L131R Q407W	2	2
gene	Lib1	AAATCGTCTAAATGAG	2	AGA345AGC	R345S	1	1
gene	Lib1	AAATCGTGATTCCAAA	2			0	0
gene	Lib1	AAATCTAACTAGGTGC	15	GGC316GCC ATG447ATA GGC500GAC	G316A M447I G500D	3	3
gene	Lib1	AAATCTAAGCCTGGTC	5	AAC181TAC AGA334GCG	N181Y R334A	2	2
gene	Lib1	AAATCTAATAGAATAC	9			0	0
gene	Lib1	AAATCTACAATTTGAC	21	AGC508TGG	S508W	1	1
gene	Lib1	AAATCTACGTCCACCA	4	CAG46ATG	Q46M	1	1
gene	Lib1	AAATCTAGAGAGCCTA	15			0	0
gene	Lib1	AAATCTATAAAGAGAA	8			0	0
gene	Lib1	AAATCTATACACTCGA	2	GAC402ATC AAT449AGT	D402I N449S	2	2
gene	Lib1	AAATCTATATTACAAA	37	CAC53CAG CGG472CAG	H53Q R472Q	2	2
gene	Lib1	AAATCTATTCACAATA	7	CTG463CAG	L463Q	1	1
gene	Lib1	AAATCTCATTCGCAAT	2	GGA261AGA CGG342AGC	G261R R342S	2	2
gene	Lib1	AAATCTCCCATAAACA	20	CTG327ATG	L327M	1	1
gene	Lib1	AAATCTCTATGTTTCA	20			0	0
gene	Lib1	AAATCTCTGAAGTAGC	8	GTG322GAC AAG514AAC	V322D K514N	2	2
gene	Lib1	AAATCTCTTGTTCCAA	2	GAG517GAC	E517D	1	1
gene	Lib1	AAATCTGAAGGAAAAA	4	CCT210GCC GAA448AGC	P210A E448S	2	2
gene	Lib1	AAATCTGCAGTTACAA	4	GTG285GTA TTC408AGA	F408R	2	1
gene	Lib1	AAATCTGTAAAAGAAT	6			0	0
gene	Lib1	AAATCTGTGCCTGGCG	8	CTT49CAC TAC535ACC	L49H Y535T	2	2
gene	Lib1	AAATCTGTTATAAAAT	2	AGC377AAG	S377K	1	1
gene	Lib1	AAATCTTAAACATCTC	16			0	0
gene	Lib1	AAATCTTAACATACCT	17	AAC26TGG ACA212AGA	N26W T212R	2	2
gene	Lib1	AAATCTTACCCATGTA	2	CAG407AGA	Q407R	1	1
gene	Lib1	AAATCTTATGTTGCAA	4	TAC369TAG GGC392TGC	Y369* G392C	2	2
gene	Lib1	AAATCTTCGTCTGTAC	2	AAC3CAC TTC263TAC	N3H F263Y	2	2
gene	Lib1	AAATCTTTGCCACCGA	8	GAT17TAC	D17Y	1	1
gene	Lib1	AAATCTTTGCTACCCT	38	GTG73ACC CAC371CTG	V73T H371L	2	2
gene	Lib1	AAATGAAAACCCAGTT	14	AAG228AGA	K228R	1	1
gene	Lib1	AAATGAAATAAAATGC	17	AAT449GTG ATC531GAG	N449V I531E	2	2
gene	Lib1	AAATGAAATCATGAAG	6	GAC59CTG	D59L	1	1
gene	Lib1	AAATGAAATTCCCCCT	12	GAC465CCC	D465P	1	1
gene	Lib1	AAATGAACAACTAGCT	50			0	0
gene	Lib1	AAATGAACCACGCGTA	4	GAG442GAT CTG444TTC	E442D L444F	2	2
gene	Lib1	AAATGAACGGAGGTAG	2	AAG388CAC	K388H	1	1
gene	Lib1	AAATGAAGAAGCACCA	7	CAC456TGG	H456W	1	1
gene	Lib1	AAATGAAGATACACGA	2	ATC272TGG	I272W	1	1
gene	Lib1	AAATGAAGGCCCTTCA	6	GTG445TTC	V445F	1	1
gene	Lib1	AAATGAAGTACCTATA	12	ACA211GAG	T211E	1	1
gene	Lib1	AAATGAATTCATAGTT	15			0	0
gene	Lib1	AAATGACAAAGTTTCA	15			0	0
gene	Lib1	AAATGACAATTATGAC	7	AAG344TTC	K344F	1	1
gene	Lib1	AAATGACACAGGGTGA	3	GGC75ACC	G75T	1	1
gene	Lib1	AAATGACAGACATTTA	7			0	0
gene	Lib1	AAATGACAGTAATGTA	3	GAG317AAG	E317K	1	1
gene	Lib1	AAATGACCCTAACTTG	4	ATG547AAC	M547N	1	1
gene	Lib1	AAATGACCCTGGACAA	9	ATG305TGC GCC538GAC	M305C A538D	2	2
gene	Lib1	AAATGACCGTCAAAAA	8	AGA334CCC AAG388GTG	R334P K388V	2	2
gene	Lib1	AAATGACCTATCCAAA	10	AAG64CTG	K64L	1	1
gene	Lib1	AAATGACCTTACGAAT	18			0	0
gene	Lib1	AAATGACGAATACTGA	11	GTG445TAC	V445Y	1	1
gene	Lib1	AAATGACTACCGTTCA	5	TTC86TGG	F86W	1	1
gene	Lib1	AAATGACTCGATCCCT	25	AGC28CAG TTT455ACC	S28Q F455T	2	2
gene	Lib1	AAATGAGAGACCCTAT	2			0	0
gene	Lib1	AAATGAGAGGTGTGGT	3	AGC137GCC	S137A	1	1
gene	Lib1	AAATGAGATAAAAATA	2	ATG429ATA ATC531GCC	M429I I531A	2	2
gene	Lib1	AAATGAGCCACATAAT	39	CTG78TTG GCT226AAG	A226K	2	1
gene	Lib1	AAATGAGCGGACGGGA	9	GAG409ATC	E409I	1	1
gene	Lib1	AAATGAGGAGCGCGAA	10	ACA247ATC AAC335TGC AAG383TCC TTC485ATC	T247I N335C K383S F485I	4	4
gene	Lib1	AAATGAGGCCTGTAAG	12	GTG14TTC TAA568AGA	V14F *568R	2	2
gene	Lib1	AAATGAGGTGATAAAA	21	AAG274AGC	K274S	1	1
gene	Lib1	AAATGAGTCAGCAAGC	2	GGC284TGC AAA466AAC ATG547GTG	G284C K466N M547V	3	3
gene	Lib1	AAATGAGTTCCGAAAC	28	CAG530CAC	Q530H	1	1
gene	Lib1	AAATGATAACGGACAG	13	AAG15AGG	K15R	1	1
gene	Lib1	AAATGATACTTCTATT	20			0	0
gene	Lib1	AAATGATCGGGAATTT	23	ATG555TGC	M555C	1	1
gene	Lib1	AAATGATCGTTAGGCG	4	TCT179CCG AGA334GGA	S179P R334G	2	2
gene	Lib1	AAATGATTTCGCTTGA	3	GAC59AAC GTG497GTA TGC563ATC	D59N C563I	3	2
gene	Lib1	AAATGCAAAACCCACC	50	AAG427TGC	K427C	1	1
gene	Lib1	AAATGCAAGAAACCAA	9	AGC197GTG	S197V	1	1
gene	Lib1	AAATGCAATGTATTCC	12	AAT184CAG CTG191CTT	N184Q	2	1
gene	Lib1	AAATGCACAAGGTACT	35	GTG445AGA	V445R	1	1
gene	Lib1	AAATGCACGACATTTG	3	TAC207ACC	Y207T	1	1
gene	Lib1	AAATGCAGTCTCCCCC	21	AGA98GTG AAC140AAG	R98V N140K	2	2
gene	Lib1	AAATGCATCCATAATA	3	GAG509CAC	E509H	1	1
gene	Lib1	AAATGCATTTAGTCTC	4	GTG322TGC ACC528TGC	V322C T528C	2	2
gene	Lib1	AAATGCCAAACTGCGG	41	GAT171AAC GCC538AAC	D171N A538N	2	2
gene	Lib1	AAATGCCGTAGTGTTT	4	AAA341TGC	K341C	1	1
gene	Lib1	AAATGCCTAGAGATTC	15	ATG1TAC	M1Y	1	1
gene	Lib1	AAATGCGCTCCCAAAG	29	AAT199TAC	N199Y	1	1
gene	Lib1	AAATGCGGAACACAAT	3			0	0
gene	Lib1	AAATGCTAGAGTGAGA	21	ACC175CCC	T175P	1	1
gene	Lib1	AAATGCTCACTTAAAT	2			0	0
gene	Lib1	AAATGCTCTTGATAAG	6	ACC452TAC	T452Y	1	1
gene	Lib1	AAATGCTGACTGGTCG	3	TAC486TGC	Y486C	1	1
gene	Lib1	AAATGCTGAGCTGGAC	8	GAC490ACC	D490T	1	1
gene	Lib1	AAATGGAAAAAGATCA	15	AAG344GCC	K344A	1	1
gene	Lib1	AAATGGAACCCAATTA	39	CCA108GTG	P108V	1	1
gene	Lib1	AAATGGACACGGTCAG	9	GCC74ACC ATG242GAC CTG443ATG	A74T M242D L443M	3	3
gene	Lib1	AAATGGACGCCACAGT	7	TGG437CCC	W437P	1	1
gene	Lib1	AAATGGAGATCAAAAA	2	GAG91ATG AGC541TGC	E91M S541C	2	2
gene	Lib1	AAATGGAGGTCAGAAG	46	AAG274GTG	K274V	1	1
gene	Lib1	AAATGGCACGCGTCCA	22	ATG555TAC	M555Y	1	1
gene	Lib1	AAATGGCAGCAACTTA	2	TAC23AAC	Y23N	1	1
gene	Lib1	AAATGGCATTTACGCC	4	AAT260AGG	N260R	1	1
gene	Lib1	AAATGGCTAAGCTTCA	8	GAG409TAC	E409Y	1	1
gene	Lib1	AAATGGCTCTAATCCG	2	AGA232TTC	R232F	1	1
gene	Lib1	AAATGGCTGATATATT	7			0	0
gene	Lib1	AAATGGGATTACTTAT	19	CCC134GAC GCC545TTC	P134D A545F	2	2
gene	Lib1	AAATGGTTTAATTCAT	25	TAC535AGC	Y535S	1	1
gene	Lib1	AAATGTAACACCAATA	7	AGC324AAC GCC543AGA	S324N A543R	2	2
gene	Lib1	AAATGTAAGCATCACT	10	CTG544TGC	L544C	1	1
gene	Lib1	AAATGTACCCGTCTAT	3	AAG208TGC	K208C	1	1
gene	Lib1	AAATGTACTAATCTAC	2	GAT457CCC	D457P	1	1
gene	Lib1	AAATGTAGTGTTTCCG	20	AAG320AAC TTT354TTC	K320N	2	1
gene	Lib1	AAATGTCATATAACAA	36	GAA448ATG	E448M	1	1
gene	Lib1	AAATGTCATATAATTA	31	TTC257TTT GAA448ATG CTG471GCC	E448M L471A	3	2
gene	Lib1	AAATGTCCAGTGAAAC	3	AAT260ATG AGC508GAC	N260M S508D	2	2
gene	Lib1	AAATGTGCTATAATCT	2	AAC140AAA ATC355TGC	N140K I355C	2	2
gene	Lib1	AAATGTGCTATGATCT	2			0	0
gene	Lib1	AAATGTGGGAAGTCAG	4	GGA62TGG AGC519CCC	G62W S519P	2	2
gene	Lib1	AAATGTGTAACTTATA	6	CCT227GCC	P227A	1	1
gene	Lib1	AAATGTTAGCAAACCT	11			0	0
gene	Lib1	AAATGTTATCTATTAT	13	TCT496CCC	S496P	1	1
gene	Lib1	AAATGTTGCAAAGGGA	7	AAG293GAG CTG446TGG CTG478TTG	K293E L446W	3	2
gene	Lib1	AAATGTTTTTACCCAA	3	GTG96TTG AAG403CCC	V96L K403P	2	2
gene	Lib1	AAATTAAAAAGTACAT	35	TTC307TGG	F307W	1	1
gene	Lib1	AAATTAAAAGCGCTCT	3	TTC257AAC TCT496AAC	F257N S496N	2	2
gene	Lib1	AAATTAAAATGTTGCC	31	CCC251TAC	P251Y	1	1
gene	Lib1	AAATTAAACTAAAGTG	2			0	0
gene	Lib1	AAATTAAACTAATTAG	6	GAC84GAT		1	0
gene	Lib1	AAATTAAAGCCAGGAT	8	ATC21ATA CCC152ATC	P152I	2	1
gene	Lib1	AAATTAAAGTAGAAAG	2	ATC214AGA GAG484TAG	I214R E484*	2	2
gene	Lib1	AAATTAAATGATAAAC	9			0	0
gene	Lib1	AAATTAAATGTAGGTG	3	CTG434AGA	L434R	1	1
gene	Lib1	AAATTAACACCTTGAG	5	CTG333ATG	L333M	1	1
gene	Lib1	AAATTAAGACCTAATA	5	TCT560GGC	S560G	1	1
gene	Lib1	AAATTAAGCCCATTAA	8	GCC511GAC	A511D	1	1
gene	Lib1	AAATTAATAATTCCAA	6	GGC146CCC CTG333CCC	G146P L333P	2	2
gene	Lib1	AAATTAATACAACGAA	3			0	0
gene	Lib1	AAATTAATCAAATACA	23	TAC153TGC ACC394TAC	Y153C T394Y	2	2
gene	Lib1	AAATTAATCTAAACTT	2			0	0
gene	Lib1	AAATTAATTAACAATA	6			0	0
gene	Lib1	AAATTAATTCTTTGAG	10	ACC452GTG GCC545GTG GGT550TGT	T452V A545V G550C	3	3
gene	Lib1	AAATTACAAAGTTAGA	11	TCT560TGA	S560*	1	1
gene	Lib1	AAATTACAAGATATAG	3	CTG544TGC	L544C	1	1
gene	Lib1	AAATTACAGTAATATA	4	CCA297TGG	P297W	1	1
gene	Lib1	AAATTACAGTATATCT	9	AAG326TAC	K326Y	1	1
gene	Lib1	AAATTACATAATCCAT	3			0	0
gene	Lib1	AAATTACCGGCGACCA	44			0	0
gene	Lib1	AAATTACCTGTTATGC	2	AAC480AGC CTG532GAC	N480S L532D	2	2
gene	Lib1	AAATTACGTCAACTAA	4	CTG105AGA	L105R	1	1
gene	Lib1	AAATTACTAAGAGGAT	2			0	0
gene	Lib1	AAATTACTAAGAGGGT	6			0	0
gene	Lib1	AAATTACTAATCTCAA	4	ACA204CAC	T204H	1	1
gene	Lib1	AAATTACTATAAAAGT	4	CTG191GCC	L191A	1	1
gene	Lib1	AAATTACTCTAAGGAT	12	CTG443CTA		1	0
gene	Lib1	AAATTACTTTCGGTCC	2			0	0
gene	Lib1	AAATTAGAATGGGTGC	3			0	0
gene	Lib1	AAATTAGACTTTGCCG	2	GCC538CCC	A538P	1	1
gene	Lib1	AAATTAGAGATTACAC	3	AGC278CAC GAG356GGG	S278H E356G	2	2
gene	Lib1	AAATTAGCAACTGGCA	26	AAG427ATC	K427I	1	1
gene	Lib1	AAATTAGGATAGGCGG	11			0	0
gene	Lib1	AAATTAGTACCTAAAT	18	AGC158CTG GAC490TGC	S158L D490C	2	2
gene	Lib1	AAATTAGTATACAGTC	7			0	0
gene	Lib1	AAATTAGTCTATTCAC	6	CTG78GAG	L78E	1	1
gene	Lib1	AAATTAGTGCTCGAGT	3			0	0
gene	Lib1	AAATTATAAGAAATGA	2			0	0
gene	Lib1	AAATTATACTGTGACC	20			0	0
gene	Lib1	AAATTATAGATTCAGA	16	AAC236TAC GCC545TCC	N236Y A545S	2	2
gene	Lib1	AAATTATATATTTACA	2	GAA495TGG	E495W	1	1
gene	Lib1	AAATTATATGCAGATA	4	GAG374TAG	E374*	1	1
gene	Lib1	AAATTATATTAATACC	13	AAG135AGA	K135R	1	1
gene	Lib1	AAATTATCAACGACCT	3	ACA296CTG	T296L	1	1
gene	Lib1	AAATTATGAATCTAAT	15	ATC87ACC AAC462CCC	I87T N462P	2	2
gene	Lib1	AAATTATGCGGGATCA	2	CTG191AAC	L191N	1	1
gene	Lib1	AAATTCAAAAAGATAG	49	CTG347AGC	L347S	1	1
gene	Lib1	AAATTCAAAAATGAGA	29	GCT226AAC	A226N	1	1
gene	Lib1	AAATTCAAGTCGCGAA	7	ATG1ATT TGC71AGC GAA477CAG	M1I C71S E477Q	3	3
gene	Lib1	AAATTCACTACTGTAC	2	TGG92TAG ACC331CAC TGG554TAG	W92* T331H W554*	3	3
gene	Lib1	AAATTCACTATGACAC	21	AAG51CTG	K51L	1	1
gene	Lib1	AAATTCAGAGCTAGGC	12			0	0
gene	Lib1	AAATTCAGATCCAAGA	2			0	0
gene	Lib1	AAATTCATAAGGGCGG	7	TAT502TTC	Y502F	1	1
gene	Lib1	AAATTCATGTGCAGAA	32			0	0
gene	Lib1	AAATTCCAAAGACACC	14	AAG403ATC	K403I	1	1
gene	Lib1	AAATTCCACTGAAGAG	12	CTG313GTG	L313V	1	1
gene	Lib1	AAATTCCAGATAGAGC	19	CTG206CAC CAG407GAC	L206H Q407D	2	2
gene	Lib1	AAATTCCAGCTGCATA	18	GAT171GTG GAG450TGC	D171V E450C	2	2
gene	Lib1	AAATTCCAGGTGGTGT	6	GCT172TGG	A172W	1	1
gene	Lib1	AAATTCCAGTCGGAGT	57	GAC243GAT		1	0
gene	Lib1	AAATTCCATACGAGTC	51	CTG225AAC	L225N	1	1
gene	Lib1	AAATTCCATCAAACAC	9	GAC391AGA	D391R	1	1
gene	Lib1	AAATTCCCACTGACTC	4	AGA185TAC TTC433AGA	R185Y F433R	2	2
gene	Lib1	AAATTCCCAGCACCCT	6			0	0
gene	Lib1	AAATTCCCTTGAGAAC	19	GAG30TGG CTG225CTT	E30W	2	1
gene	Lib1	AAATTCCTTACAGCTT	2			0	0
gene	Lib1	AAATTCGATGTGCAAC	2	GAG423TAC ATG429ATT	E423Y M429I	2	2
gene	Lib1	AAATTCGTAACTAAAC	3	TAC486TGC	Y486C	1	1
gene	Lib1	AAATTCGTAGAAATTC	8	GTG460GCC	V460A	1	1
gene	Lib1	AAATTCTAAGGGCCAC	16	GTG322AGA	V322R	1	1
gene	Lib1	AAATTCTACCTACACT	16	GGC500GTG	G500V	1	1
gene	Lib1	AAATTCTCAACTACAG	12			0	0
gene	Lib1	AAATTCTGAAAGGAGA	7	CTG221GTG	L221V	1	1
gene	Lib1	AAATTCTGGATCGTTC	3	GCC381AGA	A381R	1	1
gene	Lib1	AAATTCTGGTCGGACA	25	GTG411ATG TTC485TTG	V411M F485L	2	2
gene	Lib1	AAATTGAACTATCCGC	4			0	0
gene	Lib1	AAATTGAACTTCCCCA	23	GGC332AAC	G332N	1	1
gene	Lib1	AAATTGAAGGATTACA	6	ACA212CCC	T212P	1	1
gene	Lib1	AAATTGACAGCAAAAC	7	AGA123GCC TAC535TGC	R123A Y535C	2	2
gene	Lib1	AAATTGCAAGGGTACA	3	TCC304TGG CTG446CTA	S304W	2	1
gene	Lib1	AAATTGCCTTGAACTC	10	TTC245ATG	F245M	1	1
gene	Lib1	AAATTGGAAACCCTTT	2			0	0
gene	Lib1	AAATTGGAAAGCAGAG	5	GTG42CAC	V42H	1	1
gene	Lib1	AAATTGGGACAACAAA	4	TAC114TAT GAA340AAC	E340N	2	1
gene	Lib1	AAATTGGGACACATAG	14	GTG460CTG	V460L	1	1
gene	Lib1	AAATTGTAGGACCCTC	6	GAC391CAC	D391H	1	1
gene	Lib1	AAATTGTCTTCCAAAC	5	ATG305CAC	M305H	1	1
gene	Lib1	AAATTGTTATTCCGTC	9	GTG14GGC AGT16ATT	V14G S16I	2	2
gene	Lib1	AAATTGTTTGTAATAC	2			0	0
gene	Lib1	AAATTTAATGCCGGCG	3	TGC83TTC ATC248ATT	C83F	2	1
gene	Lib1	AAATTTAATGGAGCCG	8	ATC255CAG GGC357ACC	I255Q G357T	2	2
gene	Lib1	AAATTTAATTACATAA	51	AGA123TGC	R123C	1	1
gene	Lib1	AAATTTACACAACCTC	7			0	0
gene	Lib1	AAATTTACAGCACATA	6			0	0
gene	Lib1	AAATTTAGACTATTTT	5	ACC331ACT TAC507ATG	Y507M	2	1
gene	Lib1	AAATTTAGTTAAGCTT	2			0	0
gene	Lib1	AAATTTATCTAATTAT	4	TAC369CCC	Y369P	1	1
gene	Lib1	AAATTTATTATGATTG	36	AAC302ATC	N302I	1	1
gene	Lib1	AAATTTCAATAAACCG	2			0	0
gene	Lib1	AAATTTCATAGATGCA	5	AGA334CCC	R334P	1	1
gene	Lib1	AAATTTCCGCCTTCCG	6	CTG425AAC	L425N	1	1
gene	Lib1	AAATTTCCTTAAAAAT	3	TAC379GTG GTG397GTA	Y379V	2	1
gene	Lib1	AAATTTCGAACATGAG	9			0	0
gene	Lib1	AAATTTCGCGTAATTA	21	CTG111ATG GCC538AGC	L111M A538S	2	2
gene	Lib1	AAATTTCGTAATGACA	3	TTC257AAG ATG447ATA	F257K M447I	2	2
gene	Lib1	AAATTTCTTAAATGTC	5			0	0
gene	Lib1	AAATTTGATGAAACCA	37	AAC416ATC	N416I	1	1
gene	Lib1	AAATTTGCGTTACTGG	14	AAC125GTG TTC307GAC	N125V F307D	2	2
gene	Lib1	AAATTTGTAGAATCAA	28	ACC175TGC	T175C	1	1
gene	Lib1	AAATTTGTCAGATTAT	75	CTG463CTA ATG547CCC	M547P	2	1
gene	Lib1	AAATTTTAAAACCTTA	9	CTG329TTC	L329F	1	1
gene	Lib1	AAATTTTATTATCAAA	7	TAC107CAG	Y107Q	1	1
gene	Lib1	AAATTTTGGCGTATAC	20	ACA537CCC	T537P	1	1
gene	Lib1	AAATTTTGTATTGAAA	90			0	0
gene	Lib1	AAATTTTTCCACTAGT	3	AAG208ATG CAG360TTC	K208M Q360F	2	2
gene	Lib1	AAATTTTTTCAAAAGA	31			0	0
[truncated: 73,019 more rows]
