# Supplementary material for: Deep mutational scanning of H5 hemagglutinin to inform influenza virus surveillance
Source: PLoS Biol. 2024 Nov 12;22(11):e3002916. doi: 10.1371/journal.pbio.3002916 (PMC11584116; doi:10.1371/journal.pbio.3002916)
Supplement: S10 Data — Conditionally replicative virus variant titers measured on MDCK-SIAT1-TMPRSS2-PB1 and 293T-PB1 cocultures compared to mutation cell entry effects measured using deep mutational scanning. (CSV) [file pbio.3002916.s020.csv]

virus	replicate	TUperUL	DMS_effect
WT	rep1	7.02E+04	0
WT	rep2	3.54E+04	0
A160S	rep1	8.41E+04	0.8529
A160S	rep2	1.95E+05	0.8529
H110Q	rep1	3.86E+03	-1.6
H110Q	rep2	6.50E+02	-1.6
I87E	rep1	3.55E+02	-5.736
I87E	rep2	5.50E+02	-5.736
Q222E	rep1	1.61E+05	0.5665
Q222E	rep2	1.48E+05	0.5665
S167T	rep1	5.27E+04	-0.01412
S167T	rep2	2.25E+04	-0.01412
