# Supplementary material for: Deep mutational scanning of H5 hemagglutinin to inform influenza virus surveillance
Source: PLoS Biol. 2024 Nov 12;22(11):e3002916. doi: 10.1371/journal.pbio.3002916 (PMC11584116; doi:10.1371/journal.pbio.3002916)
Supplement: S11 Data — Fraction infectivity retained at different mouse serum concentrations for conditionally replicative influenza virus and H5 HA pseudovirus. (CSV) [file pbio.3002916.s021.csv]

	serum	virus	replicate	concentration	fraction infectivity
0	sera1-01	H5_pseudovirus	1	0.04	0.00E+00
1	sera1-01	H5_pseudovirus	1	0.013333333	1.27E-03
2	sera1-01	H5_pseudovirus	1	0.004444444	0.012565354
3	sera1-01	H5_pseudovirus	1	0.001481481	0.067468787
5	sera1-01	H5_pseudovirus	1	0.000164609	0.49781519
6	sera1-01	H5_pseudovirus	1	5.49E-05	0.938639272
7	sera1-01	H5_pseudovirus	1	1.83E-05	1.242689251
8	sera1-01	H5_pseudovirus	2	0.04	1.20E-06
9	sera1-01	H5_pseudovirus	2	0.013333333	0.005727181
10	sera1-01	H5_pseudovirus	2	0.004444444	0.019109123
11	sera1-01	H5_pseudovirus	2	0.001481481	0.053168106
13	sera1-01	H5_pseudovirus	2	0.000164609	0.471642679
14	sera1-01	H5_pseudovirus	2	5.49E-05	0.880334284
15	sera1-01	H5_pseudovirus	2	1.83E-05	1.051041306
32	sera1-02	H5_pseudovirus	1	0.04	3.59E-06
33	sera1-02	H5_pseudovirus	1	0.013333333	0
34	sera1-02	H5_pseudovirus	1	0.004444444	1.18E-06
35	sera1-02	H5_pseudovirus	1	0.001481481	0.00210589
37	sera1-02	H5_pseudovirus	1	0.000164609	0.096080151
38	sera1-02	H5_pseudovirus	1	5.49E-05	0.340190859
39	sera1-02	H5_pseudovirus	1	1.83E-05	0.611608318
40	sera1-02	H5_pseudovirus	2	0.04	1.20E-06
41	sera1-02	H5_pseudovirus	2	0.013333333	0
42	sera1-02	H5_pseudovirus	2	0.004444444	4.70E-06
43	sera1-02	H5_pseudovirus	2	0.001481481	0.002359825
45	sera1-02	H5_pseudovirus	2	0.000164609	0.104035761
46	sera1-02	H5_pseudovirus	2	5.49E-05	0.319780556
47	sera1-02	H5_pseudovirus	2	1.83E-05	0.596795791
64	sera1-03	H5_pseudovirus	1	0.04	0
65	sera1-03	H5_pseudovirus	1	0.013333333	0.000710904
66	sera1-03	H5_pseudovirus	1	0.004444444	0.004923116
67	sera1-03	H5_pseudovirus	1	0.001481481	0.025280126
69	sera1-03	H5_pseudovirus	1	0.000164609	0.194437101
70	sera1-03	H5_pseudovirus	1	5.49E-05	0.410725052
71	sera1-03	H5_pseudovirus	1	1.83E-05	0.646064553
72	sera1-03	H5_pseudovirus	2	0.04	2.39E-06
73	sera1-03	H5_pseudovirus	2	0.013333333	2.12E-05
74	sera1-03	H5_pseudovirus	2	0.004444444	0.002040518
75	sera1-03	H5_pseudovirus	2	0.001481481	0.02860018
77	sera1-03	H5_pseudovirus	2	0.000164609	0.151701602
78	sera1-03	H5_pseudovirus	2	5.49E-05	0.400499304
79	sera1-03	H5_pseudovirus	2	1.83E-05	0.614798173
80	sera1-04	H5_pseudovirus	1	0.04	0
81	sera1-04	H5_pseudovirus	1	0.013333333	2.70E-05
82	sera1-04	H5_pseudovirus	1	0.004444444	0.000838553
83	sera1-04	H5_pseudovirus	1	0.001481481	0.021605744
85	sera1-04	H5_pseudovirus	1	0.000164609	0.288736502
86	sera1-04	H5_pseudovirus	1	5.49E-05	0.52986525
87	sera1-04	H5_pseudovirus	1	1.83E-05	0.674768899
88	sera1-04	H5_pseudovirus	2	0.04	1.43E-05
89	sera1-04	H5_pseudovirus	2	0.013333333	0
90	sera1-04	H5_pseudovirus	2	0.004444444	0.003484757
91	sera1-04	H5_pseudovirus	2	0.001481481	0.02263802
93	sera1-04	H5_pseudovirus	2	0.000164609	0.312319515
94	sera1-04	H5_pseudovirus	2	5.49E-05	0.458876691
95	sera1-04	H5_pseudovirus	2	1.83E-05	0.639703691
96	sera1-05	H5_pseudovirus	1	0.04	8.87E-06
97	sera1-05	H5_pseudovirus	1	0.013333333	0.00E+00
98	sera1-05	H5_pseudovirus	1	0.004444444	1.14E-05
99	sera1-05	H5_pseudovirus	1	0.001481481	0.003334263
100	sera1-05	H5_pseudovirus	1	0.000493827	0.043234681
101	sera1-05	H5_pseudovirus	1	0.000164609	0.231996325
102	sera1-05	H5_pseudovirus	1	5.49E-05	0.776367064
103	sera1-05	H5_pseudovirus	1	1.83E-05	1.097600031
104	sera1-05	H5_pseudovirus	2	0.04	7.39E-06
105	sera1-05	H5_pseudovirus	2	0.013333333	1.30E-06
106	sera1-05	H5_pseudovirus	2	0.004444444	2.66E-05
107	sera1-05	H5_pseudovirus	2	0.001481481	0.002711292
108	sera1-05	H5_pseudovirus	2	0.000493827	0.039622332
109	sera1-05	H5_pseudovirus	2	0.000164609	0.223746006
110	sera1-05	H5_pseudovirus	2	5.49E-05	0.61408797
111	sera1-05	H5_pseudovirus	2	1.83E-05	0.854167587
128	sera2-03	H5_pseudovirus	1	0.04	0.019868054
129	sera2-03	H5_pseudovirus	1	0.013333333	0.074665486
130	sera2-03	H5_pseudovirus	1	0.004444444	0.222232505
131	sera2-03	H5_pseudovirus	1	0.001481481	0.463964038
132	sera2-03	H5_pseudovirus	1	0.000493827	0.644251517
133	sera2-03	H5_pseudovirus	1	0.000164609	0.988690803
134	sera2-03	H5_pseudovirus	1	5.49E-05	1.107556803
135	sera2-03	H5_pseudovirus	1	1.83E-05	1.219394187
136	sera2-03	H5_pseudovirus	2	0.04	0.015949119
137	sera2-03	H5_pseudovirus	2	0.013333333	0.068630885
138	sera2-03	H5_pseudovirus	2	0.004444444	0.190105575
139	sera2-03	H5_pseudovirus	2	0.001481481	0.438055262
140	sera2-03	H5_pseudovirus	2	0.000493827	0.68649675
141	sera2-03	H5_pseudovirus	2	0.000164609	0.874993161
142	sera2-03	H5_pseudovirus	2	5.49E-05	1.008493292
143	sera2-03	H5_pseudovirus	2	1.83E-05	1.144540474
144	sera2-04	H5_pseudovirus	1	0.04	2.66E-05
145	sera2-04	H5_pseudovirus	1	0.013333333	0.013101881
146	sera2-04	H5_pseudovirus	1	0.004444444	0.03436457
147	sera2-04	H5_pseudovirus	1	0.001481481	0.089894493
148	sera2-04	H5_pseudovirus	1	0.000493827	0.172857296
149	sera2-04	H5_pseudovirus	1	0.000164609	0.299738265
150	sera2-04	H5_pseudovirus	1	5.49E-05	0.584296009
151	sera2-04	H5_pseudovirus	1	1.83E-05	0.849989676
152	sera2-04	H5_pseudovirus	2	0.04	0.000874815
153	sera2-04	H5_pseudovirus	2	0.013333333	0.003758277
154	sera2-04	H5_pseudovirus	2	0.004444444	0.040444866
155	sera2-04	H5_pseudovirus	2	0.001481481	0.077589196
156	sera2-04	H5_pseudovirus	2	0.000493827	0.164240956
157	sera2-04	H5_pseudovirus	2	0.000164609	0.299333638
158	sera2-04	H5_pseudovirus	2	5.49E-05	0.473534436
159	sera2-04	H5_pseudovirus	2	1.83E-05	0.740896371
176	sera2-05	H5_pseudovirus	1	0.04	5.91E-06
177	sera2-05	H5_pseudovirus	1	0.013333333	0.00149107
178	sera2-05	H5_pseudovirus	1	0.004444444	0.030703208
179	sera2-05	H5_pseudovirus	1	0.001481481	0.1241657
180	sera2-05	H5_pseudovirus	1	0.000493827	0.317035407
181	sera2-05	H5_pseudovirus	1	0.000164609	0.519175884
182	sera2-05	H5_pseudovirus	1	5.49E-05	0.71846467
183	sera2-05	H5_pseudovirus	1	1.83E-05	0.817969198
184	sera2-05	H5_pseudovirus	2	0.04	0
185	sera2-05	H5_pseudovirus	2	0.013333333	0.002732109
186	sera2-05	H5_pseudovirus	2	0.004444444	0.019411051
187	sera2-05	H5_pseudovirus	2	0.001481481	0.096244351
188	sera2-05	H5_pseudovirus	2	0.000493827	0.245854373
189	sera2-05	H5_pseudovirus	2	0.000164609	0.553203997
190	sera2-05	H5_pseudovirus	2	5.49E-05	0.74275158
191	sera2-05	H5_pseudovirus	2	1.83E-05	0.718449738
192	sera2-01	H5_pseudovirus	1	0.04	3.39E-05
193	sera2-01	H5_pseudovirus	1	0.013333333	7.32E-05
194	sera2-01	H5_pseudovirus	1	0.004444444	0.027688448
195	sera2-01	H5_pseudovirus	1	0.001481481	0.080654959
196	sera2-01	H5_pseudovirus	1	0.000493827	0.214830318
197	sera2-01	H5_pseudovirus	1	0.000164609	0.46236408
198	sera2-01	H5_pseudovirus	1	5.49E-05	0.731742942
199	sera2-01	H5_pseudovirus	1	1.83E-05	0.980629997
200	sera2-01	H5_pseudovirus	2	0.04	1.26E-05
201	sera2-01	H5_pseudovirus	2	0.013333333	0.002318243
202	sera2-01	H5_pseudovirus	2	0.004444444	0.015075592
203	sera2-01	H5_pseudovirus	2	0.001481481	0.065904027
204	sera2-01	H5_pseudovirus	2	0.000493827	0.224932504
205	sera2-01	H5_pseudovirus	2	0.000164609	0.453194638
206	sera2-01	H5_pseudovirus	2	5.49E-05	0.786708114
207	sera2-01	H5_pseudovirus	2	1.83E-05	0.848001166
208	sera2-01	VSV-G	1	0.04	9.22E-01
209	sera2-01	VSV-G	1	0.013333333	1.01E+00
210	sera2-01	VSV-G	1	0.004444444	8.36E-01
211	sera2-01	VSV-G	1	0.001481481	0.877953192
212	sera2-01	VSV-G	1	0.000493827	0.999742608
213	sera2-01	VSV-G	1	0.000164609	0.921957997
214	sera2-01	VSV-G	1	5.49E-05	1.034894888
215	sera2-01	VSV-G	1	1.83E-05	0.929954325
216	sera2-01	VSV-G	2	0.04	0.950241614
217	sera2-01	VSV-G	2	0.013333333	0.993047223
218	sera2-01	VSV-G	2	0.004444444	0.809026758
219	sera2-01	VSV-G	2	0.001481481	0.78720924
220	sera2-01	VSV-G	2	0.000493827	0.925749113
221	sera2-01	VSV-G	2	0.000164609	0.880525073
222	sera2-01	VSV-G	2	5.49E-05	1.017760516
223	sera2-01	VSV-G	2	1.83E-05	0.974807781
224	sera1-01	H5_PB1-GFPflank	1	0.04	7.55E-03
225	sera1-01	H5_PB1-GFPflank	1	0.013333333	1.67E-03
226	sera1-01	H5_PB1-GFPflank	1	0.004444444	0.039207541
227	sera1-01	H5_PB1-GFPflank	1	0.001481481	0.297447212
228	sera1-01	H5_PB1-GFPflank	1	0.000493827	0.76242051
229	sera1-01	H5_PB1-GFPflank	1	0.000164609	1.076462538
230	sera1-01	H5_PB1-GFPflank	1	5.48697E-05	1.044907485
231	sera1-01	H5_PB1-GFPflank	1	1.82899E-05	1.11E+00
232	sera1-01	H5_PB1-GFPflank	2	0.04	0.010614048
233	sera1-01	H5_PB1-GFPflank	2	0.013333333	0.005776062
234	sera1-01	H5_PB1-GFPflank	2	0.004444444	0.046109602
235	sera1-01	H5_PB1-GFPflank	2	0.001481481	0.394400336
236	sera1-01	H5_PB1-GFPflank	2	0.000493827	0.765205552
237	sera1-01	H5_PB1-GFPflank	2	0.000164609	1.105131714
238	sera1-01	H5_PB1-GFPflank	2	5.48697E-05	1.076512752
239	sera1-01	H5_PB1-GFPflank	2	1.82899E-05	1.160103181
240	sera1-03	H5_PB1-GFPflank	1	0.04	0.010792136
241	sera1-03	H5_PB1-GFPflank	1	0.013333333	0.010532819
242	sera1-03	H5_PB1-GFPflank	1	0.004444444	0.033775363
243	sera1-03	H5_PB1-GFPflank	1	0.001481481	0.109258713
244	sera1-03	H5_PB1-GFPflank	1	0.000493827	0.30978942
245	sera1-03	H5_PB1-GFPflank	1	0.000164609	0.748819706
246	sera1-03	H5_PB1-GFPflank	1	5.48697E-05	1.026571095
247	sera1-03	H5_PB1-GFPflank	1	1.82899E-05	1.062129959
248	sera1-03	H5_PB1-GFPflank	2	0.04	0.013748397
249	sera1-03	H5_PB1-GFPflank	2	0.013333333	0.008864865
250	sera1-03	H5_PB1-GFPflank	2	0.004444444	0.029397667
251	sera1-03	H5_PB1-GFPflank	2	0.001481481	0.09462252
252	sera1-03	H5_PB1-GFPflank	2	0.000493827	0.310717767
253	sera1-03	H5_PB1-GFPflank	2	0.000164609	0.755798837
254	sera1-03	H5_PB1-GFPflank	2	5.48697E-05	0.984930822
255	sera1-03	H5_PB1-GFPflank	2	1.82899E-05	1.046898415
256	sera1-05	H5_PB1-GFPflank	1	0.04	0.013499074
257	sera1-05	H5_PB1-GFPflank	1	0.013333333	0.008185328
258	sera1-05	H5_PB1-GFPflank	1	0.004444444	0.014890558
259	sera1-05	H5_PB1-GFPflank	1	0.001481481	0.030142478
260	sera1-05	H5_PB1-GFPflank	1	0.000493827	0.359827327
261	sera1-05	H5_PB1-GFPflank	1	0.000164609	0.927779678
262	sera1-05	H5_PB1-GFPflank	1	5.48697E-05	1.100483414
263	sera1-05	H5_PB1-GFPflank	1	1.82899E-05	1.132588134
264	sera1-05	H5_PB1-GFPflank	2	0.04	0.010257871
265	sera1-05	H5_PB1-GFPflank	2	0.013333333	0.008401544
266	sera1-05	H5_PB1-GFPflank	2	0.004444444	0.017255153
267	sera1-05	H5_PB1-GFPflank	2	0.001481481	0.031789438
268	sera1-05	H5_PB1-GFPflank	2	0.000493827	0.250870325
269	sera1-05	H5_PB1-GFPflank	2	0.000164609	0.839308929
270	sera1-05	H5_PB1-GFPflank	2	5.48697E-05	1.000066678
271	sera1-05	H5_PB1-GFPflank	2	1.82899E-05	1.133325144
272	sera2-05	H5_PB1-GFPflank	1	0.04	0.011255165
273	sera2-05	H5_PB1-GFPflank	1	0.013333333	0.063382239
274	sera2-05	H5_PB1-GFPflank	1	0.004444444	0.332321457
275	sera2-05	H5_PB1-GFPflank	1	0.001481481	0.730939544
276	sera2-05	H5_PB1-GFPflank	1	0.000493827	1.001717442
277	sera2-05	H5_PB1-GFPflank	1	0.000164609	1.051830311
278	sera2-05	H5_PB1-GFPflank	1	5.48697E-05	0.964494082
279	sera2-05	H5_PB1-GFPflank	1	1.82899E-05	1.013978627
280	sera2-05	H5_PB1-GFPflank	2	0.04	0.010685283
281	sera2-05	H5_PB1-GFPflank	2	0.013333333	0.046640927
282	sera2-05	H5_PB1-GFPflank	2	0.004444444	0.351493849
283	sera2-05	H5_PB1-GFPflank	2	0.001481481	0.739857989
284	sera2-05	H5_PB1-GFPflank	2	0.000493827	0.989679875
285	sera2-05	H5_PB1-GFPflank	2	0.000164609	1.030379747
286	sera2-05	H5_PB1-GFPflank	2	5.48697E-05	0.977262877
287	sera2-05	H5_PB1-GFPflank	2	1.82899E-05	0.884166564
