# Supplementary material for: Deep mutational scanning of H5 hemagglutinin to inform influenza virus surveillance
Source: PLoS Biol. 2024 Nov 12;22(11):e3002916. doi: 10.1371/journal.pbio.3002916 (PMC11584116; doi:10.1371/journal.pbio.3002916)
Supplement: S12 Data — Fraction infectivity values used to calculate mice sera neutralization for conditionally replicative influenza virus with HA from different H5 strains. (CSV) [file pbio.3002916.s022.csv]

	serum	virus	replicate	concentration	fraction infectivity
1	mouse-serum-1-02	A/American Wigeon/South Carolina/USDA-000345-001/2021	1	0.04	0.033874316
2	mouse-serum-1-02	A/American Wigeon/South Carolina/USDA-000345-001/2021	1	0.013333333	0
3	mouse-serum-1-02	A/American Wigeon/South Carolina/USDA-000345-001/2021	1	0.004444444	0
4	mouse-serum-1-02	A/American Wigeon/South Carolina/USDA-000345-001/2021	1	0.001481481	0.003548567
5	mouse-serum-1-02	A/American Wigeon/South Carolina/USDA-000345-001/2021	1	0.000493827	0.022967934
6	mouse-serum-1-02	A/American Wigeon/South Carolina/USDA-000345-001/2021	1	0.000164609	0.217295216
7	mouse-serum-1-02	A/American Wigeon/South Carolina/USDA-000345-001/2021	1	5.49E-05	0.704022056
8	mouse-serum-1-02	A/American Wigeon/South Carolina/USDA-000345-001/2021	1	1.83E-05	0.923203405
9	mouse-serum-1-02	A/American Wigeon/South Carolina/USDA-000345-001/2021	2	0.04	0.014059256
10	mouse-serum-1-02	A/American Wigeon/South Carolina/USDA-000345-001/2021	2	0.013333333	0.002922268
11	mouse-serum-1-02	A/American Wigeon/South Carolina/USDA-000345-001/2021	2	0.004444444	0.005696027
12	mouse-serum-1-02	A/American Wigeon/South Carolina/USDA-000345-001/2021	2	0.001481481	0
13	mouse-serum-1-02	A/American Wigeon/South Carolina/USDA-000345-001/2021	2	0.000493827	0.009395973
14	mouse-serum-1-02	A/American Wigeon/South Carolina/USDA-000345-001/2021	2	0.000164609	0.250944607
15	mouse-serum-1-02	A/American Wigeon/South Carolina/USDA-000345-001/2021	2	5.49E-05	0.716834252
16	mouse-serum-1-02	A/American Wigeon/South Carolina/USDA-000345-001/2021	2	1.83E-05	0.909855885
17	mouse-serum-1-03	A/American Wigeon/South Carolina/USDA-000345-001/2021	1	0.04	0.01575769
18	mouse-serum-1-03	A/American Wigeon/South Carolina/USDA-000345-001/2021	1	0.013333333	0.013296318
19	mouse-serum-1-03	A/American Wigeon/South Carolina/USDA-000345-001/2021	1	0.004444444	0
20	mouse-serum-1-03	A/American Wigeon/South Carolina/USDA-000345-001/2021	1	0.001481481	0.009810743
21	mouse-serum-1-03	A/American Wigeon/South Carolina/USDA-000345-001/2021	1	0.000493827	0.129306488
22	mouse-serum-1-03	A/American Wigeon/South Carolina/USDA-000345-001/2021	1	0.000164609	0.338917801
23	mouse-serum-1-03	A/American Wigeon/South Carolina/USDA-000345-001/2021	1	5.49E-05	0.725267596
24	mouse-serum-1-03	A/American Wigeon/South Carolina/USDA-000345-001/2021	1	1.83E-05	0.837895348
25	mouse-serum-1-03	A/American Wigeon/South Carolina/USDA-000345-001/2021	2	0.04	0.019154557
26	mouse-serum-1-03	A/American Wigeon/South Carolina/USDA-000345-001/2021	2	0.013333333	0.003068381
27	mouse-serum-1-03	A/American Wigeon/South Carolina/USDA-000345-001/2021	2	0.004444444	0
28	mouse-serum-1-03	A/American Wigeon/South Carolina/USDA-000345-001/2021	2	0.001481481	0.017881993
29	mouse-serum-1-03	A/American Wigeon/South Carolina/USDA-000345-001/2021	2	0.000493827	0.102311708
30	mouse-serum-1-03	A/American Wigeon/South Carolina/USDA-000345-001/2021	2	0.000164609	0.432594282
31	mouse-serum-1-03	A/American Wigeon/South Carolina/USDA-000345-001/2021	2	5.49E-05	0.643042491
32	mouse-serum-1-03	A/American Wigeon/South Carolina/USDA-000345-001/2021	2	1.83E-05	0.919914885
33	mouse-serum-1-05	A/American Wigeon/South Carolina/USDA-000345-001/2021	1	0.04	0.014059256
34	mouse-serum-1-05	A/American Wigeon/South Carolina/USDA-000345-001/2021	1	0.013333333	0.022355348
35	mouse-serum-1-05	A/American Wigeon/South Carolina/USDA-000345-001/2021	1	0.004444444	0
36	mouse-serum-1-05	A/American Wigeon/South Carolina/USDA-000345-001/2021	1	0.001481481	0
37	mouse-serum-1-05	A/American Wigeon/South Carolina/USDA-000345-001/2021	1	0.000493827	0.156897837
38	mouse-serum-1-05	A/American Wigeon/South Carolina/USDA-000345-001/2021	1	0.000164609	0.546517431
39	mouse-serum-1-05	A/American Wigeon/South Carolina/USDA-000345-001/2021	1	5.49E-05	0.905124878
40	mouse-serum-1-05	A/American Wigeon/South Carolina/USDA-000345-001/2021	1	1.83E-05	0.877744463
41	mouse-serum-1-05	A/American Wigeon/South Carolina/USDA-000345-001/2021	2	0.04	0.046706926
42	mouse-serum-1-05	A/American Wigeon/South Carolina/USDA-000345-001/2021	2	0.013333333	0.003506721
43	mouse-serum-1-05	A/American Wigeon/South Carolina/USDA-000345-001/2021	2	0.004444444	0
44	mouse-serum-1-05	A/American Wigeon/South Carolina/USDA-000345-001/2021	2	0.001481481	0
45	mouse-serum-1-05	A/American Wigeon/South Carolina/USDA-000345-001/2021	2	0.000493827	0.16748695
46	mouse-serum-1-05	A/American Wigeon/South Carolina/USDA-000345-001/2021	2	0.000164609	0.583018464
47	mouse-serum-1-05	A/American Wigeon/South Carolina/USDA-000345-001/2021	2	5.49E-05	0.803762569
48	mouse-serum-1-05	A/American Wigeon/South Carolina/USDA-000345-001/2021	2	1.83E-05	0.883160847
49	mouse-serum-1-02	A/domesticcat/Oklahoma/24009118002/2024	1	0.04	0
50	mouse-serum-1-02	A/domesticcat/Oklahoma/24009118002/2024	1	0.013333333	0.001468833
51	mouse-serum-1-02	A/domesticcat/Oklahoma/24009118002/2024	1	0.004444444	0.123952042
52	mouse-serum-1-02	A/domesticcat/Oklahoma/24009118002/2024	1	0.001481481	0.493022367
53	mouse-serum-1-02	A/domesticcat/Oklahoma/24009118002/2024	1	0.000493827	0.79056244
54	mouse-serum-1-02	A/domesticcat/Oklahoma/24009118002/2024	1	0.000164609	0.918327086
55	mouse-serum-1-02	A/domesticcat/Oklahoma/24009118002/2024	1	5.49E-05	0.943139407
56	mouse-serum-1-02	A/domesticcat/Oklahoma/24009118002/2024	1	1.83E-05	1.018041921
57	mouse-serum-1-02	A/domesticcat/Oklahoma/24009118002/2024	2	0.04	0.008228244
58	mouse-serum-1-02	A/domesticcat/Oklahoma/24009118002/2024	2	0.013333333	0
59	mouse-serum-1-02	A/domesticcat/Oklahoma/24009118002/2024	2	0.004444444	0.187595781
60	mouse-serum-1-02	A/domesticcat/Oklahoma/24009118002/2024	2	0.001481481	0.476390747
61	mouse-serum-1-02	A/domesticcat/Oklahoma/24009118002/2024	2	0.000493827	0.757387989
62	mouse-serum-1-02	A/domesticcat/Oklahoma/24009118002/2024	2	0.000164609	0.907871375
63	mouse-serum-1-02	A/domesticcat/Oklahoma/24009118002/2024	2	5.49E-05	0.967727772
64	mouse-serum-1-02	A/domesticcat/Oklahoma/24009118002/2024	2	1.83E-05	1.137702308
65	mouse-serum-1-03	A/domesticcat/Oklahoma/24009118002/2024	1	0.04	0
66	mouse-serum-1-03	A/domesticcat/Oklahoma/24009118002/2024	1	0.013333333	0.00220325
67	mouse-serum-1-03	A/domesticcat/Oklahoma/24009118002/2024	1	0.004444444	0.113675291
68	mouse-serum-1-03	A/domesticcat/Oklahoma/24009118002/2024	1	0.001481481	0.502963105
69	mouse-serum-1-03	A/domesticcat/Oklahoma/24009118002/2024	1	0.000493827	0.80600572
70	mouse-serum-1-03	A/domesticcat/Oklahoma/24009118002/2024	1	0.000164609	0.779443677
71	mouse-serum-1-03	A/domesticcat/Oklahoma/24009118002/2024	1	5.49E-05	0.843249177
72	mouse-serum-1-03	A/domesticcat/Oklahoma/24009118002/2024	1	1.83E-05	0.89466702
73	mouse-serum-1-03	A/domesticcat/Oklahoma/24009118002/2024	2	0.04	0
74	mouse-serum-1-03	A/domesticcat/Oklahoma/24009118002/2024	2	0.013333333	0
75	mouse-serum-1-03	A/domesticcat/Oklahoma/24009118002/2024	2	0.004444444	0.145046426
76	mouse-serum-1-03	A/domesticcat/Oklahoma/24009118002/2024	2	0.001481481	0.484610973
77	mouse-serum-1-03	A/domesticcat/Oklahoma/24009118002/2024	2	0.000493827	0.663965682
78	mouse-serum-1-03	A/domesticcat/Oklahoma/24009118002/2024	2	0.000164609	0.85796015
79	mouse-serum-1-03	A/domesticcat/Oklahoma/24009118002/2024	2	5.49E-05	0.864763996
80	mouse-serum-1-03	A/domesticcat/Oklahoma/24009118002/2024	2	1.83E-05	0.965508092
81	mouse-serum-1-05	A/domesticcat/Oklahoma/24009118002/2024	1	0.04	0.002146499
82	mouse-serum-1-05	A/domesticcat/Oklahoma/24009118002/2024	1	0.013333333	0
83	mouse-serum-1-05	A/domesticcat/Oklahoma/24009118002/2024	1	0.004444444	0.00676102
84	mouse-serum-1-05	A/domesticcat/Oklahoma/24009118002/2024	1	0.001481481	0.06232078
85	mouse-serum-1-05	A/domesticcat/Oklahoma/24009118002/2024	1	0.000493827	0.337178265
86	mouse-serum-1-05	A/domesticcat/Oklahoma/24009118002/2024	1	0.000164609	0.608404024
87	mouse-serum-1-05	A/domesticcat/Oklahoma/24009118002/2024	1	5.49E-05	0.790779363
88	mouse-serum-1-05	A/domesticcat/Oklahoma/24009118002/2024	1	1.83E-05	0.895993632
89	mouse-serum-1-05	A/domesticcat/Oklahoma/24009118002/2024	2	0.04	0.008407119
90	mouse-serum-1-05	A/domesticcat/Oklahoma/24009118002/2024	2	0.013333333	0
91	mouse-serum-1-05	A/domesticcat/Oklahoma/24009118002/2024	2	0.004444444	0.011448661
92	mouse-serum-1-05	A/domesticcat/Oklahoma/24009118002/2024	2	0.001481481	0.078761231
93	mouse-serum-1-05	A/domesticcat/Oklahoma/24009118002/2024	2	0.000493827	0.332602479
94	mouse-serum-1-05	A/domesticcat/Oklahoma/24009118002/2024	2	0.000164609	0.738804498
95	mouse-serum-1-05	A/domesticcat/Oklahoma/24009118002/2024	2	5.49E-05	0.799121844
96	mouse-serum-1-05	A/domesticcat/Oklahoma/24009118002/2024	2	1.83E-05	0.886442027
97	mouse-serum-1-02	A/dairycattle/Texas/24009028003/2024	1	0.04	0
98	mouse-serum-1-02	A/dairycattle/Texas/24009028003/2024	1	0.013333333	0.080714772
99	mouse-serum-1-02	A/dairycattle/Texas/24009028003/2024	1	0.004444444	0.365540219
100	mouse-serum-1-02	A/dairycattle/Texas/24009028003/2024	1	0.001481481	0.717714196
101	mouse-serum-1-02	A/dairycattle/Texas/24009028003/2024	1	0.000493827	0.928818632
102	mouse-serum-1-02	A/dairycattle/Texas/24009028003/2024	1	0.000164609	0.984512496
103	mouse-serum-1-02	A/dairycattle/Texas/24009028003/2024	1	5.49E-05	0.934760677
104	mouse-serum-1-02	A/dairycattle/Texas/24009028003/2024	1	1.83E-05	1.211501741
105	mouse-serum-1-02	A/dairycattle/Texas/24009028003/2024	2	0.04	0
106	mouse-serum-1-02	A/dairycattle/Texas/24009028003/2024	2	0.013333333	0.07314303
107	mouse-serum-1-02	A/dairycattle/Texas/24009028003/2024	2	0.004444444	0.399174996
108	mouse-serum-1-02	A/dairycattle/Texas/24009028003/2024	2	0.001481481	0.711460288
109	mouse-serum-1-02	A/dairycattle/Texas/24009028003/2024	2	0.000493827	1.012627444
110	mouse-serum-1-02	A/dairycattle/Texas/24009028003/2024	2	0.000164609	0.916578669
111	mouse-serum-1-02	A/dairycattle/Texas/24009028003/2024	2	5.49E-05	1.037888129
112	mouse-serum-1-02	A/dairycattle/Texas/24009028003/2024	2	1.83E-05	1.010221274
113	mouse-serum-1-03	A/dairycattle/Texas/24009028003/2024	1	0.04	0
114	mouse-serum-1-03	A/dairycattle/Texas/24009028003/2024	1	0.013333333	0.027409707
115	mouse-serum-1-03	A/dairycattle/Texas/24009028003/2024	1	0.004444444	0.200063462
116	mouse-serum-1-03	A/dairycattle/Texas/24009028003/2024	1	0.001481481	0.617651657
117	mouse-serum-1-03	A/dairycattle/Texas/24009028003/2024	1	0.000493827	0.876625199
118	mouse-serum-1-03	A/dairycattle/Texas/24009028003/2024	1	0.000164609	0.95969729
119	mouse-serum-1-03	A/dairycattle/Texas/24009028003/2024	1	5.49E-05	0.984979262
120	mouse-serum-1-03	A/dairycattle/Texas/24009028003/2024	1	1.83E-05	0.948668988
121	mouse-serum-1-03	A/dairycattle/Texas/24009028003/2024	2	0.04	0
122	mouse-serum-1-03	A/dairycattle/Texas/24009028003/2024	2	0.013333333	0.026198228
123	mouse-serum-1-03	A/dairycattle/Texas/24009028003/2024	2	0.004444444	0.254481993
124	mouse-serum-1-03	A/dairycattle/Texas/24009028003/2024	2	0.001481481	0.596075672
125	mouse-serum-1-03	A/dairycattle/Texas/24009028003/2024	2	0.000493827	0.890094472
126	mouse-serum-1-03	A/dairycattle/Texas/24009028003/2024	2	0.000164609	0.858676522
127	mouse-serum-1-03	A/dairycattle/Texas/24009028003/2024	2	5.49E-05	1.187871315
128	mouse-serum-1-03	A/dairycattle/Texas/24009028003/2024	2	1.83E-05	1.00662698
129	mouse-serum-1-05	A/dairycattle/Texas/24009028003/2024	1	0.04	0.374302115
130	mouse-serum-1-05	A/dairycattle/Texas/24009028003/2024	1	0.013333333	0.53819944
131	mouse-serum-1-05	A/dairycattle/Texas/24009028003/2024	1	0.004444444	0.759320958
132	mouse-serum-1-05	A/dairycattle/Texas/24009028003/2024	1	0.001481481	0.937382739
133	mouse-serum-1-05	A/dairycattle/Texas/24009028003/2024	1	0.000493827	0.939855954
134	mouse-serum-1-05	A/dairycattle/Texas/24009028003/2024	1	0.000164609	0.992784231
135	mouse-serum-1-05	A/dairycattle/Texas/24009028003/2024	1	5.49E-05	1.054478198
136	mouse-serum-1-05	A/dairycattle/Texas/24009028003/2024	1	1.83E-05	1.07379535
137	mouse-serum-1-05	A/dairycattle/Texas/24009028003/2024	2	0.04	0.397892585
138	mouse-serum-1-05	A/dairycattle/Texas/24009028003/2024	2	0.013333333	0.648292572
139	mouse-serum-1-05	A/dairycattle/Texas/24009028003/2024	2	0.004444444	0.832936697
140	mouse-serum-1-05	A/dairycattle/Texas/24009028003/2024	2	0.001481481	0.843105066
141	mouse-serum-1-05	A/dairycattle/Texas/24009028003/2024	2	0.000493827	0.973342063
142	mouse-serum-1-05	A/dairycattle/Texas/24009028003/2024	2	0.000164609	0.931362196
143	mouse-serum-1-05	A/dairycattle/Texas/24009028003/2024	2	5.49E-05	0.905615962
144	mouse-serum-1-05	A/dairycattle/Texas/24009028003/2024	2	1.83E-05	1.140065147
145	mouse-serum-1-02	A/skunk/NewMexico/24006483001original/2024	1	0.04	0.009737656
146	mouse-serum-1-02	A/skunk/NewMexico/24006483001original/2024	1	0.013333333	0
147	mouse-serum-1-02	A/skunk/NewMexico/24006483001original/2024	1	0.004444444	0.061392051
148	mouse-serum-1-02	A/skunk/NewMexico/24006483001original/2024	1	0.001481481	0.285601578
149	mouse-serum-1-02	A/skunk/NewMexico/24006483001original/2024	1	0.000493827	0.782343806
150	mouse-serum-1-02	A/skunk/NewMexico/24006483001original/2024	1	0.000164609	1.008761092
151	mouse-serum-1-02	A/skunk/NewMexico/24006483001original/2024	1	5.49E-05	0.941056177
152	mouse-serum-1-02	A/skunk/NewMexico/24006483001original/2024	1	1.83E-05	0.928605885
153	mouse-serum-1-02	A/skunk/NewMexico/24006483001original/2024	2	0.04	0
154	mouse-serum-1-02	A/skunk/NewMexico/24006483001original/2024	2	0.013333333	0
155	mouse-serum-1-02	A/skunk/NewMexico/24006483001original/2024	2	0.004444444	0.069042732
156	mouse-serum-1-02	A/skunk/NewMexico/24006483001original/2024	2	0.001481481	0.321696252
157	mouse-serum-1-02	A/skunk/NewMexico/24006483001original/2024	2	0.000493827	0.790706009
158	mouse-serum-1-02	A/skunk/NewMexico/24006483001original/2024	2	0.000164609	0.850836797
159	mouse-serum-1-02	A/skunk/NewMexico/24006483001original/2024	2	5.49E-05	0.777456995
160	mouse-serum-1-02	A/skunk/NewMexico/24006483001original/2024	2	1.83E-05	0.821193118
161	mouse-serum-1-03	A/skunk/NewMexico/24006483001original/2024	1	0.04	0.015923932
162	mouse-serum-1-03	A/skunk/NewMexico/24006483001original/2024	1	0.013333333	0.016598361
163	mouse-serum-1-03	A/skunk/NewMexico/24006483001original/2024	1	0.004444444	0.240343348
164	mouse-serum-1-03	A/skunk/NewMexico/24006483001original/2024	1	0.001481481	0.547928994
165	mouse-serum-1-03	A/skunk/NewMexico/24006483001original/2024	1	0.000493827	0.810536376
166	mouse-serum-1-03	A/skunk/NewMexico/24006483001original/2024	1	0.000164609	0.939795575
167	mouse-serum-1-03	A/skunk/NewMexico/24006483001original/2024	1	5.49E-05	0.880428245
168	mouse-serum-1-03	A/skunk/NewMexico/24006483001original/2024	1	1.83E-05	0.917350056
169	mouse-serum-1-03	A/skunk/NewMexico/24006483001original/2024	2	0.04	0.0069882
170	mouse-serum-1-03	A/skunk/NewMexico/24006483001original/2024	2	0.013333333	0
171	mouse-serum-1-03	A/skunk/NewMexico/24006483001original/2024	2	0.004444444	0.208434409
172	mouse-serum-1-03	A/skunk/NewMexico/24006483001original/2024	2	0.001481481	0.622485207
173	mouse-serum-1-03	A/skunk/NewMexico/24006483001original/2024	2	0.000493827	0.947198662
174	mouse-serum-1-03	A/skunk/NewMexico/24006483001original/2024	2	0.000164609	0.873525778
175	mouse-serum-1-03	A/skunk/NewMexico/24006483001original/2024	2	5.49E-05	0.822927944
176	mouse-serum-1-03	A/skunk/NewMexico/24006483001original/2024	2	1.83E-05	0.880366618
177	mouse-serum-1-05	A/skunk/NewMexico/24006483001original/2024	1	0.04	0
178	mouse-serum-1-05	A/skunk/NewMexico/24006483001original/2024	1	0.013333333	0
179	mouse-serum-1-05	A/skunk/NewMexico/24006483001original/2024	1	0.004444444	0.027430491
180	mouse-serum-1-05	A/skunk/NewMexico/24006483001original/2024	1	0.001481481	0.126232742
181	mouse-serum-1-05	A/skunk/NewMexico/24006483001original/2024	1	0.000493827	0.579022817
182	mouse-serum-1-05	A/skunk/NewMexico/24006483001original/2024	1	0.000164609	0.954622038
183	mouse-serum-1-05	A/skunk/NewMexico/24006483001original/2024	1	5.49E-05	0.968001925
184	mouse-serum-1-05	A/skunk/NewMexico/24006483001original/2024	1	1.83E-05	0.824730664
185	mouse-serum-1-05	A/skunk/NewMexico/24006483001original/2024	2	0.04	0.025317906
186	mouse-serum-1-05	A/skunk/NewMexico/24006483001original/2024	2	0.013333333	0
187	mouse-serum-1-05	A/skunk/NewMexico/24006483001original/2024	2	0.004444444	0.023511849
188	mouse-serum-1-05	A/skunk/NewMexico/24006483001original/2024	2	0.001481481	0.218343195
189	mouse-serum-1-05	A/skunk/NewMexico/24006483001original/2024	2	0.000493827	0.786405447
190	mouse-serum-1-05	A/skunk/NewMexico/24006483001original/2024	2	0.000164609	0.997304279
191	mouse-serum-1-05	A/skunk/NewMexico/24006483001original/2024	2	5.49E-05	1.051245038
192	mouse-serum-1-05	A/skunk/NewMexico/24006483001original/2024	2	1.83E-05	0.953690304
193	mouse-serum-1-02	A/peregrinefalcon/Saga/4112A002/2023	1	0.04	0
194	mouse-serum-1-02	A/peregrinefalcon/Saga/4112A002/2023	1	0.013333333	0
195	mouse-serum-1-02	A/peregrinefalcon/Saga/4112A002/2023	1	0.004444444	0.021243523
196	mouse-serum-1-02	A/peregrinefalcon/Saga/4112A002/2023	1	0.001481481	0.076923077
197	mouse-serum-1-02	A/peregrinefalcon/Saga/4112A002/2023	1	0.000493827	0.229096557
198	mouse-serum-1-02	A/peregrinefalcon/Saga/4112A002/2023	1	0.000164609	0.391180285
199	mouse-serum-1-02	A/peregrinefalcon/Saga/4112A002/2023	1	5.49E-05	0.730557738
200	mouse-serum-1-02	A/peregrinefalcon/Saga/4112A002/2023	1	1.83E-05	0.951544196
201	mouse-serum-1-02	A/peregrinefalcon/Saga/4112A002/2023	2	0.04	0
202	mouse-serum-1-02	A/peregrinefalcon/Saga/4112A002/2023	2	0.013333333	0.040744738
203	mouse-serum-1-02	A/peregrinefalcon/Saga/4112A002/2023	2	0.004444444	0.01865285
204	mouse-serum-1-02	A/peregrinefalcon/Saga/4112A002/2023	2	0.001481481	0.106120157
205	mouse-serum-1-02	A/peregrinefalcon/Saga/4112A002/2023	2	0.000493827	0.257054103
206	mouse-serum-1-02	A/peregrinefalcon/Saga/4112A002/2023	2	0.000164609	0.255252918
207	mouse-serum-1-02	A/peregrinefalcon/Saga/4112A002/2023	2	5.49E-05	0.7185127
208	mouse-serum-1-02	A/peregrinefalcon/Saga/4112A002/2023	2	1.83E-05	0.977103301
209	mouse-serum-1-03	A/peregrinefalcon/Saga/4112A002/2023	1	0.04	0
210	mouse-serum-1-03	A/peregrinefalcon/Saga/4112A002/2023	1	0.013333333	0.039125742
211	mouse-serum-1-03	A/peregrinefalcon/Saga/4112A002/2023	1	0.004444444	0
212	mouse-serum-1-03	A/peregrinefalcon/Saga/4112A002/2023	1	0.001481481	0.052217855
213	mouse-serum-1-03	A/peregrinefalcon/Saga/4112A002/2023	1	0.000493827	0.07222366
214	mouse-serum-1-03	A/peregrinefalcon/Saga/4112A002/2023	1	0.000164609	0.305058366
215	mouse-serum-1-03	A/peregrinefalcon/Saga/4112A002/2023	1	5.49E-05	0.766169154
216	mouse-serum-1-03	A/peregrinefalcon/Saga/4112A002/2023	1	1.83E-05	1.01171459
217	mouse-serum-1-03	A/peregrinefalcon/Saga/4112A002/2023	2	0.04	0.062986003
218	mouse-serum-1-03	A/peregrinefalcon/Saga/4112A002/2023	2	0.013333333	0.076362655
219	mouse-serum-1-03	A/peregrinefalcon/Saga/4112A002/2023	2	0.004444444	0
220	mouse-serum-1-03	A/peregrinefalcon/Saga/4112A002/2023	2	0.001481481	0.096574958
221	mouse-serum-1-03	A/peregrinefalcon/Saga/4112A002/2023	2	0.000493827	0.29847269
222	mouse-serum-1-03	A/peregrinefalcon/Saga/4112A002/2023	2	0.000164609	0.341893645
223	mouse-serum-1-03	A/peregrinefalcon/Saga/4112A002/2023	2	5.49E-05	0.74365017
224	mouse-serum-1-03	A/peregrinefalcon/Saga/4112A002/2023	2	1.83E-05	0.970181044
225	mouse-serum-1-05	A/peregrinefalcon/Saga/4112A002/2023	1	0.04	0.049507517
226	mouse-serum-1-05	A/peregrinefalcon/Saga/4112A002/2023	1	0.013333333	0.165947113
227	mouse-serum-1-05	A/peregrinefalcon/Saga/4112A002/2023	1	0.004444444	0.265803109
228	mouse-serum-1-05	A/peregrinefalcon/Saga/4112A002/2023	1	0.001481481	0.579449747
229	mouse-serum-1-05	A/peregrinefalcon/Saga/4112A002/2023	1	0.000493827	0.716800414
230	mouse-serum-1-05	A/peregrinefalcon/Saga/4112A002/2023	1	0.000164609	0.843579767
231	mouse-serum-1-05	A/peregrinefalcon/Saga/4112A002/2023	1	5.49E-05	0.772453522
232	mouse-serum-1-05	A/peregrinefalcon/Saga/4112A002/2023	1	1.83E-05	0.969648562
233	mouse-serum-1-05	A/peregrinefalcon/Saga/4112A002/2023	2	0.04	0.06557802
234	mouse-serum-1-05	A/peregrinefalcon/Saga/4112A002/2023	2	0.013333333	0.10874258
235	mouse-serum-1-05	A/peregrinefalcon/Saga/4112A002/2023	2	0.004444444	0.211917098
236	mouse-serum-1-05	A/peregrinefalcon/Saga/4112A002/2023	2	0.001481481	0.523862998
237	mouse-serum-1-05	A/peregrinefalcon/Saga/4112A002/2023	2	0.000493827	0.681594616
238	mouse-serum-1-05	A/peregrinefalcon/Saga/4112A002/2023	2	0.000164609	0.872114137
239	mouse-serum-1-05	A/peregrinefalcon/Saga/4112A002/2023	2	5.49E-05	0.882429955
240	mouse-serum-1-05	A/peregrinefalcon/Saga/4112A002/2023	2	1.83E-05	0.972310969
