# Supplementary material for: Deep mutational scanning of H5 hemagglutinin to inform influenza virus surveillance
Source: PLoS Biol. 2024 Nov 12;22(11):e3002916. doi: 10.1371/journal.pbio.3002916 (PMC11584116; doi:10.1371/journal.pbio.3002916)
Supplement: S13 Data — (CSV) [file pbio.3002916.s023.csv]

Strain	GISAID Accession	Originating Lab	Submitting Lab
A/northernpintail/Alaska/622/2012	EPI966597	?	?
A/duck/Lao/NL1503024/2017	EPI1353806	?	Animal And Plant Quarantine Agency (s 2158)
A/Blackheadedgull/Netherlands/5/2023	EPI2667800	Erasmus Medical Center	Erasmus Medical Center
A/blackheadedgull/Poland/MB147/2023	EPI2648217	National Veterinary Research Institut Poland, Piwet Pib	National Veterinary Research Institut Poland, Piwet Pib
A/goose/Kansas/W221143/2022	EPI2497073	?	?
A/HongKong/503/1997	EPI5501	?	?
A/chicken/Yunlin/180100231/2018	EPI1891794	?	?
A/anseranser/Spain/102821VIR12304/2021	EPI1860063	Istituto Zooprofilattico Sperimentale Delle Venezie, Eu/oie/reference Laboratory And Fao Reference Centre For Ai And Nd	Istituto Zooprofilattico Sperimentale Delle Venezie
A/Thailand/RPFEHA/2005	EPI226843	?	?
A/commonbuzzard/Slovenia/PER40323ta23VIR103235/2023	EPI2820549	University Of Ljubljana	Istituto Zooprofilattico Sperimentale Delle Venezie
A/DUCK/Hunan/133/2010	EPI1892888	?	?
A/quail/SouthAfrica/AI5930/2018	EPI1787968	?	?
A/westernmarshharrier/Netherlands/21028606002/2021	EPI1863830	Wageningen Bioveterinary Research	Wageningen Bioveterinary Research
A/mallard/Portugal/2949710/2006	EPI272806	?	?
A/duck/Bangladesh/58667/2023	EPI3226811	Ceirr Influenza Data Processing And Communication Center, St. Jude Center Of Excellence For Influenza Research And Response	?
A/Duck/Vietnam/CaMau498/2006	EPI123754	?	Other Database Import
A/chicken/Chiba/15C/2017	EPI967581	National Institute Of Animal Health	National Institute Of Animal Health
A/chicken/Egypt/0626/2006	EPI460393	?	?
A/Europeanherringgull/Norway/20220711411T/2022	EPI2782061	Norwegian Veterinary Institute	Norwegian Veterinary Institute
A/chicken/Vietnam/HU12657/2019	EPI1785444	?	?
A/gull/Scotland/087342/2023	EPI2666807	Animal And Plant Health Agency (apha)	Animal And Plant Health Agency (apha)
A/chicken/Scotland/103894/2023	EPI2721965	Animal And Plant Health Agency (apha)	Animal And Plant Health Agency (apha)
A/Chicken/Argentina/5062/2023	EPI2872558	Dirección Del Laboratorio Animal, Dirección General De Laboratorios Y Control Técnico, Senasa.	Instituto Nacional De Enfermedades Infecciosas Dr. C.g. Malbrán
A/northernshoveler/MexicoSonora/796/2008	EPI1061061	?	?
A/chicken/Vietnam/NCVD-777/2011	EPI425512	National Centre Of Veterinary Diagnostics	Centers For Disease Control And Prevention
A/goat/Minnesota/24007234006original/2024	EPI3162325	National Veterinary Services Laboratories Usda	National Veterinary Services Laboratories Usda
A/blackheadedgull/Spain/15287202323VIR65029/2023	EPI2671566	Laboratorio Central De Veterinaria	Istituto Zooprofilattico Sperimentale Delle Venezie
A/Chicken/Indonesia/BelitungTimor1631-18/2006	EPI123828	?	Other Database Import
A/chicken/Niger/15VIR2060_12/2015	KU971309	?	?
A/commongrackle/Texas/24008356001original/2024	EPI3158834	National Veterinary Services Laboratories Usda	National Veterinary Services Laboratories Usda
A/Swifttern/SouthAfrica/681998ST009/2022	EPI2220071	Assurecloud (pty) Ltd	University Of Pretoria
A/chicken/Iran/18VIR202710/2017	EPI1701763	Center Of Hygiene And Epidemiology In Kaliningrad Region	Istituto Zooprofilattico Sperimentale Delle Venezie
A/chicken/Cambodia/Z207W17M1/2015	EPI1301377	?	?
A/Falcoperegrinus/Belgium/093580005/2022	EPI2314357	Sciensano Animal Infectious Diseases	Sciensano, Department Of Animal Infectious Diseases
A/chicken/Jiangxi/0506NCDZT0058BP/2015	EPI658295	?	Institute Of Microbiology, Chinese Academy Of Sciences
A/duck/Bangladesh/21269/2013	EPI2584372	St. Jude Children's Research Hospital	?
A/chicken/Iraq/1/2020	EPI1811628	Central Veterinary Labs	Animal And Plant Health Agency (apha)
A/GreatCormorant/Qinghai/B82/2016	EPI1144189	Wuhan Institute Of Virology, Cas	Wuhan Institute Of Virology
A/chicken/Iran/18VIR202703/2017	EPI1701717	Center Of Hygiene And Epidemiology In Kaliningrad Region	Istituto Zooprofilattico Sperimentale Delle Venezie
A/chicken/GermanyBB/AI06242/2021	EPI2009951	Landeslabor Berlin Brandenburg	Friedrich Loeffler Institut
A/goose/Yangzhou/0420/2014	EPI690808	?	?
A/Cambodia/W0329318/2012	EPI542914	?	?
A/Thailand/1/2004	EPI361815	?	?
A/chicken/Bangladesh/NRLAI2109/2017	EPI1777258	?	?
A/turkey/Poland/H1924T1/2021	EPI1937631	National Veterinary Research Institut Poland, Piwet Pib	National Veterinary Research Institut Poland, Piwet Pib
A/hawk/Poland/MB544/2021	EPI2743538	National Veterinary Research Institut Poland, Piwet Pib	National Veterinary Research Institute
A/duck/Sichuan/SC4822/2021	EPI2664594	?	?
A/scarletibis/Germany/AR44L01279/2015	EPI624535	?	Friedrich Loeffler Institut
A/chicken/Lampung/Pesawaran1442/2020	EPI2573883	Vaksindo Satwa Nusantara	Pt. Vaksindo Satwa Nusantara
A/turkey/MB/FAV11/2010	EPI399363	?	?
A/goose/Samara/675/2018	EPI1271011	?	State Research Center Of Virology And Biotechnology (vector)
A/chicken/Egypt/Q2247A/2010	EPI493246	?	?
A/duck/Chiba/D1B2T/2021	EPI1847408	National Institute Of Animal Health	National Institute Of Animal Health
A/Turkey/651242/2006	EPI118816	?	?
A/chicken/Shandong/S3/2014	EPI837526	?	?
A/chicken/Croatia/70/2017	EPI917277	?	Croatian Veterinary Institute
A/layer/Italy/23VIR36582/2023	EPI2701104	Istituto Zooprofilattico Speriment. Lombardia, Emilia Ro. Izsler	Istituto Zooprofilattico Sperimentale Delle Venezie
A/ruddyturnstone/DelawareBay/105/2007	EPI1300974	?	?
A/commontern/SouthAfrica/18010371/2018	EPI1776492	?	?
A/chicken/Egypt/NLQP20SL-AR751/2013	EPI557202	National Laboratory For Veterinary Quality Control On Poultry Production Animal Health Research Inistitute	Friedrich Loeffler Institut
A/chicken/Taiwan/4443/2013	EPI510741	?	?
A/EuropeanHerringGull/Netherlands/7/2022	EPI2088934	Erasmus Medical Center	Erasmus Medical Center
A/chicken/Qalubia/CAI19/2008	CY126184	?	?
A/muteswan/Slovenia/17992021VIR9592/2020	EPI1858316	Istituto Zooprofilattico Sperimentale Delle Venezie, Eu/oie/reference Laboratory And Fao Reference Centre For Ai And Nd	Istituto Zooprofilattico Sperimentale Delle Venezie
A/turkey/Italy/17VIR9732/2017	EPI954591	Istituto Zooprofilattico Sperimentale Delle Venezie	Istituto Zooprofilattico Sperimentale Delle Venezie
A/chicken/Bangladesh/PAI327/2011	EPI869846	Icddr,b International Centre For Diarrhoeal Disease Research, Bangladesh	Centers For Disease Control And Prevention
A/duck/Vietnam/ST1551-3/2012	EPI840500	?	Other Database Import
A/environment/TienGiang/3/2013	EPI615130	?	?
A/duck/Bangladesh/34036/2017	EPI1555987	?	?
A/blackheadedgull/GermanyNI/AI04164/2022	EPI2242317	Lebensmittel Und Veterinärinstitut Oldenburg Standort Veterinärinstitut	Friedrich Loeffler Institut
A/chicken/India/12CA01/2013	EPI644404	?	?
A/Capegannet/SouthAfrica/21100108/2021	EPI2178139	Western Cape Provincial Veterinary Laboratory	University Of Pretoria
A/Egypt/N09407/2010	EPI373022	U.s. Naval Medical Research Unit No.3	Centers For Disease Control And Prevention
A/chicken/Egypt/ZU108/2016	EPI891881	?	?
A/badger/Netherlands/22003078004/2022	EPI1987258	Wageningen Bioveterinary Research	Wageningen Bioveterinary Research
A/chicken/Sakhalin/377V/2022	EPI2306965	State Research Center Of Virology And Biotechnology (vector)	State Research Center Of Virology And Biotechnology (vector)
A/chicken/Belgium/807/2017	EPI1007667	?	?
A/great_created_grebe/Sevastopol/11_173/2008	MH988772	?	?
A/Skunk/AB/FAV083510/2022	EPI2236736	Alberta Agriculture And Forestry, Government Of Alberta	Canadian Food Inspection Agency
A/harborseal/Maine/22020983007original/2022	EPI2110525	National Veterinary Services Laboratories Usda	National Veterinary Services Laboratories Usda
A/chicken/DongNai/0182/2013	EPI775057	?	?
A/sandwichtern/Italy/23VIR59811/2023	EPI2631720	Istituto Zooprofilattico Sperimentale Delle Venezie, Eu/oie/reference Laboratory And Fao Reference Centre For Ai And Nd	Istituto Zooprofilattico Sperimentale Delle Venezie
A/Chicken/Netherlands/23025224011015/2023	EPI2816019	Wageningen Bioveterinary Research	Wageningen Bioveterinary Research
A/turkey/Spain/830522VIR631229/2022	EPI2102498	Laboratorio Central De Veterinaria	Istituto Zooprofilattico Sperimentale Delle Venezie
A/Whooperswan/Xinjiang/11/2020	EPI1719022	Harbin Veterinary Research Institute (caas)	Harbin Veterinary Research Institute (caas)
A/Gallusgallus/Belgium/113070002/2023	EPI2818806	Sciensano Animal Infectious Diseases	Sciensano, Department Of Animal Infectious Diseases
A/Egypt/N04284/2011	EPI373015	U.s. Naval Medical Research Unit No.3	Centers For Disease Control And Prevention
A/Chicken/DeliDerdang/BBPVI/2005	EPI226650	?	?
A/duck/Bangladesh/58745/2023	EPI3226803	Ceirr Influenza Data Processing And Communication Center, St. Jude Center Of Excellence For Influenza Research And Response	?
A/duck/Peru/LAMINS014/2023	EPI2791117	Servicio Nacional De Sanidad Agraria Del Perú Senasa	Instituto Nacional De Salud Peru
A/duck/Guangxi/S11043/2021	EPI1921422	Harbin Veterinary Research Institute (caas)	Harbin Veterinary Research Institute (caas)
A/Chicken/England/134843/2022	EPI2198180	Animal And Plant Health Agency (apha)	Animal And Plant Health Agency (apha)
A/duck/EastJava/Av698/2016	EPI1594339	Institute Of Tropical Disease, Universitas Airlangga	Institute Of Tropical Disease
A/arcticfox/Finland/50423VIR68037/2023	EPI2641479	Finnish Food Authority	Istituto Zooprofilattico Sperimentale Delle Venezie
A/chicken/Bulgaria/Haskovo/286/2018	EPI1721930	Ndrvmi (national Diagnostic And Research Veterinary Medical Institute)	University Of Cambridge
A/chicken/Penza/300/2018	EPI1270882	?	State Research Center Of Virology And Biotechnology (vector)
A/turkey/GermanySH/AR185L02549/2018	EPI1215543	?	Friedrich Loeffler Institut
A/chicken/Egypt/10250SF/2010	EPI340160	?	?
A/duck/Lao/C1276/2023	EPI2807836	Nahc	Centers For Disease Control And Prevention
A/tiger/Vietnam/NCVD-3797/2013	EPI898198	?	Other Database Import
A/mallard/Ohio/17OS3812/2017	EPI1537596	?	?
A/Greylaggoose/England/054503/2021	EPI1963905	Animal And Plant Health Agency (apha)	Animal And Plant Health Agency (apha)
A/environment/Kamchatka/18/2016	EPI961478	?	State Research Center Of Virology And Biotechnology (vector)
A/commontern/GermanyNI/AI03523/2022	EPI2131848	Lebensmittel Und Veterinärinstitut Oldenburg Standort Veterinärinstitut	Friedrich Loeffler Institut
A/anseranser/Spain/297121VIR12305/2021	EPI1860071	Istituto Zooprofilattico Sperimentale Delle Venezie, Eu/oie/reference Laboratory And Fao Reference Centre For Ai And Nd	Istituto Zooprofilattico Sperimentale Delle Venezie
A/domesticcat/Poland/H255M/2023	EPI2611366	National Veterinary Research Institut Poland, Piwet Pib	National Veterinary Research Institut Poland, Piwet Pib
A/chicken/Egypt/6NLQP-CLEVB306/2008	EPI173592	?	Other Database Import
A/mallard/Korea/H2003/2014	EPI573238	?	Animal And Plant Quarantine Agency (s 2026)
A/whitetailedeagle/Finland/925721VIR768911/2021	EPI1945453	Finnish Food Authority	Istituto Zooprofilattico Sperimentale Delle Venezie
A/arcticfox/Finland/682/2023	EPI2837088	Finnish Food Authority	Finnish Food Authority
A/chicken/Korea/H238/2018	EPI1342071	?	Animal And Plant Quarantine Agency (s 2158)
A/chicken/Vietnam/TMU007/2008	EPI327223	?	?
A/Pigeon/Jiangxi/0210NCDZT0017P/2015	EPI656898	?	Institute Of Microbiology, Chinese Academy Of Sciences
A/Mallard/Connecticut/USDA003935022/2022	EPI2711050	?	?
A/pheasant/England/121396/2023	EPI2800329	Animal And Plant Health Agency (apha)	Animal And Plant Health Agency (apha)
A/CommonTern/Netherlands/5/2022	EPI2088998	Erasmus Medical Center	Erasmus Medical Center
A/whitemink/Finland/UH357E1/2023	EPI2917759	University Of Helsinki, Department Of Virology	Finnish Institute For Health And Welfare, Thl
A/Chicken/Hungary/18466/2020	EPI1841520	National Food Chain Safety Office Veterinary Diagnostic Directorate Laboratory For Molecular Biology	National Food Chain Safety Office, Hungary
A/redfox/Alaska/22019272001original/2022	EPI2473676	National Veterinary Services Laboratories Usda	National Veterinary Services Laboratories Usda
A/turkey/SouthDakota/23031331002original/2023	EPI2869788	National Veterinary Services Laboratories Usda	National Veterinary Services Laboratories Usda
A/chicken/Egypt/10117/2010	EPI340155	?	?
A/avian/Nigeria/VRD2108121RS74475/2021	EPI2506060	National Veterinary Research Institute	Istituto Zooprofilattico Sperimentale Delle Venezie
A/northernpintail/Akita/714/2006	EPI225319	?	?
A/duck/Egypt/N14205C/2017	EPI2146590	?	?
A/redfox/Netherlands/21040099006PB2E/2021	EPI3217366	Wageningen Bioveterinary Research	Wageningen Bioveterinary Research
A/chicken/Yuhang/1/2013	EPI718499	?	?
A/duck/Yunnan/0315DQWGH005O/2015	EPI657538	?	Institute Of Microbiology, Chinese Academy Of Sciences
A/Backyardbird/Minnesota/USDA009181003/2022	EPI2710512	?	?
A/chicken/Kagawa/1T1/2018	EPI1251116	National Institute Of Animal Health	National Institute Of Animal Health
A/Thailand/NKFEHA/2005	EPI226839	?	?
A/goose/Zhejiang/925037/2014	EPI681299	?	?
A/duck/Vietnam/27339/2009	EPI321590	?	?
A/chicken/Bangladesh/31289-1/2011	EPI448127	Institute Of Epidemiology Disease Control And Research (iedcr) & Bangladesh National Influenza Centre (nic)	Centers For Disease Control And Prevention
A/europeanherringgull/Leningradregion/RIIWD493S/2023	EPI2759312	Who National Influenza Centre Russian Federation	Who National Influenza Centre Russian Federation
A/duck/Vietnam/NCVD-673/2011	EPI425280	National Centre Of Veterinary Diagnostics	Centers For Disease Control And Prevention
A/greenwingedteal/Egypt/877/2016	EPI1010500	?	?
A/chicken/CzechRepublic/21963/2024	EPI3062939	State Veterinary Institute Prague	State Veterinary Institute Prague
A/Egypt/N01982/2010	EPI255367	U.s. Naval Medical Research Unit No.3	?
A/chicken/Cambodia/Z148W14M1/2015	EPI1273142	?	Institut Pasteur Du Cambodia
A/Caspiantern/Washington/23025001004original/2023	EPI2759091	National Veterinary Services Laboratories Usda	National Veterinary Services Laboratories Usda
A/chicken/Pennsylvania/22012091001original/2022	EPI2245912	National Veterinary Services Laboratories Usda	National Veterinary Services Laboratories Usda
A/duck/HaTinh/HT5/2014	EPI1780135	?	?
A/arcticfox/Finland/565/2023	EPI2697362	Finnish Food Authority	Finnish Institute For Health And Welfare, Thl
A/duck/Egypt/R5/2007	EPI125660	?	?
A/mallard/Bayern/38/2006	EPI237598	?	?
A/duck/China/FJ19332/2019	EPI1931979	?	?
A/arcticfox/Finland/549/2023	EPI2697354	Finnish Food Authority	Finnish Institute For Health And Welfare, Thl
A/chicken/Cambodia/X0815303/2013	EPI531289	?	?
A/domesticduck/England/012247/2022	EPI2072104	Animal And Plant Health Agency (apha)	Animal And Plant Health Agency (apha)
A/duck/Hunan/0207YYFQH006P/2015	EPI659031	?	Institute Of Microbiology, Chinese Academy Of Sciences
A/duck/Hokkaido/101/2010	EPI2584719	Graduate School Of Veterinary Medicine, Hokkaido University	?
A/HongKong/542/1997	EPI5499	?	?
A/Africanblackoystercatcher/SouthAfrica/682489/2022	EPI2220092	Assurecloud (pty) Ltd	University Of Pretoria
A/duck/Vietnam/HN4714/2018	EPI2580474	?	?
A/swan/Romania/1065622VIR27496/2022	EPI2015025	Istituto Zooprofilattico Sperimentale Delle Venezie, Eu/oie/reference Laboratory And Fao Reference Centre For Ai And Nd	Istituto Zooprofilattico Sperimentale Delle Venezie
A/Hawk/NorthDakota/USDA013145004/2022	EPI2711407	?	?
A/chicken/Pare/Pusvetma/2005	EPI2584602	The Indonesian Ministry Of Agriculture	?
A/chicken/CoteDIvoire/Viro15280/2015	EPI1557021	?	?
A/turkey/England/038730/2020	EPI1839502	Animal And Plant Health Agency (apha)	Animal And Plant Health Agency (apha)
A/duck/ThanhHoa/1180VTC/2020	EPI1814553	State Research Center Of Virology And Biotechnology (vector)	State Research Center Of Virology And Biotechnology (vector)
A/chicken/Vietnam/NCVD-882/2011	EPI425584	National Centre Of Veterinary Diagnostics	Centers For Disease Control And Prevention
A/muteswan/Croatia/9/2017	EPI873624	?	Croatian Veterinary Institute
A/harborseal/Maine/22025072002original/2022	EPI2310444	Cummings School Of Veterinary Medicine At Tufts University	Cummings School Of Veterinary Medicine At Tufts University
A/peregrinefalcon/CzechRepublic/77352/2023	EPI2579783	State Veterinary Institute Prague	State Veterinary Institute Prague
A/RedFox/ON/FAV052903/2022	EPI2236208	Ontario Veterinary College, University Of Guelph	Canadian Food Inspection Agency
A/EuropeanHerringGull/Netherlands/12/2022	EPI2181764	Erasmus Medical Center	Erasmus Medical Center
A/duck/Hunan/HN172/2015	EPI957142	?	Wuhan Institute Of Virology
A/corvuscorvus/Romania/1036823VIR13681/2023	EPI2455212	Institute For Diagnosis & Animal Health (idah)	Istituto Zooprofilattico Sperimentale Delle Venezie
A/chicken/WestBengal/155508/2009	EPI352489	?	?
A/swan/Slovenia/206022VIR7774/2021	EPI1995092	Beijing Genomics Institute (bgi)	Istituto Zooprofilattico Sperimentale Delle Venezie
A/teal/Italy/24VIR122166/2024	EPI3093159	Istituto Zooprofilattico Sperimentale Delle Venezie, Eu/oie/reference Laboratory And Fao Reference Centre For Ai And Nd	Istituto Zooprofilattico Sperimentale Delle Venezie
A/Dunlin/BritishColumbia/AIVPHL940/2023	EPI2856045	B.c. Centre For Disease Control	Public Health Agency Of Canada
A/Chicken/Argentina/5011/2023	EPI2872543	Dirección Del Laboratorio Animal, Dirección General De Laboratorios Y Control Técnico, Senasa.	Instituto Nacional De Enfermedades Infecciosas Dr. C.g. Malbrán
A/dairycattle/Michigan/24009027001/2024	EPI3259849	United States Department Of Agriculture, Agricultural Research Service, National Animal Disease Center	?
A/Cambodia/X0123311/2013	EPI542804	?	?
A/commonpochard/GermanyBY/AR0918L02421/2017	EPI1139714	?	Friedrich Loeffler Institut
A/chicken/Menofia/CAI30/2010	EPI398197	?	?
A/duck/Cambodia/083D1/2011	EPI361775	?	?
A/mink/EasternChina/149/2018	EPI1772139	?	?
A/duck/Bangladesh/30821/2016	EPI1099150	?	?
A/chicken/Wyoming/22015810001original/2022	EPI2259503	National Veterinary Services Laboratories Usda	National Veterinary Services Laboratories Usda
A/dairycattle/Ohio/B24OSUUW11863/2024	EPI3256320	St. Jude Children's Research Hospital, Host Microbe Interactions	?
A/CastillaLaMancha/223739/2022	EPI2197461	Instituto De Salud Carlos Iii	Instituto De Salud Carlos Iii
A/BlackheadedGull/Netherlands/49/2023	EPI2670321	Erasmus Medical Center	Erasmus Medical Center
A/redtailedhawk/Colorado/23005080001original/2023	EPI2613598	National Veterinary Services Laboratories Usda	National Veterinary Services Laboratories Usda
A/turkey/Yunlin/180700012/2018	EPI1892746	?	?
A/Chicken/Egypt/AR557/2018	EPI1381399	?	Friedrich Loeffler Institut
A/chicken/Scotland/128335/2023	EPI2800369	Animal And Plant Health Agency (apha)	Animal And Plant Health Agency (apha)
A/chicken/Central/AIT210549/2021	EPI3138054	Noguchi Memorial Institute For Medical Research	Noguchi Memorial Institute For Medical Research
A/turkey/SouthDakota/22008479002original/2022	EPI2017039	National Veterinary Services Laboratories Usda	National Veterinary Services Laboratories Usda
A/chicken/Bali/BBVD01783/2011	EPI2580013	?	?
A/duck/Bangladesh/24915/2015	EPI965289	?	?
A/turkey/Minnesota/23034358002original/2023	EPI2873818	National Veterinary Services Laboratories Usda	National Veterinary Services Laboratories Usda
A/arcticfox/Finland/783/2023	EPI2755615	Finnish Food Authority	Finnish Food Authority
A/Vulpesvulpes/Belgium/86600016/2022	EPI2129816	Sciensano Animal Infectious Diseases	Sciensano, Department Of Animal Infectious Diseases
A/domesticduck/England/041295/2022	EPI2072304	Animal And Plant Health Agency (apha)	Animal And Plant Health Agency (apha)
A/chicken/Yunlin/150400022/2015	EPI1891522	?	?
A/Kelpgull/SouthAfrica/22010082/2022	EPI2219975	Western Cape Provincial Veterinary Laboratory	University Of Pretoria
A/chicken/Aichi/T1/2011	AB675740	?	?
A/duck/EasternChina/JY/2014	EPI762150	?	?
A/pelican/CostaRica/INC0021D072923/2023	EPI2614655	Senasa Lanaseve	Inciensa, Investigación Y Enseñanza En Nutrición Y Salud
A/duck/Shandong/009/2008	EPI332570	?	?
A/Indonesia/CDC938/2006	CY017638	?	?
A/duck/Bangladesh/35434/2018	EPI1581764	?	?
A/duck/Khanhhoa/CVVI-24/2013	EPI545449	?	Other Database Import
A/duck/Lao/C1761/2023	EPI2807955	Nahc	Centers For Disease Control And Prevention
A/muteswan/Austria/22155612/2022	EPI2525936	Institute For Veterinary Disease Control Moedling, Austrian Agency For Health And Food Safety	Austrian Agency For Health And Food Safety (ages)
A/arcticfox/Finland/736/2023	EPI2755607	Finnish Food Authority	Finnish Food Authority
A/chicken/Kostroma/1720/2017	EPI1170199	?	State Research Center Of Virology And Biotechnology (vector)
A/dairycattle/Texas/24009495004/2024	EPI3259793	United States Department Of Agriculture, Agricultural Research Service, National Animal Disease Center	?
A/chicken/Egypt/B13825A/2017	EPI1575298	?	?
A/chicken/Nandurbar/7979/2006	EPI354408	?	?
A/chicken/Cambodia/TKCMB8F/2010	EPI341357	?	?
A/duck/Vietnam/TMU029/2009	EPI2585058	Thai Binh Medical University	?
A/chicken/Italy/23VIR28027/2023	EPI2559615	Istituto Zooprofilattico Sperimentale Delle Venezie, Eu/oie/reference Laboratory And Fao Reference Centre For Ai And Nd	Istituto Zooprofilattico Sperimentale Delle Venezie
A/chicken/Yunlin/16050053/2016	EPI1891602	?	?
A/herringgull/England/089428/2023	EPI2666823	Animal And Plant Health Agency (apha)	Animal And Plant Health Agency (apha)
A/bar-headedgoose/Qinghai/1/2006	EPI171517	?	Other Database Import
A/Mallardduck/NewZealand/11214174/2011	EPI1552370	?	?
A/Chicken/Shandong/J05/2009	EPI553292	Qingdao Agricultural University	Beijing Institute Of Microbiology And Epidemiology
A/RedTailedHawk/BritishColumbia/AIVPHL1227/2023	EPI2856742	B.c. Centre For Disease Control	Public Health Agency Of Canada
A/Vietnam/CL36/2004	EPI104926	?	?
A/Egypt/14725-NAMRU3/2006	EPI114792	?	Other Database Import
A/Buzzard/Netherlands/18004242002/2018	EPI1327136	Wageningen Bioveterinary Research	Wageningen Bioveterinary Research
A/Ch/Tasikmalaya/S58/2016	EPI1027831	Eijkman Institute For Molecular Biology	Utrecht University Central Veterinary Institute
A/chicken/Egypt/1094/2010	EPI460395	?	?
A/dairycattle/Texas/24009367012/2024	EPI3260867	United States Department Of Agriculture, Agricultural Research Service, National Animal Disease Center	?
A/chicken/Egypt/B13825C/2017	EPI1585037	?	?
A/goose/China/Q99HA34/2017	EPI2579290	?	?
A/chicken/Egypt/S2938A/2011	EPI338730	?	?
A/chicken/Shanxi/828TGRL018C/2018	EPI1820776	?	?
A/chicken/KulonProgo/BBVW-822-545/2007	EPI321359	?	Other Database Import
A/chicken/SouthAfrica/412380/2021	EPI2176144	Assurecloud (pty) Ltd	University Of Pretoria
A/dairycattle/Texas/24009499002/2024	EPI3259744	United States Department Of Agriculture, Agricultural Research Service, National Animal Disease Center	?
A/migratorywaterfowl/Hubei/Chenhu1347/2014	EPI837636	?	?
A/backyardchicken/Uruguay/UDELAR040M5/2023	EPI2758873	?	?
A/tundraswan/Alaska/44050005/2006	EPI442086	?	?
A/chicken/Saga/13T/2017	EPI907242	National Institute Of Animal Health	National Institute Of Animal Health
A/muteswan/Estonia/TA2106419121VIR75123/2021	EPI1945413	Estonian Veterinary And Food Laboratory	Istituto Zooprofilattico Sperimentale Delle Venezie
A/duck/Nigeria/KDIG16418RS97140/2017	EPI1973779	?	?
A/commoncrane/France/23P010623/2023	EPI2812581	Anses (ploufragan Plouzané)	Anses Agence Nationale De Securite Sanitaire De L’alimentation
A/muscovy_duck/LongAn/43/2013	AB972739	?	?
A/peregrinefalcon/CzechRepublic/77351/2023	EPI2579775	State Veterinary Institute Prague	State Veterinary Institute Prague
A/Backyardbird/Illinois/USDA009720001/2022	EPI2708950	?	?
A/Ichtyaetusmelanocephalus/Belgium/063760006/2023	EPI2779977	Sciensano Animal Infectious Diseases	Sciensano, Department Of Animal Infectious Diseases
A/bar-headedgoose/Qinghai/3/2006	EPI171519	?	Other Database Import
A/duck/Hebei/0908/2009	EPI398963	?	?
A/chicken/Montana/22013053002original/2022	EPI2246344	National Veterinary Services Laboratories Usda	National Veterinary Services Laboratories Usda
A/Chicken/Netherlands/18000887005/2018	EPI1327096	Wageningen Bioveterinary Research	Wageningen Bioveterinary Research
A/dairycattle/Texas/24009367005/2024	EPI3260827	United States Department Of Agriculture, Agricultural Research Service, National Animal Disease Center	?
A/whooperswan/Mongolia/4/2009	EPI289697	?	?
A/duck/Bangli/BBVD-246/2007	EPI321516	?	Other Database Import
A/ruddyturnstone/NewJersey/AI10579/2010	EPI1621791	?	?
A/broilerduck/Korea/H3298/2015	EPI837580	?	Animal And Plant Quarantine Agency (s 2026)
A/chicken/Egypt/VSVRI/2009	EPI339154	?	?
A/Egypt/N02770/2010	EPI255375	?	?
A/duck/Hunan/S4030/2011	CY146644	?	?
A/Gallusgallus/Belgium/133570001/2022	EPI2296773	Sciensano Animal Infectious Diseases	Sciensano, Department Of Animal Infectious Diseases
A/chicken/Henan/828XXHM016O/2018	EPI1820766	?	?
A/fox/Michigan/22014536008original/2022	EPI2258919	National Veterinary Services Laboratories Usda	National Veterinary Services Laboratories Usda
A/chicken/Kazakhstan/120BTalg67/2020	EPI1882563	National Veterinary Reference Center	National Center Of Biotechnology Republic Of Kazakhstan
A/chicken/Vietnam/NCVD14_A463/2014	KY171167	?	?
A/Northerngoshawk/Norway/2023071841/2023	EPI2972840	Norwegian Veterinary Institute	Norwegian Veterinary Institute
A/muteswan/Croatia/91/2024	EPI3067535	Croatian Veterinary Institute, Poultry Centre	Croatian Veterinary Institute
A/Guangxi/1/2005	DQ371930	?	Who Chinese National Influenza Center
A/chicken/Poland/38-140V08/2007	EPI156797	?	National Veterinary Research Institut Poland, Piwet Pib
A/Goose/Hungary/17261/2017	EPI1032476	National Food Chain Safety Office Veterinary Diagnostic Directorate Laboratory For Molecular Biology	Danam.vet.molbiol
A/chicken/Vietnam/LBFecal8LS/2019	EPI3268611	Ceirr Influenza Data Processing And Communication Center, St. Jude Center Of Excellence For Influenza Research And Response	?
A/greyheron/Croatia/132b/2021	EPI2766638	Croatian Veterinary Institute, Poultry Centre	Istituto Zooprofilattico Sperimentale Delle Venezie
A/dairycattle/Texas/24009109004/2024	EPI3259929	United States Department Of Agriculture, Agricultural Research Service, National Animal Disease Center	?
A/wildduck/Bayern/14/2007	EPI237640	?	?
A/Africanpenguin/SouthAfrica/698162AP446/2022	EPI2436849	Assurecloud (pty) Ltd	University Of Pretoria
A/chicken/India/88765/2008	EPI1508915	?	?
A/domesticcat/Poland/H247/2023	EPI2610813	National Veterinary Research Institut Poland, Piwet Pib	National Veterinary Research Institut Poland, Piwet Pib
A/GreatCormorant/Qinghai/a51/2016	EPI1145050	Wuhan Institute Of Virology, Cas	Wuhan Institute Of Virology
A/guineafowl/Nigeria/08RS848-10/2006	EPI233444	?	Other Database Import
A/goose/Guangdong/AGooseGuangdongGS1202015HA/2015	EPI1526840	?	?
A/Gallusgallus/Belgium/11644/2021	EPI1943010	Sciensano Animal Infectious Diseases	Sciensano, Department Of Animal Infectious Diseases
A/Vietnam/UT31604-1/2009	EPI573518	?	Other Database Import
A/chicken/Italy/17VIR99411/2017	EPI1261797	Istituto Zooprofilattico Sperimentale Delle Venezie	Istituto Zooprofilattico Sperimentale Delle Venezie
A/northerngannet/Spain/22VIR127743134531/2022	EPI2291595	Istituto Zooprofilattico Sperimentale Delle Venezie, Eu/oie/reference Laboratory And Fao Reference Centre For Ai And Nd	Istituto Zooprofilattico Sperimentale Delle Venezie
A/chicken/Nepal/5-1cl/2010	EPI336758	?	Other Database Import
A/turkey/Italy/17VIR31921/2017	EPI1261383	Istituto Zooprofilattico Sperimentale Delle Venezie	Istituto Zooprofilattico Sperimentale Delle Venezie
A/Egyptiangoose/SouthAfrica/001/2017	EPI1567251	?	?
A/Turkey/Egypt/AR550/2018	EPI1381395	Poultry Diseases Department ,faculty Of Veterinary Medicine, Beni Suef University	Friedrich Loeffler Institut
A/chicken/Yunnan/19/2015	EPI641392	?	?
A/duck/France/05066b/2005	AJ971297	?	?
A/chicken/Surakarta/BBVWSMAkYDD13099/2012	EPI2584636	The Indonesian Ministry Of Agriculture	?
A/crow/Khabarovsk/77656/2022	EPI2670206	Federal Centre For Animal Health (arriah) Oie Regional Reference Laboratory	Federal Centre For Animal Health (arriah)
A/GreylagGoose/Netherlands/1/2022	EPI1995739	Erasmus Medical Center	Erasmus Medical Center
A/chicken/Italy/IZSLT22VIR25621/2022	EPI2141840	Istituto Zooprofilattico Sperimentale Del Lazio E Della Toscana "m. Aleandri"	Istituto Zooprofilattico Sperimentale Delle Venezie
A/feline/Indonesia/CDC1/2006	EPI41150	?	?
A/Junglecrow/Hyogo/2803E024T/2018	EPI1342167	National Institute Of Animal Health	National Institute Of Animal Health
A/Turkey/Egypt/BSU5114-AR2218/2014	EPI557136	?	Friedrich Loeffler Institut
A/goose/Egypt/0910sm-NLQP/2009	EPI245999	?	Other Database Import
A/commontern/CzechRepublic/88071/2023	EPI2608689	State Veterinary Institute Prague	State Veterinary Institute Prague
A/duck/EasternChina/S0215/2014	EPI703602	?	?
A/muteswan/England/119920/2022	EPI2278201	Animal And Plant Health Agency (apha)	Animal And Plant Health Agency (apha)
A/whooperswan/Scotland/1430/2006	EPI133571	?	?
A/goose/Guangdong/08/2005	EPI439897	?	?
A/Chicken/Egypt/AR548/2018	EPI1381427	?	Friedrich Loeffler Institut
A/grayheron/Spain/88222VIR21423/2022	EPI1998378	Istituto Zooprofilattico Sperimentale Delle Venezie, Eu/oie/reference Laboratory And Fao Reference Centre For Ai And Nd	Istituto Zooprofilattico Sperimentale Delle Venezie
A/muscovy_duck/QuangNinh/48c1_4_1/2013	LC010712	?	?
A/earedgrebe/NorthDakota/245625/2022	EPI2298221	National Veterinary Services Laboratories Usda	National Veterinary Services Laboratories Usda
A/chicken/Korea/H0811/2014	EPI1680874	Animal And Plant Quarantine Agency (apqa)	Animal And Plant Quarantine Agency (s 2158)
A/tree_sparrow/Indonesia/D10013/2010	AB621352	?	?
A/Mallard_duck/New_Zealand/0827273/2008	MH276986	?	?
A/Skunk/AB/FAV083505/2022	EPI2236720	Alberta Agriculture And Forestry, Government Of Alberta	Canadian Food Inspection Agency
A/poultry/Bangladesh/11255-C/2011	EPI448135	Institute Of Epidemiology Disease Control And Research (iedcr) & Bangladesh National Influenza Centre (nic)	Centers For Disease Control And Prevention
A/fox/Minnesota/22014182001original/2022	EPI2053889	National Veterinary Services Laboratories Usda	National Veterinary Services Laboratories Usda
A/chicken/Kosovo/12622VIR312418/2021	EPI2022078	Istituto Zooprofilattico Sperimentale Delle Venezie, Eu/oie/reference Laboratory And Fao Reference Centre For Ai And Nd	Istituto Zooprofilattico Sperimentale Delle Venezie
A/ruddyturnstone/Delaware/1016418/2003	EPI1624477	?	?
A/goose/China/1106/2016	EPI1555831	?	?
A/pigeon/Zhejiang/17/2005	EPI227420	?	?
A/Africanpenguin/SouthAfrica/702626AP821/2022	EPI2437002	Assurecloud (pty) Ltd	University Of Pretoria
A/chicken/NorthChina/k0604/2010	EPI492327	?	?
A/chicken/RostovonDon/1598/2017	EPI1169201	?	State Research Center Of Virology And Biotechnology (vector)
A/duck/Japan/AQHE72/2015	EPI946784	?	?
A/chicken/Korea/H241/2018	EPI1342087	?	Animal And Plant Quarantine Agency (s 2158)
A/RuddyTurnstone/NewJersey/AI122279/2012	EPI2584911	St. Jude Children's Research Hospital	?
A/poultry/Benin/21A08034O/2021	EPI2161530	?	?
A/chicken/Denmark/009996/2024	EPI3091462	Statens Serum Institut	Statens Serum Institute
A/chicken/Egypt/F9519D/2014	EPI2584490	St. Jude Children's Research Hospital	?
A/canadagoose/BritishColumbia/AIVPHL211/2022	EPI2428720	B.c. Centre For Disease Control	British Columbia Centre For Disease Control
A/duck/Chelyabinsk/12071/2020	EPI1812533	Federal Centre For Animal Health (arriah) Oie Regional Reference Laboratory	Federal Centre For Animal Health (arriah)
A/Orientalmagpierobin/HongKong/16759/2015	EPI687154	Agriculture, Fisheries And Conservation Department	Agriculture, Fisheries And Conservation Department
A/chicken/Egypt/F15099/2018	EPI1772326	?	?
A/duck/Taiwan/11254/2013	EPI510825	?	?
A/Cambodia/NIPH2402155/2024	EPI3009174	National Institute Of Public Health	National Institute Of Public Health
A/Egypt/N03228/2009	EPI184820	?	?
A/Egypt/N04979/2009	EPI184847	?	?
A/chicken/Cambodia/Z907W52M1/2015	EPI1273254	?	Institut Pasteur Du Cambodia
A/whooperswan/Sweden/SVA210318SZ0304/FB0001089/M2021	EPI1884869	National Veterinary Institute, Sva	National Veterinary Institute
A/Rook/Hungary/4975/2017	EPI959563	National Food Chain Safety Office Veterinary Diagnostic Directorate Laboratory For Molecular Biology	Danam.vet.molbiol
A/chicken/Egypt/1029/2010	EPI283789	?	?
A/fox/Wisconsin/22014746015original/2022	EPI2473455	National Veterinary Services Laboratories Usda	National Veterinary Services Laboratories Usda
A/chickenCobb/Egypt/55/2019	EPI2116996	?	?
A/Astrakhan/3212/2020	EPI1846961	Center Of Hygiene And Epidemiology In Astrakhan Region	State Research Center Of Virology And Biotechnology (vector)
A/chicken/Egypt/1050ss/2010	EPI283783	?	?
A/Egypt/N04394/2009	EPI184834	?	?
A/goose/Bangladesh/19D1890/2022	EPI3115837	Icddr,b International Centre For Diarrhoeal Disease Research, Bangladesh	Centers For Disease Control And Prevention
A/RedFox/ON/FAV060502/2022	EPI2235592	Ontario Veterinary College, University Of Guelph	Canadian Food Inspection Agency
A/domesticgoose/SouthDakota/23035811003original/2023	EPI2906070	National Veterinary Services Laboratories Usda	National Veterinary Services Laboratories Usda
A/chicken/Wenzhou/HAYXLG01/2015	EPI682904	?	?
A/pheasant/Denmark/19369102/20210429	EPI2766690	Statens Serumm Institute	Statens Serum Institute
A/StripedSkunk/SK/FAV082401/2022	EPI2274966	Western College Of Veterinary Medicine, University Of Saskatchewan	Canadian Food Inspection Agency
A/blackheadedgull/Slovenia/PER105423T4A23VIR1032316/2023	EPI2820685	University Of Ljubljana	Istituto Zooprofilattico Sperimentale Delle Venezie
A/cat/Sichuan/SC18/2014	EPI585724	?	?
A/chicken/Nigeria/16VIR584050/2015	MF112591	?	?
A/Beijing/1/2003	EF587277	?	?
A/muscovyduck/Aomori/110C/2016	EPI867017	National Institute Of Animal Health	National Institute Of Animal Health
A/duck/Vietnam/HU16DD125/2023	EPI2737471	Graduate School Of Veterinary Medicine, Hokkaido University	Graduate School Of Veterinary Medicine, Hokkaido University
A/chicken/Astrakhan/32109/2020	EPI1847009	State Research Center Of Virology And Biotechnology (vector)	State Research Center Of Virology And Biotechnology (vector)
A/commoncrane/Italy/23VIR105302/2023	EPI2820613	Istituto Zooprofilattico Sperimentale Delle Venezie, Eu/oie/reference Laboratory And Fao Reference Centre For Ai And Nd	Istituto Zooprofilattico Sperimentale Delle Venezie
A/chicken/SouthAfrica/697352/2021	EPI2167255	Assurecloud (pty) Ltd	University Of Pretoria
A/redfox/Finland/553/2023	EPI2697502	Finnish Food Authority	Finnish Institute For Health And Welfare, Thl
A/duck/Nigeria/KNSB111R178/2017	EPI1973776	?	?
A/chicken/CzechRepublic/113/2024	EPI2931714	State Veterinary Institute Prague	State Veterinary Institute Prague
A/turkey/Egypt/07203-NLQP/2007	EPI136759	?	Other Database Import
A/chicken/Hubei/0306WHWTZ0115O/2015	EPI658503	?	Institute Of Microbiology, Chinese Academy Of Sciences
A/pelican/Dagestan/3971/2021	EPI2256819	?	?
A/chicken/Poland/H282T/2023	EPI2649368	National Veterinary Research Institut Poland, Piwet Pib	National Veterinary Research Institut Poland, Piwet Pib
A/RuddyTurnstone/NewJersey/AI122871/2012	EPI2580437	St. Jude Children's Research Hospital	?
A/tundraswan/Niigata/5112004/2016	EPI1184346	?	?
A/chicken/Korea/H203/2018	EPI1342031	?	Animal And Plant Quarantine Agency (s 2158)
A/Fox/Netherlands/EMC6/2022	EPI2122960	Erasmus Medical Center	Erasmus Medical Center
A/chicken/Vietnam/NCVD-399/2010	EPI284469	National Centre Of Veterinary Diagnostics	Centers For Disease Control And Prevention
A/domesticcat/Texas/24009311004/2024	EPI3260286	United States Department Of Agriculture, Agricultural Research Service, National Animal Disease Center	?
A/duck/EasternChina/L0321/2010	EPI703589	?	?
A/turkey/Netherlands/21020942001005/2021	EPI1841302	Wageningen Bioveterinary Research	Wageningen Bioveterinary Research
A/Indonesia/NIHRD11931/2012	EPI356472	National Institute Of Health Research And Development	National Institute Of Health Research And Development
A/Europeanherringgull/Netherlands/21/2022	EPI2292976	Erasmus Medical Center	Erasmus Medical Center
A/commonraven/California/24007417001/2024	EPI3260122	United States Department Of Agriculture, Agricultural Research Service, National Animal Disease Center	?
A/Mulardduck/Hungary/60369/2016	EPI1032524	National Food Chain Safety Office Veterinary Diagnostic Directorate Laboratory For Molecular Biology	Danam.vet.molbiol
A/hens/Romania/1699624VIR10028/2023	EPI3093207	Institute For Diagnosis & Animal Health (idah)	Istituto Zooprofilattico Sperimentale Delle Venezie
A/chicken/Shchyolkovo/47/2017	EPI1045597	?	State Research Center Of Virology And Biotechnology (vector)
A/cormorant/California/23011452003original/2023	EPI2614278	National Veterinary Services Laboratories Usda	National Veterinary Services Laboratories Usda
A/chicken/California/24000494002original/2024	EPI3052620	National Veterinary Services Laboratories Usda	National Veterinary Services Laboratories Usda
A/blackvulture/Virginia/W22667D/2022	EPI2456503	?	?
A/Fox/Netherlands/EMC1/2022	EPI2018060	Erasmus Medical Center	Erasmus Medical Center
A/duck/Korea/H196/2022	EPI2540752	Animal And Plant Quarantine Agency (apqa)	Animal And Plant Quarantine Agency
A/duck/Vietnam/NCVD-KA294/2012	EPI559083	?	Other Database Import
A/domesticcat/NewMexico/24009116001/2024	EPI3260130	United States Department Of Agriculture, Agricultural Research Service, National Animal Disease Center	?
A/goose/Zhejiang/727098/2014	EPI681274	?	?
A/Vulpesvulpes/Belgium/031170004/2023	EPI2540332	Sciensano Animal Infectious Diseases	Sciensano, Department Of Animal Infectious Diseases
A/duck/Bangladesh/31993/2017	EPI1213809	?	?
A/duck/Hubei/SZY250/2016	EPI823940	?	?
A/Anserbrachyrhynchus/Belgium/151/2020	EPI1942914	Sciensano Animal Infectious Diseases	Sciensano, Department Of Animal Infectious Diseases
A/duck/Cambodia/f4K241D4/2021	EPI2068294	Institut Pasteur Du Cambodia	The University Of Hong Kong
A/goose/Jiangsu/WX202/2014	EPI646105	Beijing Institute Of Microbiology And Epidemiology	Beijing Institute Of Microbiology And Epidemiology
A/tuftedduck/Denmark/177401p1/2016	EPI1901934	?	?
A/Indonesia/NIHRD12452/2012	EPI1377720	?	National Institute Of Health Research And Development
A/Guangdong/99710/2014	EPI749881	?	Who Chinese National Influenza Center
A/Koreannativechicken/Korea/H1804/2014	EPI1681615	Animal And Plant Quarantine Agency (apqa)	Animal And Plant Quarantine Agency (s 2158)
A/Cambodia/X0215301/2013	EPI542841	?	?
A/turkey/Poland/096/2020	EPI1800074	National Veterinary Research Institut Poland, Piwet Pib	National Veterinary Research Institut Poland, Piwet Pib
A/muteswan/Austria/2990222VIR5823/2021	EPI2782568	Austrian Agency For Health And Food Safety (ages)	Istituto Zooprofilattico Sperimentale Delle Venezie
A/domesticcat/Texas/24008764002/2024	EPI3261187	United States Department Of Agriculture, Agricultural Research Service, National Animal Disease Center	?
A/sandwichtern/GermanyNI/2023AI06881/2023	EPI2779164	Friedrich Loeffler Institut	Friedrich Loeffler Institut
A/mallard/Ohio/14OS0464/2014	EPI735158	?	?
A/BaldEagle/Wisconsin/USDA009404001/2022	EPI2708792	?	?
A/Egypt/N02554/2010	EPI255373	U.s. Naval Medical Research Unit No.3	?
A/Indonesia/NIHRD15028/2015	EPI1377764	National Institute Of Health Research And Development	National Institute Of Health Research And Development
A/turkey/GermanyNI/AR2795L02717/2017	EPI1737332	Lebensmittel Und Veterinärinstitut Oldenburg Standort Veterinärinstitut	Friedrich Loeffler Institut
A/SeaLion/Argentina/38931/2023	EPI2873002	Dirección Del Laboratorio Animal, Dirección General De Laboratorios Y Control Técnico, Senasa.	Instituto Nacional De Enfermedades Infecciosas Dr. C.g. Malbrán
A/BlackheadedGull/Netherlands/101/2023	EPI2640920	Erasmus Medical Center	Erasmus Medical Center
A/chicken/WestJava/Smi-Biot/2008	EPI356563	?	Other Database Import
A/chicken/Nigeria/08RS848-24/2006	EPI233604	?	Other Database Import
A/chicken/Minnesota/23033671001original/2023	EPI2873602	National Veterinary Services Laboratories Usda	National Veterinary Services Laboratories Usda
A/domesticcat/Poland/H293N/2023	EPI2649357	National Veterinary Research Institut Poland, Piwet Pib	National Veterinary Research Institut Poland, Piwet Pib
A/largebilledcrow/Hokkaido/B073/2024	EPI2933442	Graduate School Of Veterinary Medicine, Hokkaido University	Graduate School Of Veterinary Medicine, Hokkaido University
A/barnaclegoose/GermanyNI/AI03914/2021	EPI1943856	Lebensmittel Und Veterinärinstitut Oldenburg Standort Veterinärinstitut	Friedrich Loeffler Institut
A/arcticfox/Finland/619/2023	EPI2697440	Finnish Food Authority	Finnish Institute For Health And Welfare, Thl
A/blackheadedgull/Denmark/03515101/20230501	EPI2577728	Statens Serumm Institute	Statens Serum Institute
A/chicken/Bangladesh/18061/2012	EPI510389	?	?
A/chicken/Kaohsiung/180800041/2018	EPI1891181	?	?
A/wildbird/Hunan/0224YYDTHF3112/2016	EPI1881220	Wuhan Institute Of Virology, Cas	Wuhan Institute Of Virology, Cas
A/chicken/Egypt/ME1010RG/2016	EPI2584573	Faculty Of Veterinary Medicine, Beni Suef University, Egypt	?
A/Haematopusostralegus/Belgium/006390002/2024	EPI3049212	Sciensano Animal Infectious Diseases	Sciensano, Department Of Animal Infectious Diseases
A/avian/Nigeria/VRD2117421VIR742322/2021	EPI2506092	National Veterinary Research Institute	Istituto Zooprofilattico Sperimentale Delle Venezie
A/whooperswan/Tochigi/0902C010/2023	EPI2666980	Graduate School Of Veterinary Medicine, Hokkaido University	Graduate School Of Veterinary Medicine, Hokkaido University
A/duck/CzechRepublic/913/2022	EPI2021103	State Veterinary Institute Prague	State Veterinary Institute Prague
A/duck/Hokkaido/WZ101/2010	AB612909	?	?
A/greathornedowl/California/23006649001original/2023	EPI2613814	National Veterinary Services Laboratories Usda	National Veterinary Services Laboratories Usda
A/RedFox/NS/FAV0543/2022	EPI2236517	Atlantic Veterinary College, University Of Prince Edward Island	Canadian Food Inspection Agency
A/brantgoose/Netherlands/22000648002/2022	EPI1980980	Wageningen Bioveterinary Research	Wageningen Bioveterinary Research
A/chicken/Vietnam/NCVD-1088/2013	EPI898785	?	Other Database Import
A/chicken/Vietnam/NCVD_2693/2013	KY171390	?	?
A/Chicken/WestJava/SMI-ENDRI2/2006	EPI123746	?	Other Database Import
A/barn_swallow/HongKong/1161/2010	KC357320	?	?
A/easternbuzzard/Toyama/160213T/2021	EPI1847607	National Institute Of Animal Health	National Institute Of Animal Health
A/Egypt/1394-NAMRU3/2007	EPI116452	?	Other Database Import
A/chicken/Texas/24009654004/2024	EPI3261123	United States Department Of Agriculture, Agricultural Research Service, National Animal Disease Center	?
A/Cygnusolor/England/WULH/2016	EPI1498937	?	?
A/mallard/Portugal/4228/2007	EPI272804	?	?
A/duck/Yunlin/150700022/2015	EPI1892162	?	?
A/Indonesia/542H/2006	EPI124421	?	?
A/chicken/Egypt/1055/2010	EPI283796	?	?
A/chicken/Niger/512323VIR355129/2023	EPI2550371	Laboratoire Central De L'elevage (labocel)	Istituto Zooprofilattico Sperimentale Delle Venezie
A/chicken/CzechRepublic/31371/2024	EPI3194391	State Veterinary Institute Prague	State Veterinary Institute Prague
A/chicken/Lithuania/451821VIR33692/2021	EPI2782336	Lithuanian National Food And Veterinary Risk Assessment Institute (nfvrai)	Istituto Zooprofilattico Sperimentale Delle Venezie
A/Greatwhitepelican/Israel/619/2021	EPI2076018	Kimron Veterinary Institute	Kimron Veterinary Institute
A/muteswan/Estonia/TA2108545121VIR75125/2021	EPI1945429	Estonian Veterinary And Food Laboratory	Istituto Zooprofilattico Sperimentale Delle Venezie
A/largebilledcrow/Hokkaido/B093/2024	EPI3108394	Graduate School Of Veterinary Medicine, Hokkaido University	Graduate School Of Veterinary Medicine, Hokkaido University
A/Egypt/N05056/2009	EPI184849	?	?
A/duck/Hunan/1207YYGK97-P/2013	EPI656714	?	Institute Of Microbiology, Chinese Academy Of Sciences
A/hen/Bulgaria/722122VIR7781/2021	EPI1995148	Beijing Genomics Institute (bgi)	Istituto Zooprofilattico Sperimentale Delle Venezie
A/chicken/Italy/22VIR16945/2022	EPI2141787	Istituto Zooprofilattico Sperimentale Delle Venezie, Eu/oie/reference Laboratory And Fao Reference Centre For Ai And Nd	Istituto Zooprofilattico Sperimentale Delle Venezie
A/turkey/Utah/22032657001original/2022	EPI2264091	National Veterinary Services Laboratories Usda	National Veterinary Services Laboratories Usda
A/pinkfootedgoose/England/122925/2023	EPI2744846	Animal And Plant Health Agency (apha)	Animal And Plant Health Agency (apha)
A/goose/EasternChina/S0408/2014	EPI703607	?	?
A/chicken/Bulgaria/Dobrich/115/2018	EPI1721906	Ndrvmi (national Diagnostic And Research Veterinary Medical Institute)	University Of Cambridge
A/turkey/SouthDakota/22009196002original/2022	EPI2035041	National Veterinary Services Laboratories Usda	National Veterinary Services Laboratories Usda
A/fox/Minnesota/22014661001original/2022	EPI2053921	National Veterinary Services Laboratories Usda	National Veterinary Services Laboratories Usda
A/guineafowl/Nigeria/OGGF11T19VIR84247/2019H5N8	EPI1666962	National Veterinary Research Institute	Istituto Zooprofilattico Sperimentale Delle Venezie
A/longearedowl/GermanyNI/AI09037/2021	EPI1987722	Lebensmittel Und Veterinärinstitut Oldenburg Standort Veterinärinstitut	Friedrich Loeffler Institut
A/chicken/Lao/NL1501199/2017	EPI1353766	?	Animal And Plant Quarantine Agency (s 2158)
A/CommonTern/Netherlands/1/2023	EPI2587264	Erasmus Medical Center	Erasmus Medical Center
A/Sichuan/6681/2021	EPI1883261	Sichuan Center For Disease Control And Prevention	Who Chinese National Influenza Center
A/duck/Vietnam/NCVD-1463/2012	EPI425600	National Centre Of Veterinary Diagnostics	Centers For Disease Control And Prevention
A/northerngannet/GermanyNI/AI04234/2022	EPI2244367	Lebensmittel Und Veterinärinstitut Oldenburg Standort Veterinärinstitut	Friedrich Loeffler Institut
A/chicken/GermanySH/AR164L02543/2018	EPI1209778	?	Friedrich Loeffler Institut
A/duck/Vietnam/NCVD-287/2009	EPI284547	National Centre Of Veterinary Diagnostics	Centers For Disease Control And Prevention
A/goose/Fujian/1026FZHX0007O/2017	EPI1836567	?	?
A/chicken/Kosovo/27822VIR31241/2021	EPI2021967	Istituto Zooprofilattico Sperimentale Delle Venezie, Eu/oie/reference Laboratory And Fao Reference Centre For Ai And Nd	Istituto Zooprofilattico Sperimentale Delle Venezie
A/pheasant/Scotland/106215/2023	EPI2722021	Animal And Plant Health Agency (apha)	Animal And Plant Health Agency (apha)
A/chicken/Egypt/07175-NLQP/2007	EPI182329	?	Other Database Import
A/Egypt/MOH-NRC-7305/2014	EPI574132	?	Other Database Import
A/redfox/Netherlands/22002190003/2022	EPI1981012	Wageningen Bioveterinary Research	Wageningen Bioveterinary Research
A/chicken/Egypt/RIMD13-1/2008	EPI318209	?	Other Database Import
A/duck/Vietnam/NCVD-1161/2011	EPI425859	National Centre Of Veterinary Diagnostics	Centers For Disease Control And Prevention
A/crow/Hokkaido/0102F043/2022	EPI2109867	Graduate School Of Veterinary Medicine, Hokkaido University	Graduate School Of Veterinary Medicine, Hokkaido University
A/dairycattle/Texas/24009310005/2024	EPI3260787	United States Department Of Agriculture, Agricultural Research Service, National Animal Disease Center	?
A/blackvulture/Louisiana/23007375001original/2023	EPI2613894	National Veterinary Services Laboratories Usda	National Veterinary Services Laboratories Usda
A/Colorado/18/2022	EPI2042405	Colorado Department Of Health Lab	Centers For Disease Control And Prevention
A/dairycattle/NewMexico/A24092034399/2024	EPI3257792	Influenza Research Institute, University Of Wisconsin Madison	Influenza Research Institute, University Of Wisconsin Madison
A/chicken/NorthDakota/22012100001original/2022	EPI2245952	National Veterinary Services Laboratories Usda	National Veterinary Services Laboratories Usda
A/chicken/Nepal/PT-29/2013	EPI445998	Central Veterinary Laboratory	Animal And Plant Health Agency (apha)
A/Chicken/Suzhou/j1/2019	EPI1426910	Jiangsu Provincial Center For Disease Control And Prevention	Jiangsu Provincial Center For Disease Control & Prevention
A/mallard/Maryland/160425342/2016	EPI1623689	?	?
A/dairycattle/Ohio/B24OSUUW13869/2024	EPI3256304	St. Jude Children's Research Hospital, Host Microbe Interactions	?
A/Cygnusolor/CzechRepublic/6111/2006	EPI136619	?	?
A/herringgull/Maine/22022526002original/2022	EPI2310412	Cummings School Of Veterinary Medicine At Tufts University	Cummings School Of Veterinary Medicine At Tufts University
A/chicken/Lao/LH1B/2010	EPI335235	?	?
A/chicken/England/118935/2022	EPI2198332	Animal And Plant Health Agency (apha)	Animal And Plant Health Agency (apha)
A/duck/Primorsky/2633/2001	EPI182403	?	?
A/MuteSwan/Sweden/SVA150311KU0277SZ502/2015	EPI576384	National Veterinary Institute	National Veterinary Institute
A/northerngannet/Spain/22VIR127741733895/2022	EPI2291542	Istituto Zooprofilattico Sperimentale Delle Venezie, Eu/oie/reference Laboratory And Fao Reference Centre For Ai And Nd	Istituto Zooprofilattico Sperimentale Delle Venezie
A/BaldEagle/BritishColumbia/AIVPHL487/2022	EPI2855840	B.c. Centre For Disease Control	Public Health Agency Of Canada
A/Greylaggoose/England/033100/2020	EPI1837925	Animal And Plant Health Agency (apha)	Animal And Plant Health Agency (apha)
A/duck/Bangladesh/58665/2023	EPI3226819	Ceirr Influenza Data Processing And Communication Center, St. Jude Center Of Excellence For Influenza Research And Response	?
A/duck/Vietnam/HN3590/2017	EPI2439872	?	?
A/Cambodia/X0808305/2013	EPI531274	?	?
A/Europeanherringgull/Netherlands/2/2023	EPI2292945	Erasmus Medical Center	Erasmus Medical Center
A/CanadaGoose/BritishColumbia/AIVPHL623/2022	EPI2855886	B.c. Centre For Disease Control	Public Health Agency Of Canada
A/chicken/England/019018/2021	EPI2001588	Animal And Plant Health Agency (apha)	Animal And Plant Health Agency (apha)
A/duck/Cambodia/D2KP/2006	EPI283837	?	?
A/Indonesia/NIHRD12377/2012	EPI442759	National Institute Of Health Research And Development	National Institute Of Health Research And Development
A/barnaclegoose/GermanySH/AI06145/2021	EPI1945275	Landeslabor Schleswig Holstein	Friedrich Loeffler Institut
A/chicken/Cheboksary/851/2018	EPI1272545	?	State Research Center Of Virology And Biotechnology (vector)
A/turkeyvulture/Utah/23014334001original/2023	EPI2614462	National Veterinary Services Laboratories Usda	National Veterinary Services Laboratories Usda
A/avian/Japan/KU100/2021	EPI2596093	Import From Public Domain	?
A/Duck/Sichuan/219571/2021	EPI1930346	South China Agricultural University Veterinary Medicine College	South China Agricultural University
A/duck/Korea/H538/2020	EPI1846153	Animal And Plant Quarantine Agency (apqa)	Animal And Plant Quarantine Agency (s 2158)
A/Gallusgallus/Belgium/011720001/2023	EPI2437152	Sciensano Animal Infectious Diseases	Sciensano, Department Of Animal Infectious Diseases
A/harborseal/Maine/22020983002original/2022	EPI2110501	National Veterinary Services Laboratories Usda	National Veterinary Services Laboratories Usda
A/starling/Kostanay/233/2007	EPI1789411	?	?
A/Chicken/Scotland/153380/2022	EPI2277913	Animal And Plant Health Agency (apha)	Animal And Plant Health Agency (apha)
A/chicken/Egypt/NLQP139V-AR753/2013	EPI557218	National Laboratory For Veterinary Quality Control On Poultry Production Animal Health Research Inistitute	Friedrich Loeffler Institut
A/muteswan/CzechRepublic/2755/2022	EPI2021884	State Veterinary Institute Prague	State Veterinary Institute Prague
A/chicken/England/063896/2022	EPI2072360	Animal And Plant Health Agency (apha)	Animal And Plant Health Agency (apha)
A/chicken/Indonesia/11/2003	EPI235009	?	?
A/commonquail/Kosovo/28822VIR31246/2021	EPI2022007	Istituto Zooprofilattico Sperimentale Delle Venezie, Eu/oie/reference Laboratory And Fao Reference Centre For Ai And Nd	Istituto Zooprofilattico Sperimentale Delle Venezie
A/domesticgoose/England/119665/2022	EPI2278129	Animal And Plant Health Agency (apha)	Animal And Plant Health Agency (apha)
A/Cygnusolor/Croatia/315/2006	EPI2002313	Croatian Veterinary Institute, Poultry Centre	Croatian Veterinary Institute
A/chicken/Huabei/0513/2007	EPI368287	?	?
A/crow/India/11CA01/2011	EPI585446	?	?
A/commonteal/Italy/20VIR760873/2020	EPI1843618	Istituto Zooprofilattico Sperimentale Delle Venezie, Eu/oie/reference Laboratory And Fao Reference Centre For Ai And Nd	Istituto Zooprofilattico Sperimentale Delle Venezie
A/Canadagoose/England/AV578-8276/2008	EPI352956	?	Other Database Import
A/duck/EastJava/UT1107/2004	EPI181623	?	?
A/commontern/UvsNuurLake/26/2016	EPI836614	Research Institute Of Experimental And Clinical Medicine	Research Institute Of Experimental And Clinical Medicine
A/duck/Lao/NL2175410/2021	EPI1921354	Nahc	Centers For Disease Control And Prevention
A/chicken/Hsinchu/160800042/2016	EPI1891085	?	?
A/commontern/Poland/MB182NJ/2023	EPI2648232	National Veterinary Research Institut Poland, Piwet Pib	National Veterinary Research Institut Poland, Piwet Pib
A/duck/Nigeria/17RS73743/2016	EPI1398282	National Veterinary Research Institute	Istituto Zooprofilattico Sperimentale Delle Venezie
A/Cygnusolor/Belgium/108110003/2022	EPI2314364	Sciensano Animal Infectious Diseases	Sciensano, Department Of Animal Infectious Diseases
A/dairycattle/Kansas/24009497008/2024	EPI3261587	United States Department Of Agriculture, Agricultural Research Service, National Animal Disease Center	?
A/chicken/Vietnam/NCVD-1488/2012	EPI425616	National Centre Of Veterinary Diagnostics	Centers For Disease Control And Prevention
A/turkey/Michigan/22014263001original/2022	EPI2258655	National Veterinary Services Laboratories Usda	National Veterinary Services Laboratories Usda
A/goose/Hunan/159/2014	EPI958648	?	Wuhan Institute Of Virology
A/chicken/Kursk/284/2018	EPI1270724	?	State Research Center Of Virology And Biotechnology (vector)
A/commoncormorant/Qinghai/10/2007	EPI2584452	Chinese Academy Of Sciences	?
A/Pavocristatus/Belgium/025590001/2023	EPI2540216	Sciensano Animal Infectious Diseases	Sciensano, Department Of Animal Infectious Diseases
A/AmericanCrow/BritishColumbia/AIVPHL1469/2023	EPI2856582	B.c. Centre For Disease Control	Public Health Agency Of Canada
A/duck/Vietnam/HN5048/2018	EPI2580464	?	?
A/chicken/Vietnam/6115/2015	EPI1896292	?	?
A/SnowGoose/BritishColumbia/AIVPHL780/2022	EPI2856186	B.c. Centre For Disease Control	Public Health Agency Of Canada
A/chicken/SouthAfrica/26700/2021	EPI2131320	Assurecloud (pty) Ltd	University Of Pretoria
A/chicken/Japan/AnimalQuarantine-HE79/2015	EPI860824	National Institute Of Animal Health	National Institute Of Animal Health
A/chicken/Pakistan/501/2018	EPI2724479	?	?
A/Vietnam/UT30259/2004	EPI270164	?	?
A/turkey/Italy/22VIR1712/2022	EPI2141646	Istituto Zooprofilattico Sperimentale Delle Venezie, Eu/oie/reference Laboratory And Fao Reference Centre For Ai And Nd	Istituto Zooprofilattico Sperimentale Delle Venezie
A/chicken/France/22P023203/2022	EPI2220390	Anses (ploufragan Plouzané)	Anses Agence Nationale De Securite Sanitaire De L’alimentation
A/Mallard/Sweden/SVA210827SZ0252KN002973/D2021	EPI1889185	National Veterinary Institute, Sva	National Veterinary Institute
A/Mallard/Connecticut/USDA003935013/2022	EPI2710028	?	?
A/chicken/Changhua/150600371/2015	EPI1890973	?	?
A/Mallard/Sweden/SVA210827SZ0252KN002974/D2021	EPI1889193	National Veterinary Institute, Sva	National Veterinary Institute
A/Turkey/Egypt/AR235-S240NLQP/2014	EPI573252	?	Friedrich Loeffler Institut
A/neotropiccormorant/Arizona/245467/2022	EPI2298213	National Veterinary Services Laboratories Usda	National Veterinary Services Laboratories Usda
A/chicken/Yunlin/15040027/2015	EPI1891530	?	?
A/Chicken/Indonesia/Limapuluh163116/2007	EPI2035328	Csiro Australian Animal Health Laboratory	Who Collaborating Centre For Reference And Research On Influenza
A/chicken/Egypt/0855-NLQP/2008	EPI182344	?	Other Database Import
A/chicken/Jiangsu/k0101/2010	EPI476973	?	?
A/goose/Romania/1583723VIR104971/2023	EPI2820573	Institute For Diagnosis & Animal Health (idah)	Istituto Zooprofilattico Sperimentale Delle Venezie
A/Vulpesvulpes/Belgium/012950002/2023	EPI2540297	Sciensano Animal Infectious Diseases	Sciensano, Department Of Animal Infectious Diseases
A/chicken/Khanhhoa/CVVI-18/2013	EPI545443	?	Other Database Import
A/backyardchicken/Uruguay/UDELAR144M3/2023	EPI2758928	?	?
A/chicken/Egypt/N12643B/2016	EPI953352	?	?
A/cygnuscygnus/Romania/1698624VIR10022/2023	EPI3093175	Institute For Diagnosis & Animal Health (idah)	Istituto Zooprofilattico Sperimentale Delle Venezie
A/chicken/Egypt/F15100/2018	EPI1977557	?	?
A/blackvulture/Georgia/W22675B/2022	EPI2456409	?	?
A/Mallard/Netherlands/7/2021	EPI1995029	Erasmus Medical Center	Erasmus Medical Center
A/Muscovy_Duck/LS154/2013	KX513122	?	?
A/mink/Finland/3082/2023	EPI2907890	Finnish Food Authority	Finnish Food Authority
A/duck/Hunan/0307YYGK4L3OC/2018	EPI1834479	?	?
A/pelican/Greece/41TR31322VIR31261/2022	EPI2028645	Istituto Zooprofilattico Sperimentale Delle Venezie, Eu/oie/reference Laboratory And Fao Reference Centre For Ai And Nd	Istituto Zooprofilattico Sperimentale Delle Venezie
A/peregrinefalcon/Miyagi/0412B001/2022	EPI2412733	National Institute For Environmental Studies	Graduate School Of Veterinary Medicine, Hokkaido University
A/chicken/Scotland/130966/2022	EPI2198468	Animal And Plant Health Agency (apha)	Animal And Plant Health Agency (apha)
A/chicken/Bruchem/14003323/2014	EPI579003	Wageningen Bioveterinary Research	Wageningen Bioveterinary Research
A/goat/Minnesota/24007234009/2024	EPI3261211	United States Department Of Agriculture, Agricultural Research Service, National Animal Disease Center	?
A/turkey/NorthCarolina/22010146002original/2022	EPI2074740	National Veterinary Services Laboratories Usda	National Veterinary Services Laboratories Usda
A/Corvusmonedula/Belgium/020270007/2023	EPI2540200	Sciensano Animal Infectious Diseases	Sciensano, Department Of Animal Infectious Diseases
A/Thailand/4/2004	EPI21909	?	?
A/chicken/SanasombounDistrict/NL1942883/2017	EPI1785195	?	?
A/chicken/Sharkia/CAI27/2009	EPI398181	?	Other Database Import
A/chicken/Austria/24000087002/2024	EPI2923389	Institute For Veterinary Disease Control Moedling	Austrian Agency For Health And Food Safety (ages)
A/chicken/Vietnam/NCVD-780/2011	EPI425520	National Centre Of Veterinary Diagnostics	Centers For Disease Control And Prevention
A/CanadaGoose/BritishColumbia/AIVPHL581/2022	EPI2855859	B.c. Centre For Disease Control	Public Health Agency Of Canada
A/blackheadedgull/CzechRepublic/65774/2023	EPI2577996	State Veterinary Institute Prague	State Veterinary Institute Prague
A/HongKong/488/1997	EPI5487	?	?
A/Chicken/Vietnam/BinhDuong/477/2005	EPI2035407	Csiro Australian Animal Health Laboratory	Who Collaborating Centre For Reference And Research On Influenza
A/henharrier/Parnu/TA2126003/2021	EPI3173457	National Centre For Laboratory Research And Risk Assessment	The National Centre For Laboratory Research And Risk Assessment
A/greathornedowl/BritishColumbia/AIVPHL198/2022	EPI2428649	B.c. Centre For Disease Control	British Columbia Centre For Disease Control
A/duck/Vietnam/NCVD_2722/2013	KY171414	?	?
A/layinghen/Moldova/68122VIR6381/2022	EPI1995060	Beijing Genomics Institute (bgi)	Istituto Zooprofilattico Sperimentale Delle Venezie
A/chicken/Khabarovsk/245V/2022	EPI2306861	State Research Center Of Virology And Biotechnology (vector)	State Research Center Of Virology And Biotechnology (vector)
A/Duck/Netherlands/18003885001005/2018	EPI1327064	Wageningen Bioveterinary Research	Wageningen Bioveterinary Research
A/chicken/Italy/17VIR65312/2017	EPI954583	Istituto Zooprofilattico Sperimentale Delle Venezie	Istituto Zooprofilattico Sperimentale Delle Venezie
A/chicken/Minnesota/23032247001original/2023	EPI2870250	National Veterinary Services Laboratories Usda	National Veterinary Services Laboratories Usda
A/mallard/Ningxia/239/2020	EPI1881320	College Of Wildlife And Protected Areas, Northeast Forestry University	Northeast Forestry University
A/duck/Bangladesh/58590/2023	EPI3226899	Ceirr Influenza Data Processing And Communication Center, St. Jude Center Of Excellence For Influenza Research And Response	?
A/duck/Pingtung/18X00077/2018	EPI1892042	?	?
A/baldeagle/Florida/W22191/2022	EPI2176432	?	?
A/Vietnam/CL119/2005	EPI104934	?	?
A/duck/Guangdong/0423DGQTSJ130O/2015	EPI660767	?	Institute Of Microbiology, Chinese Academy Of Sciences
A/muteswan/Austria/21155360001/2021	EPI2589283	Austrian Agency For Health And Food Safety (ages)	Austrian Agency For Health And Food Safety (ages)
A/Duck/China/B5/2019	EPI1890296	?	?
A/greathornedowl/Idaho/23030180001original/2023	EPI2868777	National Veterinary Services Laboratories Usda	National Veterinary Services Laboratories Usda
A/bobcat/Wisconsin/22016051001original/2022	EPI2182087	National Veterinary Services Laboratories Usda	National Veterinary Services Laboratories Usda
A/Chicken/Jiangxi/45093/2016	EPI1435185	Who Chinese National Influenza Center	Who Chinese National Influenza Center
A/barnaclegoose/Netherlands/21027016002/2021	EPI1859921	Wageningen Bioveterinary Research	Wageningen Bioveterinary Research
A/Chicken/Yunnan/YN7/2016	EPI1091700	South China Agricultural University	South China Agricultural University
A/turkey/Italy/22VIR129383/2022	EPI2559983	Istituto Zooprofilattico Sperimentale Delle Venezie, Eu/oie/reference Laboratory And Fao Reference Centre For Ai And Nd	Istituto Zooprofilattico Sperimentale Delle Venezie
A/fox/Wisconsin/22013774002original/2022	EPI2053865	National Veterinary Services Laboratories Usda	National Veterinary Services Laboratories Usda
A/Mallard/NewHampshire/USDA003417053/2022	EPI2710720	?	?
A/duck/Lao/NL2072061/2020	EPI1851653	Nahc	Centers For Disease Control And Prevention
A/broilerduck/Korea/H1685/2014	EPI573217	?	Animal And Plant Quarantine Agency (s 2026)
A/chicken/Egypt/N13726/2017	EPI1584986	?	?
A/chicken/Turkey/Enezist929/2006	EPI356901	?	?
A/teal/Egypt/823C/2016	EPI1575319	?	?
A/mallard/Maryland/07OS864/2007	EPI734757	?	?
A/eurasianwigeon/Netherlands/1/2014	EPI596289	?	?
A/dairycattle/Texas/24009367010/2024	EPI3260851	United States Department Of Agriculture, Agricultural Research Service, National Animal Disease Center	?
A/duck/Vietnam/NCVD-460/2010	EPI347298	National Institute Of Hygiene And Epidemiology	Centers For Disease Control And Prevention
A/chicken/Egypt/0827-NLQP/2008	EPI315695	?	Other Database Import
A/duck/Vietnam/NCVD-101/2008	EPI284551	National Centre Of Veterinary Diagnostics	Centers For Disease Control And Prevention
A/Chicken/WestJava/HAMD/2006	EPI224604	?	?
A/chicken/India/816720/2008	EPI1508923	?	?
A/chicken/SouthAfrica/PRL118/2022	EPI2220051	Faculty Of Veterinary Science, University Of Pretoria	University Of Pretoria
A/dairycattle/NewMexico/A240920343108/2024	EPI3257808	Influenza Research Institute, University Of Wisconsin Madison	Influenza Research Institute, University Of Wisconsin Madison
A/Thailand/WRAIR1722H/2004	EPI275654	?	?
A/domesticgoose/GermanySH/AI04267/2022	EPI2244295	Landeslabor Schleswig Holstein	Friedrich Loeffler Institut
A/duck/Jiangxi/1117NCNP30Y2O/2016	EPI1835183	?	?
A/commonbuzzard/Netherlands/21038793001/2021	EPI1941378	Wageningen Bioveterinary Research	Wageningen Bioveterinary Research
A/chicken/Nigeria/16VIR584072/2015	MF112613	?	?
A/mallard/Bayern/1/2007	EPI173112	?	?
A/chicken/Iran/17RS65434/2017	EPI1701691	Center Of Hygiene And Epidemiology In Kaliningrad Region	Istituto Zooprofilattico Sperimentale Delle Venezie
A/goose/Jiangsu/QD5/2014	EPI690792	?	?
A/Cygnusolor/CzechRepublic/5761/2006	EPI136615	?	Other Database Import
A/chicken/Saratov/10212V/2021	EPI1958137	State Research Center Of Virology And Biotechnology (vector)	State Research Center Of Virology And Biotechnology (vector)
A/chicken/Austria/23003433002/2023	EPI2526401	Institute For Veterinary Disease Control Moedling, Austrian Agency For Health And Food Safety	Austrian Agency For Health And Food Safety (ages)
A/muscovyduck/Vietnam/HU226/2014	EPI1161310	?	?
A/duck/Egypt/Ismailia/2021	EPI2163451	?	?
A/Indonesia/NIHRD14157/2014	EPI547699	National Institute Of Health Research And Development	National Institute Of Health Research And Development
A/Barheadedgoose/Qinghai/X430/2015	EPI742590	State Key Laboratory Of Virology And Wuhan Institute Of Virology, Chinese Academy Of Sciences	Wuhan Institute Of Virology
A/chicken/Padang/BPPVRII622/2011	EPI2584615	The Indonesian Ministry Of Agriculture	?
A/SilverPheasant/Hunan/3/2016	EPI1639943	Harbin Veterinary Research Institute (caas)	Harbin Veterinary Research Institute (caas)
A/Brantacanadensis/Belgium/103930025/2022	EPI2436841	Sciensano Animal Infectious Diseases	Sciensano, Department Of Animal Infectious Diseases
A/duck/Egypt/10255AG/2010	EPI340162	?	?
A/Duck/Vietnam/942A/2004	EPI1989806	Csiro Australian Animal Health Laboratory	Who Collaborating Centre For Reference And Research On Influenza
A/CanadaGoose/BritishColumbia/AIVPHL1343/2023	EPI2856957	B.c. Centre For Disease Control	Public Health Agency Of Canada
A/duck/Bangladesh/17D1845/2022	EPI2056473	International Centre For Diarrhoeal Disease Research (icddr,b)	International Centre For Diarrhoeal Disease Research (icddr,b)
A/BarnacleGoose/Netherlands/13/2022	EPI1995618	Erasmus Medical Center	Erasmus Medical Center
A/chicken/Indonesia/CDC25/2005	EPI41099	?	?
A/Muscovyduck/NewJersey/08000912001/2008	EPI2584908	National Veterinary Services Laboratories Usda	?
A/blackvulture/Georgia/W22749B/2022	EPI2456543	?	?
A/duck/Vietnam/HN3790/2017	EPI2439841	?	?
A/greategret/Israel/1088/2016	EPI1176525	?	?
A/duck/Vietnam/NCVD-458/2010	EPI330999	National Institute Of Hygiene And Epidemiology	Centers For Disease Control And Prevention
A/chicken/Niigata/22A13T/2022	EPI2747746	National Institute Of Animal Health	National Agriculture And Food Research Organization
A/barnaclegoose/Finland/637821VIR76897/2021	EPI1945530	Finnish Food Authority	Istituto Zooprofilattico Sperimentale Delle Venezie
A/tuftedduck/Shimane/3211TY001/2017	EPI1265785	?	?
A/guineafowl/SouthCarolina/22035153002original/2022	EPI2263522	National Veterinary Services Laboratories Usda	National Veterinary Services Laboratories Usda
A/Beangoose/Hubei/CHI225/2017	EPI1009544	?	Wuhan Institute Of Virology
A/Hangzhou/1/2021	EPI1946730	Hangzhou Center For Disease Control And Prevention	Hangzhou Center For Disease Control And Prevention
A/avian/BurkinaFaso/21VIR119113/2021	EPI2053431	Laboratoire National D’elevage	Istituto Zooprofilattico Sperimentale Delle Venezie
A/chicken/Egypt/RIMD10-6/2008	EPI318207	?	Other Database Import
A/duck/Anhui/S1300/2014	EPI675772	Harbin Veterinary Research Institute (caas)	Harbin Veterinary Research Institute (caas)
A/blackvulture/Georgia/W22675A/2022	EPI2456582	?	?
A/SnowGoose/Missouri/USDA006328022/2022	EPI2703027	?	?
A/chicken/EasternChina/ZG16/2010	EPI492328	?	?
A/owl/Peru/23005629001original/2022	EPI2555073	Servicio Nacional De Sanidad Agraria Del Perú Senasa	National Veterinary Services Laboratories Usda
A/chicken/Bali/BBVD0245A4/2011	EPI2580015	?	?
A/Chicken/Netherlands/23024352011015/2023	EPI2800242	Wageningen Bioveterinary Research	Wageningen Bioveterinary Research
A/oystercatcher/GermanyNI/AI05047/2021	EPI1943854	Lebensmittel Und Veterinärinstitut Oldenburg Standort Veterinärinstitut	Friedrich Loeffler Institut
A/pheasant/TienGiang/0020/2013	EPI775010	?	?
A/chicken/Vietnam/HU4-1312/2015	EPI1090091	?	Other Database Import
A/chicken/Idaho/22014942001original/2022	EPI2259071	National Veterinary Services Laboratories Usda	National Veterinary Services Laboratories Usda
A/Eurasianeagleowl/Finland/1061721VIR768915/2021	EPI1945485	Finnish Food Authority	Istituto Zooprofilattico Sperimentale Delle Venezie
A/duck/Hunan/S4020/2008	EPI689445	?	?
A/chicken/WestBengal/142121/2008	EPI287624	?	?
A/Crow/Bangladesh/NRLAI68916/2016	EPI2387055	?	?
A/chicken/Nghe_An/05VTC/2017	EPI1583444	State Research Center Of Virology And Biotechnology (vector)	State Research Center Of Virology And Biotechnology (vector)
A/chicken/Egypt/BSU-BS-R24/2012	EPI504991	?	Other Database Import
A/SnowGoose/Kentucky/USDA004809001/2022	EPI2702349	?	?
A/dairycattle/SouthDakota/24010354012/2024	EPI3261891	United States Department Of Agriculture, Agricultural Research Service, National Animal Disease Center	?
A/chicken/chongqing/H1/2021	EPI1937515	China Animal Health And Epidemiology Center (cahec)	China Animal Health And Epidemiology Center (cahec)
A/chicken/Washington/22014449001original/2022	EPI2258839	National Veterinary Services Laboratories Usda	National Veterinary Services Laboratories Usda
A/cinnamonteal/California/HKWF1111C/2007	EPI327974	?	?
A/domesticduck/Iowa/22035700002original/2022	EPI2263578	National Veterinary Services Laboratories Usda	National Veterinary Services Laboratories Usda
A/chicken/Poland/101/2017	EPI1184995	National Veterinary Research Institut Poland, Piwet Pib	National Veterinary Research Institut Poland, Piwet Pib
A/BarheadedGoose/Tibet/XZQ91/2021	EPI1949294	College Of Wildlife And Protected Areas, Northeast Forestry University	Northeast Forestry University
A/poultry/China/XY014/2016	EPI2580338	Chinese Academy Of Medical Sciences	?
A/dairycattle/NewMexico/24010330005/2024	EPI3259865	United States Department Of Agriculture, Agricultural Research Service, National Animal Disease Center	?
A/duck/Louisiana/UGAI223889/2022	EPI2562680	?	?
A/chicken/Vietnam/QN201144/2020	EPI2147100	?	?
A/chicken/Egypt/1476CA/2014	EPI573330	?	Friedrich Loeffler Institut
A/DomesticDuck/Netherlands/EMC2/2018	EPI1208386	Erasmus Medical Center	Erasmus Medical Center
A/BarheadedGoose/Qinghai/HDT001/2016	EPI1144385	Wuhan Institute Of Virology, Cas	Wuhan Institute Of Virology
A/redfox/NorthernIreland/22185/2023	EPI2730909	Afbi Agri Food & Bioscience Institute	Agri Food And Biosciences Institute (afbini)
A/chicken/Nigeria/VRD1907319RS10816/2019	EPI1973775	?	?
A/domesticcat/NewMexico/24009116002/2024	EPI3260139	United States Department Of Agriculture, Agricultural Research Service, National Animal Disease Center	?
A/goat/Minnesota/24007234034/2024	EPI3261243	United States Department Of Agriculture, Agricultural Research Service, National Animal Disease Center	?
A/turkey/Minnesota/23034904001original/2023	EPI2906286	National Veterinary Services Laboratories Usda	National Veterinary Services Laboratories Usda
A/barnaclegoose/Denmark/141393/2020	EPI1882979	Statens Serumm Institute	Statens Serum Institute
A/Chicken/SouthAfrica/S2017080561P1/2017	EPI1104414	Western Cape Provincial Veterinary Laboratory	National Institute For Communicable Diseases
A/chicken/Egypt/F14110D/2017	EPI2146674	?	?
A/duck/EasternChina/L0611/2011	EPI703593	?	?
A/chicken/Ghana/AVL76321VIR705039/2021	EPI2415855	Veterinary Services Directorate, Ministry Of Food And Agriculture	Istituto Zooprofilattico Sperimentale Delle Venezie
A/Streptopeliadecaocto/Jiangxi/G6/2016	EPI1489548	Tsinghua University	Tsinghua University
A/duck/Vietnam/QuangBinh/LBM0818/2016	EPI1134101	?	?
A/Turkey/Hungary/22494/2020	EPI1841753	National Food Chain Safety Office Veterinary Diagnostic Directorate Laboratory For Molecular Biology	National Food Chain Safety Office, Hungary
A/duck/Bangladesh/22806/2014	EPI965056	?	?
A/Hunan/2/2009	EPI280176	Who Chinese National Influenza Center	Who Chinese National Influenza Center
A/dairycattle/NewMexico/A240920343119/2024	EPI3257824	Influenza Research Institute, University Of Wisconsin Madison	Influenza Research Institute, University Of Wisconsin Madison
A/chicken/Kosovo/9021VIR51624/2021	EPI1883924	Istituto Zooprofilattico Sperimentale Delle Venezie, Eu/oie/reference Laboratory And Fao Reference Centre For Ai And Nd	Istituto Zooprofilattico Sperimentale Delle Venezie
A/duck/Yunlin/18X000073/2018	EPI1892240	?	?
A/turkey/Minnesota/23033106001original/2023	EPI2873471	National Veterinary Services Laboratories Usda	National Veterinary Services Laboratories Usda
A/Gallusgallus/Belgium/013930001/2023	EPI2540240	Sciensano Animal Infectious Diseases	Sciensano, Department Of Animal Infectious Diseases
A/Gallinulachloropus/Guangdong/GZ174/2014	EPI839147	?	?
A/chicken/Egypt/07665S-NLQP/2007	EPI136769	?	Other Database Import
A/goose/Zhejiang/925108/2014	EPI681291	?	?
A/duck/Vietnam/HN3680/2017	EPI2439822	?	?
A/spurwingedgoose/Nigeria/2/2008	EPI309082	?	?
A/redfox/Netherlands/22002722004/2022	EPI1987226	Wageningen Bioveterinary Research	Wageningen Bioveterinary Research
A/chicken/WestSumatra/BBPPVRII656/2009	EPI2580042	?	?
A/Chicken/Yunnan/YN3/2016	EPI1091684	South China Agricultural University	South China Agricultural University
A/turkey/Utah/22013612001original/2022	EPI2246776	National Veterinary Services Laboratories Usda	National Veterinary Services Laboratories Usda
A/chicken/Magadan/23558V/2022	EPI2156469	Fbuz Center Of Hygiene And Epidemiology	State Research Center Of Virology And Biotechnology (vector)
A/bandtailedgull/AricayParinacota/2322001/2023	EPI3276870	Ceirs Data Processing And Coordinating Center, Center For Research On Influenza Pathogenesis (crip)	?
A/dairycattle/Texas/24009367001/2024	EPI3260795	United States Department Of Agriculture, Agricultural Research Service, National Animal Disease Center	?
A/chicken/Egypt/H11098A/2015	EPI1632684	?	?
A/blackswan/SwitzerlandZurich/230131/2023	EPI2456222	Nationales Referenzlabor Für Geflügel Und Kaninchenkrankheiten	Institute Of Virology And Immunology (ivi)
A/barnaclegoose/Denmark/2409302102/2023	EPI2957719	Statens Serum Institut	Statens Serum Institute
A/duck/Egypt/N14200A/2017	EPI2146660	?	?
A/chicken/Cambodia/089LC2/2011	EPI361789	?	?
A/CHICKEN/Hunan/176/2010	EPI1892898	?	?
A/duck/Vietnam/ST1488_1/2012	KX513190	?	?
A/pelican/CostaRica/INC0019D061823/2023	EPI2614639	Senasa Lanaseve	Inciensa, Investigación Y Enseñanza En Nutrición Y Salud
A/turkey/Italy/21VIR88171/2021	EPI1944501	Istituto Zooprofilattico Sperimentale Del Lazio E Della Toscana "m. Aleandri"	Istituto Zooprofilattico Sperimentale Delle Venezie
A/greygoose/Austria/23139868001/2023	EPI2801205	Institute For Veterinary Disease Control Moedling	Austrian Agency For Health And Food Safety (ages)
A/Greyheron/Luxembourg/21243177/2021	EPI2050784	Laboratoire De Médecine Vétérinaire De L'etat	Luxembourg Institute Of Health
A/redshoulderedhawk/NewYork/23012563001original/2023	EPI2614342	National Veterinary Services Laboratories Usda	National Veterinary Services Laboratories Usda
A/redtailedhawk/Minnesota/23010018001original/2023	EPI2614134	National Veterinary Services Laboratories Usda	National Veterinary Services Laboratories Usda
A/chicken/RostovonDon/1597V/2021	EPI1963040	State Research Center Of Virology And Biotechnology (vector)	State Research Center Of Virology And Biotechnology (vector)
A/pinkfootedgoose/England/398763/2023	EPI2744854	Animal And Plant Health Agency (apha)	Animal And Plant Health Agency (apha)
A/goose/Shandong/k1204/2009	EPI442001	?	?
A/fox/Michigan/22014536007original/2022	EPI2258911	National Veterinary Services Laboratories Usda	National Veterinary Services Laboratories Usda
A/duck/Bangladesh/44484/2020	EPI1904859	?	?
A/duck/Vietnam/NCVD-1547/2012	EPI425923	National Centre Of Veterinary Diagnostics	Centers For Disease Control And Prevention
A/duck/Vietnam/HU12970/2019	EPI1778471	?	?
A/caspiantern/Washington/23025001001original/2023	EPI2895295	National Veterinary Services Laboratories Usda	National Veterinary Services Laboratories Usda
A/swan/Romania/1045522VIR27494/2022	EPI2015009	Istituto Zooprofilattico Sperimentale Delle Venezie, Eu/oie/reference Laboratory And Fao Reference Centre For Ai And Nd	Istituto Zooprofilattico Sperimentale Delle Venezie
A/peregrinefalcon/Niigata/1511C001/2022	EPI2412741	National Institute For Environmental Studies	Graduate School Of Veterinary Medicine, Hokkaido University
A/duck/Vietnam/NCVD14A503/2014	EPI895019	?	?
A/chicken/Tibet/XZ1/2012	EPI1511112	?	?
A/gadwall/Ohio/12OS5632/2012	EPI616082	?	?
A/Muscovyduck/Vietnam/HN6610/2020	EPI1974201	?	?
A/muteswan/Croatia/42/2017	EPI891674	?	Croatian Veterinary Institute
A/chicken/Poland/114/2016	EPI959433	?	National Veterinary Research Institut Poland, Piwet Pib
A/seagull/Italy/21VIR2479/2021	EPI1860055	Istituto Zooprofilattico Sperimentale Delle Venezie, Eu/oie/reference Laboratory And Fao Reference Centre For Ai And Nd	Istituto Zooprofilattico Sperimentale Delle Venezie
A/turkey/Bulgaria/Haskovo/336/2018	EPI1721954	Ndrvmi (national Diagnostic And Research Veterinary Medical Institute)	University Of Cambridge
A/Chicken/Sweden/SVA210102SZ0002KN000002IP1/2021	EPI1841867	National Veterinary Institute, Sva	National Veterinary Institute
A/chicken/Egypt/RIMD5-3/2008	EPI318203	?	Other Database Import
A/NorthernPintail/HongKong/MP692/2016	EPI1843144	Center Of Influenza Research, School Of Public Health, Li Ka Shing Faculty Of Medicine, The University Of Hong Kong	Li Ka Shing Faculty Of Medicine, The University Of Hong Kong
A/chicken/Nepal/A135/2010	EPI336764	?	?
A/stork/Spain/234222VIR21427/2022	EPI1998410	Istituto Zooprofilattico Sperimentale Delle Venezie, Eu/oie/reference Laboratory And Fao Reference Centre For Ai And Nd	Istituto Zooprofilattico Sperimentale Delle Venezie
A/Europeanherringgull/Bulgaria/22221VIR42701/2021	EPI1883405	Istituto Zooprofilattico Sperimentale Delle Venezie, Eu/oie/reference Laboratory And Fao Reference Centre For Ai And Nd	Istituto Zooprofilattico Sperimentale Delle Venezie
A/chicken/Okayama/12/2015	EPI662632	National Institute Of Animal Health	National Institute Of Animal Health
A/greathornedowl/California/23009156002original/2023	EPI2614054	National Veterinary Services Laboratories Usda	National Veterinary Services Laboratories Usda
A/chicken/WestSumatra/BPPVRII512/2011	EPI2580039	?	?
A/goose/Shantou/1763/2014	EPI599648	?	?
A/duck/Lao/Xiengkhouang02/2019	EPI1851021	Nahc	Centers For Disease Control And Prevention
A/Vietnam/HN31412/2008	EPI460486	National Institute Of Hygiene And Epidemiology	Centers For Disease Control And Prevention
A/muteswan/Hungary/51049/2016	EPI859199	National Food Chain Safety Office Veterinary Diagnostic Directorate Laboratory For Molecular Biology	Danam.vet.molbiol
A/chicken/Egypt/0963S-NLQP/2009	EPI214890	?	Other Database Import
A/cygnuscygnus/Romania/1001724VIR100213/2024	EPI3093239	Institute For Diagnosis & Animal Health (idah)	Istituto Zooprofilattico Sperimentale Delle Venezie
A/chicken/Egypt/F71/2022	EPI2403521	?	?
A/chicken/CoteDIvoire/Viro262_86/2015	MK071333	?	?
A/chicken/Fujian/924FZHX0068C/2018	EPI1820974	?	?
A/duck/Vietnam/LBM758/2014	EPI596610	?	?
A/goshawk/Austria/23048718001/2023	EPI2576654	Austrian Agency For Health And Food Safety (ages)	Austrian Agency For Health And Food Safety (ages)
A/canine/China/GX30/2023	EPI2676672	?	?
A/Egypt/N5566/2014	EPI2580129	U.s. Naval Medical Research Unit No.3	?
A/flamingo/Kazakhstan/6570/2015	EPI1773260	?	?
A/goose/Shandong/0310HZ/2015	EPI661639	?	Institute Of Microbiology, Chinese Academy Of Sciences
A/EurasianJay/Tochigi/0902A011/2023	EPI2667020	Graduate School Of Veterinary Medicine, Hokkaido University	Graduate School Of Veterinary Medicine, Hokkaido University
A/dairycattle/Texas/24009110026/2024	EPI3259897	United States Department Of Agriculture, Agricultural Research Service, National Animal Disease Center	?
A/whitefacedwhistlingduck/Colombia/1/2011	EPI774887	?	?
A/goose/Yunlin/15040040/2015	EPI1892554	?	?
A/chicken/Hunan/0426YYGK71R3OC/2018	EPI1821083	?	?
A/turkey/Spain/4902222VIR214226/2022	EPI1998266	Istituto Zooprofilattico Sperimentale Delle Venezie, Eu/oie/reference Laboratory And Fao Reference Centre For Ai And Nd	Istituto Zooprofilattico Sperimentale Delle Venezie
AminkFinland4712023	EPI2697263	Finnish Food Authority	Finnish Institute For Health And Welfare, Thl
A/Americancrow/NewYork/23005128001original/2023	EPI2613614	National Veterinary Services Laboratories Usda	National Veterinary Services Laboratories Usda
A/chicken/Bulgaria/Dobrich/1631/2018	EPI1721914	Ndrvmi (national Diagnostic And Research Veterinary Medical Institute)	University Of Cambridge
A/chicken/Bangladesh/18065/2012	EPI510365	?	?
A/duck/Arizona/S1AZMCP12122022S4/2022	EPI2413843	?	?
A/northernpintail/California/44345820/2007	EPI178068	?	?
A/swan/GermanyNI/AI05045/2021	EPI1943853	Lebensmittel Und Veterinärinstitut Oldenburg Standort Veterinärinstitut	Friedrich Loeffler Institut
A/lesserblackbackedgull/Netherlands/21041570001/2021	EPI1966237	Wageningen Bioveterinary Research	Wageningen Bioveterinary Research
A/blackvulture/Georgia/W22719C/2022	EPI2456614	?	?
A/waterfowl/Bangladesh/33025/2011	EPI448111	Institute Of Epidemiology Disease Control And Research (iedcr) & Bangladesh National Influenza Centre (nic)	Centers For Disease Control And Prevention
A/goose/Guangdong/720DGCP010C/2017	EPI1836639	?	?
A/Koreannativechicken/Korea/H1687/2014	EPI573218	?	Animal And Plant Quarantine Agency (s 2026)
A/Indonesia/534H/2006	EPI124328	?	?
A/England/231860195/2023	EPI2580761	Uk Health Security Agency Colindale	Uk Health Security Agency Colindale
A/chicken/England/071631/2021	EPI2071800	Animal And Plant Health Agency (apha)	Animal And Plant Health Agency (apha)
A/Guangdong/18SF020/20180930	EPI1366513	Guangdong Provincial Center For Disease Control And Prevention	Guangdong Provincial Center For Disease Control And Prevention
A/CommonBuzzard/GermanyBB/2024AI01490/2024	EPI3179897	Friedrich Loeffler Institut	Friedrich Loeffler Institut
A/mallard/BritishColumbia/07826/2005	EPI227265	?	?
A/RedFox/AB/FAV083502/2022	EPI2236670	Alberta Agriculture And Forestry, Government Of Alberta	Canadian Food Inspection Agency
A/dairycattle/NewMexico/24010193003/2024	EPI3261347	United States Department Of Agriculture, Agricultural Research Service, National Animal Disease Center	?
A/Bangladesh/207095/2008	EPI219470	?	?
A/domesticduck/Hungary/7341/2015	EPI584823	Danam.vet.molbiol	Danam.vet.molbiol
A/chicken/Bangladesh/23414/2014	EPI965066	?	?
A/peregrinefalcon/GermanySH/AI02162/2020	EPI1919577	Landeslabor Schleswig Holstein	Friedrich Loeffler Institut
A/whitetailedeagle/Denmark/30731w/20180213	EPI1190334	Technical Univertity Of Denmark	Technical Univertity Of Denmark
A/duck/Korea/H608/2021	EPI2540488	Animal And Plant Quarantine Agency (apqa)	Animal And Plant Quarantine Agency
A/Alberta/1/2014	EPI500771	Provincial Laboratory Of Public Health For Southern Alberta	Public Health Agency Of Canada (phac)
A/wigeon/Yakutia/1/2014	EPI553349	State Research Center Of Virology And Biotechnology (vector)	State Research Center Of Virology And Biotechnology (vector)
A/spotbilledduck/Gifu/1118/2023	EPI2898945	Graduate School Of Veterinary Medicine, Hokkaido University	Graduate School Of Veterinary Medicine, Hokkaido University
A/duck/China/G3/2012	EPI764389	?	?
A/chicken/EastKalimantan/UT1035/2004	EPI181620	?	?
A/mallardduck/Bangladesh/CEIRS57121/2023	EPI2776535	?	?
A/CommonTeal/Netherlands/3/2022	EPI2214471	Erasmus Medical Center	Erasmus Medical Center
A/mallard/Shanghai/SH9/2013	EPI1028076	?	?
A/Egypt/902786/2006	EPI124612	?	?
A/chicken/Choco/ICA3504/2022	EPI2495641	?	?
A/Thailand/2/2004	EPI20486	?	?
A/goose/Bangladesh/19D1938/2022	EPI3115899	Icddr,b International Centre For Diarrhoeal Disease Research, Bangladesh	Centers For Disease Control And Prevention
A/Skunk/AB/FAV041601/2022	EPI2236744	Alberta Agriculture And Forestry, Government Of Alberta	Canadian Food Inspection Agency
A/Chicken/Netherlands/23025768001005/2023	EPI2816035	Wageningen Bioveterinary Research	Wageningen Bioveterinary Research
A/domesticcat/UnitedStates/24009311006/2024	EPI3260278	United States Department Of Agriculture, Agricultural Research Service, National Animal Disease Center	?
A/chicken/Taipei/170500062/2017	EPI1891482	?	?
A/pelican/Guatemala/23003730001original/2023	EPI2995562	National Veterinary Services Laboratories Usda	National Veterinary Services Laboratories Usda
A/dairycattle/Texas/24009110027/2024	EPI3259889	United States Department Of Agriculture, Agricultural Research Service, National Animal Disease Center	?
A/bear/France/23P002848/2022	EPI2467160	Anses (ploufragan Plouzané)	Anses Agence Nationale De Securite Sanitaire De L’alimentation
A/turkeyvulture/California/23016937001original/2023	EPI2614614	National Veterinary Services Laboratories Usda	National Veterinary Services Laboratories Usda
A/duck/EastJava/Av378/2014	EPI1641206	Institute Of Tropical Disease, Universitas Airlangga	Kobe University Graduate School Of Medicine
A/chicken/Myanmar/OP-12/2017	EPI1511084	?	Import From Public Domain
A/barnaclegoose/GermanyNI/AI03980/2021	EPI1943846	Lebensmittel Und Veterinärinstitut Oldenburg Standort Veterinärinstitut	Friedrich Loeffler Institut
A/goose/EasternChina/1112/2011	EPI398966	?	?
A/Cambodia/i0125001G/2024	EPI2960109	Institut Pasteur Du Cambodia	Institut Pasteur Du Cambodia
A/Hunan/1/2006	EPI280096	Who Chinese National Influenza Center	Who Chinese National Influenza Center
A/quail/Jiangsu/k0104/2010	EPI442025	?	?
A/swine/Jiangsu/1/2008	EPI463679	?	?
A/duck/Vietnam/TG24/2005	EPI244098	?	Friedrich Loeffler Institut
A/whitestork/Spain/11152202323VIR65023/2023	EPI2671518	Laboratorio Central De Veterinaria	Istituto Zooprofilattico Sperimentale Delle Venezie
A/ruddy_turnstone/DelawareBay/317/2016	MF613724	?	?
A/chicken/Niger/2852223VIR35512/2022	EPI2550291	Laboratoire Central De L'elevage (labocel)	Istituto Zooprofilattico Sperimentale Delle Venezie
A/duck/EastJava/Av679/2016	EPI1640885	Institute Of Tropical Disease, Universitas Airlangga	Kobe University Graduate School Of Medicine
A/muteswan/Slovenia/16392021VIR9591/2020	EPI1858300	Istituto Zooprofilattico Sperimentale Delle Venezie, Eu/oie/reference Laboratory And Fao Reference Centre For Ai And Nd	Istituto Zooprofilattico Sperimentale Delle Venezie
A/snowgoose/California/24004881004/2024	EPI3261011	United States Department Of Agriculture, Agricultural Research Service, National Animal Disease Center	?
A/chicken/Egypt/S18182C/2020	EPI1977581	?	?
A/redtailedhawk/Colorado/23006671001original/2023	EPI2613838	National Veterinary Services Laboratories Usda	National Veterinary Services Laboratories Usda
A/chicken/Taiwan/A3/2019	EPI1773156	?	?
A/arcticfox/Finland/685/2023	EPI2755506	Finnish Food Authority	Finnish Food Authority
A/duck/Hunan/0226YYGK265P/2014	EPI656874	?	Institute Of Microbiology, Chinese Academy Of Sciences
A/blackheadedgull/CzechRepublic/69471/2023	EPI2578028	State Veterinary Institute Prague	State Veterinary Institute Prague
A/wildbird/Korea/A71/2010	EPI461087	?	?
A/Vietnam/UT31641-2/2008	EPI573519	?	Other Database Import
A/coopershawk/BritishColumbia/AIVPHL231/2022	EPI2428794	B.c. Centre For Disease Control	British Columbia Centre For Disease Control
A/duck/France/22P025252/2022	EPI2325705	Anses (ploufragan Plouzané)	Anses Agence Nationale De Securite Sanitaire De L’alimentation
A/duck/Bangladesh/30682/2016	EPI1098941	?	?
A/Egypt/14724-NAMRU3/2006	EPI114790	?	Other Database Import
A/duck/China/FJ1923/2019	EPI1931976	?	?
A/raccoon/Washington/22018406002original/2022	EPI2182119	National Veterinary Services Laboratories Usda	National Veterinary Services Laboratories Usda
A/blackvulture/Georgia/W221056A/2022	EPI2507035	?	?
A/ostrich/SouthAfrica/002/2017	EPI1514326	?	?
A/VonSchrencksbittern/Jiangxi/Y9/2014	EPI1155864	?	?
A/Guangdong-Shenzhen/1/2011	EPI347304	Who Chinese National Influenza Center	Who Chinese National Influenza Center
A/chicken/Nigeria/16VIR584085/2016	MF112626	?	?
A/duck/Pennsylvania/22014339001original/2022	EPI2258815	National Veterinary Services Laboratories Usda	National Veterinary Services Laboratories Usda
A/whitemink/Finland/UH361E1/2023	EPI2917768	University Of Helsinki, Department Of Virology	Finnish Institute For Health And Welfare, Thl
A/chicken/Zhejiang/194/2016	EPI942916	?	?
A/dairycattle/Texas/24009776001/2024	EPI3260587	United States Department Of Agriculture, Agricultural Research Service, National Animal Disease Center	?
A/swan/Moldova/904524VIR44211/2023	EPI3050246	Republican Center Of Veterinary Diagnostics	Istituto Zooprofilattico Sperimentale Delle Venezie
A/wildbird/Poland/MW542/2021	EPI2743530	National Veterinary Research Institut Poland, Piwet Pib	National Veterinary Research Institute
A/dairycattle/Texas/24009495007/2024	EPI3259777	United States Department Of Agriculture, Agricultural Research Service, National Animal Disease Center	?
A/muteswan/Slovenia/24223VIR197711/2023	EPI2653535	University Of Ljubljana	Istituto Zooprofilattico Sperimentale Delle Venezie
A/FranklinsGull/AB/FAV050551/2022	EPI2247268	Alberta Agriculture And Forestry, Government Of Alberta	Canadian Food Inspection Agency
A/snowgoose/Kansas/W23930C/2023	EPI3222824	Ceirr Influenza Data Processing And Communication Center, St. Jude Center Of Excellence For Influenza Research And Response	?
A/Goose/Hungary/19953/2020	EPI1841980	National Food Chain Safety Office Veterinary Diagnostic Directorate Laboratory For Molecular Biology	National Food Chain Safety Office, Hungary
A/duck/Bantul/BBVW-949-2D362/2007	EPI321531	?	Other Database Import
A/Egypt/2621-NAMRU3/2007	EPI116470	?	Other Database Import
A/chicken/Saga/14C/2017	EPI907106	National Institute Of Animal Health	National Institute Of Animal Health
A/Anasplatyrhynchosdomestica/Belgium/5517/2021	EPI1942349	Sciensano Animal Infectious Diseases	Sciensano, Department Of Animal Infectious Diseases
A/mallard/Netherlands/3/1999	EPI267601	?	?
A/WoodDuck/Minnesota/USDA009381001/2022	EPI2705247	?	?
A/chicken/Hiroshima/23A2T/2024	EPI3230331	National Institute Of Animal Health	National Institute Of Animal Health
A/Duck/Cambodia/f6T241D4/2021	EPI2581867	The University Of Hong Kong	?
A/chicken/Minnesota/22009181001original/2022	EPI2029326	National Veterinary Services Laboratories Usda	National Veterinary Services Laboratories Usda
A/Vulpesvulpes/Belgium/031170001/2023	EPI2540323	Sciensano Animal Infectious Diseases	Sciensano, Department Of Animal Infectious Diseases
A/duck/Fujian/127FZHX1218C/2016	EPI1834047	?	?
A/Indonesia/CDC595/2006	CY014280	?	?
A/Duck/China/B7/2019	EPI1890298	?	?
A/Turkey/Argentina/17112/2023	EPI2872831	Dirección Del Laboratorio Animal, Dirección General De Laboratorios Y Control Técnico, Senasa.	Instituto Nacional De Enfermedades Infecciosas Dr. C.g. Malbrán
A/Peregrinefalcon/Sweden/SVA201117SZ0467/20KN003345/2020	EPI1814727	National Veterinary Institute, Sva	National Veterinary Institute
A/chicken/Iowa/22035154002original/2022	EPI2260550	National Veterinary Services Laboratories Usda	National Veterinary Services Laboratories Usda
A/Mulardduck/Hungary/54494/2016	EPI860518	National Food Chain Safety Office Veterinary Diagnostic Directorate Laboratory For Molecular Biology	Danam.vet.molbiol
A/chicken/Yunnan/1/2014	EPI687311	?	?
A/australianbrushturkey/CzechRepublic/5904/2021	EPI1858524	State Veterinary Institute Prague	State Veterinary Institute Prague
A/duck/Vietnam/NCVD129-7/2011	EPI425200	National Centre Of Veterinary Diagnostics	Centers For Disease Control And Prevention
A/chicken/Texas/24007264001/2024	EPI3260057	United States Department Of Agriculture, Agricultural Research Service, National Animal Disease Center	?
A/chicken/Nghe_An/07VTC/2017	EPI1583483	State Research Center Of Virology And Biotechnology (vector)	State Research Center Of Virology And Biotechnology (vector)
A/mallardduck/Shanghai/SH9/2013	EPI507673	Institute Of Military Veterinary, Academy Of Military Medical Sciences	Institute Of Laboratory Animal Sciences, Chinese Academy
A/quail/Guangxi/11/2002	EPI2584407	Chinese Academy Of Sciences	?
A/Indonesia/CDC582/2006	EPI41571	?	?
A/Vietnam/HN31673/2009	EPI460337	National Institute Of Hygiene And Epidemiology	Centers For Disease Control And Prevention
A/duck/Bangladesh/55703/2022	EPI2718471	?	?
A/chicken/Egypt/N15175C/2018	EPI1977494	?	?
A/redfox/NorthernIreland/22191/2023	EPI2730917	Afbi Agri Food & Bioscience Institute	Agri Food And Biosciences Institute (afbini)
A/baldeagle/Florida/W22153A/2022	EPI2188235	?	?
A/chicken/Nigeria/00922VIR328639/2022	EPI2506116	National Veterinary Research Institute	Istituto Zooprofilattico Sperimentale Delle Venezie
A/CommonTern/Netherlands/19/2023	EPI2665293	Erasmus Medical Center	Erasmus Medical Center
A/chicken/Primorje/1/2008	EPI220345	?	?
A/commontern/Austria/23076736001/2023	EPI2664982	Austrian Agency For Health And Food Safety (ages)	Austrian Agency For Health And Food Safety (ages)
A/Beangoose/Hubei/CHi336/2017	EPI1009520	?	Wuhan Institute Of Virology
A/chicken/Bangladesh/11303/2011	EPI448143	Institute Of Epidemiology Disease Control And Research (iedcr) & Bangladesh National Influenza Centre (nic)	Centers For Disease Control And Prevention
A/chicken/SouthAfrica/JB2201/2022	EPI2219984	Smt Veterinary Laboratory	University Of Pretoria
A/chicken/Bhutan/935/2012	EPI527318	?	?
A/swan/Romania/1039422VIR27493/2022	EPI2015001	Istituto Zooprofilattico Sperimentale Delle Venezie, Eu/oie/reference Laboratory And Fao Reference Centre For Ai And Nd	Istituto Zooprofilattico Sperimentale Delle Venezie
A/chicken/Vietnam/NCVD-03/2008	EPI622496	National Centre Of Veterinary Diagnostics	Other Database Import
A/Egrettagarzetta/Spain/22VIR127741935192/2022	EPI2291557	Istituto Zooprofilattico Sperimentale Delle Venezie, Eu/oie/reference Laboratory And Fao Reference Centre For Ai And Nd	Istituto Zooprofilattico Sperimentale Delle Venezie
A/dairycattle/Texas/24009367004/2024	EPI3260899	United States Department Of Agriculture, Agricultural Research Service, National Animal Disease Center	?
A/brown_headed_gull/Qinghai/9/2009	GU477548	?	?
A/Gadwall/NorthCarolina/USDA001330004/2022	EPI2712610	?	?
A/wildturkey/NewYork/22034864002original/202	EPI2263602	National Veterinary Services Laboratories Usda	National Veterinary Services Laboratories Usda
A/chicken/Guizhou/4/2013	EPI675769	Harbin Veterinary Research Institute (caas)	Harbin Veterinary Research Institute (caas)
A/chicken/Scotland/128320/2023	EPI2800361	Animal And Plant Health Agency (apha)	Animal And Plant Health Agency (apha)
A/blackvulture/Georgia/W22722C/2022	EPI2456471	?	?
A/Muscovyduck/NewYork/09002670002/2009	EPI2584918	National Veterinary Services Laboratories Usda	?
A/chicken/Nigeria/16VIR584035/2015	MF112576	?	?
A/chicken/Iran/18VIR202706/2017	EPI1701738	Center Of Hygiene And Epidemiology In Kaliningrad Region	Istituto Zooprofilattico Sperimentale Delle Venezie
A/domesticcat/Poland/H267W/2023	EPI2616198	National Veterinary Research Institut Poland, Piwet Pib	National Veterinary Research Institut Poland, Piwet Pib
A/duck/Lao/MC00089/2022	EPI2733306	Nahc	Centers For Disease Control And Prevention
A/MuscovyDuck/Vietnam/BenTre/342/2006	EPI2035507	Csiro Australian Animal Health Laboratory	Who Collaborating Centre For Reference And Research On Influenza
A/chicken/Korea/H526/2020	EPI1846121	Animal And Plant Quarantine Agency (apqa)	Animal And Plant Quarantine Agency (s 2158)
A/Chroicocephalusridibundus/Belgium/067640001/2023	EPI2779171	Sciensano Animal Infectious Diseases	Sciensano, Department Of Animal Infectious Diseases
A/chicken/Slovakia/153brain23VIR168612/2023	EPI2560231	State Veterinary Institute	Istituto Zooprofilattico Sperimentale Delle Venezie
A/chicken/Bulgaria/275421VIR42706/2021	EPI1883429	Istituto Zooprofilattico Sperimentale Delle Venezie, Eu/oie/reference Laboratory And Fao Reference Centre For Ai And Nd	Istituto Zooprofilattico Sperimentale Delle Venezie
A/Mustelaputorius/Belgium/014210001/2023	EPI2437035	Sciensano Animal Infectious Diseases	Sciensano, Department Of Animal Infectious Diseases
A/crow/Japan/0104P0734/2022	EPI2200578	?	?
A/Chicken/Guangdong/2110645/2021	EPI1930191	South China Agricultural University Veterinary Medicine College	South China Agricultural University
A/greyseal/Maine/22020983003original/2022	EPI2110509	National Veterinary Services Laboratories Usda	National Veterinary Services Laboratories Usda
A/greenwingedteal/Georgia/DT22246/2020	EPI1924318	Erasmus Medical Center	Royal Veterinary College
A/pigeon/Fujian/117FZHX0104O/2017	EPI1836831	?	?
A/Egypt/4935-NAMRU3/2009	EPI372753	U.s. Naval Medical Research Unit No.3	Centers For Disease Control And Prevention
A/blackheadedgull/Austria/23072665002/2023	EPI2664942	Austrian Agency For Health And Food Safety (ages)	Austrian Agency For Health And Food Safety (ages)
A/commonbuzzard/Netherlands/21023939001/2021	EPI1859723	Wageningen Bioveterinary Research	Wageningen Bioveterinary Research
A/duck/Korea/H2397/2015	EPI1682234	Animal And Plant Quarantine Agency (apqa)	Animal And Plant Quarantine Agency (s 2158)
A/chicken/Mimika/0514574/2014	EPI2584703	The Indonesian Ministry Of Agriculture	?
A/chicken/Tibet/LZ01/2010	EPI395836	?	?
A/chicken/Alabama/22038970003original/2022	EPI2260470	National Veterinary Services Laboratories Usda	National Veterinary Services Laboratories Usda
A/poultry/Benin/21A08009O/2021	EPI2161516	?	?
A/turkey/Missouri/24005369001/2024	EPI3261019	United States Department Of Agriculture, Agricultural Research Service, National Animal Disease Center	?
A/chicken/Jiangxi/0401NCDZT0040O/2015	EPI657322	?	Institute Of Microbiology, Chinese Academy Of Sciences
A/caspiantern/Washington/23025001004original/2023	EPI2895319	National Veterinary Services Laboratories Usda	National Veterinary Services Laboratories Usda
A/Chicken/Papua/TB15/2006	EPI123736	Csiro Australian Animal Health Laboratory	Who Collaborating Centre For Reference And Research On Influenza
A/Garrulusglandarius/Belgium/2928003/2021	EPI1942986	Sciensano Animal Infectious Diseases	Sciensano, Department Of Animal Infectious Diseases
A/swan/Slovenia/207222VIR7775/2021	EPI1995100	Beijing Genomics Institute (bgi)	Istituto Zooprofilattico Sperimentale Delle Venezie
A/duck/Vietnam/LBM837/2015	EPI2580279	Avian Zoonosis Research Center	?
A/duck/Bangladesh/31549/2016	EPI1098959	?	?
A/DomesticDuck/England/137332/2023	EPI2861384	Animal And Plant Health Agency (apha)	Animal And Plant Health Agency (apha)
A/chicken/Nigeria/08RS848-7/2006	EPI233820	?	Other Database Import
A/pekinduck/Bulgaria/48321VIR14547/2021	EPI1858614	Istituto Zooprofilattico Sperimentale Delle Venezie, Eu/oie/reference Laboratory And Fao Reference Centre For Ai And Nd	Istituto Zooprofilattico Sperimentale Delle Venezie
A/greenwingedteal/Georgia/DT23070/2020	EPI1924221	Erasmus Medical Center	Royal Veterinary College
A/chicken/Luxembourg/23023602/2023	EPI2364554	Laboratoire De Médecine Vétérinaire De L'etat	Luxembourg Institute Of Health
A/Redfox/Norway/20220717682T/2022	EPI2782179	Norwegian Veterinary Institute	Norwegian Veterinary Institute
A/chicken/Nigeria/08RS848-40/2006	EPI233668	?	Other Database Import
A/Numeniusarquata/Belgium/11956003/2020	EPI1814694	Sciensano Animal Infectious Diseases	Sciensano, Department Of Animal Infectious Diseases
A/duck/Cambodia/X0220302/2013	EPI542884	?	?
A/mallard/BritishColumbia/18311/2006	EPI327362	?	?
A/domesticcat/NewMexico/24009116005/2024	EPI3261163	United States Department Of Agriculture, Agricultural Research Service, National Animal Disease Center	?
A/Phasianuscolchicus/Belgium/123520002/2022	EPI2297248	Sciensano Animal Infectious Diseases	Sciensano, Department Of Animal Infectious Diseases
A/muscovyduck/Vietnam/QN2611/2016	EPI2585015	J. Craig Venter Institute	?
A/duck/Vietnam/AnGiang680B/2005	EPI123957	?	Other Database Import
A/chicken/RiauIslands/BPPVII71911/2012	EPI2580057	?	?
A/Cambodia/X1030304/2013	EPI497961	Institut Pasteur Of Cambodia	Institut Pasteur Du Cambodia
A/harborseal/Maine/22020455001original/2022	EPI2110453	National Veterinary Services Laboratories Usda	National Veterinary Services Laboratories Usda
A/chicken/Korea/H57/2022	EPI2540592	Animal And Plant Quarantine Agency (apqa)	Animal And Plant Quarantine Agency
A/RedFox/MB/FAV37001/2022	EPI2235552	Manitoba Agriculture	Canadian Food Inspection Agency
A/doublecrestedcormorant/NorthCarolina/W221215C/2022	EPI2510329	?	?
A/chicken/NewJersey/23027703001original/2023	EPI2894959	National Veterinary Services Laboratories Usda	National Veterinary Services Laboratories Usda
A/turkey/California/23032623001original/2023	EPI2870146	National Veterinary Services Laboratories Usda	National Veterinary Services Laboratories Usda
A/mallardduck/NewZealand/77229c/2013	EPI1552366	?	?
A/Chroicocephalusridibundus/Belgium/048720003/2023	EPI2764350	Sciensano Animal Infectious Diseases	Sciensano, Department Of Animal Infectious Diseases
A/pheasant/Denmark/07972103/20220912	EPI2766698	Statens Serumm Institute	Statens Serum Institute
A/chicken/Pakistan-Lhr/NARC-610/2008	EPI382223	?	Other Database Import
A/chicken/Nigeria/VRD1902319RS10811/2019	EPI1973772	?	?
A/Duck/Cambodia/58/2006	EPI2035787	Csiro Australian Animal Health Laboratory	Who Collaborating Centre For Reference And Research On Influenza
A/pheasant/Vietnam/NCVD-2999/2013	EPI898121	?	Other Database Import
A/muteswan/CzechRepublic/14101/2021	EPI1845788	State Veterinary Institute Prague	State Veterinary Institute Prague
A/pheasant/Finland/1308821RS35356/2021	EPI2197200	Finnish Food Authority	Istituto Zooprofilattico Sperimentale Delle Venezie
A/stripedskunk/BritishColumbia/AIVPHL118/2022	EPI2437555	B.c. Centre For Disease Control	British Columbia Centre For Disease Control
A/poultry/Bangladesh/91392/2013	EPI760584	Institute Of Epidemiology Disease Control And Research (iedcr) & Bangladesh National Influenza Centre (nic)	Centers For Disease Control And Prevention
A/chicken/Egypt/A19670/2021	EPI1977479	?	?
A/Xinjiang/1/2009	EPI280074	Who Chinese National Influenza Center	Who Chinese National Influenza Center
A/duck/Vietnam/NCVD-674/2011	EPI425288	National Centre Of Veterinary Diagnostics	Centers For Disease Control And Prevention
A/arcticfox/Finland/575/2023	EPI2697393	Finnish Food Authority	Finnish Institute For Health And Welfare, Thl
A/Ansercygnoides/Hubei/FW44/2016	EPI1159809	?	?
A/chicken/RussiaNovosibirskregion/19102/2020	EPI1839285	Research Institute Of Experimental And Clinical Medicine	Who National Influenza Centre Russian Federation
A/Whitetailedeagle/Norway/20240714/2024	EPI2966934	Norwegian Veterinary Institute	Norwegian Veterinary Institute
A/duck/Nepal/PTS60/2010	EPI336765	?	?
A/duck/Austria/24014885009/2024	EPI3050034	Institute For Veterinary Disease Control Moedling	Austrian Agency For Health And Food Safety (ages)
A/chicken/Shandong/k0603/2010	EPI499482	?	?
A/turkey/Nigeria/08RS848-61/2007	EPI233788	?	Other Database Import
A/trumpeterswan/Kansas/W23928/2023	EPI3222369	Ceirr Influenza Data Processing And Communication Center, St. Jude Center Of Excellence For Influenza Research And Response	?
A/dolphin/Florida/22025319002original/2022	EPI2182143	National Veterinary Services Laboratories Usda	National Veterinary Services Laboratories Usda
A/chicken/Poland/H22T2/2024	EPI3017750	National Veterinary Research Institut Poland, Piwet Pib	National Veterinary Research Institut Poland, Piwet Pib
A/eurasianeagleowl/Korea/Q182/2011	EPI359862	?	?
A/Japanesewhite-eye/Taoyuan/Q454/2012	EPI503718	?	Other Database Import
A/GreatHornedOwl/BritishColumbia/AIVPHL1037/2023	EPI2856557	B.c. Centre For Disease Control	Public Health Agency Of Canada
A/turkey/Wisconsin/24000378002original/2024	EPI3052588	National Veterinary Services Laboratories Usda	National Veterinary Services Laboratories Usda
A/chicken/Bali/BBVD02124/2011	EPI2580014	?	?
A/chicken/CoteDIvoire/17RS804-67/2016	EPI1398269	?	Istituto Zooprofilattico Sperimentale Delle Venezie
A/HongKong/532/1997	EPI5503	?	?
A/Ch/Subang/S3/2016	EPI1027459	Eijkman Institute For Molecular Biology	Utrecht University Central Veterinary Institute
A/wildfowl/Shandong/SD03/2015	EPI1070025	?	?
A/ostrich/SouthAfrica/AI2114/2011	EPI413881	?	?
A/whooperswan/Mongolia/7/2009	EPI289699	?	?
A/mallard/Ohio/11OS1961/2011	EPI413852	?	?
A/Caspiangull/Netherlands/1/2023	EPI2292960	Erasmus Medical Center	Erasmus Medical Center
A/fox/Michigan/22014536002original/2022	EPI2258903	National Veterinary Services Laboratories Usda	National Veterinary Services Laboratories Usda
A/chicken/Egypt/Q13936C/2017	EPI2146599	?	?
A/muteswan/SwitzerlandTicino/221214/2022	EPI2456201	Nationales Referenzlabor Für Geflügel Und Kaninchenkrankheiten	Institute Of Virology And Immunology (ivi)
A/seagull/Spain/4621123VIR168712/2022	EPI2560087	Laboratorio Central De Veterinaria	Istituto Zooprofilattico Sperimentale Delle Venezie
A/dairycattle/Idaho/24009491006/2024	EPI3261523	United States Department Of Agriculture, Agricultural Research Service, National Animal Disease Center	?
A/chicken/Egypt/096293V-NLQP/2009	EPI214888	?	Other Database Import
A/duck/Shanghai/ZXC03/2017	EPI1536927	?	?
A/Egypt/N00585/2009	EPI184804	?	?
A/Chicken/Langkat/BBPV1-576/2005	EPI123594	?	Other Database Import
A/barnaclegoose/Denmark/2409184102/2023	EPI2957727	Statens Serum Institut	Statens Serum Institute
A/chicken/Japan/AQHE79/2015	LC208484	?	?
A/mallard/Korea/JejuH24/2017	EPI1123335	Animal And Plant Quarantine Agency (o 2144)	Animal And Plant Quarantine Agency (s 2145)
A/Chicken/Netherlands/EMC1/2018	EPI1195307	Erasmus Medical Center	Erasmus Medical Center
A/chicken/Thailand/CU-354/2008	EPI220360	?	Other Database Import
A/Caspiantern/Washington/23023703001original/2023	EPI2759059	National Veterinary Services Laboratories Usda	National Veterinary Services Laboratories Usda
A/Northerngannet/Norway/20220711461T/2022	EPI2782077	Norwegian Veterinary Institute	Norwegian Veterinary Institute
A/duck/Guangxi/S1017/203	EPI675773	Harbin Veterinary Research Institute (caas)	Harbin Veterinary Research Institute (caas)
A/chicken/Hebei/1102MA/2010	EPI530350	?	?
A/chicken/WestBengal/83098/2008	EPI352521	?	?
A/duck/Korea/JEQ149/2008	EPI246277	?	?
A/Hunan/9911/2021	EPI1918710	Hunan Provincial Center For Disease Control And Prevention	Who Chinese National Influenza Center
A/chicken/Vietnam/NCVD-swab276/2008	EPI284453	National Centre Of Veterinary Diagnostics	Centers For Disease Control And Prevention
A/Turkey/Hungary/2030/2017	EPI954695	Danam.vet.molbiol	Danam.vet.molbiol
A/Vietnam/UT36282/2010	EPI573522	?	?
A/chicken/Nigeria/16VIR584065/2015	MF112606	?	?
A/pika/Qinghai/GRL/2007	EPI222465	?	?
A/Cambodia/Q0405047/2006	EPI283832	?	?
A/chicken/Dongtai/1011/2010	EPI593750	?	?
A/chicken/CentralJava/BBVW114807/2011	EPI2580021	?	?
A/chicken/Hunan/HN75/2015	EPI956656	?	Wuhan Institute Of Virology
A/ruddyturnstone/NewJersey/AI10648/2010	EPI1621831	?	?
A/duck/Bangladesh/31297/2016	EPI1098990	?	?
A/AmericanWigeon/NorthCarolina/USDA003439003/2022	EPI2709161	?	?
A/mink/NorthernChina/110/2018	EPI1772131	?	?
A/brantgoose/Netherlands/20016948002/2020	EPI1849125	Wageningen Bioveterinary Research	Wageningen Bioveterinary Research
A/chicken/GreaterAccraRegion/AIT210043/2021	EPI3136363	Noguchi Memorial Institute For Medical Research	Noguchi Memorial Institute For Medical Research
A/blackheadedgull/Leningradregion/RIIWD263M/2023	EPI2682573	Who National Influenza Centre Russian Federation	Who National Influenza Centre Russian Federation
A/Bangladesh/3233/2011	EPI314775	?	?
A/goose/CzechRepublic/226081/2021	EPI1951293	State Veterinary Institute Prague	State Veterinary Institute Prague
A/dairycattle/Texas/24009028002/2024	EPI3261907	United States Department Of Agriculture, Agricultural Research Service, National Animal Disease Center	?
A/WhooperSwan/England/141839/2023	EPI2960205	Animal And Plant Health Agency (apha)	Animal And Plant Health Agency (apha)
A/chicken/Jiangsu/XZ/2010	EPI499479	?	?
A/brownpelican/NorthCarolina/W23019/2022	EPI2510321	?	?
A/chicken/Wyoming/22014920001original/2022	EPI2259055	National Veterinary Services Laboratories Usda	National Veterinary Services Laboratories Usda
A/turkey/GermanyNI/AI03432/2020	EPI1954402	Lebensmittel Und Veterinärinstitut Oldenburg Standort Veterinärinstitut	Friedrich Loeffler Institut
A/goose/Bangladesh/19D1939/2022	EPI3115907	Icddr,b International Centre For Diarrhoeal Disease Research, Bangladesh	Centers For Disease Control And Prevention
A/chicken/Bulgaria/14319VIR33152/2019	EPI1807283	Istituto Zooprofilattico Sperimentale Delle Venezie, Eu/oie/reference Laboratory And Fao Reference Centre For Ai And Nd	Istituto Zooprofilattico Sperimentale Delle Venezie
A/spotbilledduck/Ningxia/YG93/2017	EPI1785667	?	?
A/chicken/Egypt/1118AF/2011	EPI340085	?	?
A/domesticduck/Poland/H93T1/2023	EPI2652335	National Veterinary Research Institut Poland, Piwet Pib	National Veterinary Research Institut Poland, Piwet Pib
A/muteswan/Croatia/26b/2022	EPI2777572	Croatian Veterinary Institute, Poultry Centre	Istituto Zooprofilattico Sperimentale Delle Venezie
A/wildbird/Bhutan/357/2012	EPI527313	?	?
A/fox/Michigan/22014536001original/2022	EPI2258895	National Veterinary Services Laboratories Usda	National Veterinary Services Laboratories Usda
A/chicken/Bangladesh/C2/2017	EPI1556487	?	?
A/Duck/Cambodia/e10T241C18/2020	EPI2255526	?	?
A/Koreannativechicken/Korea/LBM287/2014	EPI888267	Animal And Plant Quarantine Agency (o 2017)	Animal And Plant Quarantine Agency (s 2026)
A/goose/Zhejiang/S1266/2021	EPI1921494	Harbin Veterinary Research Institute (caas)	Harbin Veterinary Research Institute (caas)
A/duck/Vietnam/NCVD15A57/2015	EPI895054	?	?
A/Beijing/1/2009	EPI280160	Who Chinese National Influenza Center	Who Chinese National Influenza Center
A/mallard/Georgia/DT20222/2020	EPI1924262	Erasmus Medical Center	Royal Veterinary College
A/Indonesia/160H/2005	EPI226718	?	?
A/whooperswan/Denmark/7275/2006	EPI116244	National Veterinary Institute	Statens Serum Institute
A/snowgoose/Colorado/24007706001/2024	EPI3260172	United States Department Of Agriculture, Agricultural Research Service, National Animal Disease Center	?
A/goose/Yunlin/181100023/2018	EPI1892666	?	?
A/duck/Sleman/BBVW-1463-10/2012	EPI416765	?	Other Database Import
A/duck/HaTinh/HT7/2014	EPI1780144	?	?
A/swan/GermanyBW/AI00997/2022	EPI1987824	Cvua Karlsruhe	Friedrich Loeffler Institut
A/Whooperswan/Sanmenxia/B560/2020	EPI2154932	Xi'an Tianlong Science And Technology Co., Ltd.	Chinese Academy Of Forestry
A/duck/Jiangxi/35/2011	EPI1517080	?	?
A/grebe/Tyva/2/2010	EPI296699	?	?
A/Vietnam/3062/2004	EPI22767	?	?
A/chicken/Nigeria/VRD218821VIR22888/2021	EPI1898064	?	?
A/dairycattle/SouthDakota/24010354011/2024	EPI3261883	United States Department Of Agriculture, Agricultural Research Service, National Animal Disease Center	?
A/domesticcat/Texas/24008850001/2024	EPI3261195	United States Department Of Agriculture, Agricultural Research Service, National Animal Disease Center	?
A/turkey/Minnesota/23036928001original/2023	EPI2899566	National Veterinary Services Laboratories Usda	National Veterinary Services Laboratories Usda
A/chicken/Yunlin/180600012/2018	EPI1891874	?	?
A/Egypt/MOH_NRC_7305/2014	KP702173	?	?
A/EuropeanHerringGull/Netherlands/3/2022	EPI2029096	Erasmus Medical Center	Erasmus Medical Center
A/Indonesia/NIHRD11797/2011	EPI341634	National Institute Of Health Research And Development	National Institute Of Health Research And Development
A/chicken/CzechRepublic/66536/2021	EPI1858436	State Veterinary Institute Prague	State Veterinary Institute Prague
A/chicken/Korea/H239/2018	EPI1342079	?	Animal And Plant Quarantine Agency (s 2158)
A/chicken/Egypt/06495-NLQP/2006	EPI127764	?	Other Database Import
A/cygnusolor/Italy/742/2006	EPI47713	?	?
A/chicken/Netherlands/20019237001005/2020	EPI1837957	Wageningen Bioveterinary Research	Wageningen Bioveterinary Research
A/parasiticjaeger/Spain/22835202323VIR650212/2023	EPI2671344	Laboratorio Central De Veterinaria	Istituto Zooprofilattico Sperimentale Delle Venezie
A/Eurasian_eagle_owl/Korea/23/2010	JQ710457	?	?
A/duck/Samara/452/2018	EPI1270858	?	State Research Center Of Virology And Biotechnology (vector)
A/mallard/Wisconsin/10OS3845/2010	EPI419134	?	?
A/chicken/SouthDakota/23035811001original/2023	EPI2906062	National Veterinary Services Laboratories Usda	National Veterinary Services Laboratories Usda
A/CommonGoldeneye/Sweden/SVA161117KU0322/SZ0002165/2016	EPI863865	National Veterinary Institute	National Veterinary Institute
A/chicken/Voronezh/1513/2018	EPI1351443	?	State Research Center Of Virology And Biotechnology (vector)
A/whitestork/Poland/MB41221RS138511/2021	EPI1883533	Istituto Zooprofilattico Sperimentale Delle Venezie, Eu/oie/reference Laboratory And Fao Reference Centre For Ai And Nd	Istituto Zooprofilattico Sperimentale Delle Venezie
A/Chicken/Argentina/19844/2023	EPI2872871	Dirección Del Laboratorio Animal, Dirección General De Laboratorios Y Control Técnico, Senasa.	Instituto Nacional De Enfermedades Infecciosas Dr. C.g. Malbrán
A/poultry/Nigeria/VRD2121921VIR74236/2021	EPI2506536	National Veterinary Research Institute	Istituto Zooprofilattico Sperimentale Delle Venezie
A/duck/Omsk/191V/2021	EPI1957814	State Research Center Of Virology And Biotechnology (vector)	State Research Center Of Virology And Biotechnology (vector)
A/falcon/England/AVP21019051A/2021	EPI1999657	Animal And Plant Health Agency (apha)	Animal And Plant Health Agency (apha)
A/duck/Yogyakarta/0414107406/2014	EPI2580081	?	?
A/Chicken/WestJava/SMI-PAT/2006	EPI224607	?	Other Database Import
A/domesticgoose/Kentucky/22037359002original/2022	EPI2260606	National Veterinary Services Laboratories Usda	National Veterinary Services Laboratories Usda
A/duck/Hokkaido/WZ83/2010	AB612901	?	?
A/chicken/Kursk/2308V/2022	EPI2156421	Center Of Hygiene And Epidemiology In Kursk Oblast	State Research Center Of Virology And Biotechnology (vector)
A/Chicken/Indonesia/TanahDatar163113/2007	EPI2035356	Csiro Australian Animal Health Laboratory	Who Collaborating Centre For Reference And Research On Influenza
A/duck/Nepal/PTS58/2010	EPI336766	?	?
A/ostrich/Germany/R510/2006	EPI2584591	Institute Of Virology And Immunology (ivi)	?
A/turkey/GermanySH/AR426L03295/2017	EPI1737412	Landeslabor Schleswig Holstein	Friedrich Loeffler Institut
A/chicken/Egypt/Q1769B/2010	EPI493160	?	?
A/quail/Yogyakarta/UT1075/2004	GQ122389	?	?
A/duck/SaudiArabia/KFUHKU36162017/2017	EPI1788415	?	?
A/chicken/Ha_Tinh/20VTC/2015	EPI1583636	State Research Center Of Virology And Biotechnology (vector)	State Research Center Of Virology And Biotechnology (vector)
A/guineafowl/NewJersey/23027703012original/2023	EPI2894975	National Veterinary Services Laboratories Usda	National Veterinary Services Laboratories Usda
A/mink/Finland/709/2023	EPI2755514	Finnish Food Authority	Finnish Food Authority
A/Indonesia/CDC836/2006	CY017670	?	?
A/barnaclegoose/Netherlands/20017984004/2020	EPI1849429	Wageningen Bioveterinary Research	Wageningen Bioveterinary Research
A/chicken/Cambodia/047LC3b/2005	EPI283959	?	?
A/chicken/Bhutan/936/2012	EPI527301	?	?
A/domesticgoose/Poland/H49W/2024	EPI3183472	National Veterinary Research Institut Poland, Piwet Pib	National Veterinary Research Institut Poland, Piwet Pib
A/Pheasant/SouthDakota/USDA011098001/2022	EPI2703699	?	?
A/commontern/ME/COTE202206141/2022	EPI2311463	Icahn School Of Medicine At Mount Sinai	Icahn School Of Medicine At Mount Sinai
A/EuropeanHerringGull/Netherlands/9/2022	EPI2114026	Erasmus Medical Center	Erasmus Medical Center
A/chicken/GermanyTH/AR1638L03034/2017	EPI1737195	Thüringer Landesamt Für Verbraucherschutz (tlav)	Friedrich Loeffler Institut
A/chicken/Nigeria/17RS737-45/2017	EPI1398277	National Veterinary Research Institute	Istituto Zooprofilattico Sperimentale Delle Venezie
A/turkey/Bangladesh/BDADAI2184/2019	EPI2580481	?	?
A/harborseal/Maine/22020455005original/2022	EPI2110485	National Veterinary Services Laboratories Usda	National Veterinary Services Laboratories Usda
A/Thailand/SP83/2004	EPI116519	?	?
A/chicken/Vietnam/NCVD-776/2011	EPI425072	National Centre Of Veterinary Diagnostics	Centers For Disease Control And Prevention
A/greyheron/Croatia/132a/2021	EPI2766646	Croatian Veterinary Institute, Poultry Centre	Istituto Zooprofilattico Sperimentale Delle Venezie
A/chicken/CzechRepublic/111/2024	EPI2931698	State Veterinary Institute Prague	State Veterinary Institute Prague
A/fox/NewYork/103994/2022	EPI2131387	Cornell University	Cornell University
A/chicken/Vietnam/NCVD14_A384/2014	KY171095	?	?
A/barnaclegoose/Netherlands/21021591001/2021	EPI1847708	Wageningen Bioveterinary Research	Wageningen Bioveterinary Research
A/fox/NewYork/074441/2022	EPI2130819	Cornell University	Cornell University
A/chicken/Austria/2105248321VIR32911/2021	EPI1883613	Istituto Zooprofilattico Sperimentale Delle Venezie, Eu/oie/reference Laboratory And Fao Reference Centre For Ai And Nd	Istituto Zooprofilattico Sperimentale Delle Venezie
A/muteswan/Kaliningrad/132/2017	EPI1044550	?	State Research Center Of Virology And Biotechnology (vector)
A/AmericanWigeon/NorthCarolina/USDA001329001/2022	EPI2710027	?	?
A/muscovy_duck/Vietnam/LBM636/2014	AB979495	?	?
A/goose/Yunlin/160200111/2016	EPI1892570	?	?
A/whitetailedeagle/Ireland/03203422VIR132523/2021	EPI1998066	Istituto Zooprofilattico Sperimentale Delle Venezie, Eu/oie/reference Laboratory And Fao Reference Centre For Ai And Nd	Istituto Zooprofilattico Sperimentale Delle Venezie
A/dairycattle/Texas/24009108006/2024	EPI3261819	United States Department Of Agriculture, Agricultural Research Service, National Animal Disease Center	?
A/turkey/RostovonDon/1117/2018	EPI1351419	?	State Research Center Of Virology And Biotechnology (vector)
A/teal/Italy/22VIR127271/2022	EPI2414952	Istituto Zooprofilattico Sperimentale Delle Venezie, Eu/oie/reference Laboratory And Fao Reference Centre For Ai And Nd	Istituto Zooprofilattico Sperimentale Delle Venezie
A/whitenapedcrane/China/YA3/2018	EPI1787842	?	?
A/turkey/GermanyBB/2023AI09073/2023	EPI2904468	Friedrich Loeffler Institut	Friedrich Loeffler Institut
A/turkey/Minnesota/22037734001original/2022	EPI2260654	National Veterinary Services Laboratories Usda	National Veterinary Services Laboratories Usda
A/muteswan/Austria/21154984002/2021	EPI2589275	Austrian Agency For Health And Food Safety (ages)	Austrian Agency For Health And Food Safety (ages)
A/chicken/ThanhHoa/V3S3VTC/2020	EPI1963151	State Research Center Of Virology And Biotechnology (vector)	State Research Center Of Virology And Biotechnology (vector)
A/duck/Vietnam/NCVD-0004/2013	EPI898817	?	Other Database Import
A/ruddyturnstone/Delaware/828239/2001	EPI1624802	?	?
A/seagull/Spain/2984623VIR168721/2023	EPI2560151	Laboratorio Central De Veterinaria	Istituto Zooprofilattico Sperimentale Delle Venezie
A/steamerduck/GermanySN/AI00346/2020	EPI1721676	Landesuntersuchungsanstalt Für Das Gesundheits Und Veterinärwesen Sachsen	Friedrich Loeffler Institut
A/chicken/Anhui/1129YHZGS025O/2018	EPI1820615	?	?
A/chicken/Nigeria/VRD21035B21VIR22881/2021	EPI1896042	?	?
A/chicken/India/01CL1196/2012	EPI644438	?	?
A/domesticduck/England/042266/2022	EPI2072328	Animal And Plant Health Agency (apha)	Animal And Plant Health Agency (apha)
A/northernshoveler/MexicoSonora/797/2008	EPI1061051	?	?
A/Vulpesvulpes/Belgium/147750001/2022	EPI2297256	Sciensano Animal Infectious Diseases	Sciensano, Department Of Animal Infectious Diseases
A/great_crested_grebe/Tyva/22/2010	HQ131674	?	?
A/chicken/Vietnam/20395/2009	EPI321503	?	?
A/EurasianWoodcock/Vietnam/8/2007	EPI441833	?	?
A/Greatblackbackedgull/Netherlands/2/2023	EPI2461884	Erasmus Medical Center	Erasmus Medical Center
A/chicken/Nigeria/71722VIR328619/2021	EPI2506410	National Veterinary Research Institute	Istituto Zooprofilattico Sperimentale Delle Venezie
A/chicken/Cambodia/X0815302/2013	EPI531287	?	?
A/chicken/GermanyBY/AI03544/2021	EPI1943875	Bayrisches Landesamt Für Gesundheit Und Lebensmittelsicherheit (lgl)	Friedrich Loeffler Institut
A/duck/Bangladesh/45729/2020	EPI1904744	?	?
A/lesserkestrel/Heilongjiang/194/2007	EPI222148	?	?
A/chicken/Italy/21VIR1081211/2021	EPI2140660	Istituto Zooprofilattico Sperimentale Delle Venezie, Eu/oie/reference Laboratory And Fao Reference Centre For Ai And Nd	Istituto Zooprofilattico Sperimentale Delle Venezie
A/commonbuzzard/Denmark/08287101/2022	EPI2244218	Statens Serum Institute	Statens Serum Institute
A/swine/Jiangsu/2/2009	EPI463680	?	?
A/turkey/GermanyNI/AR2374L02710/2017	EPI1737275	Lebensmittel Und Veterinärinstitut Oldenburg Standort Veterinärinstitut	Friedrich Loeffler Institut
A/Anseranser/Belgium/009390011/2022	EPI2314325	Sciensano Animal Infectious Diseases	Sciensano, Department Of Animal Infectious Diseases
A/chicken/Kagawa/C5T/2020	EPI1815089	National Institute Of Animal Health	National Institute Of Animal Health
A/duck/chicken/Nigeria/08RS848-20/2006	EPI233580	?	Other Database Import
A/Junglecrow/Hyogo/2803E027C/2018	EPI1342159	National Institute Of Animal Health	National Institute Of Animal Health
A/ruddyturnstone/DelawareBay/327/2017	EPI1213932	?	?
A/Chicken/Argentina/33461/2023	EPI2872941	Dirección Del Laboratorio Animal, Dirección General De Laboratorios Y Control Técnico, Senasa.	Instituto Nacional De Enfermedades Infecciosas Dr. C.g. Malbrán
A/Hubei/1/2006	EPI280120	Who Chinese National Influenza Center	Who Chinese National Influenza Center
A/chicken/Slovakia/Vh436/2024	EPI3255843	State Veterinary Institute	State Veterinary Institute Prague
A/chicken/Sharkia/CAI16/2009	EPI398173	?	Other Database Import
A/finch/England/2051/1991	EPI468179	?	?
A/chicken/CzechRepublic/206172/2017	EPI964917	?	?
A/England/232780677/2023	EPI2718820	Uk Health Security Agency Colindale	Ukhsa / Respiratory Virus Unit
A/avian/Nigeria/65822VIR32868/2021	EPI2505930	National Veterinary Research Institute	Istituto Zooprofilattico Sperimentale Delle Venezie
A/Ezoredfox/Hokkaido/1/2022	EPI2021932	Graduate School Of Veterinary Medicine, Hokkaido University	Graduate School Of Veterinary Medicine, Hokkaido University
A/duck/Hunan/0116YYGK218P/2014	EPI656786	?	Institute Of Microbiology, Chinese Academy Of Sciences
A/MulardDuck/Hungary/59163/2016	EPI1549261	?	?
A/grackle/Texas/24008356001/2024	EPI3260270	United States Department Of Agriculture, Agricultural Research Service, National Animal Disease Center	?
A/duck/Hebei/2/2011	EPI431448	Institute Of Microbiology, Chinese Academy Of Sciences	Institute Of Microbiology, Chinese Academy Of Sciences
A/blackheadedgull/Poland/MB131J/2023	EPI2648210	National Veterinary Research Institut Poland, Piwet Pib	National Veterinary Research Institut Poland, Piwet Pib
A/chicken/Lao/MC02704/2022	EPI2733474	Nahc	Centers For Disease Control And Prevention
A/muteswan/Croatia/144/2021	EPI1949331	Croatian Veterinary Institute, Poultry Centre	Croatian Veterinary Institute
A/Cygnusolor/Spain/19501022VIR631246/2022	EPI2102609	Laboratorio Central De Veterinaria	Istituto Zooprofilattico Sperimentale Delle Venezie
A/Barnaclegoose/Netherlands/3/2022	EPI1966986	Erasmus Medical Center	Erasmus Medical Center
A/Greylaggoose/England/247696/2022	EPI2100255	Animal And Plant Health Agency (apha)	Animal And Plant Health Agency (apha)
A/duck/Vietnam/QT1730/2013	EPI840517	?	?
A/domesticduck/NorthCarolina/22037942001original/2022	EPI2260574	National Veterinary Services Laboratories Usda	National Veterinary Services Laboratories Usda
A/duck/Vietnam/MB2/2007	EPI372065	?	?
A/Bangladesh/5487/2011	EPI448095	Institute Of Epidemiology Disease Control And Research (iedcr) & Bangladesh National Influenza Centre (nic)	Centers For Disease Control And Prevention
A/chicken/Omsk/30007/2020	EPI1814313	State Research Center Of Virology And Biotechnology (vector)	State Research Center Of Virology And Biotechnology (vector)
A/Chicken/Sweden/SVA210201SZ0080/FB000693IP4/2021	EPI2050110	National Veterinary Institute, Sva	National Veterinary Institute
A/duck/France/171466/2017	EPI1900233	?	?
A/chicken/Michigan/24009582003/2024	EPI3261171	United States Department Of Agriculture, Agricultural Research Service, National Animal Disease Center	?
A/dairycattle/Texas/24009310009/2024	EPI3259809	United States Department Of Agriculture, Agricultural Research Service, National Animal Disease Center	?
A/turkey/France/22084/2022	EPI2536857	?	?
A/Gadwall/Netherlands/3/2022	EPI2240718	Erasmus Medical Center	Erasmus Medical Center
A/quail/Blitar/BBVW79005/2011	EPI2584626	The Indonesian Ministry Of Agriculture	?
A/chicken/Egypt/M13844B/2017	EPI1585013	?	?
A/Caspiantern/Oregon/23018836003original/2023	EPI2759043	National Veterinary Services Laboratories Usda	National Veterinary Services Laboratories Usda
A/blackbird/Texas/24008357001/2024	EPI3260318	United States Department Of Agriculture, Agricultural Research Service, National Animal Disease Center	?
A/chicken/Slovakia/Vh418/2024	EPI3255834	State Veterinary Institute	State Veterinary Institute Prague
A/HongKong/516/1997	EPI5489	?	?
A/Jiangsu/1/2007	EPI280144	Who Chinese National Influenza Center	Who Chinese National Influenza Center
A/Eurasianwigeon/Italy/22VIR125563/2022	EPI2414931	Istituto Zooprofilattico Sperimentale Delle Venezie, Eu/oie/reference Laboratory And Fao Reference Centre For Ai And Nd	Istituto Zooprofilattico Sperimentale Delle Venezie
A/duck/Vietnam/NCVD-1276/2012	EPI425456	National Centre Of Veterinary Diagnostics	Centers For Disease Control And Prevention
A/HongKong/212/2003	EPI20506	?	?
A/chicken/Taiwan/A1997/2012	EPI460122	?	?
A/chicken/WestBengal/239022/2010	EPI287692	?	?
A/chicken/BurkinaFaso/15VIR1774_4/2015	KU971554	?	?
A/commontern/Austria/23067487002/2023	EPI2664966	Austrian Agency For Health And Food Safety (ages)	Austrian Agency For Health And Food Safety (ages)
A/duck/CzechRepublic/5467/2021	EPI2028322	State Veterinary Institute Prague	State Veterinary Institute Prague
A/chicken/Egypt/173CAL/2017	EPI1098495	?	?
A/Greyseal/36110/BalticPL/2016	EPI1297287	Prof. Krzysztof Skóra Hel Marine Station, Department Of Oceanography And Geography, University Of Gdańsk,	Stiftung Tierärztliche Hochschule Hannover
A/Gallusgallus/Belgium/114450002/2022	EPI2208927	Sciensano Animal Infectious Diseases	Sciensano, Department Of Animal Infectious Diseases
A/commonbuzzard/Netherlands/21041449002/2021	EPI1958449	Wageningen Bioveterinary Research	Wageningen Bioveterinary Research
A/duck/Egypt/F13663C/2017	EPI1632685	?	?
A/Cambodia/V0203306/2011	EPI341368	?	?
A/turkeyvulture/Montana/23016828001original/2023	EPI2614606	National Veterinary Services Laboratories Usda	National Veterinary Services Laboratories Usda
A/muteswan/Croatia/125/2022	EPI2222197	Croatian Veterinary Institute, Poultry Centre	Croatian Veterinary Institute
A/Sichuan/3/2006	EPI280018	Who Chinese National Influenza Center	Who Chinese National Influenza Center
A/chicken/Khabarovsk/248V/2022	EPI2306885	State Research Center Of Virology And Biotechnology (vector)	State Research Center Of Virology And Biotechnology (vector)
A/chicken/GermanyMV/AR9738L02971/2016	EPI1736948	Landesamt Für Landwirtschaft, Lebensmittelsicherheit Und Fischerei (lallf)	Friedrich Loeffler Institut
A/sanderling/Oregon/23011964001original/2023	EPI2614310	National Veterinary Services Laboratories Usda	National Veterinary Services Laboratories Usda
A/duck/SouthSulawesi/Sidrap1021/2012	EPI2580061	The Indonesian Ministry Of Agriculture	?
A/swan/Poland/MB08322VIR25158/2022	EPI2014977	Istituto Zooprofilattico Sperimentale Delle Venezie, Eu/oie/reference Laboratory And Fao Reference Centre For Ai And Nd	Istituto Zooprofilattico Sperimentale Delle Venezie
A/chicken/Pakistan/502/2018	EPI2724487	?	?
A/Skunk/AB/FAV083511/2022	EPI2236712	Alberta Agriculture And Forestry, Government Of Alberta	Canadian Food Inspection Agency
A/griffonvulture/Spain/INRAE0449504900/2022	EPI2957683	?	?
A/GreylagGoose/Netherlands/11/2022	EPI2185392	Erasmus Medical Center	Erasmus Medical Center
A/emu/Israel/552/2010	EPI296691	?	?
A/turkey/Spain/586422VIR214232/2022	EPI1998322	Istituto Zooprofilattico Sperimentale Delle Venezie, Eu/oie/reference Laboratory And Fao Reference Centre For Ai And Nd	Istituto Zooprofilattico Sperimentale Delle Venezie
A/duck/EasternChina/108/2008	EPI328886	?	?
A/chicken/Kumamoto/17/2014	EPI2584736	National Institute Of Animal Health	?
A/chicken/Aichi/22A3T/2022	EPI2747722	National Institute Of Animal Health	National Agriculture And Food Research Organization
A/Chicken/Sichuan/218595/2021	EPI1930370	South China Agricultural University Veterinary Medicine College	South China Agricultural University
A/harborseal/Maine/22020983001original/2022	EPI2110493	National Veterinary Services Laboratories Usda	National Veterinary Services Laboratories Usda
A/swan/Tumen/14792/2020	EPI1814684	Federal Centre For Animal Health (arriah) Oie Regional Reference Laboratory	Federal Centre For Animal Health (arriah)
A/Blackcrownednightheron/Vietnam/WBT198/2014	EPI586255	?	?
A/StripedSkunk/BritishColumbia/AIVPHL971/2023	EPI2856139	B.c. Centre For Disease Control	Public Health Agency Of Canada
A/avian/BurkinaFaso/21VIR119111/2021	EPI2053423	Laboratoire National D’elevage	Istituto Zooprofilattico Sperimentale Delle Venezie
A/pheasant/Denmark/1210603/2018	EPI1890436	?	?
A/mallard/Texas/22035744001original/2022	EPI2263610	National Veterinary Services Laboratories Usda	National Veterinary Services Laboratories Usda
A/blackheadedgull/Ibaraki/235C/2016	EPI869797	National Institute Of Animal Health	National Institute Of Animal Health
A/duck/Bangladesh/25887/2015	EPI965528	?	?
A/duck/Egypt/1310SD/2013	EPI2584558	Animal Health Research Institute	?
A/muscovy/duck/Hunan/HN358/2015	EPI959058	?	Wuhan Institute Of Virology
A/Gadwall/NorthCarolina/USDA003150010/2022	EPI2712428	?	?
A/Ch/Indramayu/S47/2016	EPI1027690	Eijkman Institute For Molecular Biology	Utrecht University Central Veterinary Institute
A/goat/Minnesota/24007234032/2024	EPI3261235	United States Department Of Agriculture, Agricultural Research Service, National Animal Disease Center	?
A/GreatBlueHeron/BritishColumbia/AIVPHL835/2022	EPI2856234	B.c. Centre For Disease Control	Public Health Agency Of Canada
A/duck/Cambodia/e5PPOreu241D8/2020	EPI2068191	Institut Pasteur Du Cambodia	The University Of Hong Kong
A/Vietnam/KhanhhoaRV1005/2024	EPI3181128	Pasteur Institute In Nha Trang	National Institute Of Hygiene And Epidemiology (nihe)
A/Quail/Jakarta/Ju1/2006	EPI2035571	Csiro Australian Animal Health Laboratory	Who Collaborating Centre For Reference And Research On Influenza
A/goose/Yunlin/180900023/2018	EPI1892650	?	?
A/duck/Hungary/60441/2016	EPI866978	National Food Chain Safety Office Veterinary Diagnostic Directorate Laboratory For Molecular Biology	Danam.vet.molbiol
A/greategret/CzechRepublic/30512orig/2023	EPI2455169	State Veterinary Institute Prague	State Veterinary Institute Prague
A/barnaclegoose/Denmark/145341/2020	EPI1882997	Statens Serumm Institute	Statens Serum Institute
A/DUCK/Hunan/137/2010	EPI1892886	?	?
A/chicken/Bhutan/934/2012	EPI527334	?	?
A/Egypt/N00270/2010	EPI255361	?	?
A/duck/Egypt/M2583B/2010	CY099589	?	?
A/goose/Vietnam/NCVD15A27/2015	EPI895031	?	?
A/beardedvulture/Spain/2116322VIR86328/2022	EPI2191157	Laboratorio Central De Veterinaria	Istituto Zooprofilattico Sperimentale Delle Venezie
A/Vietnam/CL26/2004	EPI104924	?	?
A/duck/France/161271/2016	EPI1900119	?	?
A/turkey/SouthDakota/23032360002original/2023	EPI2870298	National Veterinary Services Laboratories Usda	National Veterinary Services Laboratories Usda
A/chicken/Giza/CAI6/2008	CY126120	?	?
A/swan/Bayern/23/2006	EPI237567	?	?
A/chicken/Miyazaki/K1T/2021	EPI1846249	National Institute Of Animal Health	National Institute Of Animal Health
A/chicken/Taichung/161100173/2016	EPI1891370	?	?
A/HongKong/156/1997	AF046088	National Institute Of Hygiene And Epidemiology (nihe)	National Institute Of Hygiene And Epidemiology (nihe)
A/Iraq/755/2006	EPI124614	?	?
A/BarheadedGoose/Qinghai/XX76/2016	EPI1144230	Wuhan Institute Of Virology, Cas	Wuhan Institute Of Virology
A/chicken/Yuhang/2/2013	EPI718509	?	?
A/chicken/Philippines/BAMHN/2022	EPI3221711	Bioassets	Southeast Poultry Research Laboratory (usda Ars)
A/Vietnam/HN31604/2009	EPI460462	National Institute Of Hygiene And Epidemiology	Centers For Disease Control And Prevention
A/chicken/Jessore/2/2008	EPI1898076	?	?
A/chicken/Nepal/PT-16/2012	EPI407283	Central Veterinary Laboratory	Animal And Plant Health Agency (apha)
A/chicken/Kaohsiung/17100002/2017	EPI1891173	?	?
A/Peregrinefalcon/Ireland/03135821VIR95642/2021	EPI2782392	Central Veterinary Research Laboratory	Istituto Zooprofilattico Sperimentale Delle Venezie
A/Avian/Argentina/17622/2023	EPI2872847	Dirección Del Laboratorio Animal, Dirección General De Laboratorios Y Control Técnico, Senasa.	Instituto Nacional De Enfermedades Infecciosas Dr. C.g. Malbrán
A/Indonesia/8228/2008	EPI164208	Ministry Of Health, Nihrd	Eijkman Institute For Molecular Biology
A/Blackswan/Hubei/3/2017	EPI1639991	Harbin Veterinary Research Institute (caas)	Harbin Veterinary Research Institute (caas)
A/duck/Bulgaria/Dobrich/407/2017	EPI1721834	Ndrvmi (national Diagnostic And Research Veterinary Medical Institute)	University Of Cambridge
A/swan/BritishColumbia/2045/2008	EPI510508	?	?
A/wigeon/Latvia/23903/2021	EPI1855975	Institute Of Food Safety, Animal Health And Environment "bior"	Institute Of Food Safety, Animal Health And Environment Bior
A/chicken/WestJava/Smi-M1/2008	EPI356562	?	Other Database Import
A/Europeanherringgull/Netherlands/3/2023	EPI2292952	Erasmus Medical Center	Erasmus Medical Center
A/AmericanBlackDuck/Connecticut/USDA005313007/2022	EPI2709586	?	?
A/Indonesia/CDC1046T/2007	EPI55738	?	?
A/duck/Magelang/BBVW-680-41042/2007	EPI321545	?	Other Database Import
A/chicken/KulonProgo/BBVW-855-633/2007	EPI321360	?	Other Database Import
A/emu/Japan/TU241920/2022	EPI2363697	?	?
A/EurWig/Walterswald/16015923003/2016	EPI1019614	Wageningen Bioveterinary Research	Wageningen Bioveterinary Research
A/chicken/Vietnam/DT382/2008	EPI372068	?	?
A/chicken/Poland/H512J/2023	EPI2930837	National Veterinary Research Institut Poland, Piwet Pib	National Veterinary Research Institut Poland, Piwet Pib
A/BaldEagle/PEI/FAV0172/2022	EPI2246913	Atlantic Veterinary College, University Of Prince Edward Island	Canadian Food Inspection Agency
A/blackbird/Texas/24008354001original/2024	EPI3158819	National Veterinary Services Laboratories Usda	National Veterinary Services Laboratories Usda
A/chicken/Saga/11/2015	EPI662624	National Institute Of Animal Health	National Institute Of Animal Health
A/duck/Korea/HD1/2017	EPI1123317	Animal And Plant Quarantine Agency (o 2144)	Animal And Plant Quarantine Agency (s 2145)
A/duck/Egypt/N14200B/2017	EPI1585023	?	?
A/Phalacrocorax/Hubei/0109V4/2015	EPI658903	?	Institute Of Microbiology, Chinese Academy Of Sciences
A/AmericanCrow/BritishColumbia/AIVPHL929/2023	EPI2856013	B.c. Centre For Disease Control	Public Health Agency Of Canada
A/chicken/Egypt/Q16711A/2019	EPI1901389	?	?
A/commonteal/Ningxia/189/2020	EPI1881304	College Of Wildlife And Protected Areas, Northeast Forestry University	Northeast Forestry University
A/BarheadedGoose/Qinghai/B655/2017	EPI1145117	Wuhan Institute Of Virology, Cas	Wuhan Institute Of Virology
A/duck/Korea/H2447/2015	EPI1682354	Animal And Plant Quarantine Agency (apqa)	Animal And Plant Quarantine Agency (s 2158)
A/Hunan/9285/2021	EPI1918708	Hunan Provincial Center For Disease Control And Prevention	Who Chinese National Influenza Center
A/chicken/Hokkaido/HUB301/2023	EPI2550271	Graduate School Of Veterinary Medicine, Hokkaido University	Graduate School Of Veterinary Medicine, Hokkaido University
A/goose/Zhejiang/925036/2014	EPI681288	?	?
A/chicken/Kentucky/USDA004416001/2022	EPI2705694	?	?
A/chicken/Egypt/113Q/2011	EPI369182	?	?
A/muteswan/Latvia/35510123VIR88353/2022	EPI2794136	Institute Of Food Safety, Animal Health And Environment "bior"	Istituto Zooprofilattico Sperimentale Delle Venezie
A/chicken/Pakistan/531/2018	EPI1897173	?	?
A/Gallusgallus/Belgium/95480001/2022	EPI2129840	Sciensano Animal Infectious Diseases	Sciensano, Department Of Animal Infectious Diseases
A/chicken/Kagoshima/TU34647/2021	EPI2181539	?	?
A/largebilledcrow/Osaka/2702A031/2024	EPI3182721	Graduate School Of Veterinary Medicine, Hokkaido University	Graduate School Of Veterinary Medicine, Hokkaido University
A/chicken/Denpasar/BBVD-435/2007	EPI321316	?	Other Database Import
A/SeaGull/Dubai/AR3443-25041/2014	EPI603561	?	Friedrich Loeffler Institut
A/Mandarinduck/Korea/H242/2020	EPI1812359	Animal And Plant Quarantine Agency (o 2144)	Animal And Plant Quarantine Agency (s 2158)
A/goose/Spain/IA17CR02699/2017	EPI1575357	?	?
A/Pheasant/Scotland/107939/2023	EPI2744830	Animal And Plant Health Agency (apha)	Animal And Plant Health Agency (apha)
A/Turkey/ON/FAV0162144/2022	EPI2246942	Ontario Veterinary College, University Of Guelph	Canadian Food Inspection Agency
A/turkey/Minnesota/23032151002original/2023	EPI2870226	National Veterinary Services Laboratories Usda	National Veterinary Services Laboratories Usda
A/turkey/Italy/21VIR109881/2021	EPI2140764	Istituto Zooprofilattico Sperimentale Delle Venezie, Eu/oie/reference Laboratory And Fao Reference Centre For Ai And Nd	Istituto Zooprofilattico Sperimentale Delle Venezie
A/Eurasianwigeon/Italy/22VIR123281/2022	EPI2414945	Istituto Zooprofilattico Sperimentale Delle Venezie, Eu/oie/reference Laboratory And Fao Reference Centre For Ai And Nd	Istituto Zooprofilattico Sperimentale Delle Venezie
A/duck/Leibnitz/243/2006	EPI231112	?	?
A/Duck/Vietnam/5314/2014	EPI1896299	?	?
A/hoodedcrane/Kagoshima/KU12/2023	EPI2841850	Kagoshima University	Kagoshima University
A/chicken/CzechRepublic/76829/2021	EPI1859505	State Veterinary Institute Prague	State Veterinary Institute Prague
A/chicken/Nigeria/16VIR5840-71/2015	EPI1308536	?	Other Database Import
A/RedFox/ON/FAV0531/2022	EPI2236256	Ontario Veterinary College, University Of Guelph	Canadian Food Inspection Agency
A/chicken/CzechRepublic/28965/2024	EPI3085097	State Veterinary Institute Prague	State Veterinary Institute Prague
A/chicken/Henan/Q7/2013	EPI506655	?	?
A/chicken/Yunnan/0316DQJT069O/2015	EPI659287	?	Institute Of Microbiology, Chinese Academy Of Sciences
A/goose/CzechRepublic/185201/2021	EPI1921680	State Veterinary Institute Prague	State Veterinary Institute Prague
A/buzzard/Poland/MB1292122VIR56757/2021	EPI2739323	National Veterinary Research Institut Poland, Piwet Pib	National Veterinary Research Institute
A/snowgoose/Kansas/W23930A/2023	EPI3222832	Ceirr Influenza Data Processing And Communication Center, St. Jude Center Of Excellence For Influenza Research And Response	?
A/duck/Hubei/xn/2007	EPI504850	?	?
A/Duck/Cambodia/f4K241D3C/2021	EPI2581851	The University Of Hong Kong	?
A/Cambodia/NIPH2310209/2023	EPI2773323	National Institute Of Public Health	National Institute Of Public Health
A/tundraswan/Alaska/44049168/2006	EPI442106	?	?
A/duck/Altai/469/2014	EPI2256800	?	?
A/fox/NewYork/107242/2022	EPI2131415	Cornell University	Cornell University
A/turkey/Italy/17VIR99422/2017	EPI1261789	Istituto Zooprofilattico Sperimentale Delle Venezie	Istituto Zooprofilattico Sperimentale Delle Venezie
A/Herringgull/France/22P019328/2022	EPI2780738	Anses Agence Nationale De Securite Sanitaire De L’alimentation	Anses Agence Nationale De Securite Sanitaire De L’alimentation
A/turkey/Yunlin/180900033/2018	EPI1892755	?	?
A/chicken/Lebanon/16VIR2783-20/2016	EPI774540	Ministry Of Agriculture, Animal Resources Directorate	Istituto Zooprofilattico Sperimentale Delle Venezie
A/blackheadedgull/GermanyHH/AI03795/2022	EPI2242308	Institut Für Hygiene Und Umwelt	Friedrich Loeffler Institut
A/bluewingedteal/Minnesota/AV22690/2022	EPI2506876	?	?
A/chicken/Netherlands/21037287006010/2021	EPI1923244	Wageningen Bioveterinary Research	Wageningen Bioveterinary Research
A/duck/Vietnam/NCVD-3801/2013	EPI898218	?	Other Database Import
A/DUCK/Hunan/47/2011	EPI1892850	?	?
A/chicken/NgheAn/02VTC/2018	EPI1583312	State Research Center Of Virology And Biotechnology (vector)	State Research Center Of Virology And Biotechnology (vector)
A/chicken/Vietnam/NCVD-295/2009	EPI284471	National Centre Of Veterinary Diagnostics	Centers For Disease Control And Prevention
A/arcticfox/Finland/676/2023	EPI2755636	Finnish Food Authority	Finnish Food Authority
A/muscovyduck/EastJava/SB29/2012	EPI1095735	Bbalitvet	Centers For Disease Control And Prevention
A/Egypt/902782/2006	EPI124610	?	?
A/peregrinefalcon/England/254313/2022	EPI2277817	Animal And Plant Health Agency (apha)	Animal And Plant Health Agency (apha)
A/chicken/Bangladesh/14VIR266524/2014	EPI2584361	Istituto Zooprofilattico Sperimentale Delle Venezie	?
A/turkey/Indiana/USDA004688006/2022	EPI2702850	?	?
A/harborseal/Maine/22022528006original/2022	EPI2310428	Cummings School Of Veterinary Medicine At Tufts University	Cummings School Of Veterinary Medicine At Tufts University
A/mallard/Illinois/12OS5080/2012	CY186667	?	?
A/Franklinsgull/OHiggins/2361951/2023	EPI3078547	Center Of Excellence For Influenza Research And Surveillance	?
A/Indonesia/CDC287E/2005	EPI41130	?	?
A/chicken/Egypt/Q16710A/2019	EPI1902052	?	?
A/Cygnuscolumbianus/Hubei/127/2021	EPI2009516	Wuhan Institute Of Virology, Cas	Wuhan Institute Of Virology, Cas
A/swine/Tabanan/061/2006	EPI620573	?	?
A/Anserbrachyrhynchus/Belgium/132750009/2020	EPI1942418	Sciensano Animal Infectious Diseases	Sciensano, Department Of Animal Infectious Diseases
A/chicken/SouthAfrica/683320/2021	EPI2167303	Assurecloud (pty) Ltd	University Of Pretoria
A/Vietnam/HN31432M/2008	EPI270268	?	?
A/duck/NewYork/160209782/2016	EPI1304568	?	?
A/chicken/Israel/881/2016	EPI1176518	?	?
A/duck/Egypt/11685s/2011	EPI369186	?	?
A/chicken/Egypt/Q16807E/2019	EPI1901531	?	?
A/greathornedowl/Colorado/23005620001original/2023	EPI2613670	National Veterinary Services Laboratories Usda	National Veterinary Services Laboratories Usda
A/chicken/Sharqia/CAI27/2009	CY126010	?	?
A/DUCK/Hunan/24/2011	EPI1892877	?	?
A/teal/Miyazaki/21110932/2021	EPI2200549	?	?
A/turkey/Egypt/0959-NLQP/2009	EPI214938	?	Other Database Import
A/chicken/California/23040664010original/2023	EPI3052684	National Veterinary Services Laboratories Usda	National Veterinary Services Laboratories Usda
A/chicken/Nigeria/164A22VIR328669/2022	EPI2506324	National Veterinary Research Institute	Istituto Zooprofilattico Sperimentale Delle Venezie
A/duck/SouthCarolina/USDA001743033/2022	EPI2712201	?	?
A/Grbkbdgull/Slootdorp/16014102005/2016	EPI1019670	Wageningen Bioveterinary Research	Wageningen Bioveterinary Research
A/Vietnam/3046/2004	EPI22765	?	?
A/SongThrush/Netherlands/1/2022	EPI2029083	Erasmus Medical Center	Erasmus Medical Center
A/Gannet/Scotland/090910/2022	EPI2100239	Animal And Plant Health Agency (apha)	Animal And Plant Health Agency (apha)
A/muteswan/NorthOssetiaAlania/32502/2020	EPI1848726	State Research Center Of Virology And Biotechnology (vector)	State Research Center Of Virology And Biotechnology (vector)
A/fox/Wisconsin/22014746016original/2022	EPI2053937	National Veterinary Services Laboratories Usda	National Veterinary Services Laboratories Usda
A/chicken/Vietnam/KH/2010	EPI372070	?	?
A/chicken/Zhejiang/81643/2015	EPI1065936	?	?
A/herringgull/Finland/10812/2023	EPI2837072	Finnish Food Authority	Finnish Food Authority
A/duck/Bangladesh/17D642/2016	EPI1330497	Icddr,b International Centre For Diarrhoeal Disease Research, Bangladesh	Centers For Disease Control And Prevention
A/ArcticTern/England/402279/2023	EPI2760804	Animal And Plant Health Agency (apha)	Animal And Plant Health Agency (apha)
A/pheasant/Finland/158921VIR76893/2021	EPI1945509	Finnish Food Authority	Istituto Zooprofilattico Sperimentale Delle Venezie
A/turkey/Italy/17VIR97751/2017	EPI1261749	Istituto Zooprofilattico Sperimentale Delle Venezie	Istituto Zooprofilattico Sperimentale Delle Venezie
A/chicken/Zimbabwe/AI4935/2017	EPI1575277	?	?
A/fox/Minnesota/22014660002original/2022	EPI2053913	National Veterinary Services Laboratories Usda	National Veterinary Services Laboratories Usda
A/swan/Spain/4087122VIR21421/2021	EPI1998210	Istituto Zooprofilattico Sperimentale Delle Venezie, Eu/oie/reference Laboratory And Fao Reference Centre For Ai And Nd	Istituto Zooprofilattico Sperimentale Delle Venezie
A/goose/Jiangsu/k0403/2010	EPI383167	?	?
A/duck/Lao/MC00772/2022	EPI2733322	Nahc	Centers For Disease Control And Prevention
A/Brownheadedgull/Tibet/2/2010	EPI1639784	Harbin Veterinary Research Institute (caas)	Harbin Veterinary Research Institute (caas)
A/BaldEagle/ON/FAV017802/2022	EPI2246956	Ontario Veterinary College, University Of Guelph	Canadian Food Inspection Agency
A/chicken/Bulgaria/Sliven/432/2017	EPI1721826	Ndrvmi (national Diagnostic And Research Veterinary Medical Institute)	University Of Cambridge
A/mallard/Portugal/28003/2007	EPI272807	?	?
A/muteswan/Poland/MB029N/2024	EPI3053184	National Veterinary Research Institut Poland, Piwet Pib	National Veterinary Research Institut Poland, Piwet Pib
A/GXguilin/11151/2021	EPI1887789	Guangxi Zhuang Autonomous Region Center For Disease Prevention And Control	Guangxi Center For Disease Prevention And Control
A/domesticduck/Florida/22033918002original/2022	EPI2263730	National Veterinary Services Laboratories Usda	National Veterinary Services Laboratories Usda
A/aquaticbird/Korea/w351/2008	EPI262546	?	?
A/goose/Egypt/11162S/2011	EPI340110	?	?
A/domesticcat/Poland/H304M2/2023	EPI2649360	National Veterinary Research Institut Poland, Piwet Pib	National Veterinary Research Institut Poland, Piwet Pib
A/chicken/Wenzhou/HAYXLG03/2015	EPI682905	?	?
A/chicken/Adygea/203/2006	EPI106406	Federal Centre For Animal Health (arriah)	Istituto Zooprofilattico Sperimentale Delle Venezie
A/peregrinefalcon/CzechRepublic/10854/2023	EPI2660634	State Veterinary Institute Prague	State Veterinary Institute Prague
A/turkey/Minnesota/23037039001/2023	EPI3259652	National Veterinary Services Laboratories Usda	National Veterinary Services Laboratories Usda
A/wildduck/Tyva/35/2016	EPI823748	State Research Center Of Virology And Biotechnology (vector)	Who National Influenza Centre Russian Federation
A/turkey/England/081395/2022	EPI2075658	Animal And Plant Health Agency (apha)	Animal And Plant Health Agency (apha)
A/chicken/Egypt/1197AG/2011	EPI340112	?	?
A/goose/Egypt/09324sm-NLQP/2009	EPI246005	?	Other Database Import
A/BlackheadedGull/Netherlands/51/2023	EPI2670361	Erasmus Medical Center	Erasmus Medical Center
A/chicken/EastJava/Av240/2014	EPI1215584	Institute Of Tropical Disease, Universitas Airlangga	Kobe University Graduate School Of Medicine
A/chicken/Luxor/313/2019	EPI1930543	?	?
A/chicken/Menofia/CAI36/2010	CY126248	?	?
A/chicken/Saratov/24511V/2022	EPI2306685	State Research Center Of Virology And Biotechnology (vector)	State Research Center Of Virology And Biotechnology (vector)
A/muteswan/Croatia/78/2016	EPI861572	?	Croatian Veterinary Institute
A/dairycattle/Texas/24009367023/2024	EPI3260723	United States Department Of Agriculture, Agricultural Research Service, National Animal Disease Center	?
A/swan/Austria/23019246/2023	EPI2526521	Institute For Veterinary Disease Control Moedling, Austrian Agency For Health And Food Safety	Austrian Agency For Health And Food Safety (ages)
A/swan/Perg/1358/2006	EPI231240	?	?
A/muteswan/Croatia/14/2023	EPI2398421	Croatian Veterinary Institute, Poultry Centre	Croatian Veterinary Institute
A/duck/GermanySH/AR165L02544/2018	EPI1209786	?	Friedrich Loeffler Institut
A/HongKong/538/1997	EPI5491	?	?
A/chicken/Ghana/20/2015	EPI770624	University Of Ghana	Crick Worldwide Influenza Centre
A/turkey/SouthDakota/22006792002original/2022	EPI2013917	National Veterinary Services Laboratories Usda	National Veterinary Services Laboratories Usda
A/domesticduck/GermanyBB/AI01437/2021	EPI1944205	Landeslabor Berlin Brandenburg	Friedrich Loeffler Institut
A/chicken/Vietnam/NCVD-282/2009	EPI284455	National Centre Of Veterinary Diagnostics	Centers For Disease Control And Prevention
A/duck/Bangladesh/22399/2014	EPI965069	?	?
A/mink/Finland/735/2023	EPI2755659	Finnish Food Authority	Finnish Food Authority
A/pigeon/SouthAfrica/17080323/2017	EPI1549699	?	?
A/ibis/Egypt/RLQP229S/2022	EPI2201157	?	?
A/chicken/Egypt/Q1089E/2010	EPI493452	?	?
A/muscovyduck/Vietnam/LBM669/2014	EPI567050	?	?
A/baldeagle/Pennsylvania/23015042001original/2023	EPI2614502	National Veterinary Services Laboratories Usda	National Veterinary Services Laboratories Usda
A/BlackheadedGull/Netherlands/114/2023	EPI2691609	Erasmus Medical Center	Erasmus Medical Center
A/avian/Nigeria/VRD2101921RS74461/2021	EPI2506021	National Veterinary Research Institute	Istituto Zooprofilattico Sperimentale Delle Venezie
A/Duck/Argentina/21971/2023	EPI2872901	Dirección Del Laboratorio Animal, Dirección General De Laboratorios Y Control Técnico, Senasa.	Instituto Nacional De Enfermedades Infecciosas Dr. C.g. Malbrán
A/Egypt/N04526/2009	EPI184839	?	?
A/Tytoalba/Slovakia/Vh2014/2023	EPI3255734	State Veterinary Institute	State Veterinary Institute Prague
A/Dove/Botswana/2097/2021	EPI2017770	Botswana National Veterinary Laboratory	Animal And Plant Health Agency (apha)
A/Chicken/Indonesia/Jemban163137/2006	EPI2035759	Csiro Australian Animal Health Laboratory	Who Collaborating Centre For Reference And Research On Influenza
A/crow/Khabarovsk/21611V/2022	EPI2086010	State Research Center Of Virology And Biotechnology (vector)	State Research Center Of Virology And Biotechnology (vector)
A/chicken/Jiangsu/k0402/2010	EPI383166	?	?
A/chicken/Yangon/1023/2007	EPI383240	?	?
A/Duck/Bangladesh/55240/2022	EPI2376648	?	?
A/chicken/Japan/TU1412/2022	EPI2363475	?	?
A/chicken/Nigeria/16VIR584049/2015	MF112590	?	?
A/chicken/Iowa/143226/2015	EPI620443	?	?
A/duck/Vietnam/QuangBinh/DH330718/2017	EPI1205177	?	?
A/Blackheadedgull/Netherlands/37/2023	EPI2545077	Erasmus Medical Center	Erasmus Medical Center
A/wildbird/Jiangxi/P38/2015	EPI2580227	Laboratory Of Avian Disease Surveillance	?
A/parrot/Guangdong/258/2004	EPI384822	?	?
A/chicken/Minnesota/24007263003/2024	EPI3260073	United States Department Of Agriculture, Agricultural Research Service, National Animal Disease Center	?
A/duck/India/02AF1/2011	EPI352287	?	?
A/Canadagoose/Luxembourg/21239614/2021	EPI2050776	Laboratoire De Médecine Vétérinaire De L'etat	Luxembourg Institute Of Health
A/greylaggoose/CzechRepublic/94orig/2023	EPI2455177	State Veterinary Institute Prague	State Veterinary Institute Prague
A/europeanherringgull/Leningradregion/RIIWD392/2023	EPI2792275	Smorodintsev Research Institute Of Influenza	Who National Influenza Centre Russian Federation
A/Chicken/Turkey-Agri/09rs2841-10/2005	EPI305540	Istituto Zooprofilattico Sperimentale Delle Venezie	Istituto Zooprofilattico Sperimentale Delle Venezie
A/Blackheadedgull/France/22P018179/2022	EPI2780722	Anses Agence Nationale De Securite Sanitaire De L’alimentation	Anses Agence Nationale De Securite Sanitaire De L’alimentation
A/Fox/Bayern/i193/2023	EPI3177558	Bayerisches Landesamt Für Gesundheit Und Lebensmittelsicherheit	Bayerisches Landesamt Für Gesundheit Und Lebensmittelsicherheit
A/Peruveanbooby/Valparaiso/238535/2023	EPI3276834	Ceirs Data Processing And Coordinating Center, Center For Research On Influenza Pathogenesis (crip)	?
A/chicken/Lesotho/34110/2021	EPI2146029	?	?
A/guineafowl/Estonia/TA210471921VIR75129/2021	EPI1945437	Estonian Veterinary And Food Laboratory	Istituto Zooprofilattico Sperimentale Delle Venezie
A/chicken/SouthAfrica/499723/2018	EPI1787976	?	?
A/commoncormorant/Qinghai/10/2006	EPI2584450	Chinese Academy Of Sciences	?
A/duck/Vietnam/NCVD-2047/2012	EPI898637	?	Other Database Import
A/blackheadedgull/CzechRepublic/51525/2023	EPI2510280	State Veterinary Institute Prague	State Veterinary Institute Prague
A/duck/Bangladesh/23163/2014	EPI964995	?	?
A/duck/Korea/H009/2021	EPI1846546	Animal And Plant Quarantine Agency (apqa)	Animal And Plant Quarantine Agency (s 2158)
A/chicken/Egypt/128s/2012	EPI369195	?	?
A/duck/China/0935/2017	EPI1776443	?	?
A/pelican/Peru/AISA0464/2022	EPI2597276	Import From Public Domain	?
A/chicken/Korea/H605/2021	EPI2540480	Animal And Plant Quarantine Agency (apqa)	Animal And Plant Quarantine Agency
A/TrumpeterSwan/BritishColumbia/AIVPHL1003/2023	EPI2856347	B.c. Centre For Disease Control	Public Health Agency Of Canada
A/Glaucousgull/Norway/2022071148/2022	EPI2781751	Norwegian Veterinary Institute	Norwegian Veterinary Institute
A/duck/NhaTrang/271/2018	EPI1776367	?	?
A/commonbuzzard/Sweden/SVA210323SZ0426/KN001120/O2021	EPI1866609	National Veterinary Institute, Sva	National Veterinary Institute
A/Cambodia/Q0321176/2006	EPI283826	?	?
A/chicken/Turkey/Hilvanist271/2005	EPI356784	?	?
A/sandwichtern/Denmark/05802101/2022	EPI2244194	Statens Serum Institute	Statens Serum Institute
A/fox/Finland/610/2023	EPI2697642	Finnish Food Authority	Finnish Institute For Health And Welfare, Thl
A/muscovy_duck/Vietnam/LBM14/2011	AB741550	?	?
A/redfox/Denmark/0830310120230429/2023	EPI2816120	Statens Serumm Institute	Statens Serum Institute
A/shelduck/Kalmykia/18141/2021	EPI2256843	?	?
A/Eurasianteal/Denmark/241152/20211016	EPI2015045	Statens Serumm Institute	Statens Serum Institute
A/HerringGull/Scotland/340203/2023	EPI2900140	Animal And Plant Health Agency (apha)	Animal And Plant Health Agency (apha)
A/wildbird/Korea/H357/2020	EPI1846589	Animal And Plant Quarantine Agency (apqa)	Animal And Plant Quarantine Agency (s 2158)
A/duck/Zhejiang/6D18/2013	EPI530986	?	?
A/Canadagoose/NewYork/NYCVH226038/2022	EPI3262231	Icahn School Of Medicine At Mount Sinai	Icahn School Of Medicine At Mount Sinai
A/yellowbilledpintail/Chile/C1267/2015	EPI764894	?	?
A/Yunnan/14563/2015	EPI587621	Who Chinese National Influenza Center	Who Chinese National Influenza Center
A/duck/Hokkaido/WZ21/2008	EPI590283	?	?
A/chicken/Vietnam/NCVD-281/2009	EPI284454	National Centre Of Veterinary Diagnostics	Centers For Disease Control And Prevention
A/Xinjiang/1/2006	EPI280128	Who Chinese National Influenza Center	Who Chinese National Influenza Center
A/chicken/LongAn/1427VTC/2019	EPI1665336	State Research Center Of Virology And Biotechnology (vector)	State Research Center Of Virology And Biotechnology (vector)
A/muteswan/Slovenia/623VIR19773/2023	EPI2560055	University Of Ljubljana	Istituto Zooprofilattico Sperimentale Delle Venezie
A/chicken/Shandong/KD02699/2013	EPI858828	?	Institute Of Microbiology, Chinese Academy Of Sciences
A/blackheadedgull/Italy/23VIR11004/2023	EPI2559935	Istituto Zooprofilattico Sperimentale Delle Venezie, Eu/oie/reference Laboratory And Fao Reference Centre For Ai And Nd	Istituto Zooprofilattico Sperimentale Delle Venezie
A/fox/Wisconsin/22014746010original/2022	EPI2053929	National Veterinary Services Laboratories Usda	National Veterinary Services Laboratories Usda
A/dairycattle/Texas/24009776002/2024	EPI3260595	United States Department Of Agriculture, Agricultural Research Service, National Animal Disease Center	?
A/chicken/Egypt/N12638D/2016	EPI953372	?	?
A/chicken/Voronezh/18/2017	EPI909404	?	State Research Center Of Virology And Biotechnology (vector)
A/duck/Guangdong/S1269/2021	EPI1921398	Harbin Veterinary Research Institute (caas)	Harbin Veterinary Research Institute (caas)
A/chicken/Hyogo/1T/2020	EPI1815017	National Institute Of Animal Health	National Institute Of Animal Health
A/goose/Tripura/103596/2008	EPI295959	?	?
A/Vietnam/213/2003	EPI1328380	National Institute Of Hygiene And Epidemiology (nihe)	National Institute Of Hygiene And Epidemiology (nihe)
A/Jiangsu/4/2007	EPI439901	?	?
A/pheasant/Hebei/B02/2021	EPI2642634	College Of Life And Sciences, Hebei Agricultural University	National Forestry And Grassland Administration
A/goose/Washington/22014744004original/2022	EPI2259015	National Veterinary Services Laboratories Usda	National Veterinary Services Laboratories Usda
A/chicken/Italy/17VIR3078/2017	EPI1040223	Istituto Zooprofilattico Sperimentale Delle Venezie	Istituto Zooprofilattico Sperimentale Delle Venezie
A/chicken/Austria/25142022VIR113822/2022	EPI2249541	Ages Österreichische Agentur Für Gesundheit Und Ernährungssicherheit Gmbh	Istituto Zooprofilattico Sperimentale Delle Venezie
A/duck/Lao/MC03202/2022	EPI2733514	Nahc	Centers For Disease Control And Prevention
A/blackheadedgull/Italy/23VIR11054/2023	EPI2559959	Istituto Zooprofilattico Sperimentale Delle Venezie, Eu/oie/reference Laboratory And Fao Reference Centre For Ai And Nd	Istituto Zooprofilattico Sperimentale Delle Venezie
A/dairycattle/Michigan/24010071003/2024	EPI3261467	United States Department Of Agriculture, Agricultural Research Service, National Animal Disease Center	?
A/Swainsonshawk/Colorado/23014329001original/2023	EPI2614454	National Veterinary Services Laboratories Usda	National Veterinary Services Laboratories Usda
A/chicken/Kagawa/13T/2018	EPI1338526	National Institute Of Animal Health	National Institute Of Animal Health
A/Duck/Cambodia/f1PPChba241D6/2021	EPI2581843	The University Of Hong Kong	?
A/wild_duck/Shandong/1/2011	JX534549	?	?
A/bluewingedteal/Louisiana/CEIRR3834/2022	EPI2689438	?	?
A/HongKong/514/1997	EPI5507	?	?
A/Nigeria/6e/2007	EPI124733	?	?
A/whooperswan/Henan/SMQ5/2020	EPI1859003	College Of Wildlife And Protected Areas, Northeast Forestry University	Northeast Forestry University
A/woodduck/BritishColumbia/AIVPHL240/2022	EPI2428897	B.c. Centre For Disease Control	British Columbia Centre For Disease Control
A/goose/Jilin/514/2005	EPI439900	?	?
A/chicken/Turkey/Ipsala563/2008	EPI356892	?	?
A/chicken/Egypt/F13664A/2017	EPI1585039	?	?
A/Cairinamoschata/Belgium/127320005/2022	EPI2764243	Sciensano Animal Infectious Diseases	Sciensano, Department Of Animal Infectious Diseases
A/wildduck/Poland/82A/2016	EPI860231	?	National Veterinary Research Institut Poland, Piwet Pib
A/chicken/Tochigi/4T/2021	EPI1850934	National Institute Of Animal Health	National Institute Of Animal Health
A/crow/Japan/TU11/2023	EPI2528178	?	?
A/pheasant/England/121404/2023	EPI2800345	Animal And Plant Health Agency (apha)	Animal And Plant Health Agency (apha)
A/Duck/Cambodia/Y0224303/2014	EPI954462	Institut Pasteur Du Cambodia	Institut Pasteur Du Cambodia
A/sanderling/California/23006644001original/2023	EPI2613790	National Veterinary Services Laboratories Usda	National Veterinary Services Laboratories Usda
A/baldeagle/Maryland/23005987001original/2023	EPI2613742	National Veterinary Services Laboratories Usda	National Veterinary Services Laboratories Usda
A/goose/CzechRepublic/226082T/2021	EPI1980492	State Veterinary Institute Prague	State Veterinary Institute Prague
A/chicken/Nigeria/16VIR5840-87/2016	EPI1308436	?	Other Database Import
A/turkey/GermanyNI/AR2909L02719/2017	EPI1737348	Lebensmittel Und Veterinärinstitut Oldenburg Standort Veterinärinstitut	Friedrich Loeffler Institut
A/chicken/Jiangsu/1001/2013	EPI458986	?	?
A/chicken/Turkey/Esetceist986/2006	EPI356782	?	?
A/duck/Hubei/ZYSYG18/2015	EPI895113	?	?
A/duck/Hunan/0121YYFQH015O/2015	EPI658839	?	Institute Of Microbiology, Chinese Academy Of Sciences
A/dairycattle/Texas/2402932801/2024	EPI3255591	Iowa State University, Veterinary Microbiology And Preventive Medicine Faculty	?
A/chicken/Ghana/16VIR4304-29/2016	EPI1398255	Veterinary Services Directorate, Ministry Of Food And Agriculture	Istituto Zooprofilattico Sperimentale Delle Venezie
A/Beangoose/Hubei/CHi320/2017H5N8	EPI1009528	?	Wuhan Institute Of Virology
A/Duck/Luxor/297/2019	EPI1930541	?	?
A/EurasianWigeon/Netherlands/1/2023	EPI2893355	Erasmus Medical Center	Erasmus Medical Center
A/cygnuscygnus/Romania/1702224VIR10025/2023	EPI3093199	Institute For Diagnosis & Animal Health (idah)	Istituto Zooprofilattico Sperimentale Delle Venezie
A/goose/Spain/294222VIR21429/2022	EPI1998426	Istituto Zooprofilattico Sperimentale Delle Venezie, Eu/oie/reference Laboratory And Fao Reference Centre For Ai And Nd	Istituto Zooprofilattico Sperimentale Delle Venezie
A/Chicken/Indonesia/BangkaSeletan1631-21/2006	EPI123830	?	Other Database Import
A/chicken/Oregon/22037712001original/2022	EPI2260670	National Veterinary Services Laboratories Usda	National Veterinary Services Laboratories Usda
A/fox/NewYork/115912/2022	EPI2131400	Cornell University	Cornell University
A/chicken/Bulgaria/13619VIR33151/2019	EPI1807275	Istituto Zooprofilattico Sperimentale Delle Venezie, Eu/oie/reference Laboratory And Fao Reference Centre For Ai And Nd	Istituto Zooprofilattico Sperimentale Delle Venezie
A/Egypt/N6774/2011	EPI372883	U.s. Naval Medical Research Unit No.3	Centers For Disease Control And Prevention
A/Anseranser/Spain/2636322VIR863211/2022	EPI2191069	Laboratorio Central De Veterinaria	Istituto Zooprofilattico Sperimentale Delle Venezie
A/Vietnam/UT3047III/2004	EPI270148	?	?
A/turkeyvulture/California/23016941001original/2023	EPI2614622	National Veterinary Services Laboratories Usda	National Veterinary Services Laboratories Usda
A/duck/Sichuan/NCXN10/2014	EPI590896	?	?
A/chicken/Saitama/TU73436/2021	EPI2181499	?	?
A/Fancychicken/NL/FAV0035/2021	EPI2049841	Canadian Food Inspection Agency	Canadian Food Inspection Agency
A/Indonesia/CDC596/2006	CY014288	?	?
A/GreenwingedTeal/NorthCarolina/USDA003830009/2022	EPI2712614	?	?
A/peregrinefalcon/California/23011277001original/2023	EPI2614246	National Veterinary Services Laboratories Usda	National Veterinary Services Laboratories Usda
A/Pheasant/England/113701/2023	EPI2800401	Animal And Plant Health Agency (apha)	Animal And Plant Health Agency (apha)
A/StoneMarten/Netherlands/EMC1/2022	EPI2536831	Erasmus Medical Center	Erasmus Medical Center
A/Vietnam/UT3062/2004	EPI270156	?	?
A/chicken/Macedonia/466/2017	EPI1169885	Faculty Of Veterinary Medicine Skopje	Croatian Veterinary Institute
A/duck/Lao/MC02702/2022	EPI2733458	Nahc	Centers For Disease Control And Prevention
A/duck/Cambodia/f6T241D4/2021	EPI2068302	Institut Pasteur Du Cambodia	The University Of Hong Kong
A/peregrinefalcon/Ireland/20VIR78721/2020	EPI1841769	Central Veterinary Research Laboratory	Istituto Zooprofilattico Sperimentale Delle Venezie
A/goose/Yangzhou/YZ587/2016	EPI1082910	?	?
A/chicken/Zhejiang/6C2/2013	EPI569710	?	?
A/Duck/Vietnam/SocTrang680G/2005	EPI123766	?	Other Database Import
A/commonkestrel/Netherlands/20020264002/2020	EPI1847692	Wageningen Bioveterinary Research	Wageningen Bioveterinary Research
A/duck/Saratov/2911/2021	EPI1922973	Center Of Hygiene And Epidemiology In Saratov Oblast	State Research Center Of Virology And Biotechnology (vector)
A/wildbird/Jiangxi/P560/2015	EPI2580225	Laboratory Of Avian Disease Surveillance	?
A/turkey/Indiana/USDA005696001/2022	EPI2702766	?	?
A/chicken/CoteDIvoire/Viro301_20/2015	MK071302	?	?
A/commonmurre/Netherlands/21025491002/2021	EPI1859803	Wageningen Bioveterinary Research	Wageningen Bioveterinary Research
A/duck/KulonProgo/0414107406/2014	EPI2584704	The Indonesian Ministry Of Agriculture	?
A/turkey/Minnesota/23031337003original/2023	EPI2869820	National Veterinary Services Laboratories Usda	National Veterinary Services Laboratories Usda
A/chicken/Zhejiang/7450/2015	EPI1065937	?	?
A/goose/CzechRepublic/913/2022	EPI2021866	State Veterinary Institute Prague	State Veterinary Institute Prague
A/chicken/Egypt/Q13804A/2017	EPI1575303	?	?
A/canadagoose/BritishColumbia/AIVPHL238/2022	EPI2428858	B.c. Centre For Disease Control	British Columbia Centre For Disease Control
A/muteswan/Croatia/85/2016	EPI864746	?	Croatian Veterinary Institute
A/duck/Bangladesh/41322/2019	EPI1903331	?	?
A/swan/Bayern/2/2007	EPI237614	?	?
A/Indonesia/CDC1047S/2007	EPI55776	?	?
A/chicken/Yogyakarta/BBVW190812/2012	EPI2580033	?	?
A/blackvulture/Virginia/W22667A/2022	EPI2456447	?	?
A/chicken/Kagawa/L4T/2020	EPI1839125	National Institute Of Animal Health	National Institute Of Animal Health
A/redfox/Netherlands/22001901005/2022	EPI1980996	Wageningen Bioveterinary Research	Wageningen Bioveterinary Research
A/duck/Taizhou/TZYG12/2015	EPI682917	?	?
A/domesticcat/Poland/H321M/2023	EPI2649364	National Veterinary Research Institut Poland, Piwet Pib	National Veterinary Research Institut Poland, Piwet Pib
A/duck/Bangladesh/VP06PlaquepurifiedH5D/2016	EPI1319693	Bangladesh Agricultural University, Faculty Of Veterinary Science, Department Of Pathology	Friedrich Loeffler Institut
A/Chicken/Cambodia/71LC4/2007	EPI2035274	Csiro Australian Animal Health Laboratory	Who Collaborating Centre For Reference And Research On Influenza
A/pelican/Russia/9320121/2021	EPI2374868	?	?
A/gadwall/Iran/18VIR202720/2018	EPI1701805	Center Of Hygiene And Epidemiology In Kaliningrad Region	Istituto Zooprofilattico Sperimentale Delle Venezie
A/turkey/RostovonDon/33208/2021	EPI1848750	State Research Center Of Virology And Biotechnology (vector)	State Research Center Of Virology And Biotechnology (vector)
A/turkey/Wisconsin/22012974002original/2022	EPI2246320	National Veterinary Services Laboratories Usda	National Veterinary Services Laboratories Usda
A/chicken/Italy/17VIR57945/2017	EPI1261415	Istituto Zooprofilattico Sperimentale Delle Venezie	Istituto Zooprofilattico Sperimentale Delle Venezie
A/poultry/China/XY1654/2016	EPI2580337	Chinese Academy Of Medical Sciences	?
A/chicken/England/043315/2020	EPI1848940	Animal And Plant Health Agency (apha)	Animal And Plant Health Agency (apha)
A/Chicken/Shandong/J01/2009	EPI553219	Qingdao Agricultural University	Beijing Institute Of Microbiology And Epidemiology
A/chicken/Ukraine/1/2016	EPI1848814	State Scientific And Research Institute Of Laboratory Diagnostics And Veterinary And Sanitary Expertise (ssrildvse)	Animal And Plant Health Agency (apha)
A/swan/Italy/22VIR123261/2022	EPI2414924	Istituto Zooprofilattico Sperimentale Delle Venezie, Eu/oie/reference Laboratory And Fao Reference Centre For Ai And Nd	Istituto Zooprofilattico Sperimentale Delle Venezie
A/muteswan/Croatia/126/2022	EPI2222198	Croatian Veterinary Institute, Poultry Centre	Croatian Veterinary Institute
A/chicken/Nigeria/14922VIR328667/2022	EPI2506308	National Veterinary Research Institute	Istituto Zooprofilattico Sperimentale Delle Venezie
A/chicken/Khabarovsk/247V/2022	EPI2306877	State Research Center Of Virology And Biotechnology (vector)	State Research Center Of Virology And Biotechnology (vector)
A/Peregrinefalcon/Netherlands/8/2023	EPI2545148	Erasmus Medical Center	Erasmus Medical Center
A/goose/Xinjiang/1218WLMQXL004C/2016	EPI1836711	?	?
A/duck/Poland/H51421RS138518/2021	EPI1883589	Istituto Zooprofilattico Sperimentale Delle Venezie, Eu/oie/reference Laboratory And Fao Reference Centre For Ai And Nd	Istituto Zooprofilattico Sperimentale Delle Venezie
A/Rissatridactyla/Belgium/075220001/2023	EPI2841698	Sciensano Animal Infectious Diseases	Sciensano, Department Of Animal Infectious Diseases
A/muteswan/Poland/MB551/2021	EPI2743554	National Veterinary Research Institut Poland, Piwet Pib	National Veterinary Research Institute
A/chicken/Egypt/12257CA/2012	EPI2584550	Animal Health Research Institute	?
A/Pelican/Chile/69581/2022	EPI2416967	?	?
A/chicken/Egypt/11529S/2011	EPI340081	?	?
A/chicken/SouthAfrica/Standerton/2017	EPI1514094	?	?
A/duck/Lao/MFA00280/2022	EPI2733724	Nahc	Centers For Disease Control And Prevention
A/turkey/Poland/182/2020	EPI1800082	National Veterinary Research Institut Poland, Piwet Pib	National Veterinary Research Institut Poland, Piwet Pib
A/Lao/NongKhai1/2007	EPI170744	?	?
A/chicken/Ghana/15VIR5480-14/2015	EPI806435	?	Other Database Import
A/barnaclegoose/Netherlands/21028534002/2021	EPI1862722	Wageningen Bioveterinary Research	Wageningen Bioveterinary Research
A/muteswan/Slovakia/Vh168/2024	EPI3255793	State Veterinary Institute	State Veterinary Institute Prague
A/muscovyduck/Slovakia/Pah121VIR10861/2021	EPI1858244	Istituto Zooprofilattico Sperimentale Delle Venezie, Eu/oie/reference Laboratory And Fao Reference Centre For Ai And Nd	Istituto Zooprofilattico Sperimentale Delle Venezie
A/goose/CzechRepublic/234582T/2021	EPI1980411	State Veterinary Institute Prague	State Veterinary Institute Prague
A/chicken/CzechRepublic/229111/2022	EPI2310688	State Veterinary Institute Prague	State Veterinary Institute Prague
A/quail/California/K1400794/2014	EPI560071	?	?
A/duck/Italy/21VIR108091/2021	EPI2140633	Istituto Zooprofilattico Sperimentale Delle Venezie, Eu/oie/reference Laboratory And Fao Reference Centre For Ai And Nd	Istituto Zooprofilattico Sperimentale Delle Venezie
A/seaeagle/Norway/20220719622VIR38661/2022	EPI2042041	Norwegian Veterinary Institute	Istituto Zooprofilattico Sperimentale Delle Venezie
A/TuftedDuck/Netherlands/17017367007/2017	EPI1123261	Wageningen Bioveterinary Research	Wageningen Bioveterinary Research
A/chicken/CoteDIvoire/Viro274_47/2015	MK071285	?	?
A/duck/Hunan/0226YYGK286P/2014	EPI656962	?	Institute Of Microbiology, Chinese Academy Of Sciences
A/commontern/Maine/W22480B/2022	EPI2188251	?	?
A/duck/Cambodia/59W3M1/2013	EPI542847	?	?
A/chicken/Bhutan/248009/2010	EPI317293	?	?
A/blackheadedgull/Slovenia/PER49523ma23VIR1032313/2023	EPI2820669	University Of Ljubljana	Istituto Zooprofilattico Sperimentale Delle Venezie
A/goose/Hunan/SE284/2022	EPI2029898	Harbin Veterinary Research Institute (caas)	Harbin Veterinary Research Institute (caas)
A/chicken/Ghana/15VIR5480_18/2015	KU971421	?	?
A/chicken/CoteDIvoire/Viro008_14/2016	MK071328	?	?
A/chicken/Greece/392017/2017	EPI1122877	Thessalonica Veterinary Centre (tvc)	Animal And Plant Health Agency (apha)
A/commongrackle/Texas/24008356003original/2024	EPI3158851	National Veterinary Services Laboratories Usda	National Veterinary Services Laboratories Usda
A/Cygnusolor/Croatia/229/2006	EPI2002178	Croatian Veterinary Institute, Poultry Centre	Croatian Veterinary Institute
A/chicken/Egypt/NLQP639V-AR752/2013	EPI557210	National Laboratory For Veterinary Quality Control On Poultry Production Animal Health Research Inistitute	Friedrich Loeffler Institut
A/chicken/Egypt/S3806D/2011	EPI398578	?	?
A/chicken/LuangPrabang/NL1621313/2016	EPI1785177	?	?
A/RedFox/SK/FAV054803/2022	EPI2236542	Western College Of Veterinary Medicine, University Of Saskatchewan	Canadian Food Inspection Agency
A/chicken/CzechRepublic/112/2024	EPI2931706	State Veterinary Institute Prague	State Veterinary Institute Prague
A/Europeanwhitestork/SouthAfrica/BA107/2022	EPI2220027	Faculty Of Veterinary Science, University Of Pretoria	University Of Pretoria
A/chicken/Ohio/22035584001original/2022	EPI2260686	National Veterinary Services Laboratories Usda	National Veterinary Services Laboratories Usda
A/duck/Wuhan/WHYF03/2015	EPI682912	?	?
A/muteswan/CzechRepublic/14102/2021	EPI1843606	State Veterinary Institute Prague	State Veterinary Institute Prague
A/blackheadedgull/Austria/23056483005/2023	EPI2576534	Austrian Agency For Health And Food Safety (ages)	Austrian Agency For Health And Food Safety (ages)
A/AmericanBlackDuck/Connecticut/USDA005000001/2022	EPI2702140	?	?
A/mallard/Maryland/06OS471/2006	EPI734699	?	?
A/mink/Finland/1002/2023	EPI2755773	Finnish Food Authority	Finnish Food Authority
A/duck/China/E53/2012	EPI1062203	?	?
A/duck/Vietnam/NCVD14_A502/2014	KY171223	?	?
A/duck/Vietnam/NCVD-A3799/2013	EPI898539	?	Other Database Import
A/Brownheadedgull/Tibet/4/2015	EPI1639823	Harbin Veterinary Research Institute (caas)	Harbin Veterinary Research Institute (caas)
A/Turkey/Argentina/17101/2023	EPI2872823	Dirección Del Laboratorio Animal, Dirección General De Laboratorios Y Control Técnico, Senasa.	Instituto Nacional De Enfermedades Infecciosas Dr. C.g. Malbrán
A/Indonesia/CDC329/2006	EPI41146	?	?
A/turkey/Indiana/22005696002/2022	EPI2008725	National Veterinary Services Laboratories Usda	National Veterinary Services Laboratories Usda
A/chicken/Egypt/S10739C/2015	EPI808928	?	?
A/baldeagle/Minnesota/23015429001original/2023	EPI2614566	National Veterinary Services Laboratories Usda	National Veterinary Services Laboratories Usda
A/northerngoshawk/Shizuoka/2201D004/2023	EPI2667012	Graduate School Of Veterinary Medicine, Hokkaido University	Graduate School Of Veterinary Medicine, Hokkaido University
A/dairycattle/Idaho/24009491003/2024	EPI3261507	United States Department Of Agriculture, Agricultural Research Service, National Animal Disease Center	?
A/chicken/Vietnam/HU16DD139/2023	EPI2737479	Graduate School Of Veterinary Medicine, Hokkaido University	Graduate School Of Veterinary Medicine, Hokkaido University
A/broilerduck/Korea/H2649/2015	EPI837568	?	Animal And Plant Quarantine Agency (s 2026)
A/Chicken/Netherlands/14003323/2014	EPI1229978	Wageningen Bioveterinary Research	Wageningen Bioveterinary Research
A/chicken/Nigeria/VRD2136121VIR742334/2021	EPI2506481	National Veterinary Research Institute	Istituto Zooprofilattico Sperimentale Delle Venezie
A/barnaclegoose/Netherlands/22007405004/2022	EPI2028769	Wageningen Bioveterinary Research	Wageningen Bioveterinary Research
A/duck/EasternChina/S1109/2014	EPI703608	?	?
A/muteswan/Shimane/3211A001/2017	EPI1127538	?	?
A/northernshoveler/Colorado/23029854024original/2023	EPI3277715	National Veterinary Services Laboratories Usda	National Veterinary Services Laboratories Usda
A/mink/China/191/2019	EPI2114118	?	?
A/chicken/Taishun/TS12/2016	EPI895119	?	?
A/Cygnusolor/CzechRepublic/10732/2007	EPI136631	?	?
A/RedFox/ON/FAV0873/2022	EPI2236224	Ontario Veterinary College, University Of Guelph	Canadian Food Inspection Agency
A/duck/Vietnam/1914/2014	EPI1896021	?	?
A/ruddyturnstone/NewJersey/1148676/2004	EPI454866	?	?
A/Vietnam/36285/2010	EPI573556	?	?
A/Thailand/RPNPHA/2005	EPI226845	?	?
A/Peregrinefalcon/Netherlands/6/2023	EPI2667792	Erasmus Medical Center	Erasmus Medical Center
A/sandwichtern/Poland/MB142/2022	EPI2743570	National Veterinary Research Institut Poland, Piwet Pib	National Veterinary Research Institute
A/goose/China/GS25HAseq/2016	EPI1528992	?	?
A/Indonesia/CDC292N/2005	EPI41134	?	?
A/turkey/Poland/78/2016	EPI869930	?	National Veterinary Research Institut Poland, Piwet Pib
A/turkey/Denmark/009985/2024	EPI3091454	Statens Serum Institut	Statens Serum Institute
A/domesticcat/NewMexico/24009116004/2024	EPI3261155	United States Department Of Agriculture, Agricultural Research Service, National Animal Disease Center	?
A/Egypt/N6322/2011	EPI372859	U.s. Naval Medical Research Unit No.3	Centers For Disease Control And Prevention
A/sanderling/Peru/PIU005/2022	EPI2664207	?	?
A/muteswan/Hungary/4571/2006	EPI184087	?	?
A/commonbuzzard/Bulgaria/38WB/2010	EPI356487	?	?
A/chicken/Cameroon/17RS1661-10/2017	EPI1398253	Laboratoire National Vétérinaire (lanavet)	Istituto Zooprofilattico Sperimentale Delle Venezie
A/duck/Xinjiang/1218WLMQXL001C/2016	EPI1835607	?	?
A/turkey/GermanyNI/R9807/2016	EPI967465	?	Friedrich Loeffler Institut
A/Guangxi/1/2008	EPI280053	Who Chinese National Influenza Center	Who Chinese National Influenza Center
A/sealion/Brazil/KU3594/2023	EPI2919538	?	?
A/Egypt/1902-NAMRU3/2007	EPI116458	?	Other Database Import
A/chicken/GermanyBE/AI01974/2021	EPI1944181	Landeslabor Brandenburg Berlin	Friedrich Loeffler Institut
A/beardedvulture/Spain/21161202223VIR65021/2022	EPI2671582	Laboratorio Central De Veterinaria	Istituto Zooprofilattico Sperimentale Delle Venezie
A/duck/Bangladesh/38287/2019	EPI1777970	?	?
A/ciconiaciconia/Spain/102121VIR12302/2021	EPI1860079	Istituto Zooprofilattico Sperimentale Delle Venezie, Eu/oie/reference Laboratory And Fao Reference Centre For Ai And Nd	Istituto Zooprofilattico Sperimentale Delle Venezie
A/teal/Italy/22VIR103965/2022	EPI2220194	Istituto Zooprofilattico Sperimentale Delle Venezie, Eu/oie/reference Laboratory And Fao Reference Centre For Ai And Nd	Istituto Zooprofilattico Sperimentale Delle Venezie
A/Caspiantern/Washington/23023703002original/2023	EPI2759067	National Veterinary Services Laboratories Usda	National Veterinary Services Laboratories Usda
A/Chicken/Sweden/SVA211130SZ0427FB290424IP1/M2021	EPI1942186	National Veterinary Institute, Sva	National Veterinary Institute
A/polarbear/Alaska/23038123/2023	EPI3110584	United States Department Of Agriculture, National Veterinary Services Laboratories Diagnostic Virology Laboratory	National Veterinary Services Laboratories Usda
A/turkey/Spain/2755622VIR86322/2022	EPI2191125	Laboratorio Central De Veterinaria	Istituto Zooprofilattico Sperimentale Delle Venezie
A/chicken/Austria/278221VIR11353/2021	EPI2782536	Austrian Agency For Health And Food Safety (ages)	Istituto Zooprofilattico Sperimentale Delle Venezie
A/domesticduck/Poland/230/2020	EPI1800130	National Veterinary Research Institut Poland, Piwet Pib	National Veterinary Research Institut Poland, Piwet Pib
A/blackvulture/Georgia/W22969B/2022	EPI2506860	?	?
A/chicken/Guizhou/1220ZYLJJ017O/2017	EPI1820105	?	?
A/muteswan/CzechRepublic/3777/2021	EPI1854299	State Veterinary Institute Prague	State Veterinary Institute Prague
A/cat/Romania/TL/nov/2007	EPI221713	?	Other Database Import
A/seal/GermanySH/AI05379/2021	EPI1918903	Tierärztliche Hochschule Hannover	Friedrich Loeffler Institut
A/chicken/Jakarta/DKI31/2005	EPI356580	?	?
A/avian/Nigeria/VRD2102021RS74462/2021	EPI2506029	National Veterinary Research Institute	Istituto Zooprofilattico Sperimentale Delle Venezie
A/Indonesia/286H/2006	EPI124217	?	?
A/duck/Japan/AnimalQuarantineHE72/2015	EPI860421	National Institute Of Animal Health	National Institute Of Animal Health
A/turkey/GermanyNI/AI04455/2021	EPI1943857	Lebensmittel Und Veterinärinstitut Oldenburg Standort Veterinärinstitut	Friedrich Loeffler Institut
A/commonteal/Korea/W555/2017	EPI1006705	?	?
A/Vietnam/UT36236/2010	EPI573521	?	?
A/chicken/Shandong/K0701/2010	EPI476972	?	?
A/duck/Bangladesh/51602/2021	EPI2162897	?	?
A/muteswan/Poland/MB268/2021	EPI1859663	National Veterinary Research Institut Poland, Piwet Pib	National Veterinary Research Institute
A/Gannet/Scotland/084624/2022	EPI2100231	Animal And Plant Health Agency (apha)	Animal And Plant Health Agency (apha)
A/Duck/Cambodia/i5K241D5T/2024	EPI3182836	Institut Pasteur Du Cambodia	Institut Pasteur Du Cambodia
A/dairycattle/SouthDakota/24010354002/2024	EPI3261851	United States Department Of Agriculture, Agricultural Research Service, National Animal Disease Center	?
A/wildduck/Jilin/HF/2011	EPI475587	?	?
A/duck/Bangladesh/46247/2020	EPI2147538	?	?
A/grebe/Tyva/Tyv06-2/2006	EPI106316	?	Other Database Import
A/duck/Lao/MC02703/2022	EPI2733466	Nahc	Centers For Disease Control And Prevention
A/fox/Minnesota/22014660001original/2022	EPI2053905	National Veterinary Services Laboratories Usda	National Veterinary Services Laboratories Usda
A/chicken/CzechRepublic/2968/2022	EPI2098374	State Veterinary Institute Prague	State Veterinary Institute Prague
A/quail/Egypt/1171SG/2011	EPI340082	?	?
A/carrioncrow/Hokkaido/B079/2024	EPI3007156	Graduate School Of Veterinary Medicine, Hokkaido University	Graduate School Of Veterinary Medicine, Hokkaido University
A/goose/Sweden/SVA210301SZ0005KN049802IP11/2021	EPI1850319	National Veterinary Institute, Sva	National Veterinary Institute
A/lesserscaup/Georgia/W22143/2022	EPI2584886	St. Jude Children's Research Hospital	?
A/chicken/Nepal/T-279/2013	EPI475772	Central Veterinary Laboratory	Animal And Plant Health Agency (apha)
A/blackheadeadgull/Spain/512723VIR16877/2023	EPI2560207	Laboratorio Central De Veterinaria	Istituto Zooprofilattico Sperimentale Delle Venezie
A/chicken/Riau/BPPVRII913/2011	EPI2580043	?	?
A/broilerduck/Korea/H1839/2014	EPI573231	?	Animal And Plant Quarantine Agency (s 2026)
A/Africanpenguin/SouthAfrica/21050383/2021	EPI2134190	Western Cape Provincial Veterinary Laboratory	University Of Pretoria
A/Eurasianwigeon/Italy/21VIR89193/2021	EPI1944256	Istituto Zooprofilattico Speriment. Lombardia, Emilia Ro. Izsler	Istituto Zooprofilattico Sperimentale Delle Venezie
A/NorthernFulmar/Netherlands/2/2024	EPI3205210	Erasmus Medical Center	Erasmus Medical Center
A/peregrinefalcon/BritishColumbia/AIVPHL261/2022	EPI2428966	B.c. Centre For Disease Control	British Columbia Centre For Disease Control
A/goose/Bangladesh/19D764/2017	EPI1330548	Icddr,b International Centre For Diarrhoeal Disease Research, Bangladesh	Centers For Disease Control And Prevention
A/duck/Vietnam/NA114/2007	EPI372072	?	?
A/swan/Slovenia/1322VIR7778/2022	EPI1995124	Beijing Genomics Institute (bgi)	Istituto Zooprofilattico Sperimentale Delle Venezie
A/raven/England/019024/2021	EPI2001612	Animal And Plant Health Agency (apha)	Animal And Plant Health Agency (apha)
A/chicken/Bangladesh/0411/2010	EPI448087	Institute Of Epidemiology Disease Control And Research (iedcr) & Bangladesh National Influenza Centre (nic)	Centers For Disease Control And Prevention
A/chicken/China/LA10/2017	EPI1930775	?	?
A/duck/Hubei/ZYSYG5/2015	EPI895114	?	?
A/domesticgoose/England/008781/2022	EPI2072064	Animal And Plant Health Agency (apha)	Animal And Plant Health Agency (apha)
A/duck/Egypt/1187/2011	EPI369188	?	?
A/blackvulture/Georgia/W22769/2022	EPI2456369	?	?
A/mallardduck/Netherlands/36/2006	EPI890658	?	?
A/mediterraneangull/Slovenia/PER105423M6A23VIR1032318/2023	EPI2820693	University Of Ljubljana	Istituto Zooprofilattico Sperimentale Delle Venezie
A/mallard/Wisconsin/2576/2009	CY097350	?	?
A/crow/India/01CA10/2012	EPI621152	?	?
A/teal/Switzerland/WV1070779/2007	EPI222688	?	?
A/duck/Hunan/S40199/2021	EPI1997202	Harbin Veterinary Research Institute (caas)	Harbin Veterinary Research Institute (caas)
A/layinghen/Poland/312/2020	EPI1800163	National Veterinary Research Institut Poland, Piwet Pib	National Veterinary Research Institut Poland, Piwet Pib
A/Sandwichtern/Netherlands/17/2023	EPI3010423	Erasmus Medical Center	Erasmus Medical Center
A/blackbird/Texas/24008354001/2024	EPI3256328	United States Department Of Agriculture, Agricultural Research Service, National Animal Disease Center	?
A/duck/France/22010/2022	EPI2536850	?	?
A/duck/EasternChina/L1021/2012	EPI703595	?	?
A/greatcrestedgrebe/Sevastopol/11173/2008	EPI1626247	Nsc Institute Of Experimental And Clinical Veterynary Medicine	Friedrich Loeffler Institut
A/northerngannet/Spain/22VIR1277429307618/2022	EPI2291579	Istituto Zooprofilattico Sperimentale Delle Venezie, Eu/oie/reference Laboratory And Fao Reference Centre For Ai And Nd	Istituto Zooprofilattico Sperimentale Delle Venezie
A/goose/Croatia/107/2021	EPI1942304	Croatian Veterinary Institute, Poultry Centre	Croatian Veterinary Institute
A/turkey/Wisconsin/22013448002original/2022	EPI2246712	National Veterinary Services Laboratories Usda	National Veterinary Services Laboratories Usda
A/pinkfootedgoose/Scotland/323521/2023	EPI2509915	Animal And Plant Health Agency (apha)	Animal And Plant Health Agency (apha)
A/duck/Vietnam/QN3253/2016	EPI2439922	?	?
A/whitestork/Slovenia/PER152223TA23VIR1032320/2023	EPI2820709	University Of Ljubljana	Istituto Zooprofilattico Sperimentale Delle Venezie
A/WhooperSwan/Sanmenxia/01/2016	EPI1550914	?	?
A/chicken/Egypt/1429AD/2014	EPI597820	?	?
A/dairycattle/Kansas/24009497006/2024	EPI3261571	United States Department Of Agriculture, Agricultural Research Service, National Animal Disease Center	?
A/SandwichTern/Netherlands/1/2023	EPI2587272	Erasmus Medical Center	Erasmus Medical Center
A/Greylaggoose/England/032698/2020	EPI1837891	Animal And Plant Health Agency (apha)	Animal And Plant Health Agency (apha)
A/muscovyduck/EastJava/Av1576/2019	EPI1647374	Institute Of Tropical Disease, Universitas Airlangga	Kobe University Graduate School Of Medicine
A/mink/Finland/515/2023	EPI2697282	Finnish Food Authority	Finnish Institute For Health And Welfare, Thl
A/duck/Italy/17VIR99072/2017	EPI1261781	Istituto Zooprofilattico Sperimentale Delle Venezie	Istituto Zooprofilattico Sperimentale Delle Venezie
A/muscovyduck/Vietnam/OIE-3312/2011	EPI371395	?	Other Database Import
A/chicken/Scotland/103890/2023	EPI2722045	Animal And Plant Health Agency (apha)	Animal And Plant Health Agency (apha)
A/doublecrestedcormorant/MA/22MM00723/2022	EPI2311415	Icahn School Of Medicine At Mount Sinai	Icahn School Of Medicine At Mount Sinai
A/seal/England/AVP031141/2020	EPI1916427	Animal And Plant Health Agency (apha)	Animal And Plant Health Agency (apha)
A/domesticduck/Poland/H149NM/2023	EPI2648208	National Veterinary Research Institut Poland, Piwet Pib	National Veterinary Research Institut Poland, Piwet Pib
A/duck/ThanhHoa/4643VTC/2020	EPI1963293	State Research Center Of Virology And Biotechnology (vector)	State Research Center Of Virology And Biotechnology (vector)
A/harborseal/Maine/22022528003original/2022	EPI2310420	Cummings School Of Veterinary Medicine At Tufts University	Cummings School Of Veterinary Medicine At Tufts University
A/Peregrinefalcon/Netherlands/7/2023	EPI2545140	Erasmus Medical Center	Erasmus Medical Center
A/Jiangsu/1/2018	EPI1326815	Jiangsu Provincial Center For Disease Control And Prevention	Jiangsu Provincial Center For Disease Control & Prevention
A/dairycattle/Texas/24009310007/2024	EPI3259817	United States Department Of Agriculture, Agricultural Research Service, National Animal Disease Center	?
A/Taigabeangoose/SVA210217SZ0303/KN000463/2021	EPI1848351	National Veterinary Institute, Sva	National Veterinary Institute
A/baldeagle/NorthCarolina/W22729/2022	EPI2456425	?	?
A/Indonesia/CDC1047/2007	EPI55757	?	?
A/chicken/EastJava/Av615/2015	EPI1641157	Institute Of Tropical Disease, Universitas Airlangga	Kobe University Graduate School Of Medicine
A/muteswan/Slovakia/Vh30/2024	EPI3255759	State Veterinary Institute	State Veterinary Institute Prague
A/chicken/England/011981/2022	EPI2008101	Animal And Plant Health Agency (apha)	Animal And Plant Health Agency (apha)
A/domesticduck/LongAn/0183/2013	EPI775066	?	?
A/turkey/GermanyNI/2023AI09089/2023	EPI2904484	Friedrich Loeffler Institut	Friedrich Loeffler Institut
A/dairycattle/Texas/24009110015/2024	EPI3261787	United States Department Of Agriculture, Agricultural Research Service, National Animal Disease Center	?
A/Brantacanadensis/Belgium/500/2021	EPI1942341	Sciensano Animal Infectious Diseases	Sciensano, Department Of Animal Infectious Diseases
A/mallard/Korea/H1991/2014	EPI573237	?	Animal And Plant Quarantine Agency (s 2026)
A/broilerduck/Korea/H3302/2015	EPI837582	?	Animal And Plant Quarantine Agency (s 2026)
A/duck/Vietnam/QT801/2011	EPI345955	?	?
A/duck/Lao/MFA00555/2022	EPI2733557	Nahc	Centers For Disease Control And Prevention
A/chicken/Jambi/BPPVRII187/2009	EPI2580040	?	?
A/duck/Fukushima/16/2011	EPI318107	?	?
A/duck/France/170038/2017	EPI1900155	?	?
A/mallard/Minnesota/AI11_4429/2011	CY206115	?	?
A/duck/EastJava/UT1046/2004	EPI181621	?	?
A/redfox/Michigan/22021733005original/2022	EPI2473760	National Veterinary Services Laboratories Usda	National Veterinary Services Laboratories Usda
A/Guangdong/18SF020/2018	EPI1352813	Guangdong Provincial Center For Disease Control And Prevention	Who Chinese National Influenza Center
A/blackheadedgull/Poland/MB121M/2023	EPI2648206	National Veterinary Research Institut Poland, Piwet Pib	National Veterinary Research Institut Poland, Piwet Pib
A/chicken/Mali/S317922VIR61045/2022	EPI2098681	Laboratoire Central Vétérinaire	Istituto Zooprofilattico Sperimentale Delle Venezie
A/goose/Guangdong/AGooseGuangdongGS1482016HA/2016	EPI1526861	?	?
A/Mustelaputorius/Belgium/019220001/2023	EPI2469498	Sciensano Animal Infectious Diseases	Sciensano, Department Of Animal Infectious Diseases
A/Turkey/Argentina/13483/2023	EPI2872784	Dirección Del Laboratorio Animal, Dirección General De Laboratorios Y Control Técnico, Senasa.	Instituto Nacional De Enfermedades Infecciosas Dr. C.g. Malbrán
A/chicken/Central/AIT210548/2021	EPI3138049	Noguchi Memorial Institute For Medical Research	Noguchi Memorial Institute For Medical Research
A/silverfox/Finland/2023AI06834029/2023	EPI2701775	University Of Helsinki, Department Of Virology	Friedrich Loeffler Institut
A/turkey/Stavropol/2117V/2022	EPI2085938	State Research Center Of Virology And Biotechnology (vector)	State Research Center Of Virology And Biotechnology (vector)
A/Whooperswan/Denmark/00120102/20220103	EPI2766659	Statens Serumm Institute	Statens Serum Institute
A/dairycattle/Texas/24008749001/2024	EPI3260009	United States Department Of Agriculture, Agricultural Research Service, National Animal Disease Center	?
A/chicken/Gaza/876/2015	EPI669119	?	?
A/duck/Korea/H153/2022	EPI2540728	Animal And Plant Quarantine Agency (apqa)	Animal And Plant Quarantine Agency
A/Indonesia/CDC634T/2006	EPI41744	?	?
A/duck/France/161443/2016	EPI1900124	?	?
A/tawnyowl/Denmark/05373101/2022	EPI2244170	Statens Serum Institute	Statens Serum Institute
A/Mallard/NewHampshire/USDA003417048/2022	EPI2710744	?	?
A/chicken/Bhutan/933/2012	EPI527316	?	?
A/duck/CzechRepublic/33061/2022	EPI2026058	State Veterinary Institute Prague	State Veterinary Institute Prague
A/guineafowl/England/049422/2023	EPI2527993	Animal And Plant Health Agency (apha)	Animal And Plant Health Agency (apha)
A/duck/Hunan/S4220/2011	CY146700	?	?
A/duck/Cambodia/Z765W45M1/2015	EPI1273214	?	Institut Pasteur Du Cambodia
A/Chicken/Sweden/SVA210217SZ0001KN001190IP6/2021	EPI1848335	National Veterinary Institute, Sva	National Veterinary Institute
A/Sichuan/1/2006	EPI164224	?	Who Chinese National Influenza Center
A/swan/Lithuania/1842PG121VIR26065/2021	EPI1858590	Istituto Zooprofilattico Sperimentale Delle Venezie, Eu/oie/reference Laboratory And Fao Reference Centre For Ai And Nd	Istituto Zooprofilattico Sperimentale Delle Venezie
A/chicken/Portugal/a158/2015	EPI590549	?	?
A/dairycattle/Texas/24009367014/2024	EPI3260883	United States Department Of Agriculture, Agricultural Research Service, National Animal Disease Center	?
A/turkey/Pennsylvania/22035743001original/2022	EPI2263586	National Veterinary Services Laboratories Usda	National Veterinary Services Laboratories Usda
A/Indonesia/NIHRD10728/2010	EPI487454	National Institute Of Health Research And Development	National Institute Of Health Research And Development
A/chicken/Thakurgaon/1/2010	EPI1898082	?	?
A/Azerbaijan/1-161/2006	EPI124624	?	Other Database Import
A/chicken/Semarang/04141225-07/2014	EPI1009428	?	Other Database Import
A/chicken/CoteDIvoire/Viro30120/2015	EPI1557032	?	?
A/bluewingedteal/Guatemala/CIP049H09832/2010	EPI813004	?	?
A/muteswan/Slovakia/Pah1521VIR10863/2021	EPI1858284	Istituto Zooprofilattico Sperimentale Delle Venezie, Eu/oie/reference Laboratory And Fao Reference Centre For Ai And Nd	Istituto Zooprofilattico Sperimentale Delle Venezie
A/redfox/Michigan/22018712005original/2022	EPI2473648	National Veterinary Services Laboratories Usda	National Veterinary Services Laboratories Usda
A/chicken/Ghana/2534/2007	EPI127770	?	Other Database Import
A/dairycattle/Texas/24009308003/2024	EPI3260041	United States Department Of Agriculture, Agricultural Research Service, National Animal Disease Center	?
A/mallard/Minnesota/150403861/2015	EPI1623713	?	?
A/duck/Vietnam/1144/2014	EPI585379	?	?
A/turkey/Italy/23VIR106801/2023	EPI2820621	Istituto Zooprofilattico Sperimentale Delle Venezie, Eu/oie/reference Laboratory And Fao Reference Centre For Ai And Nd	Istituto Zooprofilattico Sperimentale Delle Venezie
A/chicken/Minnesota/24005907001/2024	EPI3260923	United States Department Of Agriculture, Agricultural Research Service, National Animal Disease Center	?
A/Vulpesvulpes/Belgium/023590002/2023	EPI2540306	Sciensano Animal Infectious Diseases	Sciensano, Department Of Animal Infectious Diseases
A/swan/France/171377/2017	EPI1900293	?	?
A/chicken/Myanmar/CS-14/2017	EPI1511076	?	Import From Public Domain
A/cat/France/22P026544/2022	EPI2281678	Anses (ploufragan Plouzané)	Anses Agence Nationale De Securite Sanitaire De L’alimentation
A/chicken/EastJava/Spg119/2018	EPI1494302	Institute Of Tropical Disease, Universitas Airlangga	Kobe University Graduate School Of Medicine
A/Chinesepondheron/Vietnam/WBT231/2014	EPI586258	?	?
A/redfox/Michigan/22021733007original/2022	EPI2473768	National Veterinary Services Laboratories Usda	National Veterinary Services Laboratories Usda
A/duck/Egypt/A16368/2018	EPI2580493	St. Jude Children's Research Hospital	?
A/chicken/Bangladesh/12VIR-7140-10/2012	EPI442553	?	Other Database Import
A/Cambodia/X0207301/2013	EPI542820	?	?
A/HongKong/213/2003	AB212054	?	?
A/duck/Egypt/D2Li234/2007	EPI259568	?	?
A/dairycattle/Michigan/24010071001/2024	EPI3261619	United States Department Of Agriculture, Agricultural Research Service, National Animal Disease Center	?
A/AmericanWigeon/SouthCarolina/USDA000345001/2021	EPI2709137	?	?
A/chicken/Miyagi/TU171718/2022	EPI2363636	?	?
A/crow/Hokkaido/0103B065/2022	EPI2021940	Graduate School Of Veterinary Medicine, Hokkaido University	Graduate School Of Veterinary Medicine, Hokkaido University
A/domesticcat/Poland/H256G/2023	EPI2616166	National Veterinary Research Institut Poland, Piwet Pib	National Veterinary Research Institut Poland, Piwet Pib
A/duck/Ireland/03664622VIR132518/2021	EPI1998017	Istituto Zooprofilattico Sperimentale Delle Venezie, Eu/oie/reference Laboratory And Fao Reference Centre For Ai And Nd	Istituto Zooprofilattico Sperimentale Delle Venezie
A/muscovy_duck/Vietnam/LBM438/2013	AB847565	?	?
A/domesticduck/England/069604/2023	EPI2589862	Animal And Plant Health Agency (apha)	Animal And Plant Health Agency (apha)
A/chicken/Israel/65/2010	EPI267066	?	?
A/chicken/Vietnam/NCVD17A505/2017	EPI1815503	National Centre Of Veterinary Diagnostics	Centers For Disease Control And Prevention
A/duck/Cambodia/f1PPOreu241D3C/2020	EPI2068255	Institut Pasteur Du Cambodia	The University Of Hong Kong
A/duck/Louisiana/UGAI223875/2022	EPI2562696	?	?
A/turkey/Minnesota/23037134001original/2023	EPI2895447	National Veterinary Services Laboratories Usda	National Veterinary Services Laboratories Usda
A/Muscovyduck/QuangNinh/353/2017	EPI1930515	?	?
A/Taiwan/DV413/2006	EPI576630	?	?
A/turkey/Croatia/76/2023	EPI2815288	Croatian Veterinary Institute, Poultry Centre	Croatian Veterinary Institute
A/dove/Vietnam/NCVD-1178/2012	EPI425256	National Centre Of Veterinary Diagnostics	Centers For Disease Control And Prevention
A/chicken/WestBengal/174881/2009	EPI352497	?	?
A/dairycattle/Texas/24009087001/2024	EPI3261971	United States Department Of Agriculture, Agricultural Research Service, National Animal Disease Center	?
A/duck/Egypt/09244F-NLQP/2009	EPI214897	?	Other Database Import
A/layinghen/Austria/22005859001/2022	EPI2589259	Austrian Agency For Health And Food Safety (ages)	Austrian Agency For Health And Food Safety (ages)
A/turkey/GermanyNI/AI04425/2021	EPI1943844	Lebensmittel Und Veterinärinstitut Oldenburg Standort Veterinärinstitut	Friedrich Loeffler Institut
A/cat/Poland/Kra1/2023	EPI2626742	Malopolska Centre Of Biotechnology Of The Jagiellonian University	University Of Gdansk
A/chicken/Stavropol/1461V/2021	EPI1962984	State Research Center Of Virology And Biotechnology (vector)	State Research Center Of Virology And Biotechnology (vector)
A/chicken/Egypt/0879-NLQP/2008	EPI182352	?	Other Database Import
A/chicken/Vietnam/NCVD_2749/2013	KY171478	?	?
A/duck/Wuxi/6462/2015	EPI1055335	Beijing Institute Of Microbiology And Epidemiology	Beijing Institute Of Microbiology And Epidemiology
A/muteswan/Romania/11981121VIR31635/2021	EPI1883621	Istituto Zooprofilattico Sperimentale Delle Venezie, Eu/oie/reference Laboratory And Fao Reference Centre For Ai And Nd	Istituto Zooprofilattico Sperimentale Delle Venezie
A/whooperswan/Finland/990621VIR768914/2021	EPI1945477	Finnish Food Authority	Istituto Zooprofilattico Sperimentale Delle Venezie
A/bar-headedgoose/Qinghai/1/2010	EPI354421	?	Other Database Import
A/Greylaggoose/Hungary/320/2017	EPI954813	Danam.vet.molbiol	Danam.vet.molbiol
A/Brantacanadensis/Belgium/51770003/2022	EPI2122980	Sciensano Animal Infectious Diseases	Sciensano, Department Of Animal Infectious Diseases
A/duck/Taiwan/DV302/2005	EPI363696	?	?
A/Jiangxi/16791/2022	EPI2632313	Jiangxi Provincial Center For Disease Control And Prevention	Who Chinese National Influenza Center
A/duck/Egypt/10290SF/2010	EPI340152	?	?
A/chicken/Bangladesh/12VIR-7140-1/2011	EPI442544	?	Other Database Import
A/chicken/Lampung/03171107665HA/2017	EPI2580480	?	?
A/Vulpesvulpes/Belgium/047570004/2023	EPI2764342	Sciensano Animal Infectious Diseases	Sciensano, Department Of Animal Infectious Diseases
A/Cambodia/W0526301/2012	EPI542922	?	?
A/chicken/Bulgaria/274521VIR42704/2021	EPI1883421	Istituto Zooprofilattico Sperimentale Delle Venezie, Eu/oie/reference Laboratory And Fao Reference Centre For Ai And Nd	Istituto Zooprofilattico Sperimentale Delle Venezie
A/mallard/Sweden/58705/2006	EPI618546	?	?
A/Muscovyduck/LongAn/AI470/2018	EPI1363707	National Institute Of Animal Health	National Institute Of Animal Health
A/chicken/Egypt/0876-NLQP/2008	EPI182350	?	Other Database Import
A/muteswan/CzechRepublic/785/2022	EPI1980686	State Veterinary Institute Prague	State Veterinary Institute Prague
A/turkey/England/145357/2022	EPI2232938	Animal And Plant Health Agency (apha)	Animal And Plant Health Agency (apha)
A/turkey/Israel/184/2017	EPI1176526	?	?
A/Nanjing/1/2015	EPI1555412	?	?
A/turkey/Italy/17VIR82753/2017	EPI1261559	Istituto Zooprofilattico Sperimentale Delle Venezie	Istituto Zooprofilattico Sperimentale Delle Venezie
A/guineafowl/NewJersey/07002030001/2007	EPI1623569	?	?
A/chicken/Bangladesh/12VIR-7140-15/2012	EPI442558	?	Other Database Import
A/chicken/BacLieu/1214/2007	EPI406368	?	?
A/dairycattle/Texas/24009028005/2024	EPI3261931	United States Department Of Agriculture, Agricultural Research Service, National Animal Disease Center	?
A/Egypt/N05912/2009	EPI255388	?	?
A/dairycattle/Kansas/24009497007/2024	EPI3261579	United States Department Of Agriculture, Agricultural Research Service, National Animal Disease Center	?
A/harborseal/Maine/MME185L/2022	EPI2506827	?	?
A/Eurasianwigeon/Italy/20VIR730131/2020	EPI1815381	Istituto Zooprofilattico Sperimentale Delle Venezie, Eu/oie/reference Laboratory And Fao Reference Centre For Ai And Nd	Istituto Zooprofilattico Sperimentale Delle Venezie
A/Cambodia/W0112303/2012	EPI361794	?	?
A/duck/Cameroon/16VIR379121/2016	KY926763	?	?
A/brentgoose/England/233339/2020	EPI1848902	Animal And Plant Health Agency (apha)	Animal And Plant Health Agency (apha)
A/chicken/Nigeria/VRD1617RS73743/2016	EPI1973787	?	?
A/swan/Kazakhstan/RPCMV9809/2023	EPI3071257	Research And Production Center For Microbiology And Virology, Laboratory For Ecology Of Viruses	?
A/chicken/Egypt/G3H4-NLQP/2008	EPI315696	?	Other Database Import
A/duck/Vietnam/TMU017/2009	EPI327217	?	?
A/Indonesia/NIHRD12162/2012	EPI442757	National Institute Of Health Research And Development	National Institute Of Health Research And Development
A/chicken/Nebraska/USDA010905001/2022	EPI2705947	?	?
A/chicken/China/k0602/2010	EPI499483	?	?
A/aquaticbird/Korea/w344/2008	EPI262544	?	?
A/turtledove/Wuhan/WHBJ12/2014	EPI682934	?	?
A/Duck/Cambodia/Y0210303/2014	EPI954442	Institut Pasteur Du Cambodia	Institut Pasteur Du Cambodia
A/duck/China/JX1545/2015	EPI1931958	?	?
A/turkey/France/24P000985/2024	EPI2960209	Anses (ploufragan Plouzané)	Anses Agence Nationale De Securite Sanitaire De L’alimentation
A/duck/Omsk/195V/2021	EPI1957839	State Research Center Of Virology And Biotechnology (vector)	State Research Center Of Virology And Biotechnology (vector)
A/chicken/Iowa/22008373001original/2022	EPI2017007	National Veterinary Services Laboratories Usda	National Veterinary Services Laboratories Usda
A/buzzard/GermanySH/AI07099/2021	EPI2009967	Landeslabor Schleswig Holstein	Friedrich Loeffler Institut
A/chicken/Bulgaria/Plovdiv/295/2018	EPI1721938	Ndrvmi (national Diagnostic And Research Veterinary Medical Institute)	University Of Cambridge
A/chicken/Greece/392017b/2017	EPI1122893	Thessalonica Veterinary Centre (tvc)	Animal And Plant Health Agency (apha)
A/Caspiantern/Washington/23025001001original/2023	EPI2759083	National Veterinary Services Laboratories Usda	National Veterinary Services Laboratories Usda
A/stork/GermanyMV/R24/2015	EPI555126	?	Friedrich Loeffler Institut
A/goose/Xinjiang/1129WLMQXL001O/2017	EPI1836671	?	?
A/duck/Vietnam/LBM139/2012	AB742287	?	?
A/tawnyowl/England/113433/2022	EPI2075674	Animal And Plant Health Agency (apha)	Animal And Plant Health Agency (apha)
A/stripedskunk/Idaho/22037165002original/2022	EPI2260630	National Veterinary Services Laboratories Usda	National Veterinary Services Laboratories Usda
A/Goose/Hungary/15729/2017	EPI1032484	National Food Chain Safety Office Veterinary Diagnostic Directorate Laboratory For Molecular Biology	Danam.vet.molbiol
A/dairycattle/Texas/24009028008/2024	EPI3261939	United States Department Of Agriculture, Agricultural Research Service, National Animal Disease Center	?
A/Quail/Egypt/BSU5514-AR2219/2014	EPI557138	?	Friedrich Loeffler Institut
A/duck/Vietnam/NCVD-58/2007	EPI160444	?	Centers For Disease Control And Prevention
A/chicken/Pingtung/160200093/2016	EPI1891299	?	?
A/LesserblackbackedGull/Netherlands/1/2023	EPI2666765	Erasmus Medical Center	Erasmus Medical Center
A/duck/Korea/H5413/2021	EPI2540424	Animal And Plant Quarantine Agency (apqa)	Animal And Plant Quarantine Agency
A/crane/Austria/23152227001/2023	EPI2815279	Austrian Agency For Health And Food Safety (ages)	Austrian Agency For Health And Food Safety (ages)
A/peregrinefalcon/GermanyNW/2023AI06880/2023	EPI2779146	Friedrich Loeffler Institut	Friedrich Loeffler Institut
A/duck/Bangladesh/19D857/2017	EPI1328856	Icddr,b International Centre For Diarrhoeal Disease Research, Bangladesh	Centers For Disease Control And Prevention
A/Mallard/NorthCarolina/USDA001330003/2022	EPI2710540	?	?
A/chicken/Zhejiang/209/2016	EPI942917	?	?
A/DUCK/Hunan/110/2011	EPI1892890	?	?
A/duck/Bangladesh/32914/2017	EPI1309481	?	?
A/lessersnowgoose/Arkansas/160055663/2016	EPI2580370	National Veterinary Services Laboratories Usda	?
A/chicken/CentralRussia/1/2017	EPI1355595	Research Institute Of Experimental And Clinical Medicine	National Institute Of Animal Health
A/Muscovyduck/Vietnam/213/2005	EPI170741	?	?
A/duck/Guangdong/GD01/2014	EPI531456	?	?
A/chicken/Kaohsiung/16070003/2016	EPI1891117	?	?
A/dairycattle/Ohio/24009586006/2024	EPI3261427	United States Department Of Agriculture, Agricultural Research Service, National Animal Disease Center	?
A/Chroicocephalusridibundus/Belgium/003740005/2023	EPI2540208	Sciensano Animal Infectious Diseases	Sciensano, Department Of Animal Infectious Diseases
A/goose/Yunlin/180300203/2018	EPI1892618	?	?
[truncated: 5,606 more rows]
